# Supplementary material for: Characterising the RNA-binding protein atlas of the mammalian brain uncovers RBM5 misregulation in mouse models of Huntington’s disease
Source: Nat Commun. 2023 Jul 19;14:4348. doi: 10.1038/s41467-023-39936-x (PMC10356804; doi:10.1038/s41467-023-39936-x)
Supplement: Supplementary file 4 — Supplementary Data 2 [file 41467_2023_39936_MOESM4_ESM.xlsx]

## Sheet: Legend
This supplementary data contains the tissue-pCLAP data from the experiments where WT and HD mouse brain tissue are compared (referred to in figure 3).
Sheet "RBPs identified in HD and WT"
List of proteins identified from WT and HD tissue as RNA-binding by tissue-pCLAP
Sheet "RNA-binding peptides WT & HD"
List of peptides identified from WT and HD tissue as RNA-binding by tissue-pCLAP, including intensities. (Referred to in supplementary figure 3)
Sheet "Changes in RNA-binding in HD"
Comparison of intensities of peptides identified from WT and HD tissue as RNA-binding by tissue-pCLAP, including intensities log2 fold change and -log10 p-values. (Referred to in figure 3B)

## Sheet: RBPs identified in HD and WT
Protein IDs	Protein names	Gene names	Fasta headers	Peptides identified	Sequence coverage [%]	Mol. weight [kDa]	Sequence length	Q-value	MS/MS Count
Q6PB66;F6V2A3	Leucine-rich PPR motif-containing protein, mitochondrial	Lrpprc	>sp|Q6PB66|LPPRC_MOUSE Leucine-rich PPR motif-containing protein, mitochondrial OS=Mus musculus GN=Lrpprc PE=1 SV=2	34	21.9	156.61	1392	0	252
Q9D0E1;Q9D0E1-2;B8JK33;B8JK32;F6W322;F7C9U3;Q91VC4;G3X924	Heterogeneous nuclear ribonucleoprotein M	Hnrnpm	>sp|Q9D0E1|HNRPM_MOUSE Heterogeneous nuclear ribonucleoprotein M OS=Mus musculus GN=Hnrnpm PE=1 SV=3;>sp|Q9D0E1-2|HNRPM_MOUSE Isoform 2 of Heterogeneous nuclear ribonucleoprotein M OS=Mus musculus GN=Hnrnpm;>tr|B8JK33|B8JK33_MOUSE Heterogeneous nuclear rib	51	64.9	77.648	729	0	1232
Q6A0A9	Constitutive coactivator of PPAR-gamma-like protein 1	FAM120A	>sp|Q6A0A9|F120A_MOUSE Constitutive coactivator of PPAR-gamma-like protein 1 OS=Mus musculus GN=FAM120A PE=1 SV=2	26	28.5	121.64	1112	0	162
E9QNN1;O70133-2;A0A087WPL5;O70133;O70133-3;Q3UR42;A0A087WRT3	ATP-dependent RNA helicase A	Dhx9	>tr|E9QNN1|E9QNN1_MOUSE ATP-dependent RNA helicase A OS=Mus musculus GN=Dhx9 PE=1 SV=1;>sp|O70133-2|DHX9_MOUSE Isoform 2 of ATP-dependent RNA helicase A OS=Mus musculus GN=Dhx9;>tr|A0A087WPL5|A0A087WPL5_MOUSE ATP-dependent RNA helicase A OS=Mus musculus GN	40	30.8	149.69	1384	0	368
A2ATP6;A2ATP5;Q8C854-1;Q8C854-2;F6XJA1	Myelin expression factor 2	Myef2	>tr|A2ATP6|A2ATP6_MOUSE Myelin expression factor 2 OS=Mus musculus GN=Myef2 PE=4 SV=2;>tr|A2ATP5|A2ATP5_MOUSE Myelin expression factor 2 OS=Mus musculus GN=Myef2 PE=4 SV=1;>sp|Q8C854-1|MYEF2_MOUSE Isoform 3 of Myelin expression factor 2 OS=Mus musculus GN=	34	61.2	61.103	567	0	58
Q8C854;Q8C854-3;G8JL68	Myelin expression factor 2	Myef2	>sp|Q8C854|MYEF2_MOUSE Myelin expression factor 2 OS=Mus musculus GN=Myef2 PE=1 SV=1;>sp|Q8C854-3|MYEF2_MOUSE Isoform 2 of Myelin expression factor 2 OS=Mus musculus GN=Myef2;>tr|G8JL68|G8JL68_MOUSE Myelin expression factor 2 (Fragment) OS=Mus musculus GN=	35	62.8	63.294	591	0	578
Q3U0V1	Far upstream element-binding protein 2	Khsrp	>sp|Q3U0V1|FUBP2_MOUSE Far upstream element-binding protein 2 OS=Mus musculus GN=Khsrp PE=1 SV=2	35	52.5	76.775	748	0	322
Q9EPU0;Q9EPU0-2;Q6ZQJ5	Regulator of nonsense transcripts 1	Upf1	>sp|Q9EPU0|RENT1_MOUSE Regulator of nonsense transcripts 1 OS=Mus musculus GN=Upf1 PE=1 SV=2;>sp|Q9EPU0-2|RENT1_MOUSE Isoform 2 of Regulator of nonsense transcripts 1 OS=Mus musculus GN=Upf1	25	25.2	123.97	1124	0	123
G5E924		Hnrnpl	>tr|G5E924|G5E924_MOUSE Heterogeneous nuclear ribonucleoprotein L (Fragment) OS=Mus musculus GN=Hnrnpl PE=4 SV=1	36	59.7	66.821	615	0	712
Q8R081;G3UY38;G3UY56;G3UYY3	Heterogeneous nuclear ribonucleoprotein L	Hnrnpl	>sp|Q8R081|HNRPL_MOUSE Heterogeneous nuclear ribonucleoprotein L OS=Mus musculus GN=Hnrnpl PE=1 SV=2;>tr|G3UY38|G3UY38_MOUSE Heterogeneous nuclear ribonucleoprotein L OS=Mus musculus GN=Hnrnpl PE=4 SV=1	35	65	63.963	586	0	42
Q8VIJ6;E9Q2M5	Splicing factor, proline- and glutamine-rich	Sfpq	>sp|Q8VIJ6|SFPQ_MOUSE Splicing factor, proline- and glutamine-rich OS=Mus musculus GN=Sfpq PE=1 SV=1	42	55.9	75.441	699	0	631
A2AJ72;Q3TIX6;F7AM43;F6S444;F6W2V3		Fubp3	>tr|A2AJ72|A2AJ72_MOUSE MCG130458 OS=Mus musculus GN=Fubp3 PE=4 SV=1;>tr|Q3TIX6|Q3TIX6_MOUSE Protein Fubp3 OS=Mus musculus GN=Fubp3 PE=2 SV=1	23	47.3	61.447	569	0	221
Q78PY7;Q3TJ56;E9Q3E9	Staphylococcal nuclease domain-containing protein 1	Snd1	>sp|Q78PY7|SND1_MOUSE Staphylococcal nuclease domain-containing protein 1 OS=Mus musculus GN=Snd1 PE=1 SV=1;>tr|Q3TJ56|Q3TJ56_MOUSE Staphylococcal nuclease domain-containing protein 1 OS=Mus musculus GN=Snd1 PE=2 SV=1	25	29.2	102.09	910	0	98
Q99PU8;D3Z2J3;Q99PU8-2;Q99PU8-3;D3YXL7;D3Z1G8	Putative ATP-dependent RNA helicase DHX30	Dhx30	>sp|Q99PU8|DHX30_MOUSE Putative ATP-dependent RNA helicase DHX30 OS=Mus musculus GN=Dhx30 PE=2 SV=1;>tr|D3Z2J3|D3Z2J3_MOUSE Putative ATP-dependent RNA helicase DHX30 OS=Mus musculus GN=Dhx30 PE=4 SV=1;>sp|Q99PU8-2|DHX30_MOUSE Isoform 2 of Putative ATP-depe	20	19.4	136.67	1217	0	83
P09405	Nucleolin	Ncl	>sp|P09405|NUCL_MOUSE Nucleolin OS=Mus musculus GN=Ncl PE=1 SV=2	32	37.1	76.722	707	0	267
O88569;O88569-2;O88569-3	Heterogeneous nuclear ribonucleoproteins A2/B1	Hnrnpa2b1	>sp|O88569|ROA2_MOUSE Heterogeneous nuclear ribonucleoproteins A2/B1 OS=Mus musculus GN=Hnrnpa2b1 PE=1 SV=2;>sp|O88569-2|ROA2_MOUSE Isoform 2 of Heterogeneous nuclear ribonucleoproteins A2/B1 OS=Mus musculus GN=Hnrnpa2b1;>sp|O88569-3|ROA2_MOUSE Isoform 3 o	36	76.8	37.402	353	0	858
Q8K310;A0A087WSU2;A0A087WSP7;A0A087WQZ1;A0A087WNW7;A0A087WQD6;A0A087WQ54;A0A087WQP4;A0A087WNP3;A0A087WPU5;A0A087WPQ5;A0A087WSF8	Matrin-3	Matr3	>sp|Q8K310|MATR3_MOUSE Matrin-3 OS=Mus musculus GN=Matr3 PE=1 SV=1;>tr|A0A087WSU2|A0A087WSU2_MOUSE Matrin-3 (Fragment) OS=Mus musculus GN=Matr3 PE=1 SV=1	33	31.6	94.629	846	0	514
Q8VDJ3;A0A087WP83	Vigilin	Hdlbp	>sp|Q8VDJ3|VIGLN_MOUSE Vigilin OS=Mus musculus GN=Hdlbp PE=1 SV=1;>tr|A0A087WP83|A0A087WP83_MOUSE Vigilin OS=Mus musculus GN=Hdlbp PE=1 SV=1	17	14	141.74	1268	0	51
Q8C3F2;Q8C3F2-3;Q8C3F2-2	Constitutive coactivator of PPAR-gamma-like protein 2	Fam120c	>sp|Q8C3F2|F120C_MOUSE Constitutive coactivator of PPAR-gamma-like protein 2 OS=Mus musculus GN=Fam120c PE=2 SV=3;>sp|Q8C3F2-3|F120C_MOUSE Isoform 3 of Constitutive coactivator of PPAR-gamma-like protein 2 OS=Mus musculus GN=Fam120c	14	16.2	119.72	1091	0	75
Q99K48;Q99K48-2;B1AXT0	Non-POU domain-containing octamer-binding protein	Nono	>sp|Q99K48|NONO_MOUSE Non-POU domain-containing octamer-binding protein OS=Mus musculus GN=Nono PE=1 SV=3	28	56.7	54.54	473	0	374
Q61656;Q8BTS0;S4R1I6;B1ARB9;B1ARB8;B1ARC0;S4R1E3	Probable ATP-dependent RNA helicase DDX5	Ddx5	>sp|Q61656|DDX5_MOUSE Probable ATP-dependent RNA helicase DDX5 OS=Mus musculus GN=Ddx5 PE=1 SV=2;>tr|Q8BTS0|Q8BTS0_MOUSE DEAD (Asp-Glu-Ala-Asp) box polypeptide 5 OS=Mus musculus GN=Ddx5 PE=1 SV=1;>tr|S4R1I6|S4R1I6_MOUSE MCG2872, isoform CRA_b OS=Mus muscul	34	43.3	69.289	614	0	373
Q0VBL3		Rbm15	>tr|Q0VBL3|Q0VBL3_MOUSE Protein Rbm15 OS=Mus musculus GN=Rbm15 PE=1 SV=1	28	29.1	105.72	962	0	206
P62908;D3YV43	40S ribosomal protein S3	Rps3	>sp|P62908|RS3_MOUSE 40S ribosomal protein S3 OS=Mus musculus GN=Rps3 PE=1 SV=1;>tr|D3YV43|D3YV43_MOUSE 40S ribosomal protein S3 OS=Mus musculus GN=Rps3 PE=1 SV=1	15	53.9	26.674	243	0	152
Q64012-2;Q64012;A2AU61;A2AU62;A2AU60	RNA-binding protein Raly	Raly	>sp|Q64012-2|RALY_MOUSE Isoform 1 of RNA-binding protein Raly OS=Mus musculus GN=Raly;>sp|Q64012|RALY_MOUSE RNA-binding protein Raly OS=Mus musculus GN=Raly PE=1 SV=3;>tr|A2AU61|A2AU61_MOUSE RNA-binding protein Raly (Fragment) OS=Mus musculus GN=Raly PE=1	20	64.2	31.198	296	0	194
Q8VEK3;G3XA10	Heterogeneous nuclear ribonucleoprotein U	Hnrnpu	>sp|Q8VEK3|HNRPU_MOUSE Heterogeneous nuclear ribonucleoprotein U OS=Mus musculus GN=Hnrnpu PE=1 SV=1;>tr|G3XA10|G3XA10_MOUSE Heterogeneous nuclear ribonucleoprotein U, isoform CRA_b OS=Mus musculus GN=Hnrpu PE=1 SV=1	25	27.4	87.917	800	0	391
Q7TSC1;G3UX48	Protein PRRC2A	Prrc2a	>sp|Q7TSC1|PRC2A_MOUSE Protein PRRC2A OS=Mus musculus GN=Prrc2a PE=1 SV=1;>tr|G3UX48|G3UX48_MOUSE Protein PRRC2A OS=Mus musculus GN=Prrc2a PE=1 SV=1	14	8.9	229.2	2158	0	67
P61979-3;B2M1R6;P61979;P61979-2;H3BKD0;D3Z5X4;D3YWG1;H3BLL4;H3BK96;H3BKI8;H3BLP7;Q8BT23;H3BJ43;H3BJS9	Heterogeneous nuclear ribonucleoprotein K	Hnrnpk;Gm7964	>sp|P61979-3|HNRPK_MOUSE Isoform 3 of Heterogeneous nuclear ribonucleoprotein K OS=Mus musculus GN=Hnrnpk;>tr|B2M1R6|B2M1R6_MOUSE Heterogeneous nuclear ribonucleoprotein K OS=Mus musculus GN=Hnrnpk PE=1 SV=1;>sp|P61979|HNRPK_MOUSE Heterogeneous nuclear rib	29	61	48.51	439	0	586
Q8R326;Q8R326-2;F7D909	Paraspeckle component 1	Pspc1	>sp|Q8R326|PSPC1_MOUSE Paraspeckle component 1 OS=Mus musculus GN=Pspc1 PE=1 SV=1;>sp|Q8R326-2|PSPC1_MOUSE Isoform 2 of Paraspeckle component 1 OS=Mus musculus GN=Pspc1	22	45.5	58.758	523	0	155
Q8C2Q3;E9QL13;Q8C2Q3-2;J3QN51;J3QPT3;J3QQ01	RNA-binding protein 14	Rbm14	>sp|Q8C2Q3|RBM14_MOUSE RNA-binding protein 14 OS=Mus musculus GN=Rbm14 PE=1 SV=1;>tr|E9QL13|E9QL13_MOUSE MCG8382, isoform CRA_c OS=Mus musculus GN=Rbm14 PE=1 SV=2;>sp|Q8C2Q3-2|RBM14_MOUSE Isoform 2 of RNA-binding protein 14 OS=Mus musculus GN=Rbm14	30	43.6	69.448	669	0	233
P70372	ELAV-like protein 1	Elavl1	>sp|P70372|ELAV1_MOUSE ELAV-like protein 1 OS=Mus musculus GN=Elavl1 PE=1 SV=2	22	61.7	36.169	326	0	446
Q7TMK9;G3V018;G3UWM1;G3XA76;G3UXU5	Heterogeneous nuclear ribonucleoprotein Q	Syncrip	>sp|Q7TMK9|HNRPQ_MOUSE Heterogeneous nuclear ribonucleoprotein Q OS=Mus musculus GN=Syncrip PE=1 SV=2;>tr|G3V018|G3V018_MOUSE Heterogeneous nuclear ribonucleoprotein Q OS=Mus musculus GN=Syncrip PE=4 SV=1	33	50.6	69.632	623	0	249
Q7TMK9-2;G3UZI2;G3UZ48;G3UXJ6;G3UY67;G3UYK7	Heterogeneous nuclear ribonucleoprotein Q	Syncrip	>sp|Q7TMK9-2|HNRPQ_MOUSE Isoform 2 of Heterogeneous nuclear ribonucleoprotein Q OS=Mus musculus GN=Syncrip;>tr|G3UZI2|G3UZI2_MOUSE Heterogeneous nuclear ribonucleoprotein Q OS=Mus musculus GN=Syncrip PE=4 SV=1;>tr|G3UZ48|G3UZ48_MOUSE Heterogeneous nuclear	29	47.5	62.672	562	0	6
Q9Z0H4;Q9Z0H4-9;Q9Z0H4-8;S4R2U7;Q9Z0H4-11;E9QA47	CUGBP Elav-like family member 2	Celf2	>sp|Q9Z0H4|CELF2_MOUSE CUGBP Elav-like family member 2 OS=Mus musculus GN=Celf2 PE=1 SV=1;>sp|Q9Z0H4-9|CELF2_MOUSE Isoform 9 of CUGBP Elav-like family member 2 OS=Mus musculus GN=Celf2;>sp|Q9Z0H4-8|CELF2_MOUSE Isoform 8 of CUGBP Elav-like family member 2 O	19	34.6	54.27	508	0	364
P42669	Transcriptional activator protein Pur-alpha	Pura	>sp|P42669|PURA_MOUSE Transcriptional activator protein Pur-alpha OS=Mus musculus GN=Pura PE=1 SV=1	16	47	34.883	321	0	239
Q80U78;Q80U78-2;Q80U78-3;E9Q6M7;Q3TTW5;Q80U78-4;A8WHM8	Pumilio homolog 1	Pum1	>sp|Q80U78|PUM1_MOUSE Pumilio homolog 1 OS=Mus musculus GN=Pum1 PE=1 SV=2;>sp|Q80U78-2|PUM1_MOUSE Isoform 2 of Pumilio homolog 1 OS=Mus musculus GN=Pum1;>sp|Q80U78-3|PUM1_MOUSE Isoform 3 of Pumilio homolog 1 OS=Mus musculus GN=Pum1;>tr|E9Q6M7|E9Q6M7_MOUSE	17	17.3	126.62	1189	0	71
Q6ZQ58;Z4YJT3;Q6ZQ58-2;Q9D423	La-related protein 1	Larp1	>sp|Q6ZQ58|LARP1_MOUSE La-related protein 1 OS=Mus musculus GN=Larp1 PE=1 SV=3;>tr|Z4YJT3|Z4YJT3_MOUSE La-related protein 1 OS=Mus musculus GN=Larp1 PE=1 SV=1	19	22.5	121.12	1072	0	98
Q00PI9	Heterogeneous nuclear ribonucleoprotein U-like protein 2	Hnrnpul2	>sp|Q00PI9|HNRL2_MOUSE Heterogeneous nuclear ribonucleoprotein U-like protein 2 OS=Mus musculus GN=Hnrnpul2 PE=1 SV=2	28	29	84.939	745	0	272
Q8BLD4		Tardbp	>tr|Q8BLD4|Q8BLD4_MOUSE MCG16669, isoform CRA_f OS=Mus musculus GN=Tardbp PE=2 SV=1	14	40.6	33.596	298	0	3
Q91Z31-2;Q91Z31	Polypyrimidine tract-binding protein 2	Ptbp2	>sp|Q91Z31-2|PTBP2_MOUSE Isoform 2 of Polypyrimidine tract-binding protein 2 OS=Mus musculus GN=Ptbp2;>sp|Q91Z31|PTBP2_MOUSE Polypyrimidine tract-binding protein 2 OS=Mus musculus GN=Ptbp2 PE=1 SV=2	14	28.4	57.644	532	0	151
Q921F2;A0A087WRZ5;Q8R0B4;Q6VYI5;Q6VYI4;A0A087WQA5;A0A087WR97;A0A087WSH7;A0A087WRP4;H3BJV1;A0A087WS74;A0A087WSE4;A0A087WQX8;A0A087WNY6;A0A087WS17;A0A087WSC6	TAR DNA-binding protein 43	Tardbp	>sp|Q921F2|TADBP_MOUSE TAR DNA-binding protein 43 OS=Mus musculus GN=Tardbp PE=1 SV=1;>tr|A0A087WRZ5|A0A087WRZ5_MOUSE TAR DNA-binding protein 43 OS=Mus musculus GN=Tardbp PE=4 SV=1;>tr|Q8R0B4|Q8R0B4_MOUSE MCG16669, isoform CRA_a OS=Mus musculus GN=Tardbp P	15	41.3	44.547	414	0	210
Q9CY58;Q9CY58-4	Plasminogen activator inhibitor 1 RNA-binding protein	Serbp1	>sp|Q9CY58|PAIRB_MOUSE Plasminogen activator inhibitor 1 RNA-binding protein OS=Mus musculus GN=Serbp1 PE=1 SV=2;>sp|Q9CY58-4|PAIRB_MOUSE Isoform 4 of Plasminogen activator inhibitor 1 RNA-binding protein OS=Mus musculus GN=Serbp1	23	46.9	44.714	407	0	7
Q9CY58-2;Q9CY58-3	Plasminogen activator inhibitor 1 RNA-binding protein	Serbp1	>sp|Q9CY58-2|PAIRB_MOUSE Isoform 2 of Plasminogen activator inhibitor 1 RNA-binding protein OS=Mus musculus GN=Serbp1;>sp|Q9CY58-3|PAIRB_MOUSE Isoform 3 of Plasminogen activator inhibitor 1 RNA-binding protein OS=Mus musculus GN=Serbp1	24	56.1	42.944	392	0	170
Q9Z1X4-3;Q9Z1X4;Q9Z1X4-2;Q45VK5	Interleukin enhancer-binding factor 3	Ilf3	>sp|Q9Z1X4-3|ILF3_MOUSE Isoform 3 of Interleukin enhancer-binding factor 3 OS=Mus musculus GN=Ilf3;>sp|Q9Z1X4|ILF3_MOUSE Interleukin enhancer-binding factor 3 OS=Mus musculus GN=Ilf3 PE=1 SV=2;>sp|Q9Z1X4-2|ILF3_MOUSE Isoform 2 of Interleukin enhancer-bindi	29	44.7	97.765	911	0	244
Q6PDM2;H7BX95;Q6PDM2-3;Q6PDM2-2;F7AI47;F6QXN3	Serine/arginine-rich splicing factor 1	Srsf1	>sp|Q6PDM2|SRSF1_MOUSE Serine/arginine-rich splicing factor 1 OS=Mus musculus GN=Srsf1 PE=1 SV=3;>tr|H7BX95|H7BX95_MOUSE Serine/arginine-rich-splicing factor 1 OS=Mus musculus GN=Srsf1 PE=1 SV=1;>sp|Q6PDM2-3|SRSF1_MOUSE Isoform 3 of Serine/arginine-rich sp	18	54	27.744	248	0	297
O70305;F6U2C2;E9QM77;O70305-2;F7B6X4;O70305-3	Ataxin-2	Atxn2	>sp|O70305|ATX2_MOUSE Ataxin-2 OS=Mus musculus GN=Atxn2 PE=1 SV=1;>tr|F6U2C2|F6U2C2_MOUSE Ataxin-2 (Fragment) OS=Mus musculus GN=Atxn2 PE=1 SV=1;>tr|E9QM77|E9QM77_MOUSE Ataxin-2 OS=Mus musculus GN=Atxn2 PE=1 SV=1;>sp|O70305-2|ATX2_MOUSE Isoform 2 of Ataxin	11	11.4	136.48	1285	0	64
F6V8M6		Atxn2	>tr|F6V8M6|F6V8M6_MOUSE Ataxin-2 (Fragment) OS=Mus musculus GN=Atxn2 PE=1 SV=1	1	2.3	42.854	399	0.0036703	2
O35295	Transcriptional activator protein Pur-beta	Purb	>sp|O35295|PURB_MOUSE Transcriptional activator protein Pur-beta OS=Mus musculus GN=Purb PE=1 SV=3	13	61.1	33.901	324	0	78
P32067;F6SXM5;A2AR07;D6RI87	Lupus La protein homolog	Ssb	>sp|P32067|LA_MOUSE Lupus La protein homolog OS=Mus musculus GN=Ssb PE=1 SV=1	21	41.7	47.756	415	0	118
Q8BJ05;Q8BJ05-2;Q8BJ05-3;Q8BJ05-4	Zinc finger CCCH domain-containing protein 14	Zc3h14	>sp|Q8BJ05|ZC3HE_MOUSE Zinc finger CCCH domain-containing protein 14 OS=Mus musculus GN=Zc3h14 PE=1 SV=1;>sp|Q8BJ05-2|ZC3HE_MOUSE Isoform 2 of Zinc finger CCCH domain-containing protein 14 OS=Mus musculus GN=Zc3h14;>sp|Q8BJ05-3|ZC3HE_MOUSE Isoform 3 of Zin	6	10.1	82.408	735	0	10
Q91Z49;Q91Z49-2;Q91Z49-3;D3Z591	UAP56-interacting factor	Fyttd1	>sp|Q91Z49|UIF_MOUSE UAP56-interacting factor OS=Mus musculus GN=Fyttd1 PE=1 SV=1;>sp|Q91Z49-2|UIF_MOUSE Isoform 2 of UAP56-interacting factor OS=Mus musculus GN=Fyttd1;>sp|Q91Z49-3|UIF_MOUSE Isoform 3 of UAP56-interacting factor OS=Mus musculus GN=Fyttd1	16	44.5	35.887	317	0	98
Q921F4;Q921F4-4;V9GXB6	Heterogeneous nuclear ribonucleoprotein L-like	Hnrnpll	>sp|Q921F4|HNRLL_MOUSE Heterogeneous nuclear ribonucleoprotein L-like OS=Mus musculus GN=Hnrnpll PE=1 SV=3;>sp|Q921F4-4|HNRLL_MOUSE Isoform 2 of Heterogeneous nuclear ribonucleoprotein L-like OS=Mus musculus GN=Hnrnpll;>tr|V9GXB6|V9GXB6_MOUSE Heterogeneous	18	35.7	64.124	591	0	150
Q60668;Q60668-3;F6ZV59;Q60668-4;G5E8G0;Q60668-2;G3X9W0;E9Q5B6;F6SHF3;F7A465;Q9D3U4	Heterogeneous nuclear ribonucleoprotein D0	Hnrnpd	>sp|Q60668|HNRPD_MOUSE Heterogeneous nuclear ribonucleoprotein D0 OS=Mus musculus GN=Hnrnpd PE=1 SV=2;>sp|Q60668-3|HNRPD_MOUSE Isoform 3 of Heterogeneous nuclear ribonucleoprotein D0 OS=Mus musculus GN=Hnrnpd;>tr|F6ZV59|F6ZV59_MOUSE Heterogeneous nuclear r	20	44.8	38.354	355	0	257
P28659-4;P28659;P28659-2;P28659-3	CUGBP Elav-like family member 1	Celf1	>sp|P28659-4|CELF1_MOUSE Isoform 4 of CUGBP Elav-like family member 1 OS=Mus musculus GN=Celf1;>sp|P28659|CELF1_MOUSE CUGBP Elav-like family member 1 OS=Mus musculus GN=Celf1 PE=1 SV=2;>sp|P28659-2|CELF1_MOUSE Isoform 2 of CUGBP Elav-like family member 1 O	19	33.3	55.115	513	0	279
Q14C51	Pentatricopeptide repeat domain-containing protein 3, mitochondrial	Ptcd3	>sp|Q14C51|PTCD3_MOUSE Pentatricopeptide repeat domain-containing protein 3, mitochondrial OS=Mus musculus GN=Ptcd3 PE=2 SV=2	8	10.9	77.795	685	0	29
Q5EBP8;P49312;P49312-2;V9GXF8	Heterogeneous nuclear ribonucleoprotein A1	Hnrnpa1	>tr|Q5EBP8|Q5EBP8_MOUSE Heterogeneous nuclear ribonucleoprotein A1 OS=Mus musculus GN=Hnrnpa1 PE=1 SV=1;>sp|P49312|ROA1_MOUSE Heterogeneous nuclear ribonucleoprotein A1 OS=Mus musculus GN=Hnrnpa1 PE=1 SV=2;>sp|P49312-2|ROA1_MOUSE Isoform Short of Heterogen	28	64.6	38.833	373	0	411
Q6P5B5;Q9WVR4	Fragile X mental retardation syndrome-related protein 2	Fxr2	>tr|Q6P5B5|Q6P5B5_MOUSE Fragile X mental retardation syndrome-related protein 2 OS=Mus musculus GN=Fxr2 PE=1 SV=1;>sp|Q9WVR4|FXR2_MOUSE Fragile X mental retardation syndrome-related protein 2 OS=Mus musculus GN=Fxr2 PE=1 SV=1	16	26.6	74.252	674	0	73
D3Z3N4;D3YWT1;D3Z6Y3		Hnrnph3	>tr|D3Z3N4|D3Z3N4_MOUSE MCG11326, isoform CRA_a OS=Mus musculus GN=Hnrnph3 PE=4 SV=1;>tr|D3YWT1|D3YWT1_MOUSE MCG11326, isoform CRA_b OS=Mus musculus GN=Hnrnph3 PE=4 SV=1	16	63.9	36.869	346	0	304
P97379;P97379-2	Ras GTPase-activating protein-binding protein 2	G3bp2	>sp|P97379|G3BP2_MOUSE Ras GTPase-activating protein-binding protein 2 OS=Mus musculus GN=G3bp2 PE=1 SV=2;>sp|P97379-2|G3BP2_MOUSE Isoform B of Ras GTPase-activating protein-binding protein 2 OS=Mus musculus GN=G3bp2	13	35.9	54.087	482	0	144
Q7TSJ2;Q7TSJ2-2;D3Z6W1;Q7TSJ2-3	Microtubule-associated protein 6	Map6	>sp|Q7TSJ2|MAP6_MOUSE Microtubule-associated protein 6 OS=Mus musculus GN=Map6 PE=1 SV=2;>sp|Q7TSJ2-2|MAP6_MOUSE Isoform 2 of Microtubule-associated protein 6 OS=Mus musculus GN=Map6;>tr|D3Z6W1|D3Z6W1_MOUSE Microtubule-associated protein 6 OS=Mus musculus	29	44.8	96.449	906	0	303
Q8BTF8;E9Q5X7;Q8BTF8-2;E9Q786	RNA-binding Raly-like protein	Ralyl	>sp|Q8BTF8|RALYL_MOUSE RNA-binding Raly-like protein OS=Mus musculus GN=Ralyl PE=2 SV=1;>tr|E9Q5X7|E9Q5X7_MOUSE RNA-binding Raly-like protein OS=Mus musculus GN=Ralyl PE=4 SV=1;>sp|Q8BTF8-2|RALYL_MOUSE Isoform 2 of RNA-binding Raly-like protein OS=Mus musc	19	40.3	32.451	293	0	138
Q60900;Q60900-2	ELAV-like protein 3	Elavl3	>sp|Q60900|ELAV3_MOUSE ELAV-like protein 3 OS=Mus musculus GN=Elavl3 PE=1 SV=1;>sp|Q60900-2|ELAV3_MOUSE Isoform HuC-S of ELAV-like protein 3 OS=Mus musculus GN=Elavl3	22	55.9	39.533	367	0	206
P62960;A2BGG7	Nuclease-sensitive element-binding protein 1	Ybx1	>sp|P62960|YBOX1_MOUSE Nuclease-sensitive element-binding protein 1 OS=Mus musculus GN=Ybx1 PE=1 SV=3;>tr|A2BGG7|A2BGG7_MOUSE Nuclease-sensitive element-binding protein 1 (Fragment) OS=Mus musculus GN=Ybx1 PE=1 SV=1	17	63.4	35.73	322	0	163
Q80U58;Q80U58-2;Q80U58-3;Q3TQ29;Q3UR91;F6YD01	Pumilio homolog 2	Pum2	>sp|Q80U58|PUM2_MOUSE Pumilio homolog 2 OS=Mus musculus GN=Pum2 PE=1 SV=2;>sp|Q80U58-2|PUM2_MOUSE Isoform 2 of Pumilio homolog 2 OS=Mus musculus GN=Pum2;>sp|Q80U58-3|PUM2_MOUSE Isoform 3 of Pumilio homolog 2 OS=Mus musculus GN=Pum2;>tr|Q3TQ29|Q3TQ29_MOUSE	7	6.8	114.31	1066	0	40
O88532;F6QJP7;F6V459;D3Z5G4	Zinc finger RNA-binding protein	Zfr	>sp|O88532|ZFR_MOUSE Zinc finger RNA-binding protein OS=Mus musculus GN=Zfr PE=1 SV=2	21	21.6	116.86	1074	0	103
Q501J6;Q3U741;Q501J6-2	Probable ATP-dependent RNA helicase DDX17	Ddx17	>sp|Q501J6|DDX17_MOUSE Probable ATP-dependent RNA helicase DDX17 OS=Mus musculus GN=Ddx17 PE=1 SV=1;>tr|Q3U741|Q3U741_MOUSE DEAD (Asp-Glu-Ala-Asp) box polypeptide 17, isoform CRA_a OS=Mus musculus GN=Ddx17 PE=2 SV=1;>sp|Q501J6-2|DDX17_MOUSE Isoform 2 of Pr	24	37.8	72.399	650	0	184
Q61701;A2A9R6;Q61701-2;A2A9R4;A2A9R5	ELAV-like protein 4	Elavl4	>sp|Q61701|ELAV4_MOUSE ELAV-like protein 4 OS=Mus musculus GN=Elavl4 PE=1 SV=1;>tr|A2A9R6|A2A9R6_MOUSE ELAV-like protein 4 OS=Mus musculus GN=Elavl4 PE=4 SV=1;>sp|Q61701-2|ELAV4_MOUSE Isoform 2 of ELAV-like protein 4 OS=Mus musculus GN=Elavl4	24	59	42.368	385	0	330
A2A9R8;Q8BVA9;A2A9S2;A2A9S0;A2A9S3;A2A9S1		Elavl4	>tr|A2A9R8|A2A9R8_MOUSE ELAV-like protein 4 OS=Mus musculus GN=Elavl4 PE=4 SV=1;>tr|Q8BVA9|Q8BVA9_MOUSE ELAV (Embryonic lethal, abnormal vision, Drosophila)-like 4 (Hu antigen D) OS=Mus musculus GN=Elavl4 PE=2 SV=1;>tr|A2A9S2|A2A9S2_MOUSE ELAV-like protein	23	60.4	40.348	366	0	11
D3YTQ3;F6VQH5;F6ZKM7		Hnrpdl	>tr|D3YTQ3|D3YTQ3_MOUSE Heterogeneous nuclear ribonucleoprotein D-like OS=Mus musculus GN=Hnrnpdl PE=4 SV=1;>tr|F6VQH5|F6VQH5_MOUSE Heterogeneous nuclear ribonucleoprotein D-like (Fragment) OS=Mus musculus GN=Hnrnpdl PE=4 SV=1	15	35.7	46.27	420	0	152
Q91YM4;E9PUT1;Q91YM4-2;Q5SWP1	Protein TBRG4	Tbrg4	>sp|Q91YM4|TBRG4_MOUSE Protein TBRG4 OS=Mus musculus GN=Tbrg4 PE=2 SV=1;>tr|E9PUT1|E9PUT1_MOUSE Protein TBRG4 OS=Mus musculus GN=Tbrg4 PE=4 SV=1;>sp|Q91YM4-2|TBRG4_MOUSE Isoform 2 of Protein TBRG4 OS=Mus musculus GN=Tbrg4	5	9.2	71.513	630	0	10
Q60865;F6YP03;A2BH47;F6YLI0	Caprin-1	Caprin1	>sp|Q60865|CAPR1_MOUSE Caprin-1 OS=Mus musculus GN=Caprin1 PE=1 SV=2	8	13.4	78.168	707	0	36
Q6NZF1	Zinc finger CCCH domain-containing protein 11A	Zc3h11a	>sp|Q6NZF1|ZC11A_MOUSE Zinc finger CCCH domain-containing protein 11A OS=Mus musculus GN=Zc3h11a PE=2 SV=1	4	5.7	86.491	792	0	9
Q8R4E6;Q8R4E6-2	Purine-rich element-binding protein gamma	Purg	>sp|Q8R4E6|PURG_MOUSE Purine-rich element-binding protein gamma OS=Mus musculus GN=Purg PE=2 SV=1;>sp|Q8R4E6-2|PURG_MOUSE Isoform 2 of Purine-rich element-binding protein gamma OS=Mus musculus GN=Purg	10	30.9	39.937	350	0	39
Q920Q6;Q920Q6-3;Q920Q6-2;B1AT10;B1AT13	RNA-binding protein Musashi homolog 2	Msi2	>sp|Q920Q6|MSI2H_MOUSE RNA-binding protein Musashi homolog 2 OS=Mus musculus GN=Msi2 PE=1 SV=1;>sp|Q920Q6-3|MSI2H_MOUSE Isoform 3 of RNA-binding protein Musashi homolog 2 OS=Mus musculus GN=Msi2;>sp|Q920Q6-2|MSI2H_MOUSE Isoform 2 of RNA-binding protein Mus	9	31.2	36.938	346	0	57
Q9JKB3	Y-box-binding protein 3	Ybx3	>sp|Q9JKB3|YBOX3_MOUSE Y-box-binding protein 3 OS=Mus musculus GN=Ybx3 PE=1 SV=2	15	36.8	38.813	361	0	13
Q9JKB3-2	Y-box-binding protein 3	Ybx3	>sp|Q9JKB3-2|YBOX3_MOUSE Isoform 2 of Y-box-binding protein 3 OS=Mus musculus GN=Ybx3	15	45.2	30.764	292	0	69
Q9Z130	Heterogeneous nuclear ribonucleoprotein D-like	Hnrpdl	>sp|Q9Z130|HNRDL_MOUSE Heterogeneous nuclear ribonucleoprotein D-like OS=Mus musculus GN=Hnrnpdl PE=1 SV=1	12	35.9	33.558	301	0	13
P60335;A0A087WR61;A0A087WSI1;A0A087WRH3	Poly(rC)-binding protein 1	Pcbp1	>sp|P60335|PCBP1_MOUSE Poly(rC)-binding protein 1 OS=Mus musculus GN=Pcbp1 PE=1 SV=1	12	46.6	37.497	356	0	65
Q8CJ67;E2QRQ3;Q8CJ67-3;D3Z6D2;Q8CJ67-2;Q8CJ67-4;D6RGR9;D3YXB2;D3Z461;Q8CJ67-5	Double-stranded RNA-binding protein Staufen homolog 2	Stau2	>sp|Q8CJ67|STAU2_MOUSE Double-stranded RNA-binding protein Staufen homolog 2 OS=Mus musculus GN=Stau2 PE=1 SV=1;>tr|E2QRQ3|E2QRQ3_MOUSE Double-stranded RNA-binding protein Staufen homolog 2 OS=Mus musculus GN=Stau2 PE=4 SV=1;>sp|Q8CJ67-3|STAU2_MOUSE Isofor	12	30.5	62.535	570	0	31
Q91VM5;Q8CGF7;Q9JIY2;Q9JIY2-4;Q9JIY2-3;E9QM14;Q9JIY2-2;Q8CGF7-3;Q8CGF7-2	RNA binding motif protein, X-linked-like-1	Rbmxl1	>sp|Q91VM5|RMXL1_MOUSE RNA binding motif protein, X-linked-like-1 OS=Mus musculus GN=Rbmxl1 PE=1 SV=1	40	67.3	42.161	388	0	549
S4R294;S4R2J9;Q3TLH4-5;A0A0A0MQ79;Q3TLH4;S4R209;S4R2L9	Protein PRRC2C	Prrc2c	>tr|S4R294|S4R294_MOUSE Protein PRRC2C OS=Mus musculus GN=Prrc2c PE=1 SV=1;>tr|S4R2J9|S4R2J9_MOUSE Protein PRRC2C OS=Mus musculus GN=Prrc2c PE=1 SV=1;>sp|Q3TLH4-5|PRC2C_MOUSE Isoform 5 of Protein PRRC2C OS=Mus musculus GN=Prrc2c;>tr|A0A0A0MQ79|A0A0A0MQ79_M	10	4.4	298.11	2724	0	29
B1AXZ4;B1AXZ5;Q60899;Q3UR02;Q80Y51;B1AXZ6;B1AXZ0;Q80UJ0;H3BLG7;B1AXZ3	ELAV-like protein 2	Elavl2	>tr|B1AXZ4|B1AXZ4_MOUSE ELAV-like protein 2 OS=Mus musculus GN=Elavl2 PE=4 SV=1;>tr|B1AXZ5|B1AXZ5_MOUSE ELAV-like protein 2 OS=Mus musculus GN=Elavl2 PE=4 SV=1;>sp|Q60899|ELAV2_MOUSE ELAV-like protein 2 OS=Mus musculus GN=Elavl2 PE=2 SV=1;>tr|Q3UR02|Q3UR02	21	52.1	42.531	388	0	111
Q8C5Q4;E9Q179;D3YUN1;D3YV30	G-rich sequence factor 1	Grsf1	>sp|Q8C5Q4|GRSF1_MOUSE G-rich sequence factor 1 OS=Mus musculus GN=Grsf1 PE=1 SV=2;>tr|E9Q179|E9Q179_MOUSE G-rich sequence factor 1 OS=Mus musculus GN=Grsf1 PE=1 SV=1;>tr|D3YUN1|D3YUN1_MOUSE G-rich sequence factor 1 (Fragment) OS=Mus musculus GN=Grsf1 PE=4	10	23.8	53.076	479	0	42
P26369;Q3KQM4	Splicing factor U2AF 65 kDa subunit	U2af2	>sp|P26369|U2AF2_MOUSE Splicing factor U2AF 65 kDa subunit OS=Mus musculus GN=U2af2 PE=1 SV=3;>tr|Q3KQM4|Q3KQM4_MOUSE Splicing factor U2AF 65 kDa subunit OS=Mus musculus GN=U2af2 PE=2 SV=1	8	26.5	53.516	475	0	80
P62281	40S ribosomal protein S11	Rps11	>sp|P62281|RS11_MOUSE 40S ribosomal protein S11 OS=Mus musculus GN=Rps11 PE=1 SV=3	6	24.1	18.431	158	0	44
P70318	Nucleolysin TIAR	Tial1	>sp|P70318|TIAR_MOUSE Nucleolysin TIAR OS=Mus musculus GN=Tial1 PE=1 SV=1	14	40.6	43.388	392	0	117
Q9JII5;Q9JII5-2;Q3UGB5;D3Z4J1	DAZ-associated protein 1	Dazap1	>sp|Q9JII5|DAZP1_MOUSE DAZ-associated protein 1 OS=Mus musculus GN=Dazap1 PE=2 SV=2;>sp|Q9JII5-2|DAZP1_MOUSE Isoform 2 of DAZ-associated protein 1 OS=Mus musculus GN=Dazap1;>tr|Q3UGB5|Q3UGB5_MOUSE DAZ associated protein 1, isoform CRA_b OS=Mus musculus GN=	9	29.1	43.214	406	0	61
Q62093	Serine/arginine-rich splicing factor 2	Srsf2	>sp|Q62093|SRSF2_MOUSE Serine/arginine-rich splicing factor 2 OS=Mus musculus GN=Srsf2 PE=1 SV=4	9	34.4	25.476	221	0	192
Q80X50;Q80X50-2;Q80X50-4;Q80X50-5;Q80X50-3	Ubiquitin-associated protein 2-like	Ubap2l	>sp|Q80X50|UBP2L_MOUSE Ubiquitin-associated protein 2-like OS=Mus musculus GN=Ubap2l PE=1 SV=1;>sp|Q80X50-2|UBP2L_MOUSE Isoform 2 of Ubiquitin-associated protein 2-like OS=Mus musculus GN=Ubap2l;>sp|Q80X50-4|UBP2L_MOUSE Isoform 4 of Ubiquitin-associated pr	8	10.5	116.8	1107	0	21
Q8CH09;D3Z0I4;D3YVJ0;F6X398	SURP and G-patch domain-containing protein 2	Sugp2	>sp|Q8CH09|SUGP2_MOUSE SURP and G-patch domain-containing protein 2 OS=Mus musculus GN=Sugp2 PE=2 SV=2	14	16.8	118.1	1067	0	42
Q8CH25;Q8CH25-2	SAFB-like transcription modulator	Sltm	>sp|Q8CH25|SLTM_MOUSE SAFB-like transcription modulator OS=Mus musculus GN=Sltm PE=1 SV=1;>sp|Q8CH25-2|SLTM_MOUSE Isoform 2 of SAFB-like transcription modulator OS=Mus musculus GN=Sltm	22	20.8	116.92	1031	0	124
Q8K2F8;F6X2V9;A2BH69	Protein LSM14 homolog A	Lsm14a	>sp|Q8K2F8|LS14A_MOUSE Protein LSM14 homolog A OS=Mus musculus GN=Lsm14a PE=1 SV=1	9	15.6	50.545	462	0	35
Q8VDM6;Q8VDM6-2;Q8VDM6-3	Heterogeneous nuclear ribonucleoprotein U-like protein 1	Hnrnpul1	>sp|Q8VDM6|HNRL1_MOUSE Heterogeneous nuclear ribonucleoprotein U-like protein 1 OS=Mus musculus GN=Hnrnpul1 PE=1 SV=1;>sp|Q8VDM6-2|HNRL1_MOUSE Isoform 2 of Heterogeneous nuclear ribonucleoprotein U-like protein 1 OS=Mus musculus GN=Hnrnpul1	15	21.4	96.001	859	0	91
Q921W2;D6RGU1		Tial1	>tr|Q921W2|Q921W2_MOUSE Nucleolysin TIAR OS=Mus musculus GN=Tial1 PE=2 SV=1;>tr|D6RGU1|D6RGU1_MOUSE Nucleolysin TIAR OS=Mus musculus GN=Tial1 PE=4 SV=1	14	45.3	41.53	375	0	2
E9PYZ7;Q6NZN0;Q6NZN0-5;E9Q640;Q6NZN0-3;Q6NZN0-4;Q6NZN0-2;E9PUF4	RNA-binding protein 26	Rbm26	>tr|E9PYZ7|E9PYZ7_MOUSE RNA-binding protein 26 OS=Mus musculus GN=Rbm26 PE=1 SV=1;>sp|Q6NZN0|RBM26_MOUSE RNA-binding protein 26 OS=Mus musculus GN=Rbm26 PE=1 SV=2;>sp|Q6NZN0-5|RBM26_MOUSE Isoform 5 of RNA-binding protein 26 OS=Mus musculus GN=Rbm26;>tr|E9Q	12	14.8	113.8	1009	0	37
Q8BHD7;Q8BHD7-2;G8JL74;G3UXA6;G3UZ01;G3UXZ8	Polypyrimidine tract-binding protein 3	Ptbp3	>sp|Q8BHD7|PTBP3_MOUSE Polypyrimidine tract-binding protein 3 OS=Mus musculus GN=Ptbp3 PE=2 SV=1;>sp|Q8BHD7-2|PTBP3_MOUSE Isoform 2 of Polypyrimidine tract-binding protein 3 OS=Mus musculus GN=Ptbp3;>tr|G8JL74|G8JL74_MOUSE Polypyrimidine tract-binding prot	5	10.7	56.7	523	0	23
P56959;Q8CFQ9;G3UXT7;G3UZD2;Q91VQ2	RNA-binding protein FUS	Fus	>sp|P56959|FUS_MOUSE RNA-binding protein FUS OS=Mus musculus GN=Fus PE=2 SV=1;>tr|Q8CFQ9|Q8CFQ9_MOUSE Fusion, derived from t(1216) malignant liposarcoma (Human) OS=Mus musculus GN=Fus PE=2 SV=1;>tr|G3UXT7|G3UXT7_MOUSE RNA-binding protein FUS (Fragment) OS=	13	23.6	52.673	518	0	191
Q61584;Q61584-3;Q61584-6;Q61584-4;Q61584-2;Q61584-5;Q61584-7	Fragile X mental retardation syndrome-related protein 1	Fxr1	>sp|Q61584|FXR1_MOUSE Fragile X mental retardation syndrome-related protein 1 OS=Mus musculus GN=Fxr1 PE=1 SV=2;>sp|Q61584-3|FXR1_MOUSE Isoform B of Fragile X mental retardation syndrome-related protein 1 OS=Mus musculus GN=Fxr1;>sp|Q61584-6|FXR1_MOUSE Iso	14	29.4	76.221	677	0	59
Q8BL97;Q8BL97-3;Q8BL97-4;Q8BL97-2	Serine/arginine-rich splicing factor 7	Srsf7	>sp|Q8BL97|SRSF7_MOUSE Serine/arginine-rich splicing factor 7 OS=Mus musculus GN=Srsf7 PE=1 SV=1;>sp|Q8BL97-3|SRSF7_MOUSE Isoform 3 of Serine/arginine-rich splicing factor 7 OS=Mus musculus GN=Srsf7;>sp|Q8BL97-4|SRSF7_MOUSE Isoform 4 of Serine/arginine-ric	12	31.5	30.817	267	0	227
Q7TN33;D3YU11;D6RHP1;D6RGB9	CUGBP Elav-like family member 6	Celf6	>sp|Q7TN33|CELF6_MOUSE CUGBP Elav-like family member 6 OS=Mus musculus GN=Celf6 PE=2 SV=1;>tr|D3YU11|D3YU11_MOUSE CUGBP Elav-like family member 6 OS=Mus musculus GN=Celf6 PE=4 SV=1;>tr|D6RHP1|D6RHP1_MOUSE CUGBP Elav-like family member 6 OS=Mus musculus GN=	13	31.3	48.205	460	0	43
D3YVV7;G3UYX3		Nova2	>tr|D3YVV7|D3YVV7_MOUSE Protein Nova2 OS=Mus musculus GN=Nova2 PE=4 SV=2;>tr|G3UYX3|G3UYX3_MOUSE Protein Nova2 OS=Mus musculus GN=Nova2 PE=4 SV=1	13	29.5	49.066	492	0	68
D3YX51;Q7TN33-2	CUGBP Elav-like family member 6	Celf6	>tr|D3YX51|D3YX51_MOUSE CUGBP Elav-like family member 6 OS=Mus musculus GN=Celf6 PE=4 SV=1;>sp|Q7TN33-2|CELF6_MOUSE Isoform 2 of CUGBP Elav-like family member 6 OS=Mus musculus GN=Celf6	3	13.1	36.107	344	0	4
D3Z4C5;D3Z588		Celf5	>tr|D3Z4C5|D3Z4C5_MOUSE Protein Celf5 OS=Mus musculus GN=Celf5 PE=4 SV=1;>tr|D3Z588|D3Z588_MOUSE Protein Celf5 OS=Mus musculus GN=Celf5 PE=4 SV=1	7	16	33.939	318	0	9
D3Z4T1;D3Z580;D3Z4K9		Celf5	>tr|D3Z4T1|D3Z4T1_MOUSE Protein Celf5 OS=Mus musculus GN=Celf5 PE=4 SV=1;>tr|D3Z580|D3Z580_MOUSE Protein Celf5 OS=Mus musculus GN=Celf5 PE=4 SV=1	13	28.6	42.706	395	0	19
Q9CY57;Q9CY57-5;Q9CY57-4;Q9CY57-3;E9PW20;Q9CY57-2;D3YZA1;D3Z7T7	Chromatin target of PRMT1 protein	Chtop	>sp|Q9CY57|CHTOP_MOUSE Chromatin target of PRMT1 protein OS=Mus musculus GN=Chtop PE=1 SV=2;>sp|Q9CY57-5|CHTOP_MOUSE Isoform 5 of Chromatin target of PRMT1 protein OS=Mus musculus GN=Chtop;>sp|Q9CY57-4|CHTOP_MOUSE Isoform 4 of Chromatin target of PRMT1 pro	5	23.7	26.585	249	0	61
Q9JKS5;E9QKB2	Intracellular hyaluronan-binding protein 4	Habp4	>sp|Q9JKS5|HABP4_MOUSE Intracellular hyaluronan-binding protein 4 OS=Mus musculus GN=Habp4 PE=1 SV=2;>tr|E9QKB2|E9QKB2_MOUSE Intracellular hyaluronan-binding protein 4 OS=Mus musculus GN=Habp4 PE=1 SV=1	16	37	45.924	411	0	91
O89086;Q8BG13;S4R2M6	Putative RNA-binding protein 3	Rbm3	>sp|O89086|RBM3_MOUSE Putative RNA-binding protein 3 OS=Mus musculus GN=Rbm3 PE=2 SV=1;>tr|Q8BG13|Q8BG13_MOUSE Putative RNA-binding protein 3 OS=Mus musculus GN=Rbm3 PE=2 SV=1	8	43.8	16.604	153	0	90
P63325;Q3UW83	40S ribosomal protein S10	Rps10	>sp|P63325|RS10_MOUSE 40S ribosomal protein S10 OS=Mus musculus GN=Rps10 PE=1 SV=1;>tr|Q3UW83|Q3UW83_MOUSE 40S ribosomal protein S10 OS=Mus musculus GN=Rps10 PE=1 SV=1	8	40.6	18.916	165	0	103
P97855	Ras GTPase-activating protein-binding protein 1	G3bp1	>sp|P97855|G3BP1_MOUSE Ras GTPase-activating protein-binding protein 1 OS=Mus musculus GN=G3bp1 PE=1 SV=1	9	26.9	51.828	465	0	51
Q91WJ8;Q3TUE1;Q91WJ8-2	Far upstream element-binding protein 1	Fubp1	>sp|Q91WJ8|FUBP1_MOUSE Far upstream element-binding protein 1 OS=Mus musculus GN=Fubp1 PE=1 SV=1;>tr|Q3TUE1|Q3TUE1_MOUSE Far upstream element-binding protein 1 OS=Mus musculus GN=Fubp1 PE=2 SV=1;>sp|Q91WJ8-2|FUBP1_MOUSE Isoform 2 of Far upstream element-bi	14	23.3	68.539	651	0	60
Q3UEB3-3;Q3UEB3-2;Q3UEB3	Poly(U)-binding-splicing factor PUF60	Puf60	>sp|Q3UEB3-3|PUF60_MOUSE Isoform 3 of Poly(U)-binding-splicing factor PUF60 OS=Mus musculus GN=Puf60;>sp|Q3UEB3-2|PUF60_MOUSE Isoform 2 of Poly(U)-binding-splicing factor PUF60 OS=Mus musculus GN=Puf60;>sp|Q3UEB3|PUF60_MOUSE Poly(U)-binding-splicing factor	9	24.2	54.028	499	0	55
Q6A0A2;Q6A0A2-3;Q6A0A2-2	La-related protein 4B	Larp4b	>sp|Q6A0A2|LAR4B_MOUSE La-related protein 4B OS=Mus musculus GN=Larp4b PE=1 SV=2;>sp|Q6A0A2-3|LAR4B_MOUSE Isoform 3 of La-related protein 4B OS=Mus musculus GN=Larp4b;>sp|Q6A0A2-2|LAR4B_MOUSE Isoform 2 of La-related protein 4B OS=Mus musculus GN=Larp4b	6	9.4	81.626	741	0	17
Q80W00;Q80W00-2	Serine/threonine-protein phosphatase 1 regulatory subunit 10	Ppp1r10	>sp|Q80W00|PP1RA_MOUSE Serine/threonine-protein phosphatase 1 regulatory subunit 10 OS=Mus musculus GN=Ppp1r10 PE=1 SV=1;>sp|Q80W00-2|PP1RA_MOUSE Isoform 2 of Serine/threonine-protein phosphatase 1 regulatory subunit 10 OS=Mus musculus GN=Ppp1r10	8	14.1	94.371	888	0	56
Q80WJ7;E9PUX0;F6QHD1;F6ZSG0;F6QFT1;F6ZQL0	Protein LYRIC	Mtdh	>sp|Q80WJ7|LYRIC_MOUSE Protein LYRIC OS=Mus musculus GN=Mtdh PE=1 SV=1;>tr|E9PUX0|E9PUX0_MOUSE Protein LYRIC OS=Mus musculus GN=Mtdh PE=4 SV=1;>tr|F6QHD1|F6QHD1_MOUSE Protein LYRIC (Fragment) OS=Mus musculus GN=Mtdh PE=1 SV=1	10	21.1	63.845	579	0	39
Q8K4P0;D3YX80	pre-mRNA 3 end processing protein WDR33	Wdr33	>sp|Q8K4P0|WDR33_MOUSE pre-mRNA 3 end processing protein WDR33 OS=Mus musculus GN=Wdr33 PE=1 SV=1	20	21.7	145.27	1330	0	49
Q8R1B4	Eukaryotic translation initiation factor 3 subunit C	Eif3c	>sp|Q8R1B4|EIF3C_MOUSE Eukaryotic translation initiation factor 3 subunit C OS=Mus musculus GN=Eif3c PE=1 SV=1	8	9.4	105.53	911	0	54
Q921S7	39S ribosomal protein L37, mitochondrial	Mrpl37	>sp|Q921S7|RM37_MOUSE 39S ribosomal protein L37, mitochondrial OS=Mus musculus GN=Mrpl37 PE=2 SV=1	15	37.1	48.34	423	0	58
Q99KG3-2;Q99KG3;Q99KG3-3	RNA-binding protein 10	Rbm10	>sp|Q99KG3-2|RBM10_MOUSE Isoform 2 of RNA-binding protein 10 OS=Mus musculus GN=Rbm10;>sp|Q99KG3|RBM10_MOUSE RNA-binding protein 10 OS=Mus musculus GN=Rbm10 PE=1 SV=1;>sp|Q99KG3-3|RBM10_MOUSE Isoform 3 of RNA-binding protein 10 OS=Mus musculus GN=Rbm10	5	6.7	94.429	853	0	26
Q9CXY6	Interleukin enhancer-binding factor 2	Ilf2	>sp|Q9CXY6|ILF2_MOUSE Interleukin enhancer-binding factor 2 OS=Mus musculus GN=Ilf2 PE=1 SV=1	14	35.9	43.062	390	0	153
Q9D8T7;Q9D8T7-2;F8WHU8;F7DE82	SRA stem-loop-interacting RNA-binding protein, mitochondrial	Slirp	>sp|Q9D8T7|SLIRP_MOUSE SRA stem-loop-interacting RNA-binding protein, mitochondrial OS=Mus musculus GN=Slirp PE=1 SV=2;>sp|Q9D8T7-2|SLIRP_MOUSE Isoform 2 of SRA stem-loop-interacting RNA-binding protein, mitochondrial OS=Mus musculus GN=Slirp;>tr|F8WHU8|F8	8	83	12.605	112	0	68
Q9DBR0	A-kinase anchor protein 8	Akap8	>sp|Q9DBR0|AKAP8_MOUSE A-kinase anchor protein 8 OS=Mus musculus GN=Akap8 PE=1 SV=1	7	9.9	76.293	687	0	30
Q9JKN6	RNA-binding protein Nova-1	Nova1	>sp|Q9JKN6|NOVA1_MOUSE RNA-binding protein Nova-1 OS=Mus musculus GN=Nova1 PE=1 SV=2	13	23.9	51.755	507	0	38
P84104;P84104-2;A2A4X6	Serine/arginine-rich splicing factor 3	Srsf3;Gm12355	>sp|P84104|SRSF3_MOUSE Serine/arginine-rich splicing factor 3 OS=Mus musculus GN=Srsf3 PE=1 SV=1;>sp|P84104-2|SRSF3_MOUSE Isoform Short of Serine/arginine-rich splicing factor 3 OS=Mus musculus GN=Srsf3;>tr|A2A4X6|A2A4X6_MOUSE MCG21910 OS=Mus musculus GN=G	11	42.1	19.329	164	0	148
Q7TSY6;Q7TSY6-4;Q7TSY6-2;Q7TSY6-3;Q7TSY6-6;Q7TSY6-5;Q7TSY6-7	CUGBP Elav-like family member 4	Celf4	>sp|Q7TSY6|CELF4_MOUSE CUGBP Elav-like family member 4 OS=Mus musculus GN=Celf4 PE=1 SV=2;>sp|Q7TSY6-4|CELF4_MOUSE Isoform 4 of CUGBP Elav-like family member 4 OS=Mus musculus GN=Celf4;>sp|Q7TSY6-2|CELF4_MOUSE Isoform 2 of CUGBP Elav-like family member 4 O	15	27.6	51.932	486	0	123
O55143;O55143-2;J3KMM5;Q8R429;Q64518;B1ATS4;Q64518-2;B1ATS5;Q64518-3;E9Q559	Sarcoplasmic/endoplasmic reticulum calcium ATPase 2	Atp2a2	>sp|O55143|AT2A2_MOUSE Sarcoplasmic/endoplasmic reticulum calcium ATPase 2 OS=Mus musculus GN=Atp2a2 PE=1 SV=2;>sp|O55143-2|AT2A2_MOUSE Isoform 2 of Sarcoplasmic/endoplasmic reticulum calcium ATPase 2 OS=Mus musculus GN=Atp2a2;>tr|J3KMM5|J3KMM5_MOUSE Calci	23	23	114.86	1044	0	268
Q8BIQ5;Q8BIQ5-2;A2AEK1;A2AEJ8;F6ZKC7	Cleavage stimulation factor subunit 2	Cstf2	>sp|Q8BIQ5|CSTF2_MOUSE Cleavage stimulation factor subunit 2 OS=Mus musculus GN=Cstf2 PE=1 SV=2;>sp|Q8BIQ5-2|CSTF2_MOUSE Isoform 2 of Cleavage stimulation factor subunit 2 OS=Mus musculus GN=Cstf2;>tr|A2AEK1|A2AEK1_MOUSE AlphaCstF-64 variant 4 OS=Mus muscu	5	9.7	61.341	580	0	25
P62996;F8WJG3	Transformer-2 protein homolog beta	Tra2b	>sp|P62996|TRA2B_MOUSE Transformer-2 protein homolog beta OS=Mus musculus GN=Tra2b PE=2 SV=1;>tr|F8WJG3|F8WJG3_MOUSE Transformer-2 protein homolog beta OS=Mus musculus GN=Tra2b PE=4 SV=1	13	30.9	33.665	288	0	146
Q61990;Q61990-2;Q61990-3	Poly(rC)-binding protein 2	Pcbp2	>sp|Q61990|PCBP2_MOUSE Poly(rC)-binding protein 2 OS=Mus musculus GN=Pcbp2 PE=1 SV=1;>sp|Q61990-2|PCBP2_MOUSE Isoform 2 of Poly(rC)-binding protein 2 OS=Mus musculus GN=Pcbp2;>sp|Q61990-3|PCBP2_MOUSE Isoform 3 of Poly(rC)-binding protein 2 OS=Mus musculus	14	50.3	38.221	362	0	183
A2A5R8;Q9DBE7;A2A5S3;Q9Z108;V9GX87	Double-stranded RNA-binding protein Staufen homolog 1	Stau1	>tr|A2A5R8|A2A5R8_MOUSE Double-stranded RNA-binding protein Staufen homolog 1 OS=Mus musculus GN=Stau1 PE=4 SV=1;>tr|Q9DBE7|Q9DBE7_MOUSE Double-stranded RNA-binding protein Staufen homolog 1 OS=Mus musculus GN=Stau1 PE=2 SV=1;>tr|A2A5S3|A2A5S3_MOUSE Double	8	17.7	53.746	485	0	31
D3YXK2;S4R1M2	Scaffold attachment factor B1	Safb	>sp|D3YXK2|SAFB1_MOUSE Scaffold attachment factor B1 OS=Mus musculus GN=Safb PE=1 SV=2;>tr|S4R1M2|S4R1M2_MOUSE Scaffold attachment factor B1 OS=Mus musculus GN=Safb PE=1 SV=1	25	22.5	105.1	937	0	163
Q8BWW4;E9Q066;G3X9Q6	La-related protein 4	Larp4	>sp|Q8BWW4|LARP4_MOUSE La-related protein 4 OS=Mus musculus GN=Larp4 PE=2 SV=2;>tr|E9Q066|E9Q066_MOUSE La-related protein 4 OS=Mus musculus GN=Larp4 PE=4 SV=1;>tr|G3X9Q6|G3X9Q6_MOUSE La-related protein 4 OS=Mus musculus GN=Larp4 PE=4 SV=1	7	13.5	79.763	719	0	12
E9Q5M4;F6VRB4		Zfr2	>tr|E9Q5M4|E9Q5M4_MOUSE Protein Zfr2 OS=Mus musculus GN=Zfr2 PE=4 SV=1	10	13.6	94.974	874	0	28
Q8VH51;Q8VH51-3;E9Q8F0;Q8VH51-2;F7AA45;B7ZD61;B7ZD63	RNA-binding protein 39	Rbm39	>sp|Q8VH51|RBM39_MOUSE RNA-binding protein 39 OS=Mus musculus GN=Rbm39 PE=1 SV=2;>sp|Q8VH51-3|RBM39_MOUSE Isoform 3 of RNA-binding protein 39 OS=Mus musculus GN=Rbm39;>tr|E9Q8F0|E9Q8F0_MOUSE RNA-binding protein 39 OS=Mus musculus GN=Rbm39 PE=1 SV=1;>sp|Q8V	8	15.8	59.406	530	0	78
Q9QX47;Q9QX47-2;Q9QX47-4;H9KV01;H9KV15;Q9QX47-3;H9KV00	Protein SON	Son	>sp|Q9QX47|SON_MOUSE Protein SON OS=Mus musculus GN=Son PE=1 SV=2;>sp|Q9QX47-2|SON_MOUSE Isoform 2 of Protein SON OS=Mus musculus GN=Son;>sp|Q9QX47-4|SON_MOUSE Isoform 4 of Protein SON OS=Mus musculus GN=Son;>tr|H9KV01|H9KV01_MOUSE Protein SON OS=Mus muscu	3	3.4	265.65	2444	0	8
O35691;Q3TUQ5	Pinin	Pnn	>sp|O35691|PININ_MOUSE Pinin OS=Mus musculus GN=Pnn PE=1 SV=4;>tr|Q3TUQ5|Q3TUQ5_MOUSE Pinin OS=Mus musculus GN=Pnn PE=1 SV=1	12	16	82.435	725	0	57
P50580;P50580-2;D3YVH7	Proliferation-associated protein 2G4	Pa2g4	>sp|P50580|PA2G4_MOUSE Proliferation-associated protein 2G4 OS=Mus musculus GN=Pa2g4 PE=1 SV=3;>sp|P50580-2|PA2G4_MOUSE Isoform 2 of Proliferation-associated protein 2G4 OS=Mus musculus GN=Pa2g4;>tr|D3YVH7|D3YVH7_MOUSE Proliferation-associated protein 2G4	4	8.9	43.698	394	0	20
P62264;D3YVF4;D3Z7I1	40S ribosomal protein S14	Rps14	>sp|P62264|RS14_MOUSE 40S ribosomal protein S14 OS=Mus musculus GN=Rps14 PE=2 SV=3;>tr|D3YVF4|D3YVF4_MOUSE 40S ribosomal protein S14 (Fragment) OS=Mus musculus GN=Rps14 PE=4 SV=1;>tr|D3Z7I1|D3Z7I1_MOUSE 40S ribosomal protein S14 (Fragment) OS=Mus musculus	8	39.7	16.273	151	0	45
Q99020;Q20BD0;Q80XR6	Heterogeneous nuclear ribonucleoprotein A/B	Hnrnpab	>sp|Q99020|ROAA_MOUSE Heterogeneous nuclear ribonucleoprotein A/B OS=Mus musculus GN=Hnrnpab PE=1 SV=1;>tr|Q20BD0|Q20BD0_MOUSE Heterogeneous nuclear ribonucleoprotein A/B OS=Mus musculus GN=Hnrnpab PE=1 SV=1;>tr|Q80XR6|Q80XR6_MOUSE Heterogeneous nuclear ri	14	39.3	30.831	285	0	101
Q5SFM8;Q5SFM8-2;Q5SFM8-3	RNA-binding protein 27	Rbm27	>sp|Q5SFM8|RBM27_MOUSE RNA-binding protein 27 OS=Mus musculus GN=Rbm27 PE=2 SV=3;>sp|Q5SFM8-2|RBM27_MOUSE Isoform 2 of RNA-binding protein 27 OS=Mus musculus GN=Rbm27;>sp|Q5SFM8-3|RBM27_MOUSE Isoform 3 of RNA-binding protein 27 OS=Mus musculus GN=Rbm27	9	9.7	118.55	1060	0	18
Q61474;Q61474-2;F8WJA5	RNA-binding protein Musashi homolog 1	Msi1	>sp|Q61474|MSI1H_MOUSE RNA-binding protein Musashi homolog 1 OS=Mus musculus GN=Msi1 PE=1 SV=1;>sp|Q61474-2|MSI1H_MOUSE Isoform 2 of RNA-binding protein Musashi homolog 1 OS=Mus musculus GN=Msi1;>tr|F8WJA5|F8WJA5_MOUSE RNA-binding protein Musashi homolog 1	7	21.8	39.119	362	0	30
Q6ZWN5;F7CJS8;D3YWH9;Q9CXW7;D3Z673;D3YUV6	40S ribosomal protein S9	Rps9	>sp|Q6ZWN5|RS9_MOUSE 40S ribosomal protein S9 OS=Mus musculus GN=Rps9 PE=1 SV=3;>tr|F7CJS8|F7CJS8_MOUSE 40S ribosomal protein S9 (Fragment) OS=Mus musculus GN=Rps9 PE=1 SV=1;>tr|D3YWH9|D3YWH9_MOUSE 40S ribosomal protein S9 OS=Mus musculus GN=Rps9 PE=1 SV=1	14	45.4	22.591	194	0	137
Q8BIF2-2;Q8BIF2;Q8BIF2-4;Q8BIF2-5;Q8BIF2-3;B7ZC11;A2A4W9	RNA binding protein fox-1 homolog 3	Rbfox3	>sp|Q8BIF2-2|RFOX3_MOUSE Isoform 2 of RNA binding protein fox-1 homolog 3 OS=Mus musculus GN=Rbfox3;>sp|Q8BIF2|RFOX3_MOUSE RNA binding protein fox-1 homolog 3 OS=Mus musculus GN=Rbfox3 PE=1 SV=2;>sp|Q8BIF2-4|RFOX3_MOUSE Isoform 4 of RNA binding protein fox	15	42.2	39.05	360	0	160
Q8BZ20	Poly [ADP-ribose] polymerase 12	Parp12	>sp|Q8BZ20|PAR12_MOUSE Poly [ADP-ribose] polymerase 12 OS=Mus musculus GN=Parp12 PE=2 SV=3	6	9.1	79.916	711	0	12
Q8R3K3	Pentatricopeptide repeat-containing protein 2, mitochondrial	Ptcd2	>sp|Q8R3K3|PTCD2_MOUSE Pentatricopeptide repeat-containing protein 2, mitochondrial OS=Mus musculus GN=Ptcd2 PE=2 SV=1	6	14.2	43.843	381	0	16
Q8VHK9	Probable ATP-dependent RNA helicase DHX36	Dhx36	>sp|Q8VHK9|DHX36_MOUSE ATP-dependent RNA helicase DHX36 OS=Mus musculus GN=Dhx36 PE=1 SV=2	9	9.6	113.88	1001	0	24
Q91XI1;Q91XI1-2	tRNA-dihydrouridine(47) synthase [NAD(P)(+)]-like	Dus3l	>sp|Q91XI1|DUS3L_MOUSE tRNA-dihydrouridine(47) synthase [NAD(P)(+)]-like OS=Mus musculus GN=Dus3l PE=2 SV=1;>sp|Q91XI1-2|DUS3L_MOUSE Isoform 2 of tRNA-dihydrouridine(47) synthase [NAD(P)(+)]-like OS=Mus musculus GN=Dus3l	4	8.2	71.078	637	0	15
Q9CQF3	Cleavage and polyadenylation specificity factor subunit 5	Nudt21	>sp|Q9CQF3|CPSF5_MOUSE Cleavage and polyadenylation specificity factor subunit 5 OS=Mus musculus GN=Nudt21 PE=1 SV=1	9	30	26.24	227	0	77
Q9CY73;Q9CY73-2	39S ribosomal protein L44, mitochondrial	Mrpl44	>sp|Q9CY73|RM44_MOUSE 39S ribosomal protein L44, mitochondrial OS=Mus musculus GN=Mrpl44 PE=2 SV=3;>sp|Q9CY73-2|RM44_MOUSE Isoform 2 of 39S ribosomal protein L44, mitochondrial OS=Mus musculus GN=Mrpl44	4	15	37.527	333	0	23
Q9D8E6	60S ribosomal protein L4	Rpl4	>sp|Q9D8E6|RL4_MOUSE 60S ribosomal protein L4 OS=Mus musculus GN=Rpl4 PE=1 SV=3	12	31	47.153	419	0	78
P70333;J3QPH6	Heterogeneous nuclear ribonucleoprotein H2;Heterogeneous nuclear ribonucleoprotein H2, N-terminally processed	Hnrnph2	>sp|P70333|HNRH2_MOUSE Heterogeneous nuclear ribonucleoprotein H2 OS=Mus musculus GN=Hnrnph2 PE=2 SV=1	22	53.7	49.279	449	0	366
O08583;O08583-2;Q9JJW6-2;Q9JJW6;G3X9I4	THO complex subunit 4	Alyref	>sp|O08583|THOC4_MOUSE THO complex subunit 4 OS=Mus musculus GN=Alyref PE=1 SV=3;>sp|O08583-2|THOC4_MOUSE Isoform 2 of THO complex subunit 4 OS=Mus musculus GN=Alyref	13	46.7	26.94	255	0	165
Q7TN99;Q7TN99-2;F6T0J8;D3Z5R9	Cytoplasmic polyadenylation element-binding protein 3	Cpeb3	>sp|Q7TN99|CPEB3_MOUSE Cytoplasmic polyadenylation element-binding protein 3 OS=Mus musculus GN=Cpeb3 PE=1 SV=1;>sp|Q7TN99-2|CPEB3_MOUSE Isoform 2 of Cytoplasmic polyadenylation element-binding protein 3 OS=Mus musculus GN=Cpeb3;>tr|F6T0J8|F6T0J8_MOUSE Cyt	14	23	78.334	716	0	4
Q7TN99-3;Q7TN99-4;D3Z1R6;Q7TN99-5	Cytoplasmic polyadenylation element-binding protein 3	Cpeb3	>sp|Q7TN99-3|CPEB3_MOUSE Isoform 3 of Cytoplasmic polyadenylation element-binding protein 3 OS=Mus musculus GN=Cpeb3;>sp|Q7TN99-4|CPEB3_MOUSE Isoform 4 of Cytoplasmic polyadenylation element-binding protein 3 OS=Mus musculus GN=Cpeb3;>tr|D3Z1R6|D3Z1R6_MOUS	14	23.8	75.691	693	0	76
D3YWX2;F6YTL8;Q9R0I7;E9Q803		Ylpm1	>tr|D3YWX2|D3YWX2_MOUSE YLP motif-containing protein 1 OS=Mus musculus GN=Ylpm1 PE=4 SV=2;>tr|F6YTL8|F6YTL8_MOUSE YLP motif-containing protein 1 (Fragment) OS=Mus musculus GN=Ylpm1 PE=4 SV=1	15	8.2	241.05	2139	0	40
Q6NZJ6;Q6NZJ6-2;E9PVC6;E9Q9E1;E9PVC5;E9Q770;D3YWY7;D3YWM1;D3Z439	Eukaryotic translation initiation factor 4 gamma 1	Eif4g1	>sp|Q6NZJ6|IF4G1_MOUSE Eukaryotic translation initiation factor 4 gamma 1 OS=Mus musculus GN=Eif4g1 PE=1 SV=1;>sp|Q6NZJ6-2|IF4G1_MOUSE Isoform 2 of Eukaryotic translation initiation factor 4 gamma 1 OS=Mus musculus GN=Eif4g1;>tr|E9PVC6|E9PVC6_MOUSE Eukaryo	7	6.8	176.07	1600	0	16
Q8BRT1;E9Q8N5;Q08EB6;F7DCH5;Q8BRT1-5;Q8BRT1-6	CLIP-associating protein 2	Clasp2	>sp|Q8BRT1|CLAP2_MOUSE CLIP-associating protein 2 OS=Mus musculus GN=Clasp2 PE=1 SV=1;>tr|E9Q8N5|E9Q8N5_MOUSE CLIP-associating protein 2 OS=Mus musculus GN=Clasp2 PE=1 SV=1;>tr|Q08EB6|Q08EB6_MOUSE CLIP associating protein 2 OS=Mus musculus GN=Clasp2 PE=1 S	15	12.1	140.74	1286	0	52
Q6NVF9;H3BJ30;H3BJW3;H3BKW0;H3BLM1	Cleavage and polyadenylation specificity factor subunit 6	Cpsf6	>sp|Q6NVF9|CPSF6_MOUSE Cleavage and polyadenylation specificity factor subunit 6 OS=Mus musculus GN=Cpsf6 PE=2 SV=1;>tr|H3BJ30|H3BJ30_MOUSE Cleavage and polyadenylation-specificity factor subunit 6 OS=Mus musculus GN=Cpsf6 PE=4 SV=1;>tr|H3BJW3|H3BJW3_MOUSE	5	10.5	59.152	551	0	31
O35326;Q9D8S5;S4R2G3	Serine/arginine-rich splicing factor 5	Srsf5	>sp|O35326|SRSF5_MOUSE Serine/arginine-rich splicing factor 5 OS=Mus musculus GN=Srsf5 PE=1 SV=2;>tr|Q9D8S5|Q9D8S5_MOUSE MCG7614, isoform CRA_c OS=Mus musculus GN=Srsf5 PE=1 SV=1	9	30.9	30.891	269	0	57
P14148;F6XI62	60S ribosomal protein L7	Rpl7	>sp|P14148|RL7_MOUSE 60S ribosomal protein L7 OS=Mus musculus GN=Rpl7 PE=1 SV=2;>tr|F6XI62|F6XI62_MOUSE 60S ribosomal protein L7 (Fragment) OS=Mus musculus GN=Rpl7 PE=1 SV=1	16	41.1	31.419	270	0	109
P27546;P27546-2;P27546-3;E9PZ43;F7CK47;P27546-4;E9PWC0	Microtubule-associated protein 4;Microtubule-associated protein	Map4	>sp|P27546|MAP4_MOUSE Microtubule-associated protein 4 OS=Mus musculus GN=Map4 PE=1 SV=3;>sp|P27546-2|MAP4_MOUSE Isoform 2 of Microtubule-associated protein 4 OS=Mus musculus GN=Map4;>sp|P27546-3|MAP4_MOUSE Isoform 3 of Microtubule-associated protein 4 OS=	9	8.2	117.43	1125	0	60
P47962;D3YYV8	60S ribosomal protein L5	Rpl5	>sp|P47962|RL5_MOUSE 60S ribosomal protein L5 OS=Mus musculus GN=Rpl5 PE=1 SV=3;>tr|D3YYV8|D3YYV8_MOUSE 60S ribosomal protein L5 (Fragment) OS=Mus musculus GN=Rpl5 PE=4 SV=1	7	19.9	34.4	297	0	32
P57722;P57722-2;E9Q7D8;G3UYM5	Poly(rC)-binding protein 3	Pcbp3	>sp|P57722|PCBP3_MOUSE Poly(rC)-binding protein 3 OS=Mus musculus GN=Pcbp3 PE=2 SV=3;>sp|P57722-2|PCBP3_MOUSE Isoform 2 of Poly(rC)-binding protein 3 OS=Mus musculus GN=Pcbp3;>tr|E9Q7D8|E9Q7D8_MOUSE Poly(rC)-binding protein 3 OS=Mus musculus GN=Pcbp3 PE=4	11	41.2	39.294	371	0	44
P60824;K4DI65;D3YU80	Cold-inducible RNA-binding protein	Cirbp	>sp|P60824|CIRBP_MOUSE Cold-inducible RNA-binding protein OS=Mus musculus GN=Cirbp PE=1 SV=1;>tr|K4DI65|K4DI65_MOUSE Cold inducible RNA binding protein, isoform CRA_a OS=Mus musculus GN=Cirbp PE=4 SV=1;>tr|D3YU80|D3YU80_MOUSE Cold-inducible RNA-binding pro	6	32.6	18.607	172	0	55
P62242	40S ribosomal protein S8	Rps8	>sp|P62242|RS8_MOUSE 40S ribosomal protein S8 OS=Mus musculus GN=Rps8 PE=1 SV=2	6	27.9	24.205	208	0	48
P62900	60S ribosomal protein L31	Rpl31	>sp|P62900|RL31_MOUSE 60S ribosomal protein L31 OS=Mus musculus GN=Rpl31 PE=1 SV=1	5	26.4	14.463	125	0	17
P67984	60S ribosomal protein L22	Rpl22	>sp|P67984|RL22_MOUSE 60S ribosomal protein L22 OS=Mus musculus GN=Rpl22 PE=1 SV=2	6	32.8	14.759	128	0	48
Q8BG81;Q3UDD3;F6VR84	Polymerase delta-interacting protein 3	Poldip3	>sp|Q8BG81|PDIP3_MOUSE Polymerase delta-interacting protein 3 OS=Mus musculus GN=Poldip3 PE=1 SV=1;>tr|Q3UDD3|Q3UDD3_MOUSE Polymerase delta-interacting protein 3 OS=Mus musculus GN=Poldip3 PE=1 SV=1;>tr|F6VR84|F6VR84_MOUSE Polymerase delta-interacting prot	7	15.2	46.132	420	0	24
Q8CGC4;Q8BM41	Protein LSM14 homolog B	Lsm14b	>sp|Q8CGC4|LS14B_MOUSE Protein LSM14 homolog B OS=Mus musculus GN=Lsm14b PE=2 SV=3;>tr|Q8BM41|Q8BM41_MOUSE Protein LSM14 homolog B OS=Mus musculus GN=Lsm14b PE=2 SV=1	3	9.4	42.309	385	0	5
Q8BU88	39S ribosomal protein L22, mitochondrial	Mrpl22	>sp|Q8BU88|RM22_MOUSE 39S ribosomal protein L22, mitochondrial OS=Mus musculus GN=Mrpl22 PE=2 SV=1	4	18.9	23.805	206	0	20
Q91WM1;Q91WM1-2	Spermatid perinuclear RNA-binding protein	Strbp	>sp|Q91WM1|STRBP_MOUSE Spermatid perinuclear RNA-binding protein OS=Mus musculus GN=Strbp PE=1 SV=1;>sp|Q91WM1-2|STRBP_MOUSE Isoform 2 of Spermatid perinuclear RNA-binding protein OS=Mus musculus GN=Strbp	10	15.9	73.704	672	0	32
Q9D0G0	28S ribosomal protein S30, mitochondrial	Mrps30	>sp|Q9D0G0|RT30_MOUSE 28S ribosomal protein S30, mitochondrial OS=Mus musculus GN=Mrps30 PE=2 SV=1	6	14	49.939	442	0	34
Q9D1J3	SAP domain-containing ribonucleoprotein	Sarnp	>sp|Q9D1J3|SARNP_MOUSE SAP domain-containing ribonucleoprotein OS=Mus musculus GN=Sarnp PE=1 SV=3	5	29.5	23.532	210	0	8
Q9D1P0;F7CXG9;G5E909	39S ribosomal protein L13, mitochondrial	Mrpl13	>sp|Q9D1P0|RM13_MOUSE 39S ribosomal protein L13, mitochondrial OS=Mus musculus GN=Mrpl13 PE=2 SV=1	9	44.4	20.677	178	0	46
Q9WUK2;Q9WUK2-2	Eukaryotic translation initiation factor 4H	Eif4h	>sp|Q9WUK2|IF4H_MOUSE Eukaryotic translation initiation factor 4H OS=Mus musculus GN=Eif4h PE=1 SV=3;>sp|Q9WUK2-2|IF4H_MOUSE Isoform Short of Eukaryotic translation initiation factor 4H OS=Mus musculus GN=Eif4h	5	26.2	27.341	248	0	40
O55128;E9Q317;D3YY73;D3Z2N9;D3YY55	Histone deacetylase complex subunit SAP18	Sap18;Gm10094	>sp|O55128|SAP18_MOUSE Histone deacetylase complex subunit SAP18 OS=Mus musculus GN=Sap18 PE=1 SV=1;>tr|E9Q317|E9Q317_MOUSE Histone deacetylase complex subunit SAP18 OS=Mus musculus GN=Gm10094 PE=4 SV=1;>tr|D3YY73|D3YY73_MOUSE Histone deacetylase complex s	5	25.5	17.595	153	0	28
P62270;F6YVP7;S4R1N6	40S ribosomal protein S18	Rps18;Gm10260	>sp|P62270|RS18_MOUSE 40S ribosomal protein S18 OS=Mus musculus GN=Rps18 PE=1 SV=3;>tr|F6YVP7|F6YVP7_MOUSE Uncharacterized protein OS=Mus musculus GN=Gm10260 PE=3 SV=2;>tr|S4R1N6|S4R1N6_MOUSE 40S ribosomal protein S18 OS=Mus musculus GN=Rps18 PE=3 SV=1	7	43.4	17.718	152	0	48
Q9WV02;Q9WV02-2;A2AFI3;S4R1F6;A2AFI4;Q9DAE2	RNA-binding motif protein, X chromosome;RNA-binding motif protein, X chromosome, N-terminally processed	Rbmx	>sp|Q9WV02|RBMX_MOUSE RNA-binding motif protein, X chromosome OS=Mus musculus GN=Rbmx PE=1 SV=1;>sp|Q9WV02-2|RBMX_MOUSE Isoform 2 of RNA-binding motif protein, X chromosome OS=Mus musculus GN=Rbmx;>tr|A2AFI3|A2AFI3_MOUSE RNA binding motif protein, X chromo	38	66	42.3	391	0	99
Q8BG05;A2AL12	Heterogeneous nuclear ribonucleoprotein A3	Hnrnpa3	>sp|Q8BG05|ROA3_MOUSE Heterogeneous nuclear ribonucleoprotein A3 OS=Mus musculus GN=Hnrnpa3 PE=1 SV=1;>tr|A2AL12|A2AL12_MOUSE Heterogeneous nuclear ribonucleoprotein A3 OS=Mus musculus GN=Hnrnpa3 PE=4 SV=1	34	65.7	39.652	379	0	608
P52912;D3Z4H6;D3YY02;D3Z3Y4	Nucleolysin TIA-1	Tia1	>sp|P52912|TIA1_MOUSE Nucleolysin TIA-1 OS=Mus musculus GN=Tia1 PE=1 SV=1;>tr|D3Z4H6|D3Z4H6_MOUSE Nucleolysin TIA-1 OS=Mus musculus GN=Tia1 PE=4 SV=1;>tr|D3YY02|D3YY02_MOUSE Nucleolysin TIA-1 OS=Mus musculus GN=Tia1 PE=4 SV=1	9	19.4	42.799	386	0	4
Q8CII5;G5E8L2;Q80ZW7		Tia1	>tr|Q8CII5|Q8CII5_MOUSE Nucleolysin TIA-1 OS=Mus musculus GN=Tia1 PE=2 SV=1;>tr|G5E8L2|G5E8L2_MOUSE Cytotoxic granule-associated RNA binding protein 1, isoform CRA_f OS=Mus musculus GN=Tia1 PE=4 SV=1;>tr|Q80ZW7|Q80ZW7_MOUSE Nucleolysin TIA-1 OS=Mus musculu	9	30.2	31.58	285	0	21
Q8VE97;Q542V3;A2A837	Serine/arginine-rich splicing factor 4	Srsf4	>sp|Q8VE97|SRSF4_MOUSE Serine/arginine-rich splicing factor 4 OS=Mus musculus GN=Srsf4 PE=2 SV=1;>tr|Q542V3|Q542V3_MOUSE Serine/arginine-rich-splicing factor 4 OS=Mus musculus GN=Srsf4 PE=2 SV=1;>tr|A2A837|A2A837_MOUSE Serine/arginine-rich-splicing factor	14	25.2	55.979	489	0	67
Q9R0U0;Q3TFP0;Q9R0U0-3;Q9R0U0-2	Serine/arginine-rich splicing factor 10	Srsf10	>sp|Q9R0U0|SRS10_MOUSE Serine/arginine-rich splicing factor 10 OS=Mus musculus GN=Srsf10 PE=1 SV=2;>tr|Q3TFP0|Q3TFP0_MOUSE Serine/arginine-rich-splicing factor 10 OS=Mus musculus GN=Srsf10 PE=1 SV=1;>sp|Q9R0U0-3|SRS10_MOUSE Isoform 3 of Serine/arginine-ric	7	22.1	31.3	262	0	46
Q8BYK6;Q8BYK6-2;Q8BYK6-3	YTH domain family protein 3	Ythdf3	>sp|Q8BYK6|YTHD3_MOUSE YTH domain-containing family protein 3 OS=Mus musculus GN=Ythdf3 PE=1 SV=2;>sp|Q8BYK6-2|YTHD3_MOUSE Isoform 2 of YTH domain-containing family protein 3 OS=Mus musculus GN=Ythdf3;>sp|Q8BYK6-3|YTHD3_MOUSE Isoform 3 of YTH domain-contai	6	12	63.961	585	0	25
Q60749;Q9WU01-2	KH domain-containing, RNA-binding, signal transduction-associated protein 1	Khdrbs1	>sp|Q60749|KHDR1_MOUSE KH domain-containing, RNA-binding, signal transduction-associated protein 1 OS=Mus musculus GN=Khdrbs1 PE=1 SV=2	13	28.7	48.37	443	0	69
Q8BP67;F6RSK3	60S ribosomal protein L24	Rpl24	>sp|Q8BP67|RL24_MOUSE 60S ribosomal protein L24 OS=Mus musculus GN=Rpl24 PE=1 SV=2	5	29.3	17.779	157	0	39
P27659;A0A087WNS0;A0A087WQK0	60S ribosomal protein L3	Rpl3	>sp|P27659|RL3_MOUSE 60S ribosomal protein L3 OS=Mus musculus GN=Rpl3 PE=1 SV=3	12	26.1	46.109	403	0	57
Q99L43;A2AMQ5;Q6PBC0;F6S4G2	Phosphatidate cytidylyltransferase 2;Phosphatidate cytidylyltransferase	Cds2	>sp|Q99L43|CDS2_MOUSE Phosphatidate cytidylyltransferase 2 OS=Mus musculus GN=Cds2 PE=1 SV=1;>tr|A2AMQ5|A2AMQ5_MOUSE Phosphatidate cytidylyltransferase OS=Mus musculus GN=Cds2 PE=1 SV=1;>tr|Q6PBC0|Q6PBC0_MOUSE Cds2 protein OS=Mus musculus GN=Cds2 PE=1 SV=1	2	6.5	51.313	444	0	19
A3KG57		Srsf12	>tr|A3KG57|A3KG57_MOUSE Serine/arginine-rich-splicing factor 12 (Fragment) OS=Mus musculus GN=Srsf12 PE=4 SV=1	8	23	30.363	261	0	87
Q8VC31;G3X927;D3YW42;G3UYE3	Coiled-coil domain-containing protein 9	Ccdc9	>sp|Q8VC31|CCDC9_MOUSE Coiled-coil domain-containing protein 9 OS=Mus musculus GN=Ccdc9 PE=2 SV=1;>tr|G3X927|G3X927_MOUSE Coiled-coil domain-containing protein 9 OS=Mus musculus GN=Ccdc9 PE=4 SV=1;>tr|D3YW42|D3YW42_MOUSE Coiled-coil domain-containing prote	2	4.1	61.445	543	0	11
E9Q5K9		Ythdc1	>sp|E9Q5K9|YTDC1_MOUSE YTH domain-containing protein 1 OS=Mus musculus GN=Ythdc1 PE=2 SV=2	11	12.8	85.648	736	0	3
E9Q5K9-3;E9Q5K9-2;D6RG95		Ythdc1	>sp|E9Q5K9-3|YTDC1_MOUSE Isoform 3 of YTH domain-containing protein 1 OS=Mus musculus GN=Ythdc1;>sp|E9Q5K9-2|YTDC1_MOUSE Isoform 2 of YTH domain-containing protein 1 OS=Mus musculus GN=Ythdc1	11	12.1	82.753	710	0	49
E9Q5X2;D3YUJ4		Cpeb2	>tr|E9Q5X2|E9Q5X2_MOUSE Cytoplasmic polyadenylation element-binding protein 2 OS=Mus musculus GN=Cpeb2 PE=4 SV=1;>tr|D3YUJ4|D3YUJ4_MOUSE Cytoplasmic polyadenylation element-binding protein 2 OS=Mus musculus GN=Cpeb2 PE=4 SV=1	10	12.4	105.12	992	0	14
Q812E0;E9Q969	Cytoplasmic polyadenylation element-binding protein 2	Cpeb2	>sp|Q812E0|CPEB2_MOUSE Cytoplasmic polyadenylation element-binding protein 2 OS=Mus musculus GN=Cpeb2 PE=1 SV=1;>tr|E9Q969|E9Q969_MOUSE Cytoplasmic polyadenylation element-binding protein 2 OS=Mus musculus GN=Cpeb2 PE=4 SV=1	9	20.3	58.441	521	0	6
Q5XJV6;E9QNZ5	Serine/threonine-protein kinase LMTK3	Lmtk3	>sp|Q5XJV6|LMTK3_MOUSE Serine/threonine-protein kinase LMTK3 OS=Mus musculus GN=Lmtk3 PE=1 SV=1;>tr|E9QNZ5|E9QNZ5_MOUSE Serine/threonine-protein kinase LMTK3 OS=Mus musculus GN=Lmtk3 PE=1 SV=1	1	0.8	150.89	1424	0	8
F8VPP8		Zc3h7b	>tr|F8VPP8|F8VPP8_MOUSE Protein Zc3h7b OS=Mus musculus GN=Zc3h7b PE=1 SV=1	7	6.7	110.29	982	0	8
P61358;A2A4Q0	60S ribosomal protein L27	Rpl27	>sp|P61358|RL27_MOUSE 60S ribosomal protein L27 OS=Mus musculus GN=Rpl27 PE=1 SV=2	7	50.7	15.798	136	0	61
P97351	40S ribosomal protein S3a	Rps3a	>sp|P97351|RS3A_MOUSE 40S ribosomal protein S3a OS=Mus musculus GN=Rps3a PE=1 SV=3	9	28	29.885	264	0	26
Q6NV83;Q6NV83-3;Q6NV83-2;A0A087WRG2	U2 snRNP-associated SURP motif-containing protein	U2surp	>sp|Q6NV83|SR140_MOUSE U2 snRNP-associated SURP motif-containing protein OS=Mus musculus GN=U2surp PE=2 SV=3;>sp|Q6NV83-3|SR140_MOUSE Isoform 3 of U2 snRNP-associated SURP motif-containing protein OS=Mus musculus GN=U2surp;>sp|Q6NV83-2|SR140_MOUSE Isoform	10	8.8	118.26	1029	0	47
Q7TN98;Q7TN98-4;Q7TN98-5;Q7TN98-3;Q5SU48;Q7TN98-2;Q5SU47	Cytoplasmic polyadenylation element-binding protein 4	Cpeb4	>sp|Q7TN98|CPEB4_MOUSE Cytoplasmic polyadenylation element-binding protein 4 OS=Mus musculus GN=Cpeb4 PE=1 SV=1;>sp|Q7TN98-4|CPEB4_MOUSE Isoform 4 of Cytoplasmic polyadenylation element-binding protein 4 OS=Mus musculus GN=Cpeb4;>sp|Q7TN98-5|CPEB4_MOUSE Is	11	19.3	80.121	729	0	27
Q8BHN5	RNA-binding protein 45	Rbm45	>sp|Q8BHN5|RBM45_MOUSE RNA-binding protein 45 OS=Mus musculus GN=Rbm45 PE=2 SV=1	5	11.8	53.324	476	0	17
Q8BKI2;Q8BKI2-2	Trinucleotide repeat-containing gene 6B protein	Tnrc6b	>sp|Q8BKI2|TNR6B_MOUSE Trinucleotide repeat-containing gene 6B protein OS=Mus musculus GN=Tnrc6b PE=2 SV=2;>sp|Q8BKI2-2|TNR6B_MOUSE Isoform 2 of Trinucleotide repeat-containing gene 6B protein OS=Mus musculus GN=Tnrc6b	2	1.4	191.96	1810	0	4
Q8C7E9	Cleavage stimulation factor subunit 2 tau variant	Cstf2t	>sp|Q8C7E9|CSTFT_MOUSE Cleavage stimulation factor subunit 2 tau variant OS=Mus musculus GN=Cstf2t PE=1 SV=2	4	6.5	65.862	632	0	5
Q91W50	Cold shock domain-containing protein E1	Csde1	>sp|Q91W50|CSDE1_MOUSE Cold shock domain-containing protein E1 OS=Mus musculus GN=Csde1 PE=2 SV=1	39	46.1	88.79	798	0	245
Q91YE7;Q91YE7-2;S4R1U7;S4R1V5;S4R184;S4R2T4;S4R1N4	RNA-binding protein 5	Rbm5	>sp|Q91YE7|RBM5_MOUSE RNA-binding protein 5 OS=Mus musculus GN=Rbm5 PE=1 SV=1;>sp|Q91YE7-2|RBM5_MOUSE Isoform 2 of RNA-binding protein 5 OS=Mus musculus GN=Rbm5;>tr|S4R1U7|S4R1U7_MOUSE RNA-binding protein 5 (Fragment) OS=Mus musculus GN=Rbm5 PE=4 SV=1;>tr|	5	7.4	92.31	815	0	19
Q99MU3;Q99MU3-5;Q99MU3-2	Double-stranded RNA-specific adenosine deaminase	Adar	>sp|Q99MU3|DSRAD_MOUSE Double-stranded RNA-specific adenosine deaminase OS=Mus musculus GN=Adar PE=1 SV=2;>sp|Q99MU3-5|DSRAD_MOUSE Isoform 5 of Double-stranded RNA-specific adenosine deaminase OS=Mus musculus GN=Adar;>sp|Q99MU3-2|DSRAD_MOUSE Isoform 2 of D	6	4.7	130.45	1178	0	17
Q9CQF8	Ribosomal protein 63, mitochondrial	Mrp63	>sp|Q9CQF8|RT63_MOUSE Ribosomal protein 63, mitochondrial OS=Mus musculus GN=Mrpl57 PE=2 SV=1	4	30.4	11.952	102	0	25
Q9CR57	60S ribosomal protein L14	Rpl14	>sp|Q9CR57|RL14_MOUSE 60S ribosomal protein L14 OS=Mus musculus GN=Rpl14 PE=1 SV=3	4	21.2	23.564	217	0	44
Q9D6Z1;E0CXZ0;F7CHP9;F7CHQ7;F6USW7	Nucleolar protein 56	Nop56	>sp|Q9D6Z1|NOP56_MOUSE Nucleolar protein 56 OS=Mus musculus GN=Nop56 PE=1 SV=2;>tr|E0CXZ0|E0CXZ0_MOUSE Nucleolar protein 56 OS=Mus musculus GN=Nop56 PE=4 SV=1;>tr|F7CHP9|F7CHP9_MOUSE Nucleolar protein 56 (Fragment) OS=Mus musculus GN=Nop56 PE=4 SV=1	10	15.2	64.464	580	0	89
Q9Z1D1	Eukaryotic translation initiation factor 3 subunit G	Eif3g	>sp|Q9Z1D1|EIF3G_MOUSE Eukaryotic translation initiation factor 3 subunit G OS=Mus musculus GN=Eif3g PE=1 SV=2	2	7.5	35.638	320	0	2
P62082;F6SVV1	40S ribosomal protein S7	Rps7;Gm9493	>sp|P62082|RS7_MOUSE 40S ribosomal protein S7 OS=Mus musculus GN=Rps7 PE=2 SV=1;>tr|F6SVV1|F6SVV1_MOUSE Protein Gm9493 OS=Mus musculus GN=Gm9493 PE=4 SV=1	3	9.3	22.127	194	0	14
Q8CCS6;Q8CCS6-2;G3UY42;D3YUB9;D3Z5F7;D3Z055;G3UWS5;G3UX74	Polyadenylate-binding protein 2	Pabpn1;Gm20521	>sp|Q8CCS6|PABP2_MOUSE Polyadenylate-binding protein 2 OS=Mus musculus GN=Pabpn1 PE=2 SV=3;>sp|Q8CCS6-2|PABP2_MOUSE Isoform 2 of Polyadenylate-binding protein 2 OS=Mus musculus GN=Pabpn1;>tr|G3UY42|G3UY42_MOUSE Polyadenylate-binding protein 2 OS=Mus muscul	8	27.2	32.296	302	0	61
O88291;D3YXQ7;O88291-2;D6RG92;O88291-3	DBIRD complex subunit ZNF326	Znf326;Zfp326	>sp|O88291|ZN326_MOUSE DBIRD complex subunit ZNF326 OS=Mus musculus GN=Znf326 PE=2 SV=1;>tr|D3YXQ7|D3YXQ7_MOUSE DBIRD complex subunit ZNF326 (Fragment) OS=Mus musculus GN=Zfp326 PE=4 SV=1	14	25.3	65.225	580	0	130
P62702;Q3V1Z5;V9GWY0	40S ribosomal protein S4, X isoform	Rps4x;Rps4y2	>sp|P62702|RS4X_MOUSE 40S ribosomal protein S4, X isoform OS=Mus musculus GN=Rps4x PE=2 SV=2;>tr|Q3V1Z5|Q3V1Z5_MOUSE 40S ribosomal protein S4 OS=Mus musculus GN=Rps4l PE=2 SV=1;>tr|V9GWY0|V9GWY0_MOUSE 40S ribosomal protein S4 OS=Mus musculus GN=Gm15013 PE=	10	33.5	29.597	263	0	116
Q9CQN7;F7CXS7	39S ribosomal protein L41, mitochondrial	Mrpl41;Gm6434	>sp|Q9CQN7|RM41_MOUSE 39S ribosomal protein L41, mitochondrial OS=Mus musculus GN=Mrpl41 PE=2 SV=1;>tr|F7CXS7|F7CXS7_MOUSE Protein Gm6434 OS=Mus musculus GN=Gm6434 PE=4 SV=2	9	48.1	15.261	135	0	43
Q8C181;Q8C181-3;Q8C181-2;Q8C181-4	Muscleblind-like protein 2	Mbnl2	>sp|Q8C181|MBNL2_MOUSE Muscleblind-like protein 2 OS=Mus musculus GN=Mbnl2 PE=2 SV=2;>sp|Q8C181-3|MBNL2_MOUSE Isoform 3 of Muscleblind-like protein 2 OS=Mus musculus GN=Mbnl2;>sp|Q8C181-2|MBNL2_MOUSE Isoform 2 of Muscleblind-like protein 2 OS=Mus musculus	7	14.5	40.156	373	0	34
P84099;A2A547	60S ribosomal protein L19	Rpl19	>sp|P84099|RL19_MOUSE 60S ribosomal protein L19 OS=Mus musculus GN=Rpl19 PE=1 SV=1;>tr|A2A547|A2A547_MOUSE Ribosomal protein L19 OS=Mus musculus GN=Rpl19 PE=3 SV=1	6	26.5	23.466	196	0	27
Q91WQ3;A2A7S7;F6VXZ2	Tyrosine--tRNA ligase, cytoplasmic;Tyrosine--tRNA ligase, cytoplasmic, N-terminally processed	Yars	>sp|Q91WQ3|SYYC_MOUSE Tyrosine--tRNA ligase, cytoplasmic OS=Mus musculus GN=Yars PE=2 SV=3;>tr|A2A7S7|A2A7S7_MOUSE Tyrosine--tRNA ligase OS=Mus musculus GN=Yars PE=3 SV=1	3	5.7	59.105	528	0	13
Q62504;Q62504-3;A2ADB1;Q62504-2;A2ADB0	Msx2-interacting protein	Spen	>sp|Q62504|MINT_MOUSE Msx2-interacting protein OS=Mus musculus GN=Spen PE=1 SV=2;>sp|Q62504-3|MINT_MOUSE Isoform 3 of Msx2-interacting protein OS=Mus musculus GN=Spen;>tr|A2ADB1|A2ADB1_MOUSE Msx2-interacting protein OS=Mus musculus GN=Spen PE=1 SV=1;>sp|Q6	5	1	398.75	3644	0	15
P61255;B1ARA3;B1ARA5	60S ribosomal protein L26	Rpl26	>sp|P61255|RL26_MOUSE 60S ribosomal protein L26 OS=Mus musculus GN=Rpl26 PE=1 SV=1;>tr|B1ARA3|B1ARA3_MOUSE 60S ribosomal protein L26 (Fragment) OS=Mus musculus GN=Rpl26 PE=4 SV=1;>tr|B1ARA5|B1ARA5_MOUSE 60S ribosomal protein L26 OS=Mus musculus GN=Rpl26 PE	4	27.6	17.258	145	0	16
Q9D773;B1B1D7;B1B1D8	39S ribosomal protein L2, mitochondrial	Mrpl2	>sp|Q9D773|RM02_MOUSE 39S ribosomal protein L2, mitochondrial OS=Mus musculus GN=Mrpl2 PE=2 SV=1;>tr|B1B1D7|B1B1D7_MOUSE 39S ribosomal protein L2, mitochondrial OS=Mus musculus GN=Mrpl2 PE=4 SV=1;>tr|B1B1D8|B1B1D8_MOUSE 39S ribosomal protein L2, mitochondr	4	13.1	33.34	306	0	11
Q9D882;D3Z7G3;D3YYX8;D3Z2E9;F8WHN9	Uncharacterized protein C10orf35 homolog	2010107G23Rik	>sp|Q9D882|CJ035_MOUSE Uncharacterized protein C10orf35 homolog OS=Mus musculus PE=2 SV=1;>tr|D3Z7G3|D3Z7G3_MOUSE Protein 2010107G23Rik (Fragment) OS=Mus musculus GN=2010107G23Rik PE=4 SV=1;>tr|D3YYX8|D3YYX8_MOUSE Protein 2010107G23Rik (Fragment) OS=Mus mu	3	30.8	13.118	120	0	6
Q9CY66;D3YZ09;Q9CY66-3;Q9CY66-2;F6SL78	H/ACA ribonucleoprotein complex subunit 1	Gar1	>sp|Q9CY66|GAR1_MOUSE H/ACA ribonucleoprotein complex subunit 1 OS=Mus musculus GN=Gar1 PE=2 SV=1;>tr|D3YZ09|D3YZ09_MOUSE H/ACA ribonucleoprotein complex subunit 1 (Fragment) OS=Mus musculus GN=Gar1 PE=4 SV=1;>sp|Q9CY66-3|GAR1_MOUSE Isoform 3 of H/ACA ribo	3	11.7	23.474	231	0	13
D3Z456;Q99N95;F6W7C7	39S ribosomal protein L3, mitochondrial	Mrpl3	>tr|D3Z456|D3Z456_MOUSE 39S ribosomal protein L3, mitochondrial OS=Mus musculus GN=Mrpl3 PE=3 SV=1;>sp|Q99N95|RM03_MOUSE 39S ribosomal protein L3, mitochondrial OS=Mus musculus GN=Mrpl3 PE=2 SV=1	4	11.5	33.994	304	0	14
E0CXT7;Q8BQZ5;B2LVG5;B2LVG6;F7B6Z5;Q8BQZ5-3;Q8BQZ5-2	Cleavage and polyadenylation specificity factor subunit 4	Cpsf4	>tr|E0CXT7|E0CXT7_MOUSE Cleavage and polyadenylation-specificity factor subunit 4 OS=Mus musculus GN=Cpsf4 PE=4 SV=1;>sp|Q8BQZ5|CPSF4_MOUSE Cleavage and polyadenylation specificity factor subunit 4 OS=Mus musculus GN=Cpsf4 PE=2 SV=1;>tr|B2LVG5|B2LVG5_MOUSE	3	14.9	30.255	269	0	7
Q05512;Q05512-3;E9Q9N6;E9PYX3;Q05512-4;Q3T9A3;Q05512-2;F6ZS70;E9QMP6;F7CVZ7;F7CRG8;E9Q2J6;F7A3Q3;F6UY70;F6ZEX4	Serine/threonine-protein kinase MARK2	Mark2	>sp|Q05512|MARK2_MOUSE Serine/threonine-protein kinase MARK2 OS=Mus musculus GN=Mark2 PE=1 SV=3;>sp|Q05512-3|MARK2_MOUSE Isoform 3 of Serine/threonine-protein kinase MARK2 OS=Mus musculus GN=Mark2;>tr|E9Q9N6|E9Q9N6_MOUSE Serine/threonine-protein kinase MAR	5	7.1	86.305	776	0	20
Q6PEE2-2;Q6PEE2;E9Q1U6	CBP80/20-dependent translation initiation factor	Ctif	>sp|Q6PEE2-2|CTIF_MOUSE Isoform 2 of CBP80/20-dependent translation initiation factor OS=Mus musculus GN=Ctif;>sp|Q6PEE2|CTIF_MOUSE CBP80/20-dependent translation initiation factor OS=Mus musculus GN=Ctif PE=1 SV=2;>tr|E9Q1U6|E9Q1U6_MOUSE CBP80/20-dependen	11	19.7	70.299	623	0	28
Q6PFR5;E9QP00	Transformer-2 protein homolog alpha	Tra2a	>sp|Q6PFR5|TRA2A_MOUSE Transformer-2 protein homolog alpha OS=Mus musculus GN=Tra2a PE=1 SV=1;>tr|E9QP00|E9QP00_MOUSE Transformer-2 protein homolog alpha OS=Mus musculus GN=Tra2a PE=1 SV=1	9	22.4	32.316	281	0	51
O35841	Apoptosis inhibitor 5	Api5	>sp|O35841|API5_MOUSE Apoptosis inhibitor 5 OS=Mus musculus GN=Api5 PE=1 SV=2	4	8.7	56.784	504	0	34
P09528	Ferritin heavy chain	Fth1	>sp|P09528|FRIH_MOUSE Ferritin heavy chain OS=Mus musculus GN=Fth1 PE=1 SV=2	7	36.8	21.066	182	0	68
P14115	60S ribosomal protein L27a	Rpl27a	>sp|P14115|RL27A_MOUSE 60S ribosomal protein L27a OS=Mus musculus GN=Rpl27a PE=2 SV=5	3	19.6	16.605	148	0	19
P35550	rRNA 2-O-methyltransferase fibrillarin	Fbl	>sp|P35550|FBRL_MOUSE rRNA 2-O-methyltransferase fibrillarin OS=Mus musculus GN=Fbl PE=2 SV=2	4	11	34.306	327	0	36
P52479;P52479-2;G3X9U6	Ubiquitin carboxyl-terminal hydrolase 10	Usp10	>sp|P52479|UBP10_MOUSE Ubiquitin carboxyl-terminal hydrolase 10 OS=Mus musculus GN=Usp10 PE=1 SV=3;>sp|P52479-2|UBP10_MOUSE Isoform 2 of Ubiquitin carboxyl-terminal hydrolase 10 OS=Mus musculus GN=Usp10	4	5.4	87.021	792	0	18
P57724;A0A087WP16;A0A087WPG7	Poly(rC)-binding protein 4	Pcbp4	>sp|P57724|PCBP4_MOUSE Poly(rC)-binding protein 4 OS=Mus musculus GN=Pcbp4 PE=2 SV=1;>tr|A0A087WP16|A0A087WP16_MOUSE Poly(rC)-binding protein 4 (Fragment) OS=Mus musculus GN=Pcbp4 PE=4 SV=1;>tr|A0A087WPG7|A0A087WPG7_MOUSE Poly(rC)-binding protein 4 (Fragme	2	4.7	41.398	403	0	2
P60867	40S ribosomal protein S20	Rps20	>sp|P60867|RS20_MOUSE 40S ribosomal protein S20 OS=Mus musculus GN=Rps20 PE=1 SV=1	4	23.5	13.373	119	0	23
P61804	Dolichyl-diphosphooligosaccharide--protein glycosyltransferase subunit DAD1	Dad1	>sp|P61804|DAD1_MOUSE Dolichyl-diphosphooligosaccharide--protein glycosyltransferase subunit DAD1 OS=Mus musculus GN=Dad1 PE=2 SV=3	2	17.7	12.497	113	0	7
P62309	Small nuclear ribonucleoprotein G	Snrpg	>sp|P62309|RUXG_MOUSE Small nuclear ribonucleoprotein G OS=Mus musculus GN=Snrpg PE=1 SV=1	3	26.3	8.496	76	0	44
P62849;P62849-2;P62849-3	40S ribosomal protein S24	Rps24	>sp|P62849|RS24_MOUSE 40S ribosomal protein S24 OS=Mus musculus GN=Rps24 PE=2 SV=1;>sp|P62849-2|RS24_MOUSE Isoform 2 of 40S ribosomal protein S24 OS=Mus musculus GN=Rps24;>sp|P62849-3|RS24_MOUSE Isoform 3 of 40S ribosomal protein S24 OS=Mus musculus GN=Rps	4	29.3	15.423	133	0	25
P62855	40S ribosomal protein S26	Rps26	>sp|P62855|RS26_MOUSE 40S ribosomal protein S26 OS=Mus musculus GN=Rps26 PE=2 SV=3	3	27	13.015	115	0	28
Q04750	DNA topoisomerase 1	Top1	>sp|Q04750|TOP1_MOUSE DNA topoisomerase 1 OS=Mus musculus GN=Top1 PE=1 SV=2	6	5.6	90.875	767	0	28
Q3TWW8		Srsf6	>sp|Q3TWW8|SRSF6_MOUSE Serine/arginine-rich splicing factor 6 OS=Mus musculus GN=Srsf6 PE=2 SV=1	15	36	39.025	339	0	95
Q61545;Q5SUT0;Q5SUS9;Q5SUS8	RNA-binding protein EWS	Ewsr1	>sp|Q61545|EWS_MOUSE RNA-binding protein EWS OS=Mus musculus GN=Ewsr1 PE=1 SV=2;>tr|Q5SUT0|Q5SUT0_MOUSE RNA-binding protein EWS OS=Mus musculus GN=Ewsr1 PE=1 SV=1;>tr|Q5SUS9|Q5SUS9_MOUSE RNA-binding protein EWS OS=Mus musculus GN=Ewsr1 PE=1 SV=1	4	8.2	68.461	655	0	33
Q61733	28S ribosomal protein S31, mitochondrial	Mrps31	>sp|Q61733|RT31_MOUSE 28S ribosomal protein S31, mitochondrial OS=Mus musculus GN=Mrps31 PE=2 SV=1	7	18.5	43.88	384	0	25
Q80YR5;F6XJ79;F6Z0Y5;F6WIZ2;F6VRR0;F6R703	Scaffold attachment factor B2	Safb2	>sp|Q80YR5|SAFB2_MOUSE Scaffold attachment factor B2 OS=Mus musculus GN=Safb2 PE=2 SV=2;>tr|F6XJ79|F6XJ79_MOUSE Scaffold attachment factor B2 (Fragment) OS=Mus musculus GN=Safb2 PE=4 SV=1;>tr|F6Z0Y5|F6Z0Y5_MOUSE Scaffold attachment factor B2 (Fragment) OS=	15	16.1	111.84	991	0	48
Q8BHS3	Pre-mRNA-splicing factor RBM22	Rbm22	>sp|Q8BHS3|RBM22_MOUSE Pre-mRNA-splicing factor RBM22 OS=Mus musculus GN=Rbm22 PE=1 SV=1	4	11.4	46.895	420	0	34
Q8CFI7	DNA-directed RNA polymerase II subunit RPB2	Polr2b	>sp|Q8CFI7|RPB2_MOUSE DNA-directed RNA polymerase II subunit RPB2 OS=Mus musculus GN=Polr2b PE=2 SV=2	4	4.5	133.91	1174	0	14
Q8QZY9	Splicing factor 3B subunit 4	Sf3b4	>sp|Q8QZY9|SF3B4_MOUSE Splicing factor 3B subunit 4 OS=Mus musculus GN=Sf3b4 PE=2 SV=1	4	10.8	44.355	424	0	18
Q8R191	Synaptogyrin-3	Syngr3	>sp|Q8R191|SNG3_MOUSE Synaptogyrin-3 OS=Mus musculus GN=Syngr3 PE=1 SV=1	2	9.6	24.561	229	0	11
Q8R5J9	PRA1 family protein 3	Arl6ip5	>sp|Q8R5J9|PRAF3_MOUSE PRA1 family protein 3 OS=Mus musculus GN=Arl6ip5 PE=1 SV=2	5	26.6	21.557	188	0	13
Q8VE92	RNA-binding protein 4B	Rbm4b	>sp|Q8VE92|RBM4B_MOUSE RNA-binding protein 4B OS=Mus musculus GN=Rbm4b PE=1 SV=1	11	35.6	39.991	357	0	5
Q91W18;Q91W18-2;Q91W18-3	Tudor domain-containing protein 3	Tdrd3	>sp|Q91W18|TDRD3_MOUSE Tudor domain-containing protein 3 OS=Mus musculus GN=Tdrd3 PE=1 SV=4;>sp|Q91W18-2|TDRD3_MOUSE Isoform 2 of Tudor domain-containing protein 3 OS=Mus musculus GN=Tdrd3;>sp|Q91W18-3|TDRD3_MOUSE Isoform 3 of Tudor domain-containing prote	5	7.8	82.252	743	0	18
Q99JX7;V9GXF3;V9GXW3;V9GX96	Nuclear RNA export factor 1	Nxf1	>sp|Q99JX7|NXF1_MOUSE Nuclear RNA export factor 1 OS=Mus musculus GN=Nxf1 PE=1 SV=3;>tr|V9GXF3|V9GXF3_MOUSE Nuclear RNA export factor 1 OS=Mus musculus GN=Nxf1 PE=1 SV=1	6	11.3	70.299	618	0	30
Q99MR6;Q99MR6-3;Q99MR6-4;Q99MR6-2	Serrate RNA effector molecule homolog	Srrt	>sp|Q99MR6|SRRT_MOUSE Serrate RNA effector molecule homolog OS=Mus musculus GN=Srrt PE=1 SV=1;>sp|Q99MR6-3|SRRT_MOUSE Isoform C of Serrate RNA effector molecule homolog OS=Mus musculus GN=Srrt;>sp|Q99MR6-4|SRRT_MOUSE Isoform D of Serrate RNA effector molec	2	2.4	100.45	875	0	3
Q99N94;Q3UK02	39S ribosomal protein L9, mitochondrial	Mrpl9	>sp|Q99N94|RM09_MOUSE 39S ribosomal protein L9, mitochondrial OS=Mus musculus GN=Mrpl9 PE=2 SV=2;>tr|Q3UK02|Q3UK02_MOUSE 39S ribosomal protein L9, mitochondrial OS=Mus musculus GN=Mrpl9 PE=2 SV=1	4	14	30.244	265	0	19
Q9CWX4	RNA pseudouridylate synthase domain-containing protein 4	Rpusd4	>sp|Q9CWX4|RUSD4_MOUSE RNA pseudouridylate synthase domain-containing protein 4 OS=Mus musculus GN=Rpusd4 PE=2 SV=1	1	4.2	42.407	377	0	1
Q9ES97;Q9ES97-2;Q9ES97-5;Q9ES97-3;Q9ES97-4	Reticulon-3	Rtn3	>sp|Q9ES97|RTN3_MOUSE Reticulon-3 OS=Mus musculus GN=Rtn3 PE=1 SV=2;>sp|Q9ES97-2|RTN3_MOUSE Isoform 2 of Reticulon-3 OS=Mus musculus GN=Rtn3	12	15.4	103.88	964	0	96
Q9JIG8	PRA1 family protein 2	Praf2	>sp|Q9JIG8|PRAF2_MOUSE PRA1 family protein 2 OS=Mus musculus GN=Praf2 PE=2 SV=1	2	10.7	19.478	178	0	5
Q9R226;A0A087WSL3;A0A087WR32	KH domain-containing, RNA-binding, signal transduction-associated protein 3	Khdrbs3	>sp|Q9R226|KHDR3_MOUSE KH domain-containing, RNA-binding, signal transduction-associated protein 3 OS=Mus musculus GN=Khdrbs3 PE=1 SV=1	13	32.9	38.807	346	0	76
Q9WU01	KH domain-containing, RNA-binding, signal transduction-associated protein 2	Khdrbs2	>sp|Q9WU01|KHDR2_MOUSE KH domain-containing, RNA-binding, signal transduction-associated protein 2 OS=Mus musculus GN=Khdrbs2 PE=1 SV=1	11	27.2	38.866	349	0	27
S4R1W5;Q3ULB0		Rbm6	>tr|S4R1W5|S4R1W5_MOUSE Protein Rbm6 OS=Mus musculus GN=Rbm6 PE=1 SV=1;>tr|Q3ULB0|Q3ULB0_MOUSE Protein Rbm6 OS=Mus musculus GN=Rbm6 PE=1 SV=1	13	12.6	128.37	1118	0	38
Q9JJ43;Q9JJ43-3;Q9JJ43-2;Q9JJ43-4	RNA binding protein fox-1 homolog 1	Rbfox1	>sp|Q9JJ43|RFOX1_MOUSE RNA binding protein fox-1 homolog 1 OS=Mus musculus GN=Rbfox1 PE=1 SV=3;>sp|Q9JJ43-3|RFOX1_MOUSE Isoform 3 of RNA binding protein fox-1 homolog 1 OS=Mus musculus GN=Rbfox1;>sp|Q9JJ43-2|RFOX1_MOUSE Isoform 2 of RNA binding protein fox	15	35.4	42.678	396	0	92
Q9JJ43-5;Q9JJ43-6;Q9JJ43-7	RNA binding protein fox-1 homolog 1	Rbfox1	>sp|Q9JJ43-5|RFOX1_MOUSE Isoform 5 of RNA binding protein fox-1 homolog 1 OS=Mus musculus GN=Rbfox1;>sp|Q9JJ43-6|RFOX1_MOUSE Isoform 6 of RNA binding protein fox-1 homolog 1 OS=Mus musculus GN=Rbfox1;>sp|Q9JJ43-7|RFOX1_MOUSE Isoform 7 of RNA binding protei	14	28.2	40.287	373	0	7
Q9CQS8;E9PW43	Protein transport protein Sec61 subunit beta	Sec61b;Gm10320	>sp|Q9CQS8|SC61B_MOUSE Protein transport protein Sec61 subunit beta OS=Mus musculus GN=Sec61b PE=1 SV=3;>tr|E9PW43|E9PW43_MOUSE Protein Gm10320 OS=Mus musculus GN=Gm10320 PE=4 SV=1	3	37.5	9.9583	96	0	22
Q8VHM5;F7B5B5;A2AW41;S4R1E9;V9GWW3;A2AW40		Hnrnpr	>tr|Q8VHM5|Q8VHM5_MOUSE Heterogeneous nuclear ribonucleoprotein R OS=Mus musculus GN=Hnrnpr PE=1 SV=1;>tr|F7B5B5|F7B5B5_MOUSE Protein Hnrnpr OS=Mus musculus GN=Hnrnpr PE=1 SV=1;>tr|A2AW41|A2AW41_MOUSE Protein Hnrnpr (Fragment) OS=Mus musculus GN=Hnrnpr PE=	36	51.6	70.887	632	0	424
Q9Z204;Q9Z204-5	Heterogeneous nuclear ribonucleoproteins C1/C2	Hnrnpc	>sp|Q9Z204|HNRPC_MOUSE Heterogeneous nuclear ribonucleoproteins C1/C2 OS=Mus musculus GN=Hnrnpc PE=1 SV=1;>sp|Q9Z204-5|HNRPC_MOUSE Isoform 5 of Heterogeneous nuclear ribonucleoproteins C1/C2 OS=Mus musculus GN=Hnrnpc	24	55.3	34.384	313	0	11
Q9Z204-2;Q9Z204-4;Q9Z204-3	Heterogeneous nuclear ribonucleoproteins C1/C2	Hnrnpc	>sp|Q9Z204-2|HNRPC_MOUSE Isoform C1 of Heterogeneous nuclear ribonucleoproteins C1/C2 OS=Mus musculus GN=Hnrnpc;>sp|Q9Z204-4|HNRPC_MOUSE Isoform 4 of Heterogeneous nuclear ribonucleoproteins C1/C2 OS=Mus musculus GN=Hnrnpc;>sp|Q9Z204-3|HNRPC_MOUSE Isoform	25	53.7	33.056	300	0	439
Q8CIN6;Q8CIN6-2	CUGBP Elav-like family member 3	Celf3	>sp|Q8CIN6|CELF3_MOUSE CUGBP Elav-like family member 3 OS=Mus musculus GN=Celf3 PE=2 SV=1;>sp|Q8CIN6-2|CELF3_MOUSE Isoform 2 of CUGBP Elav-like family member 3 OS=Mus musculus GN=Celf3	9	18.3	50.519	465	0	16
Q9JLR1;A2ATT9	Protein transport protein Sec61 subunit alpha isoform 2	Sec61a2	>sp|Q9JLR1|S61A2_MOUSE Protein transport protein Sec61 subunit alpha isoform 2 OS=Mus musculus GN=Sec61a2 PE=2 SV=3	4	6.1	52.247	476	0	8
Q3URW7;A0A087WQF6;A0A087WPF0;Q80ZH9;E9Q9Q2		R3hdm1	>tr|Q3URW7|Q3URW7_MOUSE Protein R3hdm1 (Fragment) OS=Mus musculus GN=R3hdm1 PE=2 SV=1;>tr|A0A087WQF6|A0A087WQF6_MOUSE Protein R3hdm1 (Fragment) OS=Mus musculus GN=R3hdm1 PE=4 SV=1;>tr|A0A087WPF0|A0A087WPF0_MOUSE Protein R3hdm1 (Fragment) OS=Mus musculus GN	1	6.7	28.189	239	0	1
P35803;P35803-8;A2AEG6;P35803-3;P35803-2;P35803-4;A2AEG3;P35803-7;P35803-6;H3BIV8;P35803-5	Neuronal membrane glycoprotein M6-b	Gpm6b	>sp|P35803|GPM6B_MOUSE Neuronal membrane glycoprotein M6-b OS=Mus musculus GN=Gpm6b PE=1 SV=2;>sp|P35803-8|GPM6B_MOUSE Isoform 8 of Neuronal membrane glycoprotein M6-b OS=Mus musculus GN=Gpm6b;>tr|A2AEG6|A2AEG6_MOUSE Glycoprotein m6b, isoform CRA_g OS=Mus	4	16.2	36.209	328	0	15
Q4QQM4;A2AGS6	Tumor protein p53-inducible protein 11	Trp53i11	>sp|Q4QQM4|P5I11_MOUSE Tumor protein p53-inducible protein 11 OS=Mus musculus GN=Trp53i11 PE=2 SV=1;>tr|A2AGS6|A2AGS6_MOUSE Tumor protein p53-inducible protein 11 (Fragment) OS=Mus musculus GN=Trp53i11 PE=4 SV=1	3	18	20.91	189	0	9
Q8CFQ3;A2AQA7	Intron-binding protein aquarius	Aqr	>sp|Q8CFQ3|AQR_MOUSE Intron-binding protein aquarius OS=Mus musculus GN=Aqr PE=2 SV=2;>tr|A2AQA7|A2AQA7_MOUSE Intron-binding protein aquarius OS=Mus musculus GN=Aqr PE=4 SV=1	3	2	170.29	1481	0.001046	4
B2RRE7;G3UXM1	OTU domain-containing protein 4	Otud4	>sp|B2RRE7|OTUD4_MOUSE OTU domain-containing protein 4 OS=Mus musculus GN=Otud4 PE=1 SV=1;>tr|G3UXM1|G3UXM1_MOUSE OTU domain-containing protein 4 (Fragment) OS=Mus musculus GN=Otud4 PE=4 SV=1	2	1.4	123.05	1107	0.0097515	3
Q9Z351;Q9Z351-12;Q9Z351-3;Q9Z351-11;Q9Z351-10;Q9Z351-9;E9PZW1;Q9Z351-8;G3XA60;Q9Z351-7;G3UWC1;Q9Z351-5;B7ZBV5;Q9Z351-6;G5E900;Q9Z351-4;B7ZBV7;B7ZBV8;Q9Z351-2;B7ZBV6;B7ZBV4;B7ZBW2;Q9Z351-13;B7ZBW1;B7ZBV9	Potassium voltage-gated channel subfamily KQT member 2	Kcnq2	>sp|Q9Z351|KCNQ2_MOUSE Potassium voltage-gated channel subfamily KQT member 2 OS=Mus musculus GN=Kcnq2 PE=1 SV=1;>sp|Q9Z351-12|KCNQ2_MOUSE Isoform 12 of Potassium voltage-gated channel subfamily KQT member 2 OS=Mus musculus GN=Kcnq2;>sp|Q9Z351-3|KCNQ2_MOUS	2	3.7	84.449	759	0	2
P62843;D3YTQ9	40S ribosomal protein S15	Rps15	>sp|P62843|RS15_MOUSE 40S ribosomal protein S15 OS=Mus musculus GN=Rps15 PE=2 SV=2;>tr|D3YTQ9|D3YTQ9_MOUSE 40S ribosomal protein S15 OS=Mus musculus GN=Rps15 PE=3 SV=1	5	31	17.04	145	0	53
Q9D710;D3Z2J6	Thioredoxin-related transmembrane protein 2	Tmx2	>sp|Q9D710|TMX2_MOUSE Thioredoxin-related transmembrane protein 2 OS=Mus musculus GN=Tmx2 PE=2 SV=1;>tr|D3Z2J6|D3Z2J6_MOUSE Thioredoxin-related transmembrane protein 2 OS=Mus musculus GN=Tmx2 PE=4 SV=1	6	25.4	33.942	295	0	14
Q6ZPQ6;Q6ZPQ6-2;E9PYJ7	Membrane-associated phosphatidylinositol transfer protein 2	Pitpnm2	>sp|Q6ZPQ6|PITM2_MOUSE Membrane-associated phosphatidylinositol transfer protein 2 OS=Mus musculus GN=Pitpnm2 PE=1 SV=2;>sp|Q6ZPQ6-2|PITM2_MOUSE Isoform 2 of Membrane-associated phosphatidylinositol transfer protein 2 OS=Mus musculus GN=Pitpnm2;>tr|E9PYJ7|	7	5.6	148.03	1335	0	31
Q9ERK4;E9Q1T9;F6ZEW4;E9QAX7	Exportin-2	Cse1l	>sp|Q9ERK4|XPO2_MOUSE Exportin-2 OS=Mus musculus GN=Cse1l PE=2 SV=1;>tr|E9Q1T9|E9Q1T9_MOUSE Exportin-2 OS=Mus musculus GN=Cse1l PE=4 SV=1;>tr|F6ZEW4|F6ZEW4_MOUSE Exportin-2 (Fragment) OS=Mus musculus GN=Cse1l PE=4 SV=1	4	4.2	110.45	971	0	42
Q80TM6;E9Q9D6;Q80TM6-2;Q80TM6-4;Q148X5;Q80TM6-3;F6TDX7	R3H domain-containing protein 2	R3hdm2	>sp|Q80TM6|R3HD2_MOUSE R3H domain-containing protein 2 OS=Mus musculus GN=R3hdm2 PE=1 SV=2;>tr|E9Q9D6|E9Q9D6_MOUSE R3H domain-containing protein 2 OS=Mus musculus GN=R3hdm2 PE=1 SV=1;>sp|Q80TM6-2|R3HD2_MOUSE Isoform 2 of R3H domain-containing protein 2 OS=	3	4	114.58	1044	0	19
Q62448;Q62448-2;F7CBP1;G3XA17	Eukaryotic translation initiation factor 4 gamma 2	Eif4g2	>sp|Q62448|IF4G2_MOUSE Eukaryotic translation initiation factor 4 gamma 2 OS=Mus musculus GN=Eif4g2 PE=1 SV=2;>sp|Q62448-2|IF4G2_MOUSE Isoform 2 of Eukaryotic translation initiation factor 4 gamma 2 OS=Mus musculus GN=Eif4g2;>tr|F7CBP1|F7CBP1_MOUSE Eukaryo	3	2.8	102.1	906	0	6
Q497V5;F8WGW3;Q497V5-2	S1 RNA-binding domain-containing protein 1	Srbd1	>sp|Q497V5|SRBD1_MOUSE S1 RNA-binding domain-containing protein 1 OS=Mus musculus GN=Srbd1 PE=2 SV=2;>tr|F8WGW3|F8WGW3_MOUSE S1 RNA-binding domain-containing protein 1 OS=Mus musculus GN=Srbd1 PE=4 SV=1;>sp|Q497V5-2|SRBD1_MOUSE Isoform 2 of S1 RNA-binding	2	2.8	114.09	1015	0	0
Q62203;G3UVU2;D3YW09	Splicing factor 3A subunit 2	Sf3a2	>sp|Q62203|SF3A2_MOUSE Splicing factor 3A subunit 2 OS=Mus musculus GN=Sf3a2 PE=1 SV=2;>tr|G3UVU2|G3UVU2_MOUSE Splicing factor 3A subunit 2 OS=Mus musculus GN=Sf3a2 PE=1 SV=1;>tr|D3YW09|D3YW09_MOUSE Splicing factor 3A subunit 2 OS=Mus musculus GN=Sf3a2 PE=	2	5.5	49.911	475	0	9
G3X8R0;Q60870	Receptor expression-enhancing protein 5	Reep5	>tr|G3X8R0|G3X8R0_MOUSE Receptor accessory protein 5, isoform CRA_a OS=Mus musculus GN=Reep5 PE=4 SV=1;>sp|Q60870|REEP5_MOUSE Receptor expression-enhancing protein 5 OS=Mus musculus GN=Reep5 PE=1 SV=1	2	11.1	21.447	189	0	19
Q5SWP3;H3BKC6	NAC-alpha domain-containing protein 1	Nacad	>sp|Q5SWP3|NACAD_MOUSE NAC-alpha domain-containing protein 1 OS=Mus musculus GN=Nacad PE=2 SV=1;>tr|H3BKC6|H3BKC6_MOUSE NAC-alpha domain-containing protein 1 (Fragment) OS=Mus musculus GN=Nacad PE=4 SV=1	1	0.9	156.76	1504	0	2
O70194	Eukaryotic translation initiation factor 3 subunit D	Eif3d	>sp|O70194|EIF3D_MOUSE Eukaryotic translation initiation factor 3 subunit D OS=Mus musculus GN=Eif3d PE=1 SV=2	3	6.2	63.988	548	0	10
P35802	Neuronal membrane glycoprotein M6-a	Gpm6a	>sp|P35802|GPM6A_MOUSE Neuronal membrane glycoprotein M6-a OS=Mus musculus GN=Gpm6a PE=1 SV=1	5	12.9	31.149	278	0	80
P47963	60S ribosomal protein L13	Rpl13	>sp|P47963|RL13_MOUSE 60S ribosomal protein L13 OS=Mus musculus GN=Rpl13 PE=2 SV=3	3	14.2	24.305	211	0	13
P60904;A2AUE1;G5E8T0	DnaJ homolog subfamily C member 5	Dnajc5	>sp|P60904|DNJC5_MOUSE DnaJ homolog subfamily C member 5 OS=Mus musculus GN=Dnajc5 PE=1 SV=1;>tr|A2AUE1|A2AUE1_MOUSE DnaJ homolog subfamily C member 5 (Fragment) OS=Mus musculus GN=Dnajc5 PE=1 SV=1;>tr|G5E8T0|G5E8T0_MOUSE DnaJ (Hsp40) homolog, subfamily C,	6	33.3	22.101	198	0	48
P62267	40S ribosomal protein S23	Rps23	>sp|P62267|RS23_MOUSE 40S ribosomal protein S23 OS=Mus musculus GN=Rps23 PE=1 SV=3	4	22.4	15.807	143	0	21
P62301	40S ribosomal protein S13	Rps13	>sp|P62301|RS13_MOUSE 40S ribosomal protein S13 OS=Mus musculus GN=Rps13 PE=1 SV=2	5	25.8	17.222	151	0	28
P62862;Q642K5	40S ribosomal protein S30	Fau	>sp|P62862|RS30_MOUSE 40S ribosomal protein S30 OS=Mus musculus GN=Fau PE=1 SV=1;>tr|Q642K5|Q642K5_MOUSE 40S ribosomal protein S30 OS=Mus musculus GN=Fau PE=1 SV=1	2	18.6	6.6478	59	0	18
P62889	60S ribosomal protein L30	Rpl30	>sp|P62889|RL30_MOUSE 60S ribosomal protein L30 OS=Mus musculus GN=Rpl30 PE=2 SV=2	2	18.3	12.784	115	0	3
P68040	Guanine nucleotide-binding protein subunit beta-2-like 1	Gnb2l1	>sp|P68040|GBLP_MOUSE Guanine nucleotide-binding protein subunit beta-2-like 1 OS=Mus musculus GN=Gnb2l1 PE=1 SV=3	6	17.7	35.076	317	0	58
P83870	PHD finger-like domain-containing protein 5A	Phf5a	>sp|P83870|PHF5A_MOUSE PHD finger-like domain-containing protein 5A OS=Mus musculus GN=Phf5a PE=1 SV=1	2	13.6	12.405	110	0	13
Q3TC46	Protein PAT1 homolog 1	Patl1	>sp|Q3TC46|PATL1_MOUSE Protein PAT1 homolog 1 OS=Mus musculus GN=Patl1 PE=1 SV=2	5	7.4	86.769	770	0	25
Q3TDQ1	Dolichyl-diphosphooligosaccharide--protein glycosyltransferase subunit STT3B	Stt3b	>sp|Q3TDQ1|STT3B_MOUSE Dolichyl-diphosphooligosaccharide--protein glycosyltransferase subunit STT3B OS=Mus musculus GN=Stt3b PE=1 SV=2	3	2.8	93.245	823	0	7
Q9DCA2;Q3U8Y1	28S ribosomal protein S11, mitochondrial	Mrps11	>sp|Q9DCA2|RT11_MOUSE 28S ribosomal protein S11, mitochondrial OS=Mus musculus GN=Mrps11 PE=2 SV=2;>tr|Q3U8Y1|Q3U8Y1_MOUSE 28S ribosomal protein S11, mitochondrial OS=Mus musculus GN=Mrps11 PE=2 SV=1	3	24.6	20.208	191	0	5
Q9R0L7;Q5RL57	A-kinase anchor protein 8-like	Akap8l	>sp|Q9R0L7|AKP8L_MOUSE A-kinase anchor protein 8-like OS=Mus musculus GN=Akap8l PE=1 SV=1;>tr|Q5RL57|Q5RL57_MOUSE A kinase (PRKA) anchor protein 8-like OS=Mus musculus GN=Akap8l PE=2 SV=1	7	11.2	71.453	642	0	51
Q99N85;Q5U5I3	28S ribosomal protein S18a, mitochondrial	Mrps18a	>sp|Q99N85|RT18A_MOUSE 28S ribosomal protein S18a, mitochondrial OS=Mus musculus GN=Mrps18a PE=2 SV=1;>tr|Q5U5I3|Q5U5I3_MOUSE 28S ribosomal protein S18a, mitochondrial OS=Mus musculus GN=Mrps18a PE=2 SV=1	2	9.7	22.321	196	0	14
Q62095	ATP-dependent RNA helicase DDX3Y	Ddx3y	>sp|Q62095|DDX3Y_MOUSE ATP-dependent RNA helicase DDX3Y OS=Mus musculus GN=Ddx3y PE=1 SV=2	21	29.2	73.427	658	0	21
Q62277	Synaptophysin	Syp	>sp|Q62277|SYPH_MOUSE Synaptophysin OS=Mus musculus GN=Syp PE=1 SV=2	1	3.2	34.024	314	0	22
Q6NS46	Protein RRP5 homolog	Pdcd11	>sp|Q6NS46|RRP5_MOUSE Protein RRP5 homolog OS=Mus musculus GN=Pdcd11 PE=2 SV=2	1	1	207.78	1862	0	1
Q6ZWV7;G3UWD7	60S ribosomal protein L35	Rpl35	>sp|Q6ZWV7|RL35_MOUSE 60S ribosomal protein L35 OS=Mus musculus GN=Rpl35 PE=2 SV=1	3	18.7	14.552	123	0	10
Q7TPV4	Myb-binding protein 1A	Mybbp1a	>sp|Q7TPV4|MBB1A_MOUSE Myb-binding protein 1A OS=Mus musculus GN=Mybbp1a PE=1 SV=2	4	3.5	152.04	1344	0	18
Q80X80	C2 domain-containing protein 2-like	C2cd2l	>sp|Q80X80|C2C2L_MOUSE C2 domain-containing protein 2-like OS=Mus musculus GN=C2cd2l PE=1 SV=3	5	12.2	76.328	706	0	7
Q80ZM5		H1fx	>tr|Q80ZM5|Q80ZM5_MOUSE H1 histone family, member X OS=Mus musculus GN=H1fx PE=1 SV=1	3	16.5	20.151	188	0	14
Q8BK72	28S ribosomal protein S27, mitochondrial	Mrps27	>sp|Q8BK72|RT27_MOUSE 28S ribosomal protein S27, mitochondrial OS=Mus musculus GN=Mrps27 PE=2 SV=2	4	9.2	47.778	415	0	25
Q8BTV2;Q8BTV2-2;Q8BTV2-3	Cleavage and polyadenylation specificity factor subunit 7	Cpsf7	>sp|Q8BTV2|CPSF7_MOUSE Cleavage and polyadenylation specificity factor subunit 7 OS=Mus musculus GN=Cpsf7 PE=1 SV=2;>sp|Q8BTV2-2|CPSF7_MOUSE Isoform 2 of Cleavage and polyadenylation specificity factor subunit 7 OS=Mus musculus GN=Cpsf7	8	18	52.01	471	0	29
Q8BYL4;E9PX65	Tyrosine--tRNA ligase, mitochondrial	Yars2	>sp|Q8BYL4|SYYM_MOUSE Tyrosine--tRNA ligase, mitochondrial OS=Mus musculus GN=Yars2 PE=1 SV=2;>tr|E9PX65|E9PX65_MOUSE Tyrosine--tRNA ligase OS=Mus musculus GN=Yars2 PE=3 SV=1	2	4.4	52.597	472	0	10
Q8C522	Endonuclease domain-containing 1 protein	Endod1	>sp|Q8C522|ENDD1_MOUSE Endonuclease domain-containing 1 protein OS=Mus musculus GN=Endod1 PE=1 SV=2	8	19	55.262	501	0	67
Q8CIP4	MAP/microtubule affinity-regulating kinase 4	Mark4	>sp|Q8CIP4|MARK4_MOUSE MAP/microtubule affinity-regulating kinase 4 OS=Mus musculus GN=Mark4 PE=1 SV=1	3	5.6	82.643	752	0	5
Q8CJG0;Q8CJG1;H3BJ70;Q8CJF8;Q8CJF8-2	Protein argonaute-2	Ago2	>sp|Q8CJG0|AGO2_MOUSE Protein argonaute-2 OS=Mus musculus GN=Ago2 PE=1 SV=3	5	5.8	97.303	860	0	9
Q8K0Z7	Translational activator of cytochrome c oxidase 1	Taco1	>sp|Q8K0Z7|TACO1_MOUSE Translational activator of cytochrome c oxidase 1 OS=Mus musculus GN=Taco1 PE=1 SV=1	2	9.5	32.314	294	0	2
Q8QZY1	Eukaryotic translation initiation factor 3 subunit L	Eif3l	>sp|Q8QZY1|EIF3L_MOUSE Eukaryotic translation initiation factor 3 subunit L OS=Mus musculus GN=Eif3l PE=1 SV=1	3	4.8	66.612	564	0	7
Q8R2K3;Q9CYR0;D3Z3Y3	Single-stranded DNA-binding protein;Single-stranded DNA-binding protein, mitochondrial	Ssbp1	>tr|Q8R2K3|Q8R2K3_MOUSE Single-stranded DNA-binding protein OS=Mus musculus GN=Ssbp1 PE=1 SV=1;>sp|Q9CYR0|SSBP_MOUSE Single-stranded DNA-binding protein, mitochondrial OS=Mus musculus GN=Ssbp1 PE=1 SV=1	5	39.2	17.156	148	0	28
Q8R3L2;Q8R3L2-4;Q8R3L2-3;Q8R3L2-2;Q8R3L2-5	Transcription factor 25	Tcf25	>sp|Q8R3L2|TCF25_MOUSE Transcription factor 25 OS=Mus musculus GN=Tcf25 PE=1 SV=2;>sp|Q8R3L2-4|TCF25_MOUSE Isoform 4 of Transcription factor 25 OS=Mus musculus GN=Tcf25;>sp|Q8R3L2-3|TCF25_MOUSE Isoform 3 of Transcription factor 25 OS=Mus musculus GN=Tcf25;	5	6.7	76.684	676	0	16
Q8VDP6	CDP-diacylglycerol--inositol 3-phosphatidyltransferase	Cdipt	>sp|Q8VDP6|CDIPT_MOUSE CDP-diacylglycerol--inositol 3-phosphatidyltransferase OS=Mus musculus GN=Cdipt PE=1 SV=1	2	9.9	23.599	213	0	8
Q91YQ5	Dolichyl-diphosphooligosaccharide--protein glycosyltransferase subunit 1	Rpn1	>sp|Q91YQ5|RPN1_MOUSE Dolichyl-diphosphooligosaccharide--protein glycosyltransferase subunit 1 OS=Mus musculus GN=Rpn1 PE=1 SV=1	12	22.7	68.527	608	0	91
Q9CY16	28S ribosomal protein S28, mitochondrial	Mrps28	>sp|Q9CY16|RT28_MOUSE 28S ribosomal protein S28, mitochondrial OS=Mus musculus GN=Mrps28 PE=1 SV=1	3	16.1	20.52	186	0	6
Q9CY27;G3UWE1;Q52L67	Very-long-chain enoyl-CoA reductase	Tecr	>sp|Q9CY27|TECR_MOUSE Very-long-chain enoyl-CoA reductase OS=Mus musculus GN=Tecr PE=1 SV=1;>tr|G3UWE1|G3UWE1_MOUSE MCG11048, isoform CRA_c OS=Mus musculus GN=Tecr PE=1 SV=1;>tr|Q52L67|Q52L67_MOUSE Gpsn2 protein OS=Mus musculus GN=Tecr PE=1 SV=1	2	6.2	36.09	308	0	3
Q9D517	1-acyl-sn-glycerol-3-phosphate acyltransferase gamma	Agpat3	>sp|Q9D517|PLCC_MOUSE 1-acyl-sn-glycerol-3-phosphate acyltransferase gamma OS=Mus musculus GN=Agpat3 PE=1 SV=2	2	4.8	43.295	376	0	5
Q9D7S7;Q9D7S7-2	60S ribosomal protein L22-like 1	Rpl22l1	>sp|Q9D7S7|RL22L_MOUSE 60S ribosomal protein L22-like 1 OS=Mus musculus GN=Rpl22l1 PE=1 SV=1;>sp|Q9D7S7-2|RL22L_MOUSE Isoform 2 of 60S ribosomal protein L22-like 1 OS=Mus musculus GN=Rpl22l1	3	27	14.467	122	0	10
Q9D883;G3UW94	Splicing factor U2AF 35 kDa subunit	U2af1	>sp|Q9D883|U2AF1_MOUSE Splicing factor U2AF 35 kDa subunit OS=Mus musculus GN=U2af1 PE=1 SV=4;>tr|G3UW94|G3UW94_MOUSE MCG14259, isoform CRA_b OS=Mus musculus GN=U2af1 PE=4 SV=1	2	8.8	27.815	239	0	13
Q9JKD3	Secretory carrier-associated membrane protein 5	Scamp5	>sp|Q9JKD3|SCAM5_MOUSE Secretory carrier-associated membrane protein 5 OS=Mus musculus GN=Scamp5 PE=2 SV=1	2	8.5	26.068	235	0	6
Q9JMG1	Endothelial differentiation-related factor 1	Edf1	>sp|Q9JMG1|EDF1_MOUSE Endothelial differentiation-related factor 1 OS=Mus musculus GN=Edf1 PE=1 SV=1	3	23.6	16.369	148	0	13
Q9QYS9;Q9QYS9-6;Q9QYS9-8;Q9QYS9-4;Q9QYS9-3;Q9QYS9-2;Q9QYS9-7;Q9QYS9-5	Protein quaking	Qki	>sp|Q9QYS9|QKI_MOUSE Protein quaking OS=Mus musculus GN=Qki PE=1 SV=1;>sp|Q9QYS9-6|QKI_MOUSE Isoform 6 of Protein quaking OS=Mus musculus GN=Qki;>sp|Q9QYS9-8|QKI_MOUSE Isoform 8 of Protein quaking OS=Mus musculus GN=Qki;>sp|Q9QYS9-4|QKI_MOUSE Isoform 4 of	4	13.5	37.67	341	0	27
Q9R1Q9;B7FAU3;Q3TKX1	V-type proton ATPase subunit S1	Atp6ap1	>sp|Q9R1Q9|VAS1_MOUSE V-type proton ATPase subunit S1 OS=Mus musculus GN=Atp6ap1 PE=1 SV=1;>tr|B7FAU3|B7FAU3_MOUSE ATPase, H+ transporting, lysosomal accessory protein (Fragment) OS=Mus musculus GN=Atp6ap1 PE=4 SV=1;>tr|Q3TKX1|Q3TKX1_MOUSE ATPase, H+ trans	2	6.3	51.007	463	0	2
P62858;G3UYV7;J3QNN8	40S ribosomal protein S28	Rps28;Gm10263	>sp|P62858|RS28_MOUSE 40S ribosomal protein S28 OS=Mus musculus GN=Rps28 PE=2 SV=1;>tr|G3UYV7|G3UYV7_MOUSE 40S ribosomal protein S28 (Fragment) OS=Mus musculus GN=Rps28 PE=4 SV=1;>tr|J3QNN8|J3QNN8_MOUSE MCG49140 OS=Mus musculus GN=Gm10263 PE=3 SV=1	2	30.4	7.8409	69	0	42
Q6ZWV3;I7HLV2;P86048;B7FAU6	60S ribosomal protein L10;60S ribosomal protein L10-like	Rpl10;Rpl10l	>sp|Q6ZWV3|RL10_MOUSE 60S ribosomal protein L10 OS=Mus musculus GN=Rpl10 PE=1 SV=3;>tr|I7HLV2|I7HLV2_MOUSE 60S ribosomal protein L10 (Fragment) OS=Mus musculus GN=Rpl10 PE=4 SV=1;>sp|P86048|RL10L_MOUSE 60S ribosomal protein L10-like OS=Mus musculus GN=Rpl1	6	24.8	24.604	214	0	23
Q99M28;Q99M28-2;J3QK23	RNA-binding protein with serine-rich domain 1	Rnps1;Gm9825	>sp|Q99M28|RNPS1_MOUSE RNA-binding protein with serine-rich domain 1 OS=Mus musculus GN=Rnps1 PE=2 SV=1;>sp|Q99M28-2|RNPS1_MOUSE Isoform 2 of RNA-binding protein with serine-rich domain 1 OS=Mus musculus GN=Rnps1;>tr|J3QK23|J3QK23_MOUSE Uncharacterized pro	6	23.9	34.208	305	0	121
P62717;F6YJW4	60S ribosomal protein L18a	Rpl18a;Gm17541	>sp|P62717|RL18A_MOUSE 60S ribosomal protein L18a OS=Mus musculus GN=Rpl18a PE=1 SV=1;>tr|F6YJW4|F6YJW4_MOUSE 60S ribosomal protein L18a OS=Mus musculus GN=Gm17541 PE=3 SV=1	4	18.8	20.732	176	0	53
Q6ZWU9;Q6ZWY3;D6RH49;D3YYB0	40S ribosomal protein S27;40S ribosomal protein S27-like	Rps27;Rps27l	>sp|Q6ZWU9|RS27_MOUSE 40S ribosomal protein S27 OS=Mus musculus GN=Rps27 PE=1 SV=3;>sp|Q6ZWY3|RS27L_MOUSE 40S ribosomal protein S27-like OS=Mus musculus GN=Rps27l PE=2 SV=3;>tr|D6RH49|D6RH49_MOUSE 40S ribosomal protein S27 OS=Mus musculus GN=Rps27l PE=3 SV	2	28.6	9.461	84	0	22
Q9CPR4;Q6ZWZ7;B2RY53	60S ribosomal protein L17	Rpl17;Gm6133	>sp|Q9CPR4|RL17_MOUSE 60S ribosomal protein L17 OS=Mus musculus GN=Rpl17 PE=2 SV=3;>tr|Q6ZWZ7|Q6ZWZ7_MOUSE 60S ribosomal protein L17 OS=Mus musculus GN=Rpl17 PE=2 SV=1;>tr|B2RY53|B2RY53_MOUSE EG620155 protein OS=Mus musculus GN=Gm6133 PE=2 SV=1	4	22.3	21.423	184	0	23
Q925I1;Q925I1-2;H3BK90;H3BKI6	ATPase family AAA domain-containing protein 3	Atad3;Atad3a	>sp|Q925I1|ATAD3_MOUSE ATPase family AAA domain-containing protein 3 OS=Mus musculus GN=Atad3 PE=1 SV=1;>sp|Q925I1-2|ATAD3_MOUSE Isoform 2 of ATPase family AAA domain-containing protein 3 OS=Mus musculus GN=Atad3;>tr|H3BK90|H3BK90_MOUSE ATPase family AAA d	10	15.2	66.741	591	0	75
Q9D1R9;D3YWC0	60S ribosomal protein L34	Rpl34;Gm2178	>sp|Q9D1R9|RL34_MOUSE 60S ribosomal protein L34 OS=Mus musculus GN=Rpl34 PE=1 SV=2;>tr|D3YWC0|D3YWC0_MOUSE Uncharacterized protein OS=Mus musculus GN=Gm2178 PE=4 SV=1	3	20.5	13.293	117	0	11
Q9Z1N5;Q8VDW0;G3UXI6;Q8VDW0-2;D6RHT5	Spliceosome RNA helicase Ddx39b;ATP-dependent RNA helicase DDX39A	Ddx39b;Ddx39a	>sp|Q9Z1N5|DX39B_MOUSE Spliceosome RNA helicase Ddx39b OS=Mus musculus GN=Ddx39b PE=1 SV=1;>sp|Q8VDW0|DX39A_MOUSE ATP-dependent RNA helicase DDX39A OS=Mus musculus GN=Ddx39a PE=2 SV=1	12	27.3	49.035	428	0	177
P29341;Q9D4E6;Q62029;F6ZAX1;A2A5N3;Q8C7D3	Polyadenylate-binding protein 1	Pabpc1	>sp|P29341|PABP1_MOUSE Polyadenylate-binding protein 1 OS=Mus musculus GN=Pabpc1 PE=1 SV=2	31	49.2	70.67	636	0	258
O35737;Q8C2Q7	Heterogeneous nuclear ribonucleoprotein H;Heterogeneous nuclear ribonucleoprotein H, N-terminally processed	Hnrnph1	>sp|O35737|HNRH1_MOUSE Heterogeneous nuclear ribonucleoprotein H OS=Mus musculus GN=Hnrnph1 PE=1 SV=3;>tr|Q8C2Q7|Q8C2Q7_MOUSE Heterogeneous nuclear ribonucleoprotein H OS=Mus musculus GN=Hnrnph1 PE=2 SV=1	24	59.5	49.199	449	0	763
Q9Z2X1;Q9Z2X1-2;J3QM80;J3QMT0;J3QP45;J3QNH2;J3QMV8	Heterogeneous nuclear ribonucleoprotein F;Heterogeneous nuclear ribonucleoprotein F, N-terminally processed	Hnrnpf	>sp|Q9Z2X1|HNRPF_MOUSE Heterogeneous nuclear ribonucleoprotein F OS=Mus musculus GN=Hnrnpf PE=1 SV=3;>sp|Q9Z2X1-2|HNRPF_MOUSE Isoform 2 of Heterogeneous nuclear ribonucleoprotein F OS=Mus musculus GN=Hnrnpf;>tr|J3QM80|J3QM80_MOUSE Heterogeneous nuclear rib	14	43.9	45.729	415	0	203
Q9JKP5;G3X9Q0;Q8R003;S4R267;Q3TJQ3	Muscleblind-like protein 1	Mbnl1	>sp|Q9JKP5|MBNL1_MOUSE Muscleblind-like protein 1 OS=Mus musculus GN=Mbnl1 PE=1 SV=1;>tr|G3X9Q0|G3X9Q0_MOUSE Muscleblind-like 1 (Drosophila), isoform CRA_a OS=Mus musculus GN=Mbnl1 PE=4 SV=1	7	15.8	36.975	341	0	8
Q9CWZ3;Q9CWZ3-2;A0A023T672	RNA-binding protein 8A	Rbm8a	>sp|Q9CWZ3|RBM8A_MOUSE RNA-binding protein 8A OS=Mus musculus GN=Rbm8a PE=1 SV=3;>sp|Q9CWZ3-2|RBM8A_MOUSE Isoform 2 of RNA-binding protein 8A OS=Mus musculus GN=Rbm8a;>tr|A0A023T672|A0A023T672_MOUSE RNA-binding protein 8A OS=Mus musculus GN=RBM8 PE=1 SV=1	4	26.4	19.888	174	0	13
Q9Z2C8-2;A0A0A0MQD2;B2RUF0;Q9Z2C8;J3QNB9	Y-box-binding protein 2	Ybx2	>sp|Q9Z2C8-2|YBOX2_MOUSE Isoform 2 of Y-box-binding protein 2 OS=Mus musculus GN=Ybx2;>tr|A0A0A0MQD2|A0A0A0MQD2_MOUSE Y-box-binding protein 2 OS=Mus musculus GN=Ybx2 PE=4 SV=1;>tr|B2RUF0|B2RUF0_MOUSE Y box protein 2 OS=Mus musculus GN=Ybx2 PE=2 SV=1;>sp|Q9	5	21.3	31.465	282	0	1
A2CG49;A2CG49-9;A2CG49-8;A0A0A0MQF1;F6QYT9;A2CG49-2;A2CG49-7;B1B1A7;D3Z560;D3Z559;A2CG49-5	Kalirin	Kalrn	>sp|A2CG49|KALRN_MOUSE Kalirin OS=Mus musculus GN=Kalrn PE=1 SV=1;>sp|A2CG49-9|KALRN_MOUSE Isoform 9 of Kalirin OS=Mus musculus GN=Kalrn;>sp|A2CG49-8|KALRN_MOUSE Isoform 8 of Kalirin OS=Mus musculus GN=Kalrn;>tr|A0A0A0MQF1|A0A0A0MQF1_MOUSE Kalirin OS=Mus m	8	2.8	337	2964	0	24
A2A8U2;A2A8U2-2;A2A8U2-3	Transmembrane protein 201	Tmem201	>sp|A2A8U2|TM201_MOUSE Transmembrane protein 201 OS=Mus musculus GN=Tmem201 PE=2 SV=1;>sp|A2A8U2-2|TM201_MOUSE Isoform Samp1 of Transmembrane protein 201 OS=Mus musculus GN=Tmem201;>sp|A2A8U2-3|TM201_MOUSE Isoform 3 of Transmembrane protein 201 OS=Mus musc	1	1.4	72.499	664	0	3
O08810;G3UZ34;A2AH85;G3UXK8	116 kDa U5 small nuclear ribonucleoprotein component	Eftud2	>sp|O08810|U5S1_MOUSE 116 kDa U5 small nuclear ribonucleoprotein component OS=Mus musculus GN=Eftud2 PE=2 SV=1;>tr|G3UZ34|G3UZ34_MOUSE 116 kDa U5 small nuclear ribonucleoprotein component OS=Mus musculus GN=Eftud2 PE=4 SV=1;>tr|A2AH85|A2AH85_MOUSE 116 kDa	6	8.2	109.36	971	0	36
Q80UP3;A2AHJ7;A2AHK0	Diacylglycerol kinase zeta	Dgkz	>sp|Q80UP3|DGKZ_MOUSE Diacylglycerol kinase zeta OS=Mus musculus GN=Dgkz PE=1 SV=2;>tr|A2AHJ7|A2AHJ7_MOUSE Diacylglycerol kinase OS=Mus musculus GN=Dgkz PE=3 SV=1;>tr|A2AHK0|A2AHK0_MOUSE Diacylglycerol kinase OS=Mus musculus GN=Dgkz PE=3 SV=1	2	3.2	104.03	929	0	14
A2BDX3	Adenylyltransferase and sulfurtransferase MOCS3;Molybdopterin-synthase adenylyltransferase;Molybdopterin-synthase sulfurtransferase	Mocs3	>sp|A2BDX3|MOCS3_MOUSE Adenylyltransferase and sulfurtransferase MOCS3 OS=Mus musculus GN=Mocs3 PE=2 SV=1	2	3.5	49.374	460	0	63
B1AY10-2;B1AY10-3;B1AY10	Transcriptional repressor NF-X1	Nfx1	>sp|B1AY10-2|NFX1_MOUSE Isoform 2 of Transcriptional repressor NF-X1 OS=Mus musculus GN=Nfx1;>sp|B1AY10-3|NFX1_MOUSE Isoform 3 of Transcriptional repressor NF-X1 OS=Mus musculus GN=Nfx1;>sp|B1AY10|NFX1_MOUSE Transcriptional repressor NF-X1 OS=Mus musculus	1	1.6	89.438	804	0	2
B2RR83	Probable ATP-dependent RNA helicase YTHDC2	Ythdc2	>sp|B2RR83|YTDC2_MOUSE Probable ATP-dependent RNA helicase YTHDC2 OS=Mus musculus GN=Ythdc2 PE=1 SV=1	3	2.4	161.09	1445	0	2
B2RVL6	Zinc finger CCHC domain-containing protein 24	Zcchc24	>sp|B2RVL6|ZCH24_MOUSE Zinc finger CCHC domain-containing protein 24 OS=Mus musculus GN=Zcchc24 PE=1 SV=1	1	4.1	26.96	241	0	5
B2RW38		Ccdc147	>tr|B2RW38|B2RW38_MOUSE Coiled-coil domain containing 147 OS=Mus musculus GN=Cfap58 PE=2 SV=1	1	1.1	103.52	873	0.0026918	5
O54836;B9EI21	Zinc finger matrin-type protein 3	Zmat3	>sp|O54836|ZMAT3_MOUSE Zinc finger matrin-type protein 3 OS=Mus musculus GN=Zmat3 PE=2 SV=1;>tr|B9EI21|B9EI21_MOUSE Zinc finger matrin type 3 OS=Mus musculus GN=Zmat3 PE=2 SV=1	1	6.2	32.001	290	0	6
Q62442;Q62442-2;D3YTU0	Vesicle-associated membrane protein 1	Vamp1	>sp|Q62442|VAMP1_MOUSE Vesicle-associated membrane protein 1 OS=Mus musculus GN=Vamp1 PE=1 SV=1;>sp|Q62442-2|VAMP1_MOUSE Isoform 2 of Vesicle-associated membrane protein 1 OS=Mus musculus GN=Vamp1;>tr|D3YTU0|D3YTU0_MOUSE Vesicle-associated membrane protein	3	33.9	12.89	118	0	10
Q8C025;D6RCW3;Q8C025-3;D3Z6W4;Q8C025-2;D3YU39	Cholinephosphotransferase 1	Chpt1	>sp|Q8C025|CHPT1_MOUSE Cholinephosphotransferase 1 OS=Mus musculus GN=Chpt1 PE=2 SV=1;>tr|D6RCW3|D6RCW3_MOUSE Cholinephosphotransferase 1 OS=Mus musculus GN=Chpt1 PE=3 SV=1;>sp|Q8C025-3|CHPT1_MOUSE Isoform 3 of Cholinephosphotransferase 1 OS=Mus musculus G	1	3	44.607	398	0.0010384	1
D3YVQ5;Q8R104-2;Q8R104	NAD-dependent protein deacetylase sirtuin-3	Sirt3	>tr|D3YVQ5|D3YVQ5_MOUSE NAD-dependent protein deacetylase sirtuin-3 (Fragment) OS=Mus musculus GN=Sirt3 PE=4 SV=1;>sp|Q8R104-2|SIR3_MOUSE Isoform S of NAD-dependent protein deacetylase sirtuin-3 OS=Mus musculus GN=Sirt3;>sp|Q8R104|SIR3_MOUSE NAD-dependent	1	7.7	20.384	182	0	9
D3YVZ9;P58059	28S ribosomal protein S21, mitochondrial	Mrps21	>tr|D3YVZ9|D3YVZ9_MOUSE 28S ribosomal protein S21, mitochondrial (Fragment) OS=Mus musculus GN=Mrps21 PE=4 SV=1;>sp|P58059|RT21_MOUSE 28S ribosomal protein S21, mitochondrial OS=Mus musculus GN=Mrps21 PE=2 SV=1	1	29.5	5.1089	44	0	6
Q3UBX0;D3Z7P2;D3Z3Z2;D3YX08;D3Z0I8	Transmembrane protein 109	Tmem109	>sp|Q3UBX0|TM109_MOUSE Transmembrane protein 109 OS=Mus musculus GN=Tmem109 PE=1 SV=2;>tr|D3Z7P2|D3Z7P2_MOUSE Transmembrane protein 109 (Fragment) OS=Mus musculus GN=Tmem109 PE=4 SV=1;>tr|D3Z3Z2|D3Z3Z2_MOUSE Transmembrane protein 109 (Fragment) OS=Mus musc	1	3.7	26.306	243	0.0085878	1
Q64213;D3YZC9;D3YZD0;Q64213-2;F6YR19;E9Q4Q2;Q64213-3	Splicing factor 1	Sf1	>sp|Q64213|SF01_MOUSE Splicing factor 1 OS=Mus musculus GN=Sf1 PE=1 SV=6;>tr|D3YZC9|D3YZC9_MOUSE Splicing factor 1 OS=Mus musculus GN=Sf1 PE=1 SV=1;>tr|D3YZD0|D3YZD0_MOUSE Splicing factor 1 OS=Mus musculus GN=Sf1 PE=1 SV=1;>sp|Q64213-2|SF01_MOUSE Isoform C	2	5.4	70.402	653	0	2
Q9JMG3;D3Z5X7;D3Z108;E9QN77	Transmembrane and ubiquitin-like domain-containing protein 1	Tmub1	>sp|Q9JMG3|TMUB1_MOUSE Transmembrane and ubiquitin-like domain-containing protein 1 OS=Mus musculus GN=Tmub1 PE=1 SV=1;>tr|D3Z5X7|D3Z5X7_MOUSE Transmembrane and ubiquitin-like domain-containing protein 1 (Fragment) OS=Mus musculus GN=Tmub1 PE=4 SV=1;>tr|D3	1	4.1	26.316	245	0	2
Q9D824;D3Z619;Q9D824-3;Q9D824-2;D3Z3F1;D3Z4V2;Q9D824-4	Pre-mRNA 3-end-processing factor FIP1	Fip1l1	>sp|Q9D824|FIP1_MOUSE Pre-mRNA 3-end-processing factor FIP1 OS=Mus musculus GN=Fip1l1 PE=1 SV=1;>tr|D3Z619|D3Z619_MOUSE Pre-mRNA 3-end-processing factor FIP1 OS=Mus musculus GN=Fip1l1 PE=1 SV=1;>sp|Q9D824-3|FIP1_MOUSE Isoform 3 of Pre-mRNA 3-end-process	2	3.4	64.958	581	0	4
Q3UPF5;G3X9X5;Q3UPF5-2;D3Z5I1	Zinc finger CCCH-type antiviral protein 1	Zc3hav1	>sp|Q3UPF5|ZCCHV_MOUSE Zinc finger CCCH-type antiviral protein 1 OS=Mus musculus GN=Zc3hav1 PE=1 SV=1;>tr|G3X9X5|G3X9X5_MOUSE Zinc finger CCCH type, antiviral 1, isoform CRA_b OS=Mus musculus GN=Zc3hav1 PE=1 SV=1;>sp|Q3UPF5-2|ZCCHV_MOUSE Isoform 2 of Zinc	1	1.5	106.69	946	0	0
P54822;E9Q242;E9Q3T7	Adenylosuccinate lyase	Adsl	>sp|P54822|PUR8_MOUSE Adenylosuccinate lyase OS=Mus musculus GN=Adsl PE=2 SV=2;>tr|E9Q242|E9Q242_MOUSE Adenylosuccinate lyase OS=Mus musculus GN=Adsl PE=3 SV=1;>tr|E9Q3T7|E9Q3T7_MOUSE Adenylosuccinate lyase OS=Mus musculus GN=Adsl PE=4 SV=1	2	4.5	54.866	484	0	5
Q8VC70;E9Q7G6	RNA-binding motif, single-stranded-interacting protein 2	Rbms2	>sp|Q8VC70|RBMS2_MOUSE RNA-binding motif, single-stranded-interacting protein 2 OS=Mus musculus GN=Rbms2 PE=2 SV=1;>tr|E9Q7G6|E9Q7G6_MOUSE RNA-binding motif, single-stranded-interacting protein 2 OS=Mus musculus GN=Rbms2 PE=4 SV=1	1	3.4	40.724	383	0	5
O88491;E9QAE4	Histone-lysine N-methyltransferase, H3 lysine-36 and H4 lysine-20 specific	Nsd1	>sp|O88491|NSD1_MOUSE Histone-lysine N-methyltransferase, H3 lysine-36 and H4 lysine-20 specific OS=Mus musculus GN=Nsd1 PE=1 SV=1;>tr|E9QAE4|E9QAE4_MOUSE Histone-lysine N-methyltransferase, H3 lysine-36 and H4 lysine-20-specific OS=Mus musculus GN=Nsd1 PE	1	0.3	284.08	2588	0.0083227	11
Q91YX5;E9QL80;D3YVK0	Acyl-CoA:lysophosphatidylglycerol acyltransferase 1	Lpgat1	>sp|Q91YX5|LGAT1_MOUSE Acyl-CoA:lysophosphatidylglycerol acyltransferase 1 OS=Mus musculus GN=Lpgat1 PE=2 SV=1;>tr|E9QL80|E9QL80_MOUSE Acyl-CoA:lysophosphatidylglycerol acyltransferase 1 OS=Mus musculus GN=Lpgat1 PE=4 SV=1;>tr|D3YVK0|D3YVK0_MOUSE Acyl-CoA:	2	4.6	43.088	370	0	8
Q9JIX8;F6RJ39;Q9JIX8-4;Q52KR6;Q9JIX8-3;B8JJ92;Q9JIX8-2;B8JJ91	Apoptotic chromatin condensation inducer in the nucleus	Acin1	>sp|Q9JIX8|ACINU_MOUSE Apoptotic chromatin condensation inducer in the nucleus OS=Mus musculus GN=Acin1 PE=1 SV=3;>tr|F6RJ39|F6RJ39_MOUSE Apoptotic chromatin condensation inducer in the nucleus (Fragment) OS=Mus musculus GN=Acin1 PE=1 SV=1;>sp|Q9JIX8-4|ACI	2	1.6	150.72	1338	0	13
F6SRV1		Sf1	>tr|F6SRV1|F6SRV1_MOUSE Splicing factor 1 (Fragment) OS=Mus musculus GN=Sf1 PE=4 SV=3	1	4.7	17.977	172	0.0017065	7
Q8VE22;F7ARZ1;Q5SXC9;Q3TI14	28S ribosomal protein S23, mitochondrial	Mrps23	>sp|Q8VE22|RT23_MOUSE 28S ribosomal protein S23, mitochondrial OS=Mus musculus GN=Mrps23 PE=1 SV=1;>tr|F7ARZ1|F7ARZ1_MOUSE 28S ribosomal protein S23, mitochondrial (Fragment) OS=Mus musculus GN=Mrps23 PE=1 SV=1;>tr|Q5SXC9|Q5SXC9_MOUSE 28S ribosomal protein	2	16.4	20.348	177	0	1
F8VPU2;E9Q805	FERM, RhoGEF and pleckstrin domain-containing protein 1	Farp1	>sp|F8VPU2|FARP1_MOUSE FERM, RhoGEF and pleckstrin domain-containing protein 1 OS=Mus musculus GN=Farp1 PE=1 SV=1;>tr|E9Q805|E9Q805_MOUSE FERM, RhoGEF and pleckstrin domain-containing protein 1 (Fragment) OS=Mus musculus GN=Farp1 PE=1 SV=1	5	5	118.87	1048	0	25
Q6Y7W8;G3UZX7;G3UYR9;G3UWR2;G3UYG6	PERQ amino acid-rich with GYF domain-containing protein 2	Gigyf2	>sp|Q6Y7W8|PERQ2_MOUSE PERQ amino acid-rich with GYF domain-containing protein 2 OS=Mus musculus GN=Gigyf2 PE=1 SV=2;>tr|G3UZX7|G3UZX7_MOUSE PERQ amino acid-rich with GYF domain-containing protein 2 (Fragment) OS=Mus musculus GN=Gigyf2 PE=1 SV=1;>tr|G3UYR9	2	1.2	149.19	1291	0.0010446	3
Q0P678;H3BIW0;G3X8T2;H3BJN4;H3BJJ9	Zinc finger CCCH domain-containing protein 18	Zc3h18	>sp|Q0P678|ZCH18_MOUSE Zinc finger CCCH domain-containing protein 18 OS=Mus musculus GN=Zc3h18 PE=1 SV=1;>tr|H3BIW0|H3BIW0_MOUSE Zinc finger CCCH domain-containing protein 18 OS=Mus musculus GN=Zc3h18 PE=1 SV=1;>tr|G3X8T2|G3X8T2_MOUSE RIKEN cDNA 5830416A07	8	8.3	105.69	948	0	50
P97372;G3X9V0	Proteasome activator complex subunit 2	Psme2	>sp|P97372|PSME2_MOUSE Proteasome activator complex subunit 2 OS=Mus musculus GN=Psme2 PE=2 SV=4;>tr|G3X9V0|G3X9V0_MOUSE MCG22048, isoform CRA_a OS=Mus musculus GN=Psme2 PE=4 SV=1	2	6.3	27.057	239	0.0026909	4
Q8CGZ0;G5E8I8	Calcium homeostasis endoplasmic reticulum protein	Cherp	>sp|Q8CGZ0|CHERP_MOUSE Calcium homeostasis endoplasmic reticulum protein OS=Mus musculus GN=Cherp PE=1 SV=1;>tr|G5E8I8|G5E8I8_MOUSE Calcium homeostasis endoplasmic reticulum protein OS=Mus musculus GN=Cherp PE=1 SV=1	10	9.7	106.17	936	0	92
O08579;I7HJS1;Q3THM8	Emerin	Emd	>sp|O08579|EMD_MOUSE Emerin OS=Mus musculus GN=Emd PE=1 SV=1;>tr|I7HJS1|I7HJS1_MOUSE Emerin OS=Mus musculus GN=Emd PE=1 SV=1;>tr|Q3THM8|Q3THM8_MOUSE Emerin OS=Mus musculus GN=Emd PE=2 SV=1	2	12	29.435	259	0	9
O09111	NADH dehydrogenase [ubiquinone] 1 beta subcomplex subunit 11, mitochondrial	Ndufb11	>sp|O09111|NDUBB_MOUSE NADH dehydrogenase [ubiquinone] 1 beta subcomplex subunit 11, mitochondrial OS=Mus musculus GN=Ndufb11 PE=1 SV=2	2	17.9	17.444	151	0	4
O35449	Proline-rich transmembrane protein 1	Prrt1	>sp|O35449|PRRT1_MOUSE Proline-rich transmembrane protein 1 OS=Mus musculus GN=Prrt1 PE=1 SV=1	1	4.9	31.389	306	0	1
O55100;O55100-2	Synaptogyrin-1	Syngr1	>sp|O55100|SNG1_MOUSE Synaptogyrin-1 OS=Mus musculus GN=Syngr1 PE=1 SV=2;>sp|O55100-2|SNG1_MOUSE Isoform 1B of Synaptogyrin-1 OS=Mus musculus GN=Syngr1	1	5.1	25.652	234	0	11
O55201;O55201-2	Transcription elongation factor SPT5	Supt5h	>sp|O55201|SPT5H_MOUSE Transcription elongation factor SPT5 OS=Mus musculus GN=Supt5h PE=1 SV=1;>sp|O55201-2|SPT5H_MOUSE Isoform 2 of Transcription elongation factor SPT5 OS=Mus musculus GN=Supt5h	2	1.8	120.66	1082	0	4
P11404	Fatty acid-binding protein, heart	Fabp3	>sp|P11404|FABPH_MOUSE Fatty acid-binding protein, heart OS=Mus musculus GN=Fabp3 PE=1 SV=5	3	21.1	14.819	133	0	21
P19253;E9Q5A0;S4R281	60S ribosomal protein L13a	Rpl13a	>sp|P19253|RL13A_MOUSE 60S ribosomal protein L13a OS=Mus musculus GN=Rpl13a PE=1 SV=4;>tr|E9Q5A0|E9Q5A0_MOUSE 60S ribosomal protein L13a OS=Mus musculus GN=Rpl13a PE=3 SV=1;>tr|S4R281|S4R281_MOUSE 60S ribosomal protein L13a OS=Mus musculus GN=Rpl13a PE=3 S	5	22.2	23.464	203	0	26
P28658	Ataxin-10	Atxn10	>sp|P28658|ATX10_MOUSE Ataxin-10 OS=Mus musculus GN=Atxn10 PE=1 SV=2	2	3.2	53.706	475	0	9
P52503	NADH dehydrogenase [ubiquinone] iron-sulfur protein 6, mitochondrial	Ndufs6	>sp|P52503|NDUS6_MOUSE NADH dehydrogenase [ubiquinone] iron-sulfur protein 6, mitochondrial OS=Mus musculus GN=Ndufs6 PE=1 SV=2	2	18.1	13.02	116	0	2
P56371	Ras-related protein Rab-4A	Rab4a	>sp|P56371|RAB4A_MOUSE Ras-related protein Rab-4A OS=Mus musculus GN=Rab4a PE=1 SV=2	2	10.1	24.408	218	0	3
P56379	6.8 kDa mitochondrial proteolipid	Mp68	>sp|P56379|68MP_MOUSE 6.8 kDa mitochondrial proteolipid OS=Mus musculus GN=Mp68 PE=2 SV=1	2	34.5	6.6979	58	0	23
P58064	28S ribosomal protein S6, mitochondrial	Mrps6	>sp|P58064|RT06_MOUSE 28S ribosomal protein S6, mitochondrial OS=Mus musculus GN=Mrps6 PE=2 SV=3	3	21.6	14.308	125	0	6
P59708	Pre-mRNA branch site protein p14	Sf3b14	>sp|P59708|SF3B6_MOUSE Splicing factor 3B subunit 6 OS=Mus musculus GN=Sf3b6 PE=1 SV=1	1	9.6	14.585	125	0	6
P59764	Dedicator of cytokinesis protein 4	Dock4	>sp|P59764|DOCK4_MOUSE Dedicator of cytokinesis protein 4 OS=Mus musculus GN=Dock4 PE=1 SV=1	4	1.9	226.55	1978	0	10
P60603	Reactive oxygen species modulator 1	Romo1	>sp|P60603|ROMO1_MOUSE Reactive oxygen species modulator 1 OS=Mus musculus GN=Romo1 PE=2 SV=1	2	12.7	8.1828	79	0.0010391	19
P60843	Eukaryotic initiation factor 4A-I	Eif4a1	>sp|P60843|IF4A1_MOUSE Eukaryotic initiation factor 4A-I OS=Mus musculus GN=Eif4a1 PE=1 SV=1	15	38.7	46.153	406	0	19
P62751	60S ribosomal protein L23a	Rpl23a	>sp|P62751|RL23A_MOUSE 60S ribosomal protein L23a OS=Mus musculus GN=Rpl23a PE=1 SV=1	5	27.6	17.695	156	0	13
P62823	Ras-related protein Rab-3C	Rab3c	>sp|P62823|RAB3C_MOUSE Ras-related protein Rab-3C OS=Mus musculus GN=Rab3c PE=1 SV=1	6	29.5	25.872	227	0	54
P62830	60S ribosomal protein L23	Rpl23	>sp|P62830|RL23_MOUSE 60S ribosomal protein L23 OS=Mus musculus GN=Rpl23 PE=1 SV=1	1	10.7	14.865	140	0	1
P62835	Ras-related protein Rap-1A	Rap1a	>sp|P62835|RAP1A_MOUSE Ras-related protein Rap-1A OS=Mus musculus GN=Rap1a PE=2 SV=1	6	26.6	20.987	184	0	64
P62918	60S ribosomal protein L8	Rpl8	>sp|P62918|RL8_MOUSE 60S ribosomal protein L8 OS=Mus musculus GN=Rpl8 PE=1 SV=2	14	37	28.024	257	0	116
P63158;D3YVC6;D3YZ18;P30681	High mobility group protein B1	Hmgb1	>sp|P63158|HMGB1_MOUSE High mobility group protein B1 OS=Mus musculus GN=Hmgb1 PE=1 SV=2;>tr|D3YVC6|D3YVC6_MOUSE High mobility group protein B1 (Fragment) OS=Mus musculus GN=Hmgb1 PE=1 SV=1;>tr|D3YZ18|D3YZ18_MOUSE High mobility group protein B1 (Fragment)	4	21.4	24.893	215	0	22
P63323;Q6ZWZ6	40S ribosomal protein S12	Rps12	>sp|P63323|RS12_MOUSE 40S ribosomal protein S12 OS=Mus musculus GN=Rps12 PE=1 SV=2;>tr|Q6ZWZ6|Q6ZWZ6_MOUSE 40S ribosomal protein S12 OS=Mus musculus GN=Rps12 PE=1 SV=1	2	13.6	14.525	132	0.0010442	9
Q00623	Apolipoprotein A-I;Truncated apolipoprotein A-I	Apoa1	>sp|Q00623|APOA1_MOUSE Apolipoprotein A-I OS=Mus musculus GN=Apoa1 PE=1 SV=2	7	23.9	30.615	264	0	33
Q04690;Q04690-2;Q5SYH9;Q04690-4;Q04690-3	Neurofibromin	Nf1	>sp|Q04690|NF1_MOUSE Neurofibromin OS=Mus musculus GN=Nf1 PE=1 SV=1;>sp|Q04690-2|NF1_MOUSE Isoform 1 of Neurofibromin OS=Mus musculus GN=Nf1	6	1.8	319.59	2841	0	18
Q08189	Protein-glutamine gamma-glutamyltransferase E;Protein-glutamine gamma-glutamyltransferase E 50 kDa catalytic chain;Protein-glutamine gamma-glutamyltransferase E 27 kDa non-catalytic chain	Tgm3	>sp|Q08189|TGM3_MOUSE Protein-glutamine gamma-glutamyltransferase E OS=Mus musculus GN=Tgm3 PE=1 SV=2	1	1.9	77.308	693	0	4
Q8K021;Q3TSA8;D3YTP4	Secretory carrier-associated membrane protein 1	Scamp1	>sp|Q8K021|SCAM1_MOUSE Secretory carrier-associated membrane protein 1 OS=Mus musculus GN=Scamp1 PE=1 SV=1;>tr|Q3TSA8|Q3TSA8_MOUSE Secretory carrier-associated membrane protein 1 OS=Mus musculus GN=Scamp1 PE=2 SV=1;>tr|D3YTP4|D3YTP4_MOUSE Secretory carrier	4	16.9	38.028	338	0	6
Q3UHB8	Coiled-coil domain-containing protein 177	Ccdc177	>sp|Q3UHB8|CC177_MOUSE Coiled-coil domain-containing protein 177 OS=Mus musculus GN=Ccdc177 PE=1 SV=1	3	4	79.856	706	0	26
Q3UMR5	Calcium uniporter protein, mitochondrial	Mcu	>sp|Q3UMR5|MCU_MOUSE Calcium uniporter protein, mitochondrial OS=Mus musculus GN=Mcu PE=1 SV=2	3	10.3	39.681	350	0	7
Q505D7	Optic atrophy 3 protein homolog	Opa3	>sp|Q505D7|OPA3_MOUSE Optic atrophy 3 protein homolog OS=Mus musculus GN=Opa3 PE=1 SV=1	1	6.7	20.11	179	0	5
Q569Z6;Q8BZN7;F6YH92;F6YSQ2	Thyroid hormone receptor-associated protein 3	Thrap3	>sp|Q569Z6|TR150_MOUSE Thyroid hormone receptor-associated protein 3 OS=Mus musculus GN=Thrap3 PE=1 SV=1;>tr|Q8BZN7|Q8BZN7_MOUSE Thyroid hormone receptor-associated protein 3 OS=Mus musculus GN=Thrap3 PE=1 SV=1	11	12.5	108.18	951	0	25
Q5DTT2-2;Q5DTT2;Q5DTT2-3	PH and SEC7 domain-containing protein 1	Psd	>sp|Q5DTT2-2|PSD1_MOUSE Isoform 2 of PH and SEC7 domain-containing protein 1 OS=Mus musculus GN=Psd;>sp|Q5DTT2|PSD1_MOUSE PH and SEC7 domain-containing protein 1 OS=Mus musculus GN=Psd PE=1 SV=2;>sp|Q5DTT2-3|PSD1_MOUSE Isoform 3 of PH and SEC7 domain-conta	4	12.7	43.714	393	0	9
Q60766;Q5NCB5;Q60766-2	Immunity-related GTPase family M protein 1	Irgm1	>sp|Q60766|IRGM1_MOUSE Immunity-related GTPase family M protein 1 OS=Mus musculus GN=Irgm1 PE=1 SV=1;>tr|Q5NCB5|Q5NCB5_MOUSE Immunity-related GTPase family M protein 1 (Fragment) OS=Mus musculus GN=Irgm1 PE=1 SV=1;>sp|Q60766-2|IRGM1_MOUSE Isoform 2 of Immu	2	6.4	46.551	409	0	12
Q5PR73	GTP-binding protein Di-Ras2	Diras2	>sp|Q5PR73|DIRA2_MOUSE GTP-binding protein Di-Ras2 OS=Mus musculus GN=Diras2 PE=2 SV=1	4	23.1	22.498	199	0	22
Q5XKN4	Protein jagunal homolog 1	Jagn1	>sp|Q5XKN4|JAGN1_MOUSE Protein jagunal homolog 1 OS=Mus musculus GN=Jagn1 PE=2 SV=2	1	6.6	21.102	183	0	3
Q61166	Microtubule-associated protein RP/EB family member 1	Mapre1	>sp|Q61166|MARE1_MOUSE Microtubule-associated protein RP/EB family member 1 OS=Mus musculus GN=Mapre1 PE=1 SV=3	6	19	30.016	268	0	30
Q61941;Q8C9V5;Q8BGK0;E9Q8F4	NAD(P) transhydrogenase, mitochondrial	Nnt	>sp|Q61941|NNTM_MOUSE NAD(P) transhydrogenase, mitochondrial OS=Mus musculus GN=Nnt PE=1 SV=2;>tr|Q8C9V5|Q8C9V5_MOUSE NAD(P) transhydrogenase, mitochondrial OS=Mus musculus GN=Nnt PE=1 SV=1;>tr|Q8BGK0|Q8BGK0_MOUSE NAD(P) transhydrogenase, mitochondrial OS=	11	11	113.84	1086	0	58
Q62443	Neuronal pentraxin-1	Nptx1	>sp|Q62443|NPTX1_MOUSE Neuronal pentraxin-1 OS=Mus musculus GN=Nptx1 PE=2 SV=1	3	6.7	47.117	432	0	20
Q66L47;Q8CGK7	Guanine nucleotide-binding protein G(olf) subunit alpha	Gnal	>tr|Q66L47|Q66L47_MOUSE Guanine nucleotide binding protein, alpha stimulating, olfactory type OS=Mus musculus GN=Gnal PE=2 SV=1;>sp|Q8CGK7|GNAL_MOUSE Guanine nucleotide-binding protein G(olf) subunit alpha OS=Mus musculus GN=Gnal PE=1 SV=1	4	10.5	51.356	448	0	9
Q6PHZ5	Putative RNA-binding protein 15B	Rbm15b	>sp|Q6PHZ5|RB15B_MOUSE Putative RNA-binding protein 15B OS=Mus musculus GN=Rbm15b PE=1 SV=2	16	17.8	97.075	887	0	99
Q6RI63	Constitutive coactivator of peroxisome proliferator-activated receptor gamma	Fam120b	>sp|Q6RI63|F120B_MOUSE Constitutive coactivator of peroxisome proliferator-activated receptor gamma OS=Mus musculus GN=Fam120b PE=1 SV=1	1	1.7	89.312	786	0	4
Q6XE40;O88910;B1AQF7	MAGUK p55 subfamily member 3	Mpp3	>tr|Q6XE40|Q6XE40_MOUSE MAGUK p55 subfamily member 3 OS=Mus musculus GN=Mpp3 PE=2 SV=1;>sp|O88910|MPP3_MOUSE MAGUK p55 subfamily member 3 OS=Mus musculus GN=Mpp3 PE=1 SV=2;>tr|B1AQF7|B1AQF7_MOUSE MAGUK p55 subfamily member 3 OS=Mus musculus GN=Mpp3 PE=4 SV	5	9.1	66.486	585	0	30
Q71M36-2;Q71M36-3;Q71M36	Chondroitin sulfate proteoglycan 5	Cspg5	>sp|Q71M36-2|CSPG5_MOUSE Isoform 2 of Chondroitin sulfate proteoglycan 5 OS=Mus musculus GN=Cspg5;>sp|Q71M36-3|CSPG5_MOUSE Isoform 3 of Chondroitin sulfate proteoglycan 5 OS=Mus musculus GN=Cspg5;>sp|Q71M36|CSPG5_MOUSE Chondroitin sulfate proteoglycan 5 OS	2	8.5	57.339	539	0	1
Q78T54;Q78T54-2	Vacuolar ATPase assembly integral membrane protein VMA21	Vma21	>sp|Q78T54|VMA21_MOUSE Vacuolar ATPase assembly integral membrane protein Vma21 OS=Mus musculus GN=Vma21 PE=1 SV=1;>sp|Q78T54-2|VMA21_MOUSE Isoform 2 of Vacuolar ATPase assembly integral membrane protein Vma21 OS=Mus musculus GN=Vma21	1	11.9	11.365	101	0	6
Q80U19;Q80U19-2	Disheveled-associated activator of morphogenesis 2	Daam2	>sp|Q80U19|DAAM2_MOUSE Disheveled-associated activator of morphogenesis 2 OS=Mus musculus GN=Daam2 PE=2 SV=4;>sp|Q80U19-2|DAAM2_MOUSE Isoform 2 of Disheveled-associated activator of morphogenesis 2 OS=Mus musculus GN=Daam2	3	3.3	128.37	1115	0	23
Q80UU9	Membrane-associated progesterone receptor component 2	Pgrmc2	>sp|Q80UU9|PGRC2_MOUSE Membrane-associated progesterone receptor component 2 OS=Mus musculus GN=Pgrmc2 PE=1 SV=2	2	7.4	23.334	217	0.0010468	4
Q80VI1	E3 ubiquitin-protein ligase TRIM56	Trim56	>sp|Q80VI1|TRI56_MOUSE E3 ubiquitin-protein ligase TRIM56 OS=Mus musculus GN=Trim56 PE=1 SV=1	1	2.3	79.512	734	0.0097699	0
Q80X85	28S ribosomal protein S7, mitochondrial	Mrps7	>sp|Q80X85|RT07_MOUSE 28S ribosomal protein S7, mitochondrial OS=Mus musculus GN=Mrps7 PE=2 SV=1	1	5	28.062	242	0	7
Q8BGD9;REV__Q8BGD9	Eukaryotic translation initiation factor 4B	Eif4b	>sp|Q8BGD9|IF4B_MOUSE Eukaryotic translation initiation factor 4B OS=Mus musculus GN=Eif4b PE=1 SV=1	19	28.3	68.839	611	0	130
Q8BGJ5;Q922I7;Q8CB58;P17225;E9QMW9;E9Q279;F7DCW4;B2RU80;E9Q0W3;F7C521;G3UY95;F7AXP1	Polypyrimidine tract-binding protein 1	Ptbp1	>tr|Q8BGJ5|Q8BGJ5_MOUSE MCG13402, isoform CRA_a OS=Mus musculus GN=Ptbp1 PE=1 SV=1;>tr|Q922I7|Q922I7_MOUSE MCG13402, isoform CRA_c OS=Mus musculus GN=Ptbp1 PE=1 SV=1;>tr|Q8CB58|Q8CB58_MOUSE MCG13402, isoform CRA_d OS=Mus musculus GN=Ptbp1 PE=1 SV=1;>sp|P17	10	21.4	56.891	529	0	92
Q8BGZ2;Q8BGZ2-2	Protein FAM168A	Fam168a	>sp|Q8BGZ2|F168A_MOUSE Protein FAM168A OS=Mus musculus GN=Fam168a PE=2 SV=1;>sp|Q8BGZ2-2|F168A_MOUSE Isoform 2 of Protein FAM168A OS=Mus musculus GN=Fam168a	1	4.1	26.184	244	0	1
Q8BI08	Protein MAL2	Mal2	>sp|Q8BI08|MAL2_MOUSE Protein MAL2 OS=Mus musculus GN=Mal2 PE=1 SV=1	2	17.7	19.094	175	0	5
Q8BK64	Activator of 90 kDa heat shock protein ATPase homolog 1	Ahsa1	>sp|Q8BK64|AHSA1_MOUSE Activator of 90 kDa heat shock protein ATPase homolog 1 OS=Mus musculus GN=Ahsa1 PE=2 SV=2	4	11.2	38.117	338	0	35
Q8BTV1	Tumor suppressor candidate 3	Tusc3	>sp|Q8BTV1|TUSC3_MOUSE Tumor suppressor candidate 3 OS=Mus musculus GN=Tusc3 PE=2 SV=1	1	2.9	39.548	347	0.0036851	4
Q8BXV2	BRI3-binding protein	Bri3bp	>sp|Q8BXV2|BRI3B_MOUSE BRI3-binding protein OS=Mus musculus GN=Bri3bp PE=2 SV=1	1	3.6	28.263	253	0	5
Q8C0Y0;Q8C0Y0-3;Q8C0Y0-2;A0A087WQP9	Serine/threonine-protein phosphatase 4 regulatory subunit 4	Ppp4r4	>sp|Q8C0Y0|PP4R4_MOUSE Serine/threonine-protein phosphatase 4 regulatory subunit 4 OS=Mus musculus GN=Ppp4r4 PE=2 SV=2;>sp|Q8C0Y0-3|PP4R4_MOUSE Isoform 3 of Serine/threonine-protein phosphatase 4 regulatory subunit 4 OS=Mus musculus GN=Ppp4r4;>sp|Q8C0Y0-2|	3	3.8	99.48	875	0	4
Q8C7K6	Prenylcysteine oxidase-like	Pcyox1l	>sp|Q8C7K6|PCYXL_MOUSE Prenylcysteine oxidase-like OS=Mus musculus GN=Pcyox1l PE=2 SV=1	5	12.3	54.874	495	0	13
Q8CEE7	Retinol dehydrogenase 13	Rdh13	>sp|Q8CEE7|RDH13_MOUSE Retinol dehydrogenase 13 OS=Mus musculus GN=Rdh13 PE=2 SV=1	1	5.1	36.464	334	0	19
Q8CJ61	CKLF-like MARVEL transmembrane domain-containing protein 4	Cmtm4	>sp|Q8CJ61|CKLF4_MOUSE CKLF-like MARVEL transmembrane domain-containing protein 4 OS=Mus musculus GN=Cmtm4 PE=2 SV=1	1	4.8	22.921	208	0.0039933	1
Q8K209	G-protein coupled receptor 56;GPR56 N-terminal fragment;GPR56 C-terminal fragment	Gpr56	>sp|Q8K209|GPR56_MOUSE G-protein coupled receptor 56 OS=Mus musculus GN=Gpr56 PE=1 SV=1	1	1.6	77.254	687	0.0068717	2
Q8K2Y7	39S ribosomal protein L47, mitochondrial	Mrpl47	>sp|Q8K2Y7|RM47_MOUSE 39S ribosomal protein L47, mitochondrial OS=Mus musculus GN=Mrpl47 PE=2 SV=2	5	18.7	29.725	252	0	19
Q8K4X7	1-acyl-sn-glycerol-3-phosphate acyltransferase delta	Agpat4	>sp|Q8K4X7|PLCD_MOUSE 1-acyl-sn-glycerol-3-phosphate acyltransferase delta OS=Mus musculus GN=Agpat4 PE=2 SV=1	1	2.4	43.81	378	0	4
Q8R0F5	RNA-binding motif protein, X-linked 2	Rbmx2	>sp|Q8R0F5|RBMX2_MOUSE RNA-binding motif protein, X-linked 2 OS=Mus musculus GN=Rbmx2 PE=1 SV=1	2	6.4	37.535	326	0	3
Q8R205	Zinc finger CCCH domain-containing protein 10	Zc3h10	>sp|Q8R205|ZC3HA_MOUSE Zinc finger CCCH domain-containing protein 10 OS=Mus musculus GN=Zc3h10 PE=2 SV=1	2	4.8	46.12	435	0.0097546	3
Q8VBZ3	Cleft lip and palate transmembrane protein 1 homolog	Clptm1	>sp|Q8VBZ3|CLPT1_MOUSE Cleft lip and palate transmembrane protein 1 homolog OS=Mus musculus GN=Clptm1 PE=2 SV=1	1	4.2	75.29	664	0	1
Q8VD12-2;Q8VD12	Zinc finger protein 385A	Znf385a	>sp|Q8VD12-2|Z385A_MOUSE Isoform 2 of Zinc finger protein 385A OS=Mus musculus GN=Znf385a;>sp|Q8VD12|Z385A_MOUSE Zinc finger protein 385A OS=Mus musculus GN=Znf385a PE=1 SV=2	3	10.7	38.335	366	0	5
Q91YT7;E9PW90		Ythdf2	>sp|Q91YT7|YTHD2_MOUSE YTH domain-containing family protein 2 OS=Mus musculus GN=Ythdf2 PE=2 SV=1	4	7.3	62.279	579	0	8
Q922F4	Tubulin beta-6 chain	Tubb6	>sp|Q922F4|TBB6_MOUSE Tubulin beta-6 chain OS=Mus musculus GN=Tubb6 PE=1 SV=1	13	28.9	50.09	447	0.009773	14
Q99JZ4		Sar1a	>tr|Q99JZ4|Q99JZ4_MOUSE GTP-binding protein SAR1a OS=Mus musculus GN=Sar1a PE=2 SV=1	3	15.7	22.399	198	0.0097761	2
Q99N87;B2FDG7	28S ribosomal protein S5, mitochondrial	Mrps5	>sp|Q99N87|RT05_MOUSE 28S ribosomal protein S5, mitochondrial OS=Mus musculus GN=Mrps5 PE=2 SV=1	11	20.8	48.206	432	0	41
Q9CPR5;Q9CPR5-2	39S ribosomal protein L15, mitochondrial	Mrpl15	>sp|Q9CPR5|RM15_MOUSE 39S ribosomal protein L15, mitochondrial OS=Mus musculus GN=Mrpl15 PE=2 SV=1;>sp|Q9CPR5-2|RM15_MOUSE Isoform 2 of 39S ribosomal protein L15, mitochondrial OS=Mus musculus GN=Mrpl15	5	16.9	33.541	295	0	15
Q9CPX7	28S ribosomal protein S16, mitochondrial	Mrps16	>sp|Q9CPX7|RT16_MOUSE 28S ribosomal protein S16, mitochondrial OS=Mus musculus GN=Mrps16 PE=2 SV=1	2	19.3	15.192	135	0	5
Q9CQA6	Coiled-coil-helix-coiled-coil-helix domain-containing protein 1	Chchd1	>sp|Q9CQA6|CHCH1_MOUSE Coiled-coil-helix-coiled-coil-helix domain-containing protein 1 OS=Mus musculus GN=Chchd1 PE=3 SV=1	1	13.6	13.608	118	0	6
Q9CQL4;V9GX65;V9GXI7	39S ribosomal protein L20, mitochondrial	Mrpl20	>sp|Q9CQL4|RM20_MOUSE 39S ribosomal protein L20, mitochondrial OS=Mus musculus GN=Mrpl20 PE=1 SV=1;>tr|V9GX65|V9GX65_MOUSE 39S ribosomal protein L20, mitochondrial OS=Mus musculus GN=Mrpl20 PE=4 SV=1;>tr|V9GXI7|V9GXI7_MOUSE 39S ribosomal protein L20, mitoc	1	7.4	17.595	149	0	12
Q9CQT2	RNA-binding protein 7	Rbm7	>sp|Q9CQT2|RBM7_MOUSE RNA-binding protein 7 OS=Mus musculus GN=Rbm7 PE=2 SV=1	6	34.3	30.148	265	0	25
Q9CQU1	Microfibrillar-associated protein 1	Mfap1	>sp|Q9CQU1|MFAP1_MOUSE Microfibrillar-associated protein 1 OS=Mus musculus GN=Mfap1 PE=1 SV=1	2	6.2	51.954	439	0	10
Q9CX86	Heterogeneous nuclear ribonucleoprotein A0	Hnrnpa0	>sp|Q9CX86|ROA0_MOUSE Heterogeneous nuclear ribonucleoprotein A0 OS=Mus musculus GN=Hnrnpa0 PE=1 SV=1	11	47.2	30.53	305	0	165
Q9CXG3	Peptidyl-prolyl cis-trans isomerase-like 4	Ppil4	>sp|Q9CXG3|PPIL4_MOUSE Peptidyl-prolyl cis-trans isomerase-like 4 OS=Mus musculus GN=Ppil4 PE=1 SV=2	2	5.9	57.23	492	0	6
Q9CXS4;Q9CXS4-2	Centromere protein V	Cenpv	>sp|Q9CXS4|CENPV_MOUSE Centromere protein V OS=Mus musculus GN=Cenpv PE=2 SV=2	4	21.8	27.541	252	0	8
Q9CY50	Translocon-associated protein subunit alpha	Ssr1	>sp|Q9CY50|SSRA_MOUSE Translocon-associated protein subunit alpha OS=Mus musculus GN=Ssr1 PE=1 SV=1	2	8	32.065	286	0	28
Q9CYA6	Zinc finger CCHC domain-containing protein 8	Zcchc8	>sp|Q9CYA6|ZCHC8_MOUSE Zinc finger CCHC domain-containing protein 8 OS=Mus musculus GN=Zcchc8 PE=2 SV=3	3	6.6	78.025	709	0	7
Q9CZ96;Q9CZ96-2	Zinc finger CCHC-type and RNA-binding motif-containing protein 1	Zcrb1	>sp|Q9CZ96|ZCRB1_MOUSE Zinc finger CCHC-type and RNA-binding motif-containing protein 1 OS=Mus musculus GN=Zcrb1 PE=2 SV=1;>sp|Q9CZ96-2|ZCRB1_MOUSE Isoform 2 of Zinc finger CCHC-type and RNA-binding motif-containing protein 1 OS=Mus musculus GN=Zcrb1	1	4.1	24.583	217	0	2
Q9D0B0;F6RTE1	Serine/arginine-rich splicing factor 9	Srsf9	>sp|Q9D0B0|SRSF9_MOUSE Serine/arginine-rich splicing factor 9 OS=Mus musculus GN=Srsf9 PE=1 SV=1	7	29.7	25.661	222	0	29
Q9D1Q4	Dolichol-phosphate mannosyltransferase subunit 3	Dpm3	>sp|Q9D1Q4|DPM3_MOUSE Dolichol-phosphate mannosyltransferase subunit 3 OS=Mus musculus GN=Dpm3 PE=3 SV=1	1	10.9	10.139	92	0.007732	1
Q9D338	39S ribosomal protein L19, mitochondrial	Mrpl19	>sp|Q9D338|RM19_MOUSE 39S ribosomal protein L19, mitochondrial OS=Mus musculus GN=Mrpl19 PE=2 SV=1	1	3.4	33.578	292	0.0036876	6
Q9D7N9	Adipocyte plasma membrane-associated protein	Apmap	>sp|Q9D7N9|APMAP_MOUSE Adipocyte plasma membrane-associated protein OS=Mus musculus GN=Apmap PE=1 SV=1	3	7	46.434	415	0	7
Q9DC61;A2AIW9	Mitochondrial-processing peptidase subunit alpha	Pmpca	>sp|Q9DC61|MPPA_MOUSE Mitochondrial-processing peptidase subunit alpha OS=Mus musculus GN=Pmpca PE=1 SV=1;>tr|A2AIW9|A2AIW9_MOUSE Mitochondrial-processing peptidase subunit alpha OS=Mus musculus GN=Pmpca PE=1 SV=1	8	15.5	58.278	524	0	26
Q9DCF9;Q9DCF9-2	Translocon-associated protein subunit gamma	Ssr3	>sp|Q9DCF9|SSRG_MOUSE Translocon-associated protein subunit gamma OS=Mus musculus GN=Ssr3 PE=1 SV=1;>sp|Q9DCF9-2|SSRG_MOUSE Isoform 2 of Translocon-associated protein subunit gamma OS=Mus musculus GN=Ssr3	1	7.6	21.064	185	0	2
Q9DCI9	39S ribosomal protein L32, mitochondrial	Mrpl32	>sp|Q9DCI9|RM32_MOUSE 39S ribosomal protein L32, mitochondrial OS=Mus musculus GN=Mrpl32 PE=2 SV=1	1	9.6	21.733	187	0	14
Q9DCU6	39S ribosomal protein L4, mitochondrial	Mrpl4	>sp|Q9DCU6|RM04_MOUSE 39S ribosomal protein L4, mitochondrial OS=Mus musculus GN=Mrpl4 PE=2 SV=1	2	9.2	33.073	294	0	8
Q9EPL8	Importin-7	Ipo7	>sp|Q9EPL8|IPO7_MOUSE Importin-7 OS=Mus musculus GN=Ipo7 PE=1 SV=2	3	3.3	119.49	1038	0	4
Q9ER35;Q6P264;Q7TQJ3	Fructosamine-3-kinase	Fn3k	>sp|Q9ER35|FN3K_MOUSE Fructosamine-3-kinase OS=Mus musculus GN=Fn3k PE=2 SV=1	3	8.1	35.032	309	0	8
Q9ER72;Q9ER72-2	Cysteine--tRNA ligase, cytoplasmic	Cars	>sp|Q9ER72|SYCC_MOUSE Cysteine--tRNA ligase, cytoplasmic OS=Mus musculus GN=Cars PE=2 SV=2;>sp|Q9ER72-2|SYCC_MOUSE Isoform 2 of Cysteine--tRNA ligase, cytoplasmic OS=Mus musculus GN=Cars	5	6.4	94.859	831	0	17
Q9QYH6	Melanoma-associated antigen D1	Maged1	>sp|Q9QYH6|MAGD1_MOUSE Melanoma-associated antigen D1 OS=Mus musculus GN=Maged1 PE=1 SV=1	1	2.1	85.669	775	0	3
Q9QZE7	Translin-associated protein X	Tsnax	>sp|Q9QZE7|TSNAX_MOUSE Translin-associated protein X OS=Mus musculus GN=Tsnax PE=1 SV=1	1	6.2	32.926	290	0	4
Q9QZF2	Glypican-1;Secreted glypican-1	Gpc1	>sp|Q9QZF2|GPC1_MOUSE Glypican-1 OS=Mus musculus GN=Gpc1 PE=1 SV=1	2	5.4	61.359	557	0	15
Q9QZI8	Serine incorporator 1	Serinc1	>sp|Q9QZI8|SERC1_MOUSE Serine incorporator 1 OS=Mus musculus GN=Serinc1 PE=1 SV=1	1	2.9	50.508	453	0.004957	1
Q9WV69;Q9WV69-4;Q9WV69-3;Q9WV69-2	Dematin	Dmtn	>sp|Q9WV69|DEMA_MOUSE Dematin OS=Mus musculus GN=Dmtn PE=1 SV=1;>sp|Q9WV69-4|DEMA_MOUSE Isoform 4 of Dematin OS=Mus musculus GN=Dmtn;>sp|Q9WV69-3|DEMA_MOUSE Isoform 3 of Dematin OS=Mus musculus GN=Dmtn;>sp|Q9WV69-2|DEMA_MOUSE Isoform 2 of Dematin OS=Mus mu	4	11.1	45.468	405	0	31
Q9WVK4;Q8BH64	EH domain-containing protein 1	Ehd1	>sp|Q9WVK4|EHD1_MOUSE EH domain-containing protein 1 OS=Mus musculus GN=Ehd1 PE=1 SV=1	12	22.8	60.602	534	0	34
Q9Z127	Large neutral amino acids transporter small subunit 1	Slc7a5	>sp|Q9Z127|LAT1_MOUSE Large neutral amino acids transporter small subunit 1 OS=Mus musculus GN=Slc7a5 PE=1 SV=2	1	3.1	55.872	512	0	7
Q9Z1Z2	Serine-threonine kinase receptor-associated protein	Strap	>sp|Q9Z1Z2|STRAP_MOUSE Serine-threonine kinase receptor-associated protein OS=Mus musculus GN=Strap PE=1 SV=2	2	7.4	38.442	350	0	3
Q9Z2A7	Diacylglycerol O-acyltransferase 1	Dgat1	>sp|Q9Z2A7|DGAT1_MOUSE Diacylglycerol O-acyltransferase 1 OS=Mus musculus GN=Dgat1 PE=1 SV=1	1	5	56.789	498	0	5
Q6PHQ9;A3KFU5;Q91YZ8;A3KFU8;D3Z5M2;V9GXG3		Pabpc4;Gm10110	>tr|Q6PHQ9|Q6PHQ9_MOUSE MCG5546, isoform CRA_c OS=Mus musculus GN=Pabpc4 PE=2 SV=1;>tr|A3KFU5|A3KFU5_MOUSE Protein Pabpc4 OS=Mus musculus GN=Pabpc4 PE=4 SV=1;>tr|Q91YZ8|Q91YZ8_MOUSE Poly(A) binding protein, cytoplasmic 4 OS=Mus musculus GN=Pabpc4 PE=2 SV=1	22	28.5	72.242	660	0	88
Q91W59;Q8BWL5;G3UZJ9;Q91W59-2;Q91W59-3;Q8BWL5-4;Q8BWL5-6;Q8BWL5-3;Q8BWL5-2;E9PZ21;Q8BWL5-5	RNA-binding motif, single-stranded-interacting protein 1;RNA-binding motif, single-stranded-interacting protein 3	Rbms1;Rbms3	>sp|Q91W59|RBMS1_MOUSE RNA-binding motif, single-stranded-interacting protein 1 OS=Mus musculus GN=Rbms1 PE=2 SV=1;>sp|Q8BWL5|RBMS3_MOUSE RNA-binding motif, single-stranded-interacting protein 3 OS=Mus musculus GN=Rbms3 PE=2 SV=2;>tr|G3UZJ9|G3UZJ9_MOUSE RN	2	6.2	43.99	403	0	7
Q61464;Q61464-3;Q61464-7;Q61464-2;Q61464-5;E9QKZ7;Q61464-4;E9QML5	Zinc finger protein 638	Znf638;Zfml	>sp|Q61464|ZN638_MOUSE Zinc finger protein 638 OS=Mus musculus GN=Znf638 PE=1 SV=2;>sp|Q61464-3|ZN638_MOUSE Isoform 3 of Zinc finger protein 638 OS=Mus musculus GN=Znf638;>sp|Q61464-7|ZN638_MOUSE Isoform 6 of Zinc finger protein 638 OS=Mus musculus GN=Znf6	1	0.5	218.13	1960	0	10
F6ST32;Q64444	Carbonic anhydrase 4	Car4;Ca4	>tr|F6ST32|F6ST32_MOUSE Carbonic anhydrase 4 (Fragment) OS=Mus musculus GN=Car4 PE=4 SV=1;>sp|Q64444|CAH4_MOUSE Carbonic anhydrase 4 OS=Mus musculus GN=Ca4 PE=1 SV=1	2	11.6	18.684	164	0	7
F7BGR7;B0LM42;Q8C7Q4;J3QPA9;F6TBN8;Q5CZX8;S4R1A6;Q8C7Q4-2	RNA-binding protein 4	Rbm4;Rbm14	>tr|F7BGR7|F7BGR7_MOUSE Protein Gm21992 OS=Mus musculus GN=Gm21992 PE=4 SV=1;>tr|B0LM42|B0LM42_MOUSE Protein Gm21992 OS=Mus musculus GN=Gm21992 PE=2 SV=1;>sp|Q8C7Q4|RBM4_MOUSE RNA-binding protein 4 OS=Mus musculus GN=Rbm4 PE=1 SV=1	19	39.6	52.791	477	0	50
Q8BXJ8;Q8BXJ8-2;G5E8Y8	Zinc finger protein 385B	Znf385b;Zfp385b	>sp|Q8BXJ8|Z385B_MOUSE Zinc finger protein 385B OS=Mus musculus GN=Znf385b PE=2 SV=1;>sp|Q8BXJ8-2|Z385B_MOUSE Isoform 2 of Zinc finger protein 385B OS=Mus musculus GN=Znf385b;>tr|G5E8Y8|G5E8Y8_MOUSE Zinc finger protein 385B OS=Mus musculus GN=Zfp385b PE=4	3	6	51.356	482	0	8
P03930;Q7JCZ0	ATP synthase protein 8	Mtatp8;mt-Atp8	>sp|P03930|ATP8_MOUSE ATP synthase protein 8 OS=Mus musculus GN=Mtatp8 PE=1 SV=1;>tr|Q7JCZ0|Q7JCZ0_MOUSE ATP synthase protein 8 OS=Mus musculus GN=mt-Atp8 PE=1 SV=1	2	26.9	7.7662	67	0	7
P47911;E9PUX4	60S ribosomal protein L6	Rpl6;Gm5428	>sp|P47911|RL6_MOUSE 60S ribosomal protein L6 OS=Mus musculus GN=Rpl6 PE=1 SV=3;>tr|E9PUX4|E9PUX4_MOUSE 60S ribosomal protein L6 OS=Mus musculus GN=Gm5428 PE=3 SV=1	15	37.8	33.509	296	0	69
Q8R0A7;Q3TA40;Q8BQB5;D3YUS2	Uncharacterized protein KIAA0513	Kiaa0513;6430548M08Rik	>sp|Q8R0A7|K0513_MOUSE Uncharacterized protein KIAA0513 OS=Mus musculus GN=Kiaa0513 PE=2 SV=1;>tr|Q3TA40|Q3TA40_MOUSE Protein 6430548M08Rik OS=Mus musculus GN=6430548M08Rik PE=2 SV=1;>tr|Q8BQB5|Q8BQB5_MOUSE Protein 6430548M08Rik OS=Mus musculus GN=6430548M	7	18.7	46.318	407	0	51
Q62167;P16381	ATP-dependent RNA helicase DDX3X;Putative ATP-dependent RNA helicase Pl10	Ddx3x;D1Pas1	>sp|Q62167|DDX3X_MOUSE ATP-dependent RNA helicase DDX3X OS=Mus musculus GN=Ddx3x PE=1 SV=3;>sp|P16381|DDX3L_MOUSE Putative ATP-dependent RNA helicase Pl10 OS=Mus musculus GN=D1Pas1 PE=2 SV=1	22	29.3	73.101	662	0	236
Q66JV4;Q80YR9;Q66JV4-2	RNA-binding protein 12B-B;RNA-binding protein 12B-A	Rbm12b2;Rbm12b1	>sp|Q66JV4|R12BB_MOUSE RNA-binding protein 12B-B OS=Mus musculus GN=Rbm12b2 PE=2 SV=2;>sp|Q80YR9|R12BA_MOUSE RNA-binding protein 12B-A OS=Mus musculus GN=Rbm12b1 PE=1 SV=2;>sp|Q66JV4-2|R12BB_MOUSE Isoform 2 of RNA-binding protein 12B-B OS=Mus musculus GN=R	6	6.7	96.449	834	0	19
P12970;V9GX35;F6SSI5;F6VBB8	60S ribosomal protein L7a	Rpl7a	>sp|P12970|RL7A_MOUSE 60S ribosomal protein L7a OS=Mus musculus GN=Rpl7a PE=1 SV=2	6	19.2	29.976	266	0	23
F8VPK5;P70335;P70335-2		Rock2	>tr|F8VPK5|F8VPK5_MOUSE Rho-associated protein kinase OS=Mus musculus GN=Rock2 PE=3 SV=1	3	3	160.61	1388	0	8
P70336;P70336-2	Rho-associated protein kinase 2	Rock2	>sp|P70336|ROCK2_MOUSE Rho-associated protein kinase 2 OS=Mus musculus GN=Rock2 PE=1 SV=1;>sp|P70336-2|ROCK2_MOUSE Isoform 2 of Rho-associated protein kinase 2 OS=Mus musculus GN=Rock2	3	3	160.58	1388	0	2
Q9CQY2;D3YZS0;Q3TQP0	RNMT-activating mini protein	Fam103a1	>sp|Q9CQY2|RAM_MOUSE RNMT-activating mini protein OS=Mus musculus GN=Fam103a1 PE=2 SV=1;>tr|D3YZS0|D3YZS0_MOUSE RNMT-activating mini protein (Fragment) OS=Mus musculus GN=Fam103a1 PE=4 SV=1	3	17.6	14.555	119	0	11

## Sheet: RNA-binding peptides WT & HD
Sequence	Proteins	Gene names	Protein names		Start position	End position	PEP	Score	MS/MS Count	Intensity HD XL R1	Intensity HD XL R2	Intensity HD XL R3	Intensity HD XL R4	Intensity WT XL R1	Intensity WT XL R2	Intensity WT XL R3	Intensity WT XL R4
AAAAAAAAAAGAAGGR	Q8CCS6;Q8CCS6-2;G3UY42;G3UX74	Pabpn1	Polyadenylate-binding protein 2		2	17	5.33e-13	139.48	6	73163000	5211700	103530000	12196000	1841000	15866000	0	13363000
AAAPGGSAPPAGPSPR	Q7TN33;D3YU11;D6RHP1;D6RGB9	Celf6	CUGBP Elav-like family member 6		2	17	2.83e-08	106.33	9	4573500	3178100	8214600	2056500	1786800	1122200	1208800	2939500
AAATQPDGKDTPDEPWAFPAR	Q78PY7;Q3TJ56;E9Q3E9	Snd1	Staphylococcal nuclease domain-containing protein 1		63	83	2.22e-18	124.2	7	3329400	5085300	4427300	3551100	7682800	13217000	3960900	6096000
AAATSKFPK	Q9CQF8	Mrp63	Ribosomal protein 63, mitochondrial		76	84	0.0072376	65.224	4	1413400	3456600	0	559830	749400	3846400	794550	529870
AACEQLHQQQQQQQEETTAATLLLQGEEEGEED	P42669	Pura	Transcriptional activator protein Pur-alpha		289	321	1.23e-135	272.68	7	110690000	42576000	225240000	117850000	28243000	44425000	0	135470000
AAEAAINILK	Q9WTX2	Prkra	Interferon-inducible double stranded RNA-dependent protein kinase activator A		91	100	0.0016133	83.883	4	3468800	0	4678000	2297900	2032500	1062300	0	2991600
AAECNIVVTQPR	E9QNN1;A0A087WPL5;O70133-2;O70133;O70133-3;Q3UR42	Dhx9	ATP-dependent RNA helicase A		438	449	7.12e-09	145.81	5	5584700	952580	14622000	2013700	1996800	1646600	935310	5304600
AAELLAR	Q9Z1W8	Atp12a	Potassium-transporting ATPase alpha chain 2		80	86	0.0053213	135.87	4	70110000	0	69674000	13200000	66971000	15542000	0	59887000
AAFAPFGR	P52912;D3Z4H6;D3YY02	Tia1	Nucleolysin TIA-1		124	131	0.0017486	120.65	11	69635000	46737000	119980000	75639000	45303000	53326000	52714000	88113000
AAGPISER	Q8QZY9	Sf3b4	Splicing factor 3B subunit 4		2	9	0.023801	62.582	6	6881900	4905000	21774000	4407000	5327700	4651400	0	7632000
AAGTDGSDFQHR	Q5XKN4	Jagn1	Protein jagunal homolog 1		9	20	1.21e-14	184.24	8	2488400	7451500	8647700	9883900	11317000	7925900	12340000	6921700
AAGVEAAAEVAATEPK	Q9D0E1;Q9D0E1-2;B8JK33;B8JK32	Hnrnpm	Heterogeneous nuclear ribonucleoprotein M		2	17	6.01e-42	180.74	9	0	45471000	1035000000	0	50295000	0	47082000	131550000
AAIAAAAAAAAAK	Q9CR57	Rpl14	60S ribosomal protein L14		148	160	4.81e-05	104.07	2	21450000	2263900	14711000	0	0	0	0	0
AAIAQLNGK	Q8C2Q3;E9QL13;Q8C2Q3-2	Rbm14	RNA-binding protein 14		127	135	0.00022756	144.38	2	7554700	1781100	36062000	5994000	2372800	3433700	751060	11496000
AAIDWFDGK	P56959;Q8CFQ9;G3UXT7;Q8BQ46;F6QCI0	Fus;Taf15	RNA-binding protein FUS		342	350	0.00054321	122.28	9	16372000	0	60609000	31778000	21986000	54747000	10751000	82002000
AAIDWFDGKEFSGNPIK	P56959;Q8CFQ9;G3UXT7	Fus	RNA-binding protein FUS		342	358	3.08e-15	137.61	1	0	0	0	8493900	5021500	86764000	0	15136000
AALEAQNALHNIK	Q9Z0H4-2;Q9Z0H4-6;S4R1S7;Q9Z0H4-7;Q9Z0H4-5;Q9Z0H4-4;A3KGT2;S4R2L5;A3KGT0;S4R2J2;Q9Z0H4;Q9Z0H4-9;Q9Z0H4-8;S4R2U7;Q9Z0H4-11;E9QA47;V9GX43	Celf2	CUGBP Elav-like family member 2		107	119	3.74e-26	215.02	25	113340000	199700000	318470000	469110000	130370000	793730000	70932000	322720000
AALEAQNALHNMK	P28659-4;P28659;P28659-2;P28659-3	Celf1	CUGBP Elav-like family member 1		98	110	6.24e-19	169.79	18	93015000	82585000	91361000	292970000	39712000	44874000	66631000	153020000
AALEQPCEGSLTRPK	P84086	Cplx2	Complexin-2		84	98	4.47e-07	98.676	9	3390200	5131400	0	3914800	2373300	6862600	2131900	3751400
AALNALQPPEFR	Q78T54;Q78T54-2	Vma21	Vacuolar ATPase assembly integral membrane protein VMA21		7	18	2.29e-25	211.46	37	15316000	23808000	29194000	24727000	17450000	8647700	19505000	14167000
AALNGADIYAGCCTLK	Q921F4;Q921F4-4;V9GXB6	Hnrnpll	Heterogeneous nuclear ribonucleoprotein L-like		272	287	7.67e-07	97.904	6	1507000	978860	2764500	1204900	1562900	1002000	0	1556600
AALQENECLLASSTFAQAEVK	Q6PB66	Lrpprc	Leucine-rich PPR motif-containing protein, mitochondrial		492	512	1.5e-38	179.69	9	69274000	66901000	59411000	65809000	54023000	60972000	43680000	49326000
AAMEALVVEVSK	E9QNN1;A0A087WPL5;O70133-2;O70133;O70133-3	Dhx9	ATP-dependent RNA helicase A		1108	1119	1.62e-08	124.38	31	45242000	62923000	121430000	51070000	124460000	35206000	45079000	104520000
AAPIHEQTLYK	Q921S7	Mrpl37	39S ribosomal protein L37, mitochondrial		90	100	0.016936	44.207	3	5704600	17093000	0	12124000	18782000	13062000	5757400	12640000
AAPPPPPIPTYGAALEQTLVK	Q8BIF2-2;Q8BIF2;Q8BIF2-3;B7ZC11	Rbfox3	RNA binding protein fox-1 homolog 3		240	260	2.92e-25	149.53	7	63551000	93965000	191750000	141330000	158050000	222360000	184640000	185100000
AAQDRDQIYR	P62996;F8WJG3	Tra2b	Transformer-2 protein homolog beta		252	261	6.33e-05	136.96	18	72124000	116450000	41258000	82068000	71082000	135810000	38848000	95166000
AAQMHSGYQR	Q8C2Q3	Rbm14	RNA-binding protein 14		658	667	0.00010425	93.556	1	2556400	3956300	1200800	6638500	917790	5610000	587510	3400100
AAQVMGPPDR	A2AJ72;Q3TIX6;F7AM43	Fubp3			300	309	3.16e-05	136.02	27	230440000	109980000	541320000	108440000	154850000	34228000	90338000	202050000
AAREPNIDR	Q8BGD9	Eif4b	Eukaryotic translation initiation factor 4B		79	87	0.00014178	137.46	4	3038600	21029000	1840000	1400200	2577000	13996000	4108400	2621200
AASHTSDFNPNAGSDQR	E9QM77;O70305;O70305-2;F6U2C2;O70305-3;F7B6X4	Atxn2	Ataxin-2		497	513	3.55e-12	120.32	9	5696400	5445300	16821000	21070000	11468000	21758000	7236300	28219000
AASIFGGAKPVDTAAR	Q8BGD9	Eif4b	Eukaryotic translation initiation factor 4B		357	372	4.61e-21	172.91	13	28681000	113480000	73245000	64905000	44143000	80177000	19586000	37884000
AATAIYR	Q64012-2;A2AU61;A2AU60	Raly	RNA-binding protein Raly		104	110	0.0048129	138.07	10	28167000	8291900	72280000	22691000	19566000	10437000	8489200	68881000
AATSAVTAYEPLDSLDR	Q0VBL3	Rbm15			599	615	1.08e-18	151.8	7	5180600	2414800	8509400	5611700	2986900	2849200	1039300	7827400
AATTVLQELK	Q8CJ67;D3Z6D2;E2QRQ3;Q8CJ67-3;Q8CJ67-2	Stau2	Double-stranded RNA-binding protein Staufen homolog 2		264	273	0.00036979	107.55	5	11276000	0	9206600	9571900	1368300	4845800	0	10410000
AAVAGEDGR	Q9Z204-2;Q9Z204;Q9Z204-4;Q9Z204-3;Q9Z204-5	Hnrnpc	Heterogeneous nuclear ribonucleoproteins C1/C2		65	73	0.0010251	108.3	10	2112700	4923200	7342600	9116000	3347500	1134200	2314600	6567500
AAVCDCILQEQVYVR	Q9D0G0	Mrps30	28S ribosomal protein S30, mitochondrial		138	152	5.53e-11	136.83	16	2690900	8839800	6284600	3636800	4980400	8522800	3142600	5461600
AAVHYDR	O08583;O08583-2	Alyref	THO complex subunit 4		134	140	0.0047973	124.59	6	4340100	3314300	5016700	19065000	1635100	25186000	1306900	6060800
AAVLGENGR	Q64012-2;A2AU61;Q64012;A2AU62;A2AU60	Raly	RNA-binding protein Raly		70	78	2.79e-05	157.91	10	124930000	223930000	1206300000	81085000	716670000	116110000	202560000	1105300000
AAWNALQDEVGR	Q505D7	Opa3	Optic atrophy 3 protein homolog		117	128	0.00017038	101.89	7	1573400	4455200	4015900	1895700	0	0	1697700	0
ACKDPNPIIDGR	Q62176;D3Z4I3;G3UWX7	Rbm38;Rbm24	RNA-binding protein 38;RNA-binding protein 24		89	100	0.00055608	77.185	4	1059200	1216600	2313400	3537500	1430900	4187500	1258100	2193900
ACQIFVR	Q9D0E1;Q9D0E1-2;B8JK33;B8JK32	Hnrnpm	Heterogeneous nuclear ribonucleoprotein M		651	657	0.0048851	144.29	10	159590000	419610000	486630000	146590000	600050000	199690000	249560000	477850000
ACYGVLR	P62908;D3YV43	Rps3	40S ribosomal protein S3		118	124	0.037667	91.14	8	38401000	32796000	67578000	46678000	43810000	26508000	37222000	71722000
ADADKSEAAAGDDGSQQQPAEPR	A2ATP6;A2ATP5;Q8C854-1;Q8C854-2;Q8C854;Q8C854-3	Myef2	Myelin expression factor 2		2	24	2.22e-53	203.59	7	7126700	1660600	35783000	1509300	1536000	4174300	1285400	5649500
ADALQAGASQFESSAAK	Q62442;Q62442-2;D3YTU0	Vamp1	Vesicle-associated membrane protein 1		69	85	7.52e-11	113.88	3	4481900	1757100	5141000	1477600	0	808490	1677500	2111500
ADCPFTHMSR	Q8BJ05-2;Q8BJ05-3;Q8BJ05-4;Q8BJ05	Zc3h14	Zinc finger CCCH domain-containing protein 14		650	659	0.00028774	75.416	6	3223000	8052600	0	5436600	1127900	14447000	3340800	6007000
ADFQGISPER	P61804	Dad1	Dolichyl-diphosphooligosaccharide--protein glycosyltransferase subunit DAD1		83	92	0.00049386	102.95	9	13933000	11769000	28815000	20476000	26074000	4099800	13617000	16908000
ADGYVLEGK	P62242	Rps8	40S ribosomal protein S8		185	193	0.0074433	75.197	5	4318900	1943000	8558700	1741400	2079500	1160000	1367500	3889800
ADILEDKDGK	Q9D0E1;Q9D0E1-2;B8JK33;B8JK32;F6W322	Hnrnpm	Heterogeneous nuclear ribonucleoprotein M		232	241	0.0017127	128.01	17	9726300	22753000	91529000	11715000	101190000	28124000	44385000	94517000
ADILQVGLR	Q8VE62;D3Z3J6;G3UYE5;F6Y616	Paip1	Polyadenylate-binding protein-interacting protein 1		214	222	0.0032821	91.087	8	2509000	2571200	3136800	1988000	2788600	1735100	2018000	1785900
ADKMDMSLDDIIK	O08583;O08583-2;G3X9I4;Q9JJW6-2;Q9JJW6	Alyref;Alyref2	THO complex subunit 4;Aly/REF export factor 2		2	14	4.86e-20	190.34	38	186860000	85504000	277010000	123310000	142510000	172720000	39186000	122530000
ADNIFPFPERPR	Q7TN98;Q7TN98-4;Q7TN98-5;Q7TN98-3;Q5SU48;Q7TN98-2;Q5SU47	Cpeb4	Cytoplasmic polyadenylation element-binding protein 4		368	379	0.0011011	69.352	2	0	5504400	4321200	3476400	4114100	583660	0	2942700
ADPPQAMNALMR	Q9Z1X4;Q9Z1X4-3;Q45VK5;Q9Z1X4-2	Ilf3	Interleukin enhancer-binding factor 3		397	408	0.00024303	79.283	5	3931500	4643100	16216000	8988100	4188300	2999500	2918900	5417700
ADRDESSPYAAMLAAQDVAQR	P62264;D3YVF4;D3Z7I1	Rps14	40S ribosomal protein S14		64	84	3.24e-20	138.82	19	4405200	7481800	13422000	11263000	5509500	25477000	5465100	7931600
ADSVVVLLCR	Q9EPU0;Q9EPU0-2	Upf1	Regulator of nonsense transcripts 1		196	205	0.00019896	128.86	5	2632400	0	4346500	3119600	0	5086600	0	2590300
AEAEAAAIHGAR	E9PYZ7;Q6NZN0;Q6NZN0-5;E9Q640;Q6NZN0-3;Q6NZN0-4;Q6NZN0-2;E9PUF4	Rbm26	RNA-binding protein 26		938	949	8.34e-05	94.767	4	3083700	1732200	3299500	6786600	1248300	7416600	1117200	3385600
AEAENNSGVESSGYGSPGPTWDR	E9QNN1;O70133-2;Q3UR42	Dhx9	ATP-dependent RNA helicase A		122	144	3.54e-45	183.25	7	3930600	2913300	5714100	2048700	3672900	1685300	1461900	4600300
AEAGAGSATEFQFR	P63325	Rps10	40S ribosomal protein S10		140	153	7.84e-30	208.51	16	37382000	39518000	46370000	37081000	47452000	23602000	16165000	29642000
AEDAVEAIR	F7BGR7;Q8VE92	Rbm4;Rbm4b	RNA-binding protein 4B		237	245	0.00045366	128.6	9	10903000	5453600	39746000	3102000	8948300	3333300	3959400	13878000
AEDKEWIPVTK	P25444;D3YVC1;D3YWJ3;J3QMG5;E9Q1N8;D3Z536;F6YTZ4	Rps2;Gm5786;Gm18025;Gm8225;Gm6576	40S ribosomal protein S2		55	65	7.46e-08	173.19	17	36936000	32025000	50964000	66701000	13330000	143250000	14154000	64206000
AEGFVDALHR	A2AJ72;Q3TIX6;A2AJ71	Fubp3			16	25	1.04e-08	130.41	10	29113000	16566000	32621000	81363000	4343400	68921000	5738000	84306000
AEGQPVGSALK	Q6PB66	Lrpprc	Leucine-rich PPR motif-containing protein, mitochondrial		672	682	0.014709	54.343	1	2537500	0	12088000	3279400	0	2725000	0	3735200
AEIIADKQSGK	Q9CX86	Hnrnpa0	Heterogeneous nuclear ribonucleoprotein A0		127	137	6.39e-06	122.7	11	7496900	10270000	5617800	3297500	5858300	8239400	9209200	7430200
AELDDTPMR	Q8VIJ6	Sfpq	Splicing factor, proline- and glutamine-rich		342	350	0.00018639	111.61	19	117990000	50731000	335940000	38737000	115090000	33500000	6421800	161910000
AELDDTPMRGR	Q8VIJ6	Sfpq	Splicing factor, proline- and glutamine-rich		342	352	0.00046719	68.355	6	2342200	2835700	0	5110400	2204200	6215400	0	2601100
AELDGTILK	Q8R326;Q8R326-2	Pspc1	Paraspeckle component 1		134	142	0.0080949	72.928	9	282280000	137020000	704250000	117760000	277740000	55386000	97369000	356010000
AELNEFLTR	P62908;D3YV43	Rps3	40S ribosomal protein S3		19	27	1.27e-07	151.83	24	70117000	70393000	96639000	64835000	70598000	103340000	49946000	100420000
AELVQGQSAPVGMK	A2AJ72;Q3TIX6;A2AJ71	Fubp3			2	15	2.94e-06	103.67	10	18863000	1973800	38576000	6710400	0	6252700	596390	7223800
AENPYLFLR	Q66JV4;Q80YR9	Rbm12b2;Rbm12b1	RNA-binding protein 12B-B;RNA-binding protein 12B-A		151	159	0.0080073	73.233	3	2243900	3011600	4951800	3315500	0	3050000	2226700	3469500
AETAPLPTSVDDTPEVLNR	Q99L43;A2AMQ5;Q6PBC0	Cds2	Phosphatidate cytidylyltransferase 2		38	56	9.49e-40	198.85	24	53213000	50355000	103730000	27343000	53719000	12516000	34035000	60832000
AEVVTQDVAPNPDDPEDFPALA	Q9JKS5;E9QKB2	Habp4	Intracellular hyaluronan-binding protein 4		390	411	7.57e-12	103.92	5	100580000	54231000	211070000	12830000	33613000	14620000	15739000	31838000
AFAFVTFADDK	Q921F2;A0A087WRZ5;Q8R0B4;Q8BLD4;Q6VYI5;Q6VYI4;A0A087WQA5;A0A087WRP4;H3BJV1;A0A087WSH7;A0A087WS74;A0A087WS17;A0A087WQX8;A0A087WNY6	Tardbp	TAR DNA-binding protein 43		228	238	1.31e-05	128.01	31	7197700000	9041000000	5429900000	4821700000	9023300000	11532000000	8103600000	6282400000
AFAMIAYK	P57722;P57722-2;E9Q7D8	Pcbp3	Poly(rC)-binding protein 3		103	110	0.0025271	91.626	16	30360000	37836000	44526000	29020000	44045000	33176000	36043000	47341000
AFAMIIDK	P60335;Q61990;Q61990-2;Q61990-3	Pcbp1;Pcbp2	Poly(rC)-binding protein 1;Poly(rC)-binding protein 2		71	78	0.0027612	89.355	25	372790000	731260000	981680000	768800000	750770000	568490000	640270000	1026500000
AFDSFDQR	Q9JKS5;E9QKB2	Habp4	Intracellular hyaluronan-binding protein 4		203	210	0.0013129	139.97	9	29196000	18019000	0	35613000	38572000	31576000	23309000	51827000
AFFSEVER	P50580;P50580-2;D3YVH7	Pa2g4	Proliferation-associated protein 2G4		264	271	0.0073582	101.54	6	2154200	3452300	3652100	3581200	4139600	3541000	2772800	3697700
AFGSGYR	Q8BGD9	Eif4b	Eukaryotic translation initiation factor 4B		280	286	0.030066	97.075	2	16083000	15009000	40766000	18490000	11303000	9423000	10328000	14365000
AFGYYGPLR	P84104;P84104-2;A2A4X6	Srsf3;Gm12355	Serine/arginine-rich splicing factor 3		29	37	0.00038553	133.6	41	914490000	1694500000	1666100000	1133700000	1989000000	1564100000	980490000	2173300000
AFITNIPFDVK	Q9D0E1;Q9D0E1-2;B8JK33;B8JK32	Hnrnpm	Heterogeneous nuclear ribonucleoprotein M		72	82	1.46e-16	205.52	11	423090000	378610000	584040000	404390000	390400000	555960000	314550000	486220000
AFKFFQR	Q91Z31-2	Ptbp2	Polypyrimidine tract-binding protein 2		484	490	0.009416	103.29	3	0	2848600	3661600	0	5486500	4205400	964690	3741600
AFLACMK	Q8C3F2;Q8C3F2-3	Fam120c	Constitutive coactivator of PPAR-gamma-like protein 2		736	742	0.029183	55.441	6	5744700	1919200	0	9325800	0	3172700	1337900	5252900
AFLACMR	Q6A0A9	FAM120A	Constitutive coactivator of PPAR-gamma-like protein 1		688	694	0.0080819	101.33	13	14499000	9765700	26424000	19966000	14313000	28701000	8110200	30802000
AFSPTTINTGR	Q9JLR1	Sec61a2	Protein transport protein Sec61 subunit alpha isoform 2		195	205	0.0016922	72.29	3	1857300	1598200	6521200	4450600	4788200	334240	1476000	6104000
AFSWASVTSK	P97379	G3bp2	Ras GTPase-activating protein-binding protein 2		243	252	0.00079743	96.171	6	6150700	2562200	16101000	8838200	2704200	0	0	8065800
AFSYYGPLR	Q8BL97;Q8BL97-3;Q8BL97-4;Q8BL97-2	Srsf7	Serine/arginine-rich splicing factor 7		59	67	1.78e-05	163.99	29	527190000	1061000000	1216100000	481010000	1301800000	645610000	524410000	1077600000
AGAAFDPVSFAR	Q8R191	Syngr3	Synaptogyrin-3		11	22	3.72e-07	122.33	8	35293000	38499000	49088000	31318000	48431000	24790000	27744000	24654000
AGAGGGGGAVGPQPSAKPR	Q9CXS4	Cenpv	Centromere protein V		40	58	3.09e-06	81.51	1	439000	0	0	1920900	1213800	469510	409090	995740
AGAGMITQHSSTASPVNR	Q8CH25;Q8CH25-2	Sltm	SAFB-like transcription modulator		986	1003	3.14e-15	124.29	14	14025000	31200000	15336000	20620000	10479000	12087000	16463000	19270000
AGAKPDQIGIITPYEGQR	Q9EPU0;Q9EPU0-2	Upf1	Regulator of nonsense transcripts 1		789	806	0.00035437	64.401	2	4760500	2936900	9106500	16883000	2513900	0	1232000	6179600
AGDMENAENILTVMK	Q6PB66	Lrpprc	Leucine-rich PPR motif-containing protein, mitochondrial		244	258	2.27e-30	200.97	18	23441000	2819200	18774000	28364000	3019300	23896000	0	18158000
AGDTILNSNHIGR	Q9D773;B1B1D7;B1B1D8	Mrpl2	39S ribosomal protein L2, mitochondrial		160	172	4.53e-15	179.35	2	0	1871100	4416100	8285100	2468700	8572200	760880	6104900
AGEVFIHK	Q99K48;Q99K48-2	Nono	Non-POU domain-containing octamer-binding protein		102	109	0.0028145	116.25	10	14127000	18153000	21105000	36891000	13707000	42038000	9285600	46119000
AGEVFIHKDK	Q99K48;Q99K48-2	Nono	Non-POU domain-containing octamer-binding protein		102	111	0.00075426	82.417	5	3491500	1635100	0	1978900	3792100	0	1518400	3398100
AGGAFDPYTLVR	O55100;O55100-2	Syngr1	Synaptogyrin-1		11	22	1.06e-08	140.24	12	8826300	15124000	14250000	21875000	25052000	16287000	9923300	14269000
AGGGSIEVSVPR	A2AJ72;Q3TIX6	Fubp3			251	262	3.72e-09	151.26	10	63477000	27681000	150800000	66709000	30436000	25181000	18033000	82378000
AGLGSGGDMTMSMTGR	Q8VC31;G3X927;D3YW42	Ccdc9	Coiled-coil domain-containing protein 9		242	257	3.04e-09	115.56	7	2637400	1657400	5362400	2351300	2984900	1042300	1597900	3351600
AGLPVRDPAVDR	Q8BIQ5;Q8BIQ5-2;A2AEK1	Cstf2	Cleavage stimulation factor subunit 2		2	13	1.57e-05	110.08	10	163060000	336830000	308220000	173460000	369150000	125850000	200670000	338810000
AGLSQSLFER	Q9EPU0;Q9EPU0-2	Upf1	Regulator of nonsense transcripts 1		684	693	6.18e-11	167.76	5	34198000	16302000	69352000	54875000	25290000	41568000	20730000	39491000
AGLVIGK	Q3U0V1;Q91WJ8;Q3TUE1;Q91WJ8-2	Khsrp;Fubp1	Far upstream element-binding protein 2;Far upstream element-binding protein 1		246	252	0.070537	71.949	2	55950000	7815100	115540000	77276000	21328000	33575000	7591100	106530000
AGNLGGGVVTIER	P67984	Rpl22	60S ribosomal protein L22		53	65	4.59e-08	122.97	8	112110000	28390000	122310000	126300000	23120000	61044000	10127000	124640000
AGNMGVGMEDGERPR	Q7TSC1;G3UX48	Prrc2a	Protein PRRC2A		1222	1236	1.23e-05	78.505	6	0	13188000	13006000	237640	7377300	15371000	8597700	14317000
AGPAWMVTR	Q7TSJ2;Q7TSJ2-2;D3Z6W1;Q7TSJ2-3	Map6	Microtubule-associated protein 6		239	247	0.0063686	78.939	10	18114000	21050000	19140000	0	0	2169200	0	3909500
AGPDYGQGMNPISR	Q8CJ67;D3Z6D2;E2QRQ3;Q8CJ67-3;Q8CJ67-2	Stau2	Double-stranded RNA-binding protein Staufen homolog 2		298	311	8.81e-06	101.53	3	4216800	778870	2605100	3455800	919080	1210100	0	2315900
AGPGDRDPPSR	Q6P5B5;Q9WVR4	Fxr2	Fragile X mental retardation syndrome-related protein 2		468	478	0.060777	37.343	1	0	2636400	0	0	9081200	91665000	6797300	17122000
AGPIWDLR	Q8VHM5;F7B5B5;A2AW41;Q7TMK9;G3V018;G3UWM1;Q7TMK9-2;G3UZI2;G3UZ48;G3UXJ6	Hnrnpr;Syncrip	Heterogeneous nuclear ribonucleoprotein Q		185	192	0.0013149	131.03	24	162210000	223680000	347870000	249360000	218990000	268940000	96874000	340890000
AGSDAAASRPR	P47911	Rpl6	60S ribosomal protein L6		19	29	2.06e-05	105.46	2	253970	1481500	3500700	0	1105500	1099300	2111600	1620400
AGTAAPAPDGLAGR	A6X919	Dpy19l1	Probable C-mannosyltransferase DPY19L1		60	73	0.0043448	58.268	3	824820	482980	4188600	841180	1245800	0	792160	993720
AGVNTVTTLVENK	P12970;F6VBB8;F6SSI5	Rpl7a;Gm4978;Gm4877	60S ribosomal protein L7a		138	150	1.81e-09	143.98	8	6447500	4113200	18843000	3264700	2617000	2032800	0	6063200
AGYTTDESSSSSLHTTR	Q6P5B5;Q9WVR4	Fxr2	Fragile X mental retardation syndrome-related protein 2		409	425	3.75e-19	147.64	9	4414000	16107000	6812700	10591000	7246600	9852700	9521400	11346000
AHLGTALK	P62267	Rps23	40S ribosomal protein S23		30	37	0.0014997	121.67	3	1111700	1839700	1851800	2257400	779830	8832200	1121400	1575700
AHLTNQYMQR	Q6PHQ9;A3KFU5;Q91YZ8;A3KFU8;D3Z5M2	Pabpc4;Gm10110			376	385	8.85e-05	103.55	11	1140000	2906100	3181800	1986600	2187300	17718000	1427100	3492400
AHSIQIMK	P62717;F6YJW4	Rpl18a;Gm17541	60S ribosomal protein L18a		121	128	0.00023745	148.99	7	3980400	9753700	12082000	3691500	648970	42503000	453410	10134000
AHSVNGITEEANPTIYSGK	Q91W50	Csde1	Cold shock domain-containing protein E1		582	600	1.57e-39	192.72	9	12235000	8027700	12862000	30276000	4016200	73688000	1238000	30546000
AIAINTFLPK	Q6A0A2;Q6A0A2-2;Q6A0A2-3	Larp4b	La-related protein 4B		314	323	0.0010814	89.827	2	8708300	2979800	10475000	17671000	1286300	28180000	3099200	11913000
AIDNQEHR	Q8K2F8	Lsm14a	Protein LSM14 homolog A		230	237	0.0016805	98.523	4	502840	2345100	4492700	3549200	6215800	0	728070	2588900
AIEALHGHELRPGR	Q8C2Q3;E9QL13;Q8C2Q3-2;J3QN51;J3QPT3;F7BGR7;B0LM42	Rbm14;Rbm4	RNA-binding protein 14		51	64	6.28e-05	72.891	6	1866400	0	31033000	0	3279600	10852000	0	3675600
AIEALKEFNEDGALAVLQQFK	Q7TMK9;G3V018;G3UWM1;G3XA76;Q7TMK9-2;G3UZI2;G3UXJ6	Syncrip	Heterogeneous nuclear ribonucleoprotein Q		61	81	1.41e-62	235.5	1	12243000	8342000	7256200	0	0	61513000	0	0
AIEPPPLDAVIEAEHTLR	E9QNN1;A0A087WPL5	Dhx9			823	840	2.28e-09	104.88	2	21120000	24895000	29138000	33825000	16073000	157260000	0	40218000
AIFQQPPLGVR	Q99PU8;D3Z2J3;Q99PU8-2;Q99PU8-3	Dhx30	Putative ATP-dependent RNA helicase DHX30		738	748	5.08e-05	105.2	5	4733400	2108500	8072500	10765000	1792100	9994400	2388900	6185000
AIFQTIQNR	Q9EPL8	Ipo7	Importin-7		964	972	0.018969	64.268	1	1914800	1545100	1347400	1432300	0	1773100	0	1597700
AIIIFVPVPQLK	P62082;F6SVV1	Rps7;Gm9493	40S ribosomal protein S7		59	70	0.0010908	81.017	1	9402700	17351000	17265000	8167300	0	28625000	3584100	8356200
AIITICR	Q99N87	Mrps5	28S ribosomal protein S5, mitochondrial		321	327	0.014916	110.63	5	0	4130600	6704900	0	4456200	5620300	3104100	4357100
AIKVEQATKPSFESGR	Q9WV02;Q9WV02-2;A2AFI3;A2AFI4;Q91VM5	Rbmx;Rbmxl1	RNA-binding motif protein, X chromosome;RNA-binding motif protein, X chromosome, N-terminally processed;RNA binding motif protein, X-linked-like-1		78	93	4.83e-22	166.92	8	8591200	9731500	1436200	0	9967700	35018000	0	5902600
AIMEMPSFYSPTLPR	Q99MU3;Q99MU3-5;Q99MU3-2	Adar	Double-stranded RNA-specific adenosine deaminase		428	442	1.23e-06	81.632	3	0	1550700	0	1035700	1280800	1706600	0	1480100
AINQQTGAFVEISR	Q3U0V1	Khsrp	Far upstream element-binding protein 2		450	463	2.4e-18	176.89	31	94151000	67634000	217330000	119170000	81866000	100160000	58024000	107170000
AINTFFAK	Q8BWW4;E9Q066;G3X9Q6	Larp4	La-related protein 4		269	276	0.025212	81.296	3	5433300	1559700	8065900	9692600	947710	8457200	363960	6310100
AINTLNGLR	Q8BVA9;A2A9R8;A2A9S2;A2A9S0;A2A9S3;Q61701;A2A9R6;Q61701-2;A2A9R4;B1AXZ4;B1AXZ5;Q60899;Q3UR02;Q80Y51;B1AXZ6;B1AXZ0;Q80UJ0;H3BLG7	Elavl4;Elavl2	ELAV-like protein 4;ELAV-like protein 2		108	116	5.7e-05	155.07	13	364890000	201280000	561710000	545640000	160610000	291350000	108100000	560960000
AISGLEGPLTK	Q5SFM8;Q5SFM8-2;Q5SFM8-3	Rbm27	RNA-binding protein 27		564	574	0.00064396	85.813	6	8559000	4461900	14876000	5391500	6213200	2867100	4951800	7473200
AISSASSPQSPGDALR	O88532;F6QJP7	Zfr	Zinc finger RNA-binding protein		954	969	7.09e-21	160.78	6	2972200	1288600	0	3295600	3875300	1031300	1032300	4151600
AISSSAISR	Q6NVF9;H3BJ30;H3BJW3;H3BKW0	Cpsf6	Cleavage and polyadenylation specificity factor subunit 6		423	431	0.00058776	120.99	3	0	4970600	24664000	0	8231500	2140800	6176600	12107000
AISSTEAVLNNR	E9PYZ7;Q6NZN0;Q6NZN0-5;E9Q640;Q6NZN0-3;Q6NZN0-4;Q6NZN0-2;E9PUF4;Q5SFM8;Q5SFM8-2	Rbm26;Rbm27	RNA-binding protein 26;RNA-binding protein 27		591	602	7.9e-11	169.21	9	41179000	21461000	119930000	24234000	42463000	15005000	22022000	39736000
AISTLNGLR	P70372	Elavl1	ELAV-like protein 1		77	85	0.00018871	146.81	11	443510000	364470000	832170000	603210000	596900000	550710000	383460000	1064000000
AITDGQAGFGNDTLSK	Q8BYK6;Q8BYK6-3;Q8BYK6-2	Ythdf3	YTH domain family protein 3		165	180	1.45e-29	195.6	7	7901900	2411200	17156000	5336200	5849200	3547900	1575700	13472000
AITGASLADIMAK	Q8BP67	Rpl24	60S ribosomal protein L24		81	93	2.48e-08	131.06	21	67379000	40026000	129760000	97165000	71064000	34775000	41849000	109430000
AITHLNNNFMFGQK	G5E924;Q8R081;G3UY38	Hnrnpl	Heterogeneous nuclear ribonucleoprotein L		461	474	1.23e-39	239.38	43	80401000	284920000	252380000	242050000	301390000	1150700000	74663000	138120000
AITIAGIPQSIIECVK	Q61990;Q61990-2;Q61990-3	Pcbp2	Poly(rC)-binding protein 2		145	160	2.69e-15	150.76	19	186930000	247250000	353980000	282020000	202150000	587160000	135310000	281310000
AITIAGVPQSVTECVK	P60335	Pcbp1	Poly(rC)-binding protein 1		145	160	2.51e-08	116	7	9355100	6094400	17388000	9523900	0	5553400	3853300	8732300
AIVICPTDEDLKDR	Q8VDM6;Q8VDM6-2	Hnrnpul1	Heterogeneous nuclear ribonucleoprotein U-like protein 1		529	542	0.00013617	78.814	2	985940	871120	2623300	1372300	0	0	328440	0
AIYNNMK	O55143;O55143-2;J3KMM5;Q64518;B1ATS4;Q64518-2;B1ATS5;Q64518-3;E9Q559;Q8R429	Atp2a2;Atp2a3;Atp2a1	Sarcoplasmic/endoplasmic reticulum calcium ATPase 2;Sarcoplasmic/endoplasmic reticulum calcium ATPase 3;Sarcoplasmic/endoplasmic reticulum calcium ATPase 1		751	757	0.011676	79.454	7	1647800	1581800	4803500	2135900	3025600	323870	1399800	2958900
AKEEQELQDIQSR	P35803;P35803-3;P35803-8;A2AEG6	Gpm6b	Neuronal membrane glycoprotein M6-b		307	319	0.00035749	72.88	4	4143700	5708500	0	6204800	0	5658300	2536600	0
AKEFTNVYIK	P29341;Q9D4E6;Q6PHQ9;A3KFU5;Q91YZ8;A3KFU8;D3Z5M2	Pabpc1;Pabpc6;Pabpc4;Gm10110	Polyadenylate-binding protein 1		187	196	0.00051827	98.156	5	12536000	2714900	7347000	17356000	618160	108900000	0	5808600
AKVEFNIR	Q9CY58-2;Q9CY58;Q9CY58-3	Serbp1	Plasminogen activator inhibitor 1 RNA-binding protein		286	293	0.0005608	133.68	2	1952300	1049900	2281600	0	0	49481000	0	1367400
ALADLVR	Q3UHB8	Ccdc177	Coiled-coil domain-containing protein 177		111	117	0.066904	73.975	1	0	0	0	0	13308000	3591000	7160500	6393800
ALAIMCR	Q3UEB3-3;Q3UEB3-2;Q3UEB3	Puf60	Poly(U)-binding-splicing factor PUF60		64	70	0.0028645	118.06	11	21555000	66123000	74590000	15074000	39705000	17358000	24414000	36643000
ALDDFVLGSAR	Q9JIG8	Praf2	PRA1 family protein 2		11	21	3.65e-05	111.52	14	14124000	28193000	40343000	22755000	33747000	20294000	30541000	20349000
ALDDGGNQLGALVHQR	A2AJ71	Fubp3			59	74	1.27e-07	98.943	1	1107800	0	2889900	4273200	0	5310900	0	2052900
ALDDGVGNQLGALVHQR	A2AJ72;Q3TIX6	Fubp3			59	75	3.33e-34	190.86	15	33243000	8146400	21492000	55363000	0	57792000	7402200	20268000
ALDTMNFDVIK	P29341;Q9D4E6	Pabpc1;Pabpc6	Polyadenylate-binding protein 1		68	78	4.93e-06	137.89	28	182290000	117620000	353010000	398680000	132000000	284780000	51862000	194550000
ALDTMNFDVMK	Q6PHQ9;A3KFU5;Q91YZ8;A3KFU8;D3Z5M2;V9GXG3	Pabpc4;Gm10110			68	78	4.11e-06	113.22	11	28136000	12654000	37545000	30149000	16346000	25261000	9126000	41120000
ALDYYGLYDDR	Q6PHZ5	Rbm15b	Putative RNA-binding protein 15B		299	309	7.08e-11	179.19	10	38029000	66808000	90071000	17501000	67381000	33369000	28829000	50186000
ALEAVFGK	Q9WV02;Q9WV02-2;A2AFI3;A2AFI4;Q91VM5	Rbmx;Rbmxl1	RNA-binding motif protein, X chromosome;RNA-binding motif protein, X chromosome, N-terminally processed;RNA binding motif protein, X-linked-like-1		23	30	0.018801	83.206	16	110320000	112270000	185420000	147760000	233010000	172170000	117680000	320340000
ALEAVSSCVR	Q499X9	Mars2	Methionine--tRNA ligase, mitochondrial		465	474	0.017559	57.532	1	828030	0	2228500	745040	1148400	559350	0	1567100
ALEFIPSDQQNEMVR	Q80U78-2;E9Q6M7	Pum1	Pumilio homolog 1		941	955	2.39e-07	97.797	9	4979700	2107900	15316000	11317000	0	7919700	786640	0
ALEFIPSDQQVINEMVR	Q80U78;Q80U78-3;Q3TTW5	Pum1	Pumilio homolog 1		942	958	3.95e-19	140.8	8	35804000	0	40194000	81197000	0	60961000	0	41776000
ALESISSDQQSEMVK	Q80U58-2;Q3TQ29;Q3UR91;Q80U58-3	Pum2	Pumilio homolog 2		740	754	1.64e-22	173.25	7	7858300	0	21364000	7720500	0	1773500	0	7041200
ALETMNK	A2ATP6;A2ATP5;Q8C854-1;Q8C854-2;F6XJA1;Q8C854;Q8C854-3;G8JL68	Myef2	Myelin expression factor 2		148	154	0.0060461	97.473	15	20821000	18797000	626340000	21082000	169580000	5155000	67764000	205940000
ALFQETVAPAIEK	Q9CQN7;F7CXS7	Mrpl41;Gm6434	39S ribosomal protein L41, mitochondrial		88	100	5.97e-11	157.56	8	4790900	3529800	12202000	13417000	2074500	17648000	0	13400000
ALGEPLSAAQLR	Q8C025;D6RCW3;Q8C025-3;D3Z6W4;Q8C025-2;D3YU39	Chpt1	Cholinephosphotransferase 1		16	27	0.000598	90.614	5	0	0	4198200	2690600	0	2660400	3652100	4851600
ALHGAQTSDEER	Q9D8T7;F8WHU8	Slirp	SRA stem-loop-interacting RNA-binding protein, mitochondrial		98	109	7.25e-09	145.6	13	4311800	10746000	59558000	11361000	6489400	53561000	10709000	16864000
ALIEMEK	Q99K48	Nono	Non-POU domain-containing octamer-binding protein		275	281	0.004281	104.21	8	59825000	14887000	29764000	69922000	9102500	10898000	2894900	62907000
ALKEIVER	Q60865;F6YLI0	Caprin1	Caprin-1		230	237	0.0026484	103.8	3	5138200	0	1524100	6374500	0	20553000	0	2145800
ALKSEFLVR	P42669;O35295	Pura;Purb	Transcriptional activator protein Pur-alpha;Transcriptional activator protein Pur-beta		141	149	0.00026033	120.31	8	14572000	13222000	7445500	8004600	4019300	54349000	4189700	6493400
ALLAEDAR	Q91YM4;Q91YM4-2;E9PUT1;Q5SWP1	Tbrg4	Protein TBRG4		117	124	0.0025386	117.39	6	18886000	5676000	0	0	9910600	13938000	4975000	26110000
ALLAEGIILR	Q8VE22;F7ARZ1;A7M7Q8;Q3TI14	Mrps23	28S ribosomal protein S23, mitochondrial		124	133	0.001867	81.525	1	0	2639600	4154300	7593500	4941400	17549000	5569600	4422100
ALLENEKK	P26041	Msn	Moesin		321	328	0.05896	57.281	0	428210000	51259000	1078700000	303070000	357540000	44515000	86550000	759380000
ALLGNTDK	Q91YM4;Q91YM4-2	Tbrg4	Protein TBRG4		501	508	0.0058998	104.44	2	1962800	0	10437000	5365700	1234400	1396400	546980	4720400
ALLIDEVCCQNDGPHSALYTMMK	Q80U58-2;Q3TQ29;Q3UR91;Q80U58;Q80U58-3	Pum2	Pumilio homolog 2		894	916	9e-08	72.167	8	5651100	6034400	7685000	6714500	1889400	0	0	4673200
ALLLSHQFR	A2A8U2;A2A8U2-2;A2A8U2-3	Tmem201	Transmembrane protein 201		184	192	0.00068634	88.819	3	0	4123200	2557000	0	2606600	6514800	0	1953600
ALLQSSASR	P50580;P50580-2	Pa2g4	Proliferation-associated protein 2G4		356	364	0.0016805	101.65	4	5949900	1551800	13069000	8241100	2019700	3154100	837240	7626800
ALNSAANNVYQYGR	B1AZA5;B1AZA8;D3YWD3	Tmem245	Transmembrane protein 245		519	532	6.05e-14	155.86	1	1128200	1004000	2859100	779270	758500	0	0	665080
ALNVAPVR	Q8C181;Q8C181-3;Q8C181-2;Q8C181-4	Mbnl2	Muscleblind-like protein 2		2	9	0.0033022	101.64	8	8061700	1162300	33451000	5956100	2258000	3187100	0	6133600
ALNVAPVRDTK	Q8C181;Q8C181-3;Q8C181-2;Q8C181-4	Mbnl2	Muscleblind-like protein 2		2	12	2.02e-06	149.49	10	31207000	6366800	26196000	15812000	7678800	13723000	3072900	14988000
ALQQQLR	Q91XI1;Q91XI1-2	Dus3l	tRNA-dihydrouridine(47) synthase [NAD(P)(+)]-like		202	208	0.0087938	117.7	2	5886800	5083200	28574000	8091700	17658000	0	4111500	18783000
ALRVDNAASEK	Q8BIQ5;Q8BIQ5-2;A2AEK1;A2AEJ8;Q8C7E9	Cstf2;Cstf2t	Cleavage stimulation factor subunit 2;Cleavage stimulation factor subunit 2 tau variant		86	96	0.00036004	83.214	5	3606700	4326700	0	3788400	0	4296300	2583400	2807600
ALSNLSSR	Q99L43;A2AMQ5;Q6PBC0	Cds2	Phosphatidate cytidylyltransferase 2		57	64	0.050145	63.534	1	4596000	0	17487000	13714000	21694000	0	10398000	19348000
ALTCTLLR	Q9CQG2;F8WHZ7;Q9CQG2-2;Q5SW15	Mettl16	Methyltransferase-like protein 16		54	61	0.03407	69.598	1	0	0	7240900	0	3067500	1785200	2464900	3015000
ALTPSIEAK	E9QM77;O70305;O70305-2;F6U2C2;O70305-3;F7B6X4	Atxn2	Ataxin-2		708	716	0.030389	56.013	1	7106600	0	23232000	4086100	2420000	4856300	0	8475300
ALTQFPLPK	Q99PU8;D3Z2J3;Q99PU8-2;Q99PU8-3	Dhx30	Putative ATP-dependent RNA helicase DHX30		261	269	0.014861	66.692	8	4591400	2228000	5276300	4847700	3953000	3738400	0	4545300
ALVDGPCTR	Q9CR57	Rpl14	60S ribosomal protein L14		36	44	0.0010159	108.57	5	36254000	21155000	90104000	32128000	67826000	0	21787000	58557000
ALVEGPLNNLR	Q9EPU0;Q9EPU0-2	Upf1	Regulator of nonsense transcripts 1		903	913	8.59e-06	140.16	11	52893000	48672000	96645000	79041000	70840000	68852000	38501000	81104000
ALVPTPGKK	P09405	Ncl	Nucleolin		117	125	0.008394	51.193	6	12212000	3674200	7903600	29683000	543500	26717000	1230800	11963000
ALVQNDTLLQVK	Q80ZM5	H1fx			94	105	3.75e-05	107.03	4	2209200	3870400	5394900	2490800	0	0	995340	4149100
ALVVEMSR	Q8C2Q3;E9QL13;Q8C2Q3-2;J3QN51;J3QPT3;F7BGR7;B0LM42	Rbm14;Rbm4	RNA-binding protein 14		65	72	0.0013143	128.61	18	57817000	122210000	255480000	153920000	248720000	42390000	108460000	346590000
ALVVEMSRPR	Q8C2Q3;E9QL13;Q8C2Q3-2;J3QN51;J3QPT3;F7BGR7;B0LM42	Rbm14;Rbm4	RNA-binding protein 14		65	74	1.68e-07	117.7	20	34871000	106490000	99565000	97262000	112050000	74255000	39400000	109390000
ALWFQGR	Q8K310;A0A087WSP7;A0A087WQZ1	Matr3	Matrin-3		556	562	0.018272	106.76	7	3895500	10036000	14288000	7814200	8601500	13427000	6058900	11450000
ALYEYLTAK	Q6PB66	Lrpprc	Leucine-rich PPR motif-containing protein, mitochondrial		1337	1345	0.0019775	99.688	7	10301000	3348200	15014000	18659000	0	34306000	1209300	12231000
AMAQNAIK	Q9Z0H4-2;Q9Z0H4-6;S4R1S7;Q9Z0H4-7;Q9Z0H4-5;Q9Z0H4-4;A3KGT2;S4R2S7;Q9Z0H4;Q9Z0H4-9;Q9Z0H4-8;S4R2U7;Q9Z0H4-11;E9QA47;V9GX43	Celf2	CUGBP Elav-like family member 2		195	202	0.0002686	123.45	17	248170000	82699000	969460000	184970000	151270000	76534000	129390000	423580000
AMGEQLLPGKK	Q80U78;Q80U78-3;Q80U78-4;Q80U78-2	Pum1	Pumilio homolog 1		141	151	0.00032109	69.721	2	4668600	1578600	3516900	11632000	695350	10878000	652270	4011100
AMGSFPPPPQAR	Q8C3F2;Q8C3F2-3	Fam120c	Constitutive coactivator of PPAR-gamma-like protein 2		925	936	2.6e-06	117.25	18	40147000	28318000	74527000	37418000	25498000	16521000	18260000	29743000
AMGVVVATGVNTEIGK	O55143;O55143-2;J3KMM5	Atp2a2	Sarcoplasmic/endoplasmic reticulum calcium ATPase 2		219	234	1.63e-12	138.73	18	18685000	12703000	25110000	11395000	21061000	5509600	18623000	15691000
AMHQAQTMEGCSSPMVVK	P28659-4;P28659;P28659-2;P28659-3	Celf1	CUGBP Elav-like family member 1		194	211	6.35e-12	108.18	23	39804000	5577600	41062000	73427000	9207000	70159000	2152200	45033000
AMHQSQTMEGCSSPIVVK	Q9Z0H4-2;Q9Z0H4-6;S4R1S7;Q9Z0H4-7;Q9Z0H4-5;Q9Z0H4-4;S4R2S7;Q9Z0H4;Q9Z0H4-9;Q9Z0H4-8;S4R2U7;Q9Z0H4-11;E9QA47;V9GX43	Celf2	CUGBP Elav-like family member 2		203	220	2.26e-19	139.81	29	104160000	70070000	133250000	270700000	48235000	403090000	29664000	161750000
AMLYAQAVR	Q8CH09	Sugp2	SURP and G-patch domain-containing protein 2		643	651	0.0042732	62.546	2	0	1878500	5740700	2523700	3153300	1620100	5629500	4381000
AMNGESLDGR	O89086;Q8BG13	Rbm3	Putative RNA-binding protein 3		66	75	3.92e-05	130.01	17	51396000	73397000	1065100000	17391000	128600000	28860000	49947000	157830000
AMQAAGQIPATALLPTMTPDGLAVTPTPVPVVGSQMTR	P26369	U2af2	Splicing factor U2AF 65 kDa subunit		109	146	1.36e-43	145.8	17	78442000	240620000	418150000	461190000	225180000	318760000	161270000	259590000
AMQGLTGR	P26369;Q3KQM4	U2af2	Splicing factor U2AF 65 kDa subunit		445	452	0.0028059	88.921	5	5312000	1471600	7462700	9979800	0	0	0	7679200
AMVLDLR	P97372;G3X9V0	Psme2	Proteasome activator complex subunit 2		204	210	0.013818	73.616	9	5746700	9854300	0	5425800	3260100	4464000	5969100	3701700
ANENSNIQVLSDR	Q9D824;Q9D824-4;D3Z619;Q9D824-3;Q9D824-2;D3Z3F1;D3Z4V2	Fip1l1	Pre-mRNA 3-end-processing factor FIP1		308	320	9.56e-10	150.22	4	1400600	810170	5287300	1251500	2125700	0	907000	3844800
ANFSLPEK	Q00PI9	Hnrnpul2	Heterogeneous nuclear ribonucleoprotein U-like protein 2		592	599	0.007504	101.25	6	16642000	6031700	44607000	16334000	17871000	8080500	2982900	46036000
ANGMELDGR	P62996;F8WJG3;Q6PFR5;E9QP00	Tra2b;Tra2a	Transformer-2 protein homolog beta;Transformer-2 protein homolog alpha		179	187	0.00021743	119.75	14	19753000	11342000	89867000	14828000	32812000	7259600	7706800	64016000
ANGMELDGRR	P62996;F8WJG3;Q6PFR5;E9QP00	Tra2b;Tra2a	Transformer-2 protein homolog beta;Transformer-2 protein homolog alpha		179	188	2.4e-05	127.76	13	14027000	38720000	8047400	30553000	14954000	88413000	12111000	29255000
ANLSLLR	Q8VIJ6	Sfpq	Splicing factor, proline- and glutamine-rich		272	278	0.0015041	168.74	19	356490000	309970000	508950000	308130000	351080000	374500000	449680000	490880000
ANLTFSK	Q91Z49;Q91Z49-2;Q91Z49-3;D3Z591	Fyttd1	UAP56-interacting factor		302	308	0.0092462	117.18	8	19701000	0	62560000	26700000	5158300	0	1909400	28148000
ANPFGGASHAK	P62267	Rps23	40S ribosomal protein S23		38	48	0.0061317	51.567	2	3130100	2374100	0	8846000	0	10244000	0	0
APAGIDTPLTAK	Q9CQN7	Mrpl41	39S ribosomal protein L41, mitochondrial		76	87	4.99e-09	149.23	6	18846000	5534700	45259000	10302000	6207900	5617700	0	17662000
APDMSSSEEFPSFGAQVAPK	Q8VDJ3;A0A087WP83	Hdlbp	Vigilin		1241	1260	2.35e-31	172.6	11	7116000	1931100	8317100	9540900	0	4202700	0	3751000
APFLAAPDIPR	Q8K209	Gpr56	G-protein coupled receptor 56;GPR56 N-terminal fragment;GPR56 C-terminal fragment		69	79	0.0048081	67.08	2	741090	2413000	877280	979310	1766000	956070	1120100	675160
APHVQPSAR	Q3URQ4	C78339			192	200	0.00027367	103.19	5	576540	2167200	0	1790800	1173900	1523200	2149200	856020
APILIATDVASR	Q61656;Q8BTS0;S4R1I6;Q501J6;Q3U741;Q501J6-2	Ddx5;Ddx17	Probable ATP-dependent RNA helicase DDX5;Probable ATP-dependent RNA helicase DDX17		392	403	5.64e-09	148.18	16	114300000	109810000	227200000	180960000	126220000	108620000	69473000	165840000
APKPDGPGGGPGGSHMGGNYGDDR	P56959;Q8CFQ9;G3UXT7;G3UZD2;Q91VQ2	Fus	RNA-binding protein FUS		442	465	4.12e-38	162.61	21	3425700	6745600	72591000	8675800	41070000	94815000	7496900	56182000
APLLGDGPR	Q8K4P0	Wdr33	pre-mRNA 3 end processing protein WDR33		901	909	0.0066209	78.06	3	8986100	9847400	13676000	0	14678000	0	13624000	18321000
APPGAPGPGPGSGAPGSQEEEEEPGLVEADPGDGAIEDPELEAIK	Q8CCS6;Q8CCS6-2;G3UY42	Pabpn1	Polyadenylate-binding protein 2		75	119	1.04e-75	176.52	6	64583000	25041000	141230000	141720000	0	113450000	18667000	277450000
APPQTQLPSGASSGTGSASATHGGAPLPGTR	Q9Z1R2;G3UYZ0;G3V013;G3UXT8;G3UYQ2;Q3TDL4;G3UZT6;Q3UF95	Bag6	Large proline-rich protein BAG6		88	118	1.18e-21	111.18	1	0	1700300	1650700	1486800	2496800	0	1222000	1171000
APQQQPPPQQPPPPQPPPQQPPPPPSYSPAR	Q8VDM6;Q8VDM6-2	Hnrnpul1	Heterogeneous nuclear ribonucleoprotein U-like protein 1		694	724	8.36e-12	86.577	8	6623200	4612000	13782000	0	2693400	0	2458900	4284000
APQQWATFAR	Q9D1P0;G5E909	Mrpl13	39S ribosomal protein L13, mitochondrial		7	16	0.00026442	119.53	1	0	1646300	3474200	1620500	0	3469200	0	2852600
APQVIGVMQSQNSSAGNR	E0CXT7;Q8BQZ5;B2LVG5;B2LVG6	Cpsf4	Cleavage and polyadenylation specificity factor subunit 4		218	235	4.79e-06	81.713	3	1101300	0	5186000	0	7449600	2177800	0	5090500
APSVETMVLYTGEKPSEK	Q9DCI9	Mrpl32	39S ribosomal protein L32, mitochondrial		150	167	7.46e-34	189.45	16	4884100	23599000	9550600	11749000	21485000	17857000	7277200	11849000
APVNQSVVTMFILQRFVDDPR	Q7TRT7	Olfr533			2	22	0.00067556	53.554	7	93634000	140000000	192990000	200540000	154580000	78619000	78219000	177650000
APVSQPR	P97379	G3bp2	Ras GTPase-activating protein-binding protein 2		271	277	0.0047651	133.47	5	0	0	15369000	2132300	6870200	1025200	6013200	11470000
AQAALQAVSAVQSGNLSLPGATANEGTLLPGQSPVLR	Q8BHD7;Q8BHD7-2;G8JL74;G3UXA6;G3UZ01;G3UY95	Ptbp3	Polypyrimidine tract-binding protein 3		118	154	8.1e-111	231.94	5	6220200	20294000	58607000	97228000	9790400	62737000	27802000	24834000
AQASAPAQAPK	P47915;F6QL70;F6YH22;D3Z1N9	Rpl29;Gm17669;Gm5218;Gm10709	60S ribosomal protein L29		135	145	5.23e-05	105.13	5	1881300	768920	3995900	1614200	0	1559000	451970	3574200
AQEEWTTGAWK	Q9JKD3	Scamp5	Secretory carrier-associated membrane protein 5		186	196	0.00033842	93.345	5	2279600	2350600	2540200	1152200	2081700	0	1039800	2109000
AQLNIGNVLPVGTMPEGTIVCCLEEKPGDR	P62918	Rpl8	60S ribosomal protein L8		94	123	8.84e-110	247.51	2	16966000	7834500	40846000	9352900	0	91035000	0	13389000
AQPSASLGVGYR	Q8C2Q3;E9QL13;Q8C2Q3-2	Rbm14	RNA-binding protein 14		251	262	0.00145	74.611	10	26649000	13754000	48692000	22328000	24880000	6157400	9044500	37266000
AQPSVSLGAPYR	Q8C2Q3;E9QL13;Q8C2Q3-2	Rbm14	RNA-binding protein 14		275	286	0.00096941	83.182	10	23271000	22087000	26853000	22197000	30131000	8332400	9294300	36524000
AQSALHEQK	Q7TSY6;Q7TSY6-4;Q7TSY6-2;Q7TSY6-3;Q7TSY6-5;Q7TSY6-6;Q7TSY6-7;Q8CIN6;Q8CIN6-2;Q7TN33;D3YU11;D6RHP1;D6RGB9	Celf4;Celf3;Celf6	CUGBP Elav-like family member 4;CUGBP Elav-like family member 3;CUGBP Elav-like family member 6		103	111	0.00035452	135.87	10	6044600	13233000	100310000	7813100	31027000	24768000	772730	55801000
AQTALHEQK	D3Z4T1;D3Z580	Celf5			64	72	0.0034202	64.485	5	0	305280	7453300	3190800	1265200	2185300	539770	4030700
AQTQRPNLIGLTSGDMDANPR	Q5SFM8;Q5SFM8-2;Q5SFM8-3	Rbm27	RNA-binding protein 27		511	531	6.05e-19	125.04	12	3862000	5592000	6346600	6023900	4334000	7677600	6022800	3994500
ARFPDTASVQSSFER	Q8CH25;Q8CH25-2	Sltm	SAFB-like transcription modulator		775	789	6.47e-07	95.236	3	0	8936600	3294800	3198400	8289600	11029000	0	4308900
ARPIQVKPADSESR	D3Z4C5;D3Z588	Celf5			2	15	1.63e-09	128.15	11	25111000	42071000	79590000	67036000	126630000	120920000	88973000	91785000
ARPTTDSFDDYPPR	Q8BGD9	Eif4b	Eukaryotic translation initiation factor 4B		201	214	5.8e-05	90.707	8	1430900	8865700	1435300	10858000	1918300	10362000	3775500	1656300
ASGLQPCVIVIR	E9Q5M4;F6VRB4	Zfr2			715	726	0.00082191	85.813	4	1107100	1763200	1100400	0	922310	971850	1274800	1587200
ASGNYATVISHNPETK	P62918	Rpl8	60S ribosomal protein L8		129	144	5.41e-25	184.21	13	40112000	18905000	34820000	168830000	8446100	75133000	8239300	88571000
ASGSTALAIEVVK	Q14C51	Ptcd3	Pentatricopeptide repeat domain-containing protein 3, mitochondrial		620	632	0.0067176	54.951	1	3646100	0	5125100	5850300	0	0	0	3039100
ASIAIDNGR	Q9CZ96;Q9CZ96-2	Zcrb1	Zinc finger CCHC-type and RNA-binding motif-containing protein 1		83	91	0.00039587	132.84	4	3135900	0	9763400	2818500	3902200	1838200	1399800	6554600
ASILTPK	Q8BJ05-2;Q8BJ05-3;Q8BJ05-4;Q8BJ05	Zc3h14	Zinc finger CCCH domain-containing protein 14		661	667	0.042965	87.323	1	1107800	0	7296900	3974300	1437300	255910	458650	2402900
ASILTPKPVSSPAPSSNGQLCR	Q8BJ05-2;Q8BJ05-3;Q8BJ05-4;Q8BJ05	Zc3h14	Zinc finger CCCH domain-containing protein 14		661	682	1.6e-28	154.65	9	2380200	5946000	12099000	5931700	5199700	7446400	2505500	4572400
ASLLGDMHFR	Q6P5B5;Q9WVR4	Fxr2	Fragile X mental retardation syndrome-related protein 2		191	200	0.0055217	50.452	1	842730	731360	1140700	0	0	4733700	0	741810
ASLNGADIYSGCCTLK	G5E924;Q8R081;G3UY38;G3UY56	Hnrnpl	Heterogeneous nuclear ribonucleoprotein L		238	253	1.24e-24	175.26	16	73324000	36478000	111380000	38281000	79514000	14646000	16640000	114270000
ASMQQQQQLASAR	Q9CY57;Q9CY57-5;Q9CY57-4;Q9CY57-3;E9PW20;Q9CY57-2;D3YZA1;D3Z7T7	Chtop	Chromatin target of PRMT1 protein		39	51	1.87e-54	267.23	19	22454000	3732800	94010000	15549000	6474200	7182200	3764000	17151000
ASNLLSR	Q7TSC1;G3UX48	Prrc2a	Protein PRRC2A		158	164	0.02821	98.523	2	4437200	1003900	8682200	6514900	1202600	2186800	675780	5163600
ASNVTNK	Q9Z204-2;Q9Z204;Q9Z204-4;Q9Z204-3;Q9Z204-5	Hnrnpc	Heterogeneous nuclear ribonucleoproteins C1/C2		2	8	0.0060609	112.37	8	6856800	44548000	62401000	17773000	49284000	12829000	26134000	27288000
ASNVTNKTDPR	Q9Z204-2;Q9Z204;Q9Z204-4;Q9Z204-3;Q9Z204-5	Hnrnpc	Heterogeneous nuclear ribonucleoproteins C1/C2		2	12	2.5e-05	105.66	12	164230000	87106000	17641000	12790000	17327000	28074000	28342000	120380000
ASPFEEDQNR	Q80U58-2;Q3TQ29;Q3UR91;Q80U58;Q80U58-3;E9PW51;E9Q4Q6	Pum2	Pumilio homolog 2		135	144	0.00020407	128.03	2	3179800	0	12634000	1518900	474660	0	0	3788500
ASSAISSDPHFEEPGPMVR	Q7TSC1;G3UX48	Prrc2a	Protein PRRC2A		1519	1537	2.79e-07	85.937	3	2103400	3422300	4136100	5919400	1726800	5183500	1360800	2705800
ASSAQSSGSSGGPAVPTVQR	Q78PY7;Q3TJ56;E9Q3E9	Snd1	Staphylococcal nuclease domain-containing protein 1		2	21	2.75e-06	71.853	2	4453600	0	6630400	1497600	0	0	0	0
ASSGLGAPR	F8VPP8	Zc3h7b			675	683	0.0047386	84.615	3	2097000	509650	14282000	2490200	1980800	1236000	838330	6240000
ASYDDPYKK	Q8C2Q3;E9QL13;Q8C2Q3-2	Rbm14	RNA-binding protein 14		586	594	0.00096229	78.113	6	3630600	4330700	0	6399200	3966900	10116000	2053800	9361600
ASYVAPLTAQPATYR	Q8C2Q3;E9QL13;Q8C2Q3-2	Rbm14	RNA-binding protein 14		224	238	2.56e-24	176.23	14	42963000	59748000	118640000	51189000	83290000	29406000	18967000	82524000
ATENDIANFFSPLNPIR	D3Z3N4;D3YWT1	Hnrnph3			206	222	5.42e-133	333.07	19	2251000000	2638600000	4364900000	2155800000	1863300000	3138800000	2039900000	2202800000
ATENDIYNFFSPLNPMR	P70333	Hnrnph2	Heterogeneous nuclear ribonucleoprotein H2;Heterogeneous nuclear ribonucleoprotein H2, N-terminally processed		300	316	3.29e-74	261.5	16	1402700000	1003400000	994280000	1753100000	1195000000	1366400000	1741300000	1505100000
ATENDIYNFFSPLNPVR	Q9Z2X1;Q9Z2X1-2;O35737;Q8C2Q7	Hnrnpf;Hnrnph1	Heterogeneous nuclear ribonucleoprotein F;Heterogeneous nuclear ribonucleoprotein F, N-terminally processed;Heterogeneous nuclear ribonucleoprotein H;Heterogeneous nuclear ribonucleoprotein H, N-terminally processed		300	316	2.47e-169	370.3	15	1546900000	1460500000	3278000000	1246500000	1367000000	1667100000	1183600000	3100200000
ATFDAISK	P25444;D3YVC1;D3YWJ3;E9Q1N8;F6YTZ4	Rps2;Gm18025;Gm6576	40S ribosomal protein S2		239	246	0.01287	90.601	10	561160000	119170000	1860900000	273510000	173330000	167690000	209700000	645280000
ATGEADVEFVTHEDAVAAMSK	D3Z3N4;D3YWT1	Hnrnph3			233	253	1.49e-54	211.87	34	78118000	364710000	249970000	117190000	243930000	229620000	178260000	222790000
ATISLSDSDLLR	Q99PU8;D3Z2J3;Q99PU8-2;Q99PU8-3	Dhx30	Putative ATP-dependent RNA helicase DHX30		1139	1150	0.00031387	98.105	8	4824900	4055400	9956100	10483000	6483000	8397500	2485300	7439600
ATNIEVLSNTFQFTNEAR	Q91W50	Csde1	Cold shock domain-containing protein E1		331	348	2.57e-133	333.59	9	131850000	115860000	154130000	132560000	95372000	458110000	59238000	135710000
ATQALVLAPTR	P60843	Eif4a1	Eukaryotic initiation factor 4A-I		100	110	0.00085137	83.137	1	1290200	1601800	1539300	1226700	765410	238830	0	1230900
ATQVEPLLPAGAPLLQAEEHGLAR	Q6ZQ58;Z4YJT3	Larp1	La-related protein 1		2	25	5.66e-38	167.85	13	91755000	57097000	73860000	145240000	39737000	128830000	37210000	93565000
AVAAPRPDR	Q91W50	Csde1	Cold shock domain-containing protein E1		744	752	0.0015733	132.76	13	34618000	14717000	16988000	86479000	4800500	76944000	4912700	35472000
AVADYVR	Q6A0A9	FAM120A	Constitutive coactivator of PPAR-gamma-like protein 1		285	291	0.016992	108.24	1	31224000	4679200	56325000	42488000	12435000	0	4274000	40220000
AVAGWEEVLR	Q99PU8;D3Z2J3;Q99PU8-2;Q99PU8-3	Dhx30	Putative ATP-dependent RNA helicase DHX30		965	974	0.00071343	98.048	2	1831400	1948300	5164500	3067800	2240500	4193500	403610	2080000
AVAIETQPAQGESDAVAR	Q7TSJ2;Q7TSJ2-2;D3Z6W1	Map6	Microtubule-associated protein 6		60	77	1.62e-32	186.72	19	19500000	3877300	38170000	6609800	4449300	5685600	3421500	6950600
AVALQEPR	Q8BWW4;E9Q066;G3X9Q6	Larp4	La-related protein 4		603	610	0.002536	117.4	6	9735700	2037000	25840000	8750400	4027400	3035700	3055200	9066800
AVDFAER	P62918	Rpl8	60S ribosomal protein L8		31	37	0.0049703	130.77	16	721140000	512230000	2070800000	773180000	2399700000	415330000	660700000	1980200000
AVDLQILPK	P47911;E9PUX4	Rpl6;Gm5428	60S ribosomal protein L6		260	268	0.0036752	88.495	10	17682000	7526800	21200000	26541000	5802100	16002000	2428500	22761000
AVELAMIMDR	Q7TN99;Q7TN99-2;D3Z5R9;F6T0J8;Q7TN99-3;Q7TN99-4;D3Z1R6;Q812E0;E9Q969;E9Q5X2;D3YUJ4;Q7TN98;Q7TN98-4;Q7TN98-5;Q7TN98-3;Q5SU48;Q7TN98-2;Q5SU47	Cpeb3;Cpeb2;Cpeb4	Cytoplasmic polyadenylation element-binding protein 3;Cytoplasmic polyadenylation element-binding protein 2;Cytoplasmic polyadenylation element-binding protein 4		580	589	9.84e-05	96.229	29	41839000	47164000	59151000	42404000	42835000	49146000	30822000	43404000
AVELHQSR	Q8C3F2	Fam120c	Constitutive coactivator of PPAR-gamma-like protein 2		1016	1023	0.0036992	103.19	5	14073000	707990	17005000	3996400	241760	7679800	197430	1844500
AVELIIQK	Q9JKN6	Nova1	RNA-binding protein Nova-1		233	240	0.0062514	103.74	4	15393000	3117700	29399000	11328000	5257900	6707300	1730900	22695000
AVGTPGANAGGAGPGISAMSR	Q7TSC1;G3UX48	Prrc2a	Protein PRRC2A		1346	1366	4.8e-25	145.73	9	6815000	2321800	12524000	16195000	0	3836100	746840	10127000
AVGYYSATSK	Q6A0A9	FAM120A	Constitutive coactivator of PPAR-gamma-like protein 1		324	333	0.0019217	81.017	4	2697200	416210	15594000	4620400	1495100	1611400	442060	8392500
AVIAPSGVEK	O09111	Ndufb11	NADH dehydrogenase [ubiquinone] 1 beta subcomplex subunit 11, mitochondrial		34	43	0.0027303	73.499	3	0	3425900	11572000	0	2594900	2069700	1663200	0
AVIDLNNR	Q9D883;G3UW94	U2af1	Splicing factor U2AF 35 kDa subunit		126	133	0.0013168	135.77	11	42750000	63239000	101230000	37362000	70525000	15889000	25950000	76789000
AVITEEFK	A2AJ72;Q3TIX6;A2AJ71	Fubp3			76	83	0.0068687	102.51	5	6335200	2236900	15521000	8451200	2094900	0	311050	10220000
AVITEEFKVPDK	A2AJ72;Q3TIX6;A2AJ71	Fubp3			76	87	2.25e-10	172.33	11	21922000	35095000	24943000	50630000	24404000	107620000	6408000	29765000
AVLIDEVCTMNDGPHSALYTMMK	Q80U78;Q80U78-3;Q3TTW5;Q80U78-2;E9Q6M7	Pum1	Pumilio homolog 1		1098	1120	2.45e-16	113.42	17	17655000	17044000	17811000	22908000	6278500	26998000	19934000	10413000
AVLMVHDTVAQK	Q6XE40;O88910;B1AQF7	Mpp3	MAGUK p55 subfamily member 3		102	113	0.00026204	69.846	2	0	0	1804700	0	4751600	2430400	8048400	2696300
AVMEALR	Q6PB66	Lrpprc	Leucine-rich PPR motif-containing protein, mitochondrial		424	430	0.0031038	110.34	6	10196000	0	25015000	30901000	3596200	16309000	3082800	23416000
AVNSATGVPTV	P29341;F6ZAX1	Pabpc1	Polyadenylate-binding protein 1		626	636	0.0013388	76.85	6	8016100	0	11352000	8320600	0	6020900	0	4661300
AVPKEDIHAGGGGAR	Q9CX86	Hnrnpa0	Heterogeneous nuclear ribonucleoprotein A0		173	187	1.35e-05	84.759	9	2849600	3178800	11449000	8772300	3092300	28139000	358620	3352400
AVPNMPQQR	F6V8M6	Atxn2			164	172	0.0016127	73.665	2	3700400	0	12425000	3859200	2392000	0	1328200	4637100
AVPQLQGYLR	P47911;E9PUX4	Rpl6;Gm5428	60S ribosomal protein L6		271	280	0.002636	74.376	10	15313000	5627900	12137000	21139000	3839100	25826000	1881200	18222000
AVQLGSLLVR	Q6RI63	Fam120b	Constitutive coactivator of peroxisome proliferator-activated receptor gamma		647	656	0.001455	85.355	4	715160	3784300	1954600	2531600	2312600	1389200	1969900	1357200
AVQVHQDTLR	Q8CJG1;H3BJ70;Q8CJG0	Ago1;Ago2	Protein argonaute-1;Protein argonaute-2		846	855	0.00081358	69.672	3	7917800	2574800	12395000	20866000	0	19822000	1409000	8491200
AVSAIVQK	D3YVV7;G3UYX3	Nova2			192	199	0.008879	98.523	2	4785900	1324000	25024000	4709600	1325400	3235600	860220	5946200
AVSEYVSSIKDPSNLDVVGK	Q8C3F2;Q8C3F2-3	Fam120c	Constitutive coactivator of PPAR-gamma-like protein 2		356	375	7.67e-18	123.19	12	4305100	2416400	10310000	22061000	2584200	10651000	0	5621000
AVSVTPIRDTK	Q9JKP5;G3X9Q0	Mbnl1	Muscleblind-like protein 1		2	12	1.46e-16	203.03	10	70599000	8691300	97740000	44351000	15206000	21988000	6454000	47663000
AVTEMNGR	P29341;A2A5N3;Q6PHQ9;A3KFU5;Q91YZ8;A3KFU8;D3Z5M2	Pabpc1;Pabpc1l;Pabpc4;Gm10110	Polyadenylate-binding protein 1		349	356	0.001823	98.458	4	3508800	734140	37696000	4049600	8801900	614600	5740400	23390000
AVTHLNNVK	Q921F4	Hnrnpll	Heterogeneous nuclear ribonucleoprotein L-like		437	445	1.7e-05	164.46	9	6971100	11385000	10687000	15897000	7237500	18846000	5595900	14122000
AVTISGTPDAIIQCVK	P57722;P57722-2;E9Q7D8	Pcbp3	Poly(rC)-binding protein 3		177	192	7.93e-21	159.22	6	19652000	4718600	41684000	10192000	15090000	0	13741000	38368000
AVTPPMPLLTPATPGGLPPAAAVAAAAATAK	Q3UEB3-3;Q3UEB3-2;Q3UEB3	Puf60	Poly(U)-binding-splicing factor PUF60		242	272	8.49e-11	71.988	1	10520000	7840700	0	25144000	0	19839000	0	15645000
AVTPVPTK	Q6ZQ58;Z4YJT3	Larp1	La-related protein 1		501	508	0.024412	77.318	2	1937600	0	8295800	2343700	0	2020000	0	2793900
AVVAVGAGR	Q8BZ20	Parp12	Poly [ADP-ribose] polymerase 12		56	64	0.0085397	71.379	2	3239400	1586600	10828000	4390300	1588300	1043600	716960	2609400
AVVGVVAGGGR	P62918	Rpl8	60S ribosomal protein L8		164	174	5.08e-05	105.2	18	363950000	64092000	387080000	439440000	48450000	214360000	39101000	495200000
AVVIVDDR	Q8VIJ6;Q99K48;Q99K48-2	Sfpq;Nono	Splicing factor, proline- and glutamine-rich;Non-POU domain-containing octamer-binding protein		392	399	0.0010799	153.78	19	646260000	272270000	1509200000	350210000	726070000	244630000	233540000	1074300000
AVVPSKR	Q9Z204-2;Q9Z204;Q9Z204-4;Q9Z204-3;Q9Z204-5	Hnrnpc	Heterogeneous nuclear ribonucleoproteins C1/C2		139	145	0.0099703	138.85	9	0	199310000	128430000	73011000	97230000	197030000	85562000	227640000
AVVVVDDR	Q8R326;Q8R326-2	Pspc1	Paraspeckle component 1		184	191	0.0013145	127.56	2	49894000	10779000	96390000	17498000	8226900	9403100	4884500	23380000
AVYNTFR	Q8BIF2-2;Q8BIF2;Q8BIF2-4;Q8BIF2-5;Q8BIF2-3;B7ZC11	Rbfox3	RNA binding protein fox-1 homolog 3		233	239	0.0053213	134.44	8	3965200	0	12846000	7598400	13730000	6272000	8302900	25458000
AWEEYYK	Q3U0V1;Q91WJ8;Q3TUE1;Q91WJ8-2	Khsrp;Fubp1	Far upstream element-binding protein 2;Far upstream element-binding protein 1		622	628	0.048487	84.244	2	5473800	0	12460000	4912800	0	6227000	0	7764700
AWQGTADGGMMER	D3YXK2;S4R1M2	Safb	Scaffold attachment factor B1		854	866	4.22e-06	107.65	21	9389900	9484100	22035000	4953000	23629000	3721200	9987900	20023000
AYAALAALEK	Q9Z1X4;Q9Z1X4-3;Q45VK5;Q9Z1X4-2	Ilf3	Interleukin enhancer-binding factor 3		578	587	0.0019217	81.017	8	11991000	6697100	18115000	16186000	8184500	0	0	15675000
AYQHGGVTGLSQY	Q9EPU0;Q9EPU0-2	Upf1	Regulator of nonsense transcripts 1		1112	1124	5.02e-06	118.87	4	9969400	3007000	12496000	8267800	0	4810500	1478200	5096300
AYSSFGGGR	Q9WUK2;Q9WUK2-2	Eif4h	Eukaryotic translation initiation factor 4H		11	19	0.016995	65.224	2	3637900	2997100	5000500	4785900	0	1665100	1278700	3496200
CAQLPSVR	Q91XI1;Q91XI1-2	Dus3l	tRNA-dihydrouridine(47) synthase [NAD(P)(+)]-like		189	196	0.010136	96.027	3	650110	625990	3436100	641100	0	0	0	1124500
CEAVIGHFNGK	Q91W59;Q91W59-2;Q91W59-3;E9PZ21	Rbms1	RNA-binding motif, single-stranded-interacting protein 1		194	204	5.33e-06	115.78	2	713370	886780	2433200	1713000	0	4716500	0	2370600
CESAFLSK	Q8BP67	Rpl24	60S ribosomal protein L24		36	43	0.0024359	117.81	1	8998100	1593900	18163000	4177200	2414200	2978000	1026100	12964000
CGDDDPLELPEGTSFR	Q8R4E6;Q8R4E6-2	Purg	Purine-rich element-binding protein gamma		256	271	2.67e-44	226.65	5	13619000	10538000	18637000	9783900	18633000	19968000	11760000	27054000
CGESGHLAK	P53996;P53996-2;P53996-3;D3YYF6	Cnbp	Cellular nucleic acid-binding protein		57	65	4.47e-05	121.35	9	640750	9358900	27968000	2087000	8330000	3023100	8886100	7499400
CGESGHLAR	P53996;P53996-2;P53996-3;Q9D548	Cnbp;Zcchc13	Cellular nucleic acid-binding protein		162	170	0.00041606	104.01	10	2137300	16517000	14777000	3121400	8940200	29467000	7932300	14505000
CGETGHVAINCSK	P53996;P53996-2;P53996-3	Cnbp	Cellular nucleic acid-binding protein		141	153	7.93e-09	124.51	6	4159300	3496900	6579400	5199600	5110900	5255800	1848100	7732600
CGLVIGR	Q3U0V1	Khsrp	Far upstream element-binding protein 2		437	443	0.022112	103.28	1	2546800	2053000	0	2608900	2643500	2959100	1632500	5272100
CGSVLVR	P25444;D3YVC1;D3YWJ3;J3QMG5;D3Z536	Rps2;Gm5786;Gm8225	40S ribosomal protein S2		188	194	0.0047812	152.63	9	0	10243000	101960000	65537000	13037000	31775000	4448700	69784000
CIASNQVEALEK	Q6PB66	Lrpprc	Leucine-rich PPR motif-containing protein, mitochondrial		929	940	9.43e-09	142.12	6	15126000	4070900	41537000	8601400	4873700	3958000	3130300	15783000
CNVIITQPR	Q99PU8;D3Z2J3;Q99PU8-2;Q99PU8-3	Dhx30	Putative ATP-dependent RNA helicase DHX30		507	515	0.0033415	90.696	3	3902200	856070	8837800	2331700	2456000	1052700	1362700	4765100
CPFSMTCR	Q91XI1;Q91XI1-2	Dus3l	tRNA-dihydrouridine(47) synthase [NAD(P)(+)]-like		160	167	0.0055457	74.486	2	1313500	2593300	3715400	1378100	3988700	555770	2242400	1649000
CPFTGNVSIR	P62281	Rps11	40S ribosomal protein S11		60	69	0.00011772	106.37	3	0	0	15926000	0	3125900	12225000	0	14197000
CPGAVVPVDLLK	Q8C3F2;Q8C3F2-3;Q8C3F2-2	Fam120c	Constitutive coactivator of PPAR-gamma-like protein 2		14	25	3.81e-09	151.13	5	20384000	5265000	31701000	33960000	0	18292000	0	15222000
CPNPTCENMNFSWR	P56959;Q8CFQ9;G3UXT7;G3UZD2;Q91VQ2	Fus	RNA-binding protein FUS		421	434	6.42e-24	192.65	10	3087200	11451000	13160000	3961900	41206000	28280000	8745000	37467000
CRLFVGNLPADITEDEFK	Q8VIJ6	Sfpq	Splicing factor, proline- and glutamine-rich		289	306	1.02e-14	126.26	6	49786000	146840000	130000000	8541200	173950000	0	54137000	147910000
CRLFVGNLPTDITEEDFK	Q8R326;Q8R326-2;F7D909	Pspc1	Paraspeckle component 1		81	98	1.17e-14	124.29	4	13607000	59490000	62631000	31718000	86107000	45954000	25890000	48028000
CSACNVWR	Q91W50	Csde1	Cold shock domain-containing protein E1		730	737	0.0017943	120.46	5	1793000	499400	2115900	2165000	0	2613800	0	4177800
CSEGVFLLTTTPR	Q8VIJ6	Sfpq	Splicing factor, proline- and glutamine-rich		423	435	2.27e-11	167.73	2	0	0	10890000	11070000	8958100	8468500	3512200	9959100
CSGPGLER	Q8BTM8;B7FAV1;B7FAU9	Flna	Filamin-A		1165	1172	0.062653	58.815	2	0	16122000	0	29273000	31942000	7132600	15109000	38313000
CSWQDLK	Q8VE97;Q542V3;A2A837;Q3TWW8	Srsf4;Srsf6	Serine/arginine-rich splicing factor 4		121	127	0.0055249	138.26	5	0	0	33061000	6432900	17537000	4721900	0	20524000
CTVPFDK	Q9D8T7;Q9D8T7-2	Slirp	SRA stem-loop-interacting RNA-binding protein, mitochondrial		48	54	0.027604	98.997	4	7305200	5841200	40923000	7600200	14561000	3906600	5326000	18108000
CTYLVLDEADR	Q501J6;Q3U741;Q501J6-2	Ddx17	Probable ATP-dependent RNA helicase DDX17		240	250	4.6e-05	106.67	7	2367400	4250500	4625600	2227800	4399400	3379900	3956000	4346800
CVLFETFGR	Q91XI1;Q91XI1-2	Dus3l	tRNA-dihydrouridine(47) synthase [NAD(P)(+)]-like		151	159	0.0012935	104.2	5	1623500	3759300	5428700	0	5274400	409390	0	2303500
DAAAALAAMNGR	P70318;Q921W2;D6RGU1	Tial1	Nucleolysin TIAR		77	88	5.89e-08	128.88	17	168870000	147640000	333220000	156330000	126600000	35886000	83860000	346740000
DAAAALAAMNGRK	P70318;Q921W2;D6RGU1	Tial1	Nucleolysin TIAR		77	89	5.3e-05	97.779	10	8810900	13853000	0	0	1560000	6009400	5691700	952800
DAASVDKVLELK	D3YTQ3;F6VQH5;Q9Z130	Hnrpdl	Heterogeneous nuclear ribonucleoprotein D-like		198	209	0.0019289	92.151	2	4663100	3809000	2418400	2159000	1794000	11548000	986030	3099500
DAAVSPDLGAGGDAPAPAPAPAHTR	Q9Z2A7	Dgat1	Diacylglycerol O-acyltransferase 1		36	60	2.59e-27	139.47	9	5997500	5198400	11313000	9196300	12315000	5112200	7383600	8774000
DADDAVYELDGK	O35326;Q9D8S5	Srsf5	Serine/arginine-rich splicing factor 5		49	60	4.99e-09	149.23	15	29600000	11076000	98452000	0	11359000	3006000	5656000	11789000
DADDAVYELNGK	Q8VE97;Q542V3;A2A837	Srsf4	Serine/arginine-rich splicing factor 4		47	58	5.41e-19	202.65	12	20701000	6576900	62758000	6531900	9140100	2197200	5614200	6082500
DADDAVYELNSK	Q3TWW8	Srsf6			47	58	1.98e-25	213.38	9	39959000	6404500	38734000	3968800	6389100	2142700	5938000	8006900
DAEDALHNLDR	Q9R0U0;Q3TFP0;Q9R0U0-3;Q9R0U0-2	Srsf10	Serine/arginine-rich splicing factor 10		63	73	9.64e-11	174.9	18	43886000	170430000	122350000	132230000	164540000	51477000	78189000	225010000
DAEDALHNLDRK	Q9R0U0;Q3TFP0;Q9R0U0-3;Q9R0U0-2	Srsf10	Serine/arginine-rich splicing factor 10		63	74	1.08e-08	138.02	10	0	28270000	0	0	18901000	121990000	5768200	26124000
DAEDALYNLNR	A3KG57	Srsf12			63	73	3.67e-22	210.27	9	9772900	12166000	25020000	3871400	11286000	0	2221000	14751000
DAEDALYNLNRK	A3KG57	Srsf12			63	74	1.27e-13	184.55	13	5182800	18800000	6754600	4490600	17510000	9799900	11689000	15799000
DAEDAMDAMDGAVLDGR	Q62093	Srsf2	Serine/arginine-rich splicing factor 2		67	83	8.33e-74	268.93	74	180470000	328010000	673360000	52900000	559550000	139020000	95148000	496690000
DAEDAVYGR	Q6PDM2;H7BX95;Q6PDM2-3;Q6PDM2-2	Srsf1	Serine/arginine-rich splicing factor 1		66	74	0.00016138	148.52	10	75524000	51169000	264460000	8549700	117930000	23018000	37593000	121460000
DAFADAVQR	Q3U0V1	Khsrp	Far upstream element-binding protein 2		73	81	1.01e-06	175.51	7	26416000	0	38919000	15221000	0	31796000	0	20343000
DAFQEEYYR	Q8K4X7	Agpat4	1-acyl-sn-glycerol-3-phosphate acyltransferase delta		282	290	0.00045665	128.38	8	4378500	3566000	3643600	2066400	6371500	2090300	4924100	2537200
DAFTDSALSAK	E9QM77;O70305;O70305-2;F6U2C2;O70305-3	Atxn2	Ataxin-2		321	331	0.0026815	69.815	3	0	0	18699000	0	0	3723800	1301700	7430000
DAHNALLDIQSSGR	Q8R1B4	Eif3c	Eukaryotic translation initiation factor 3 subunit C		626	639	5.64e-05	80.063	3	2507300	2158700	5283200	7527100	1247800	0	1065900	4399300
DALVQLIEDYGEGDIEER	Q8R4E6;Q8R4E6-2	Purg	Purine-rich element-binding protein gamma		237	254	2.91e-25	161.86	7	96615000	0	564710000	64961000	0	346300000	167600000	162510000
DANLYISGLPR	P70372	Elavl1	ELAV-like protein 1		105	115	5.67e-06	130.56	27	586480000	556770000	958540000	489890000	685260000	565480000	493820000	823160000
DANLYVSGLPK	Q60900;Q60900-2;Q8BVA9;A2A9R8;A2A9S2;A2A9S0;A2A9S3;Q61701;A2A9R6;Q61701-2;B1AXZ4;B1AXZ5;Q60899;Q3UR02;Q80Y51;B1AXZ6;B1AXZ0;Q80UJ0	Elavl3;Elavl4;Elavl2	ELAV-like protein 3;ELAV-like protein 4;ELAV-like protein 2		136	146	0.00073758	84.605	13	430170000	79097000	602120000	177140000	91107000	112050000	24197000	387710000
DAYAPSSSVVGTSVGSHR	Q0VBL3	Rbm15			263	280	1.43e-37	198.51	14	11296000	23686000	19710000	8112200	476690000	150650000	5951700	261210000
DAYNIFLK	Q6PB66	Lrpprc	Leucine-rich PPR motif-containing protein, mitochondrial		1049	1056	0.02213	79.713	5	5024500	1455400	5823100	9621700	1266900	11092000	1208800	5684900
DAYSSFGSR	Q62167;P16381;Q62095	Ddx3x;D1Pas1;Ddx3y	ATP-dependent RNA helicase DDX3X;Putative ATP-dependent RNA helicase Pl10;ATP-dependent RNA helicase DDX3Y		67	75	0.0077375	74.173	5	3060700	2451000	5037300	2009600	4464700	1076400	1276300	4841400
DDEVQVVR	P61255;B1ARA3	Rpl26	60S ribosomal protein L26		52	59	0.013716	88.921	2	792570	2196200	14773000	303970	1813600	1367600	714590	995430
DDFTQAMHVK	Q6PB66	Lrpprc	Leucine-rich PPR motif-containing protein, mitochondrial		1080	1089	5.44e-05	119.34	16	12274000	6370300	19922000	71434000	6365400	84741000	5262200	39014000
DDIFSSLEEEGKDR	O08579;I7HJS1	Emd	Emerin		137	150	1.47e-05	102.52	3	0	718190	1579200	1450100	1755900	1982200	0	952540
DEFSTFGTR	Q8CGZ0;G5E8I8	Cherp	Calcium homeostasis endoplasmic reticulum protein		922	930	0.0028935	93.649	6	2309300	2644500	3837900	2112600	3745100	1462400	2327000	3318900
DEILPTTPISEQK	P62908	Rps3	40S ribosomal protein S3		215	227	0.00013637	99.669	9	50575000	4916500	95914000	16983000	3102100	23495000	1124500	23788000
DELTDLDQSNVTEETPEGEEHPVADTENK	Q9CY58-2;Q9CY58-3	Serbp1	Plasminogen activator inhibitor 1 RNA-binding protein		229	257	1.04e-147	295.3	8	4340700	9205700	27192000	2351300	13646000	4019600	3244600	8232400
DESSDNFGSFFLR	Q6PB66	Lrpprc	Leucine-rich PPR motif-containing protein, mitochondrial		365	377	3.44e-44	253.79	11	29666000	25111000	54325000	54673000	26730000	83014000	24073000	48383000
DESSPYAAMLAAQDVAQR	P62264;D3YVF4;D3Z7I1	Rps14	40S ribosomal protein S14		67	84	4.51e-12	113.88	2	5094700	1240900	8041300	1712300	0	0	0	1941500
DETGELSSADEKR	Q9EPU0;Q9EPU0-2	Upf1	Regulator of nonsense transcripts 1		588	600	8.59e-05	80.96	2	0	0	3984700	0	739960	1245800	370640	1204100
DETNYGIPQR	P68040	Gnb2l1	Guanine nucleotide-binding protein subunit beta-2-like 1		48	57	4.22e-11	152.54	8	13282000	1973500	0	2437500	4388300	1514500	4485800	5155900
DFAETHIK	Q6PB66	Lrpprc	Leucine-rich PPR motif-containing protein, mitochondrial		1090	1097	0.0061844	103.87	12	11166000	11908000	17949000	54241000	0	95843000	5535000	21568000
DFANTIPGHGGIMDR	P98191;Q99L43;A2AMQ5;F6S4G2	Cds1;Cds2	Phosphatidate cytidylyltransferase 1;Phosphatidate cytidylyltransferase 2;Phosphatidate cytidylyltransferase		367	381	1.35e-05	74.789	7	2233100	6425200	1834400	0	8581000	0	3645600	3103800
DFDFESANAQFNK	Q8K2F8;F6X2V9	Lsm14a	Protein LSM14 homolog A		294	306	4.89e-11	160.52	2	1964100	0	3036100	3015600	0	0	0	0
DFEFDAR	Q8R205	Zc3h10	Zinc finger CCCH domain-containing protein 10		162	168	0.040226	89.142	3	2019000	2214000	2601800	1424600	2734700	1537400	1237600	2883400
DFFQNFGNVVELR	P97855	G3bp1	Ras GTPase-activating protein-binding protein 1		356	368	0.000472	84.753	2	0	22671000	0	14774000	14806000	50638000	19150000	8054100
DFGNSPLHR	Q91Z31-2;Q91Z31	Ptbp2	Polypyrimidine tract-binding protein 2		430	438	0.00045296	96.948	9	158630000	263450000	229410000	296520000	260770000	322270000	288350000	359600000
DFGRGDIGLSR	A2ATP6;A2ATP5;Q8C854-1;Q8C854;Q8C854-3;G8JL68	Myef2	Myelin expression factor 2		407	417	1.29e-05	114.72	7	20282000	62099000	1686600	2571700	10265000	27929000	14210000	6201500
DFLITQMTGK	Q9CY73	Mrpl44	39S ribosomal protein L44, mitochondrial		217	226	0.002113	63.694	5	5332600	17926000	11490000	13921000	7484900	11659000	4436000	16948000
DFSAPTLEDHFNK	Q9CQU1	Mfap1	Microfibrillar-associated protein 1		359	371	3.02e-06	110.98	9	3457200	6757500	8214100	3744700	9087100	9278400	3309800	5006700
DFSLEQLR	Q80UU9	Pgrmc2	Membrane-associated progesterone receptor component 2		96	103	0.012986	90.37	3	0	2558100	3437700	2759300	4596500	3365800	2782400	3592100
DFSNSPLHR	Q8BHD7;Q8BHD7-2;G8JL74;G3UXA6;G3UZ01	Ptbp3	Polypyrimidine tract-binding protein 3		421	429	0.00020458	136.57	15	33556000	26538000	37003000	50889000	19444000	43892000	21054000	28069000
DFVEAPPPK	Q6ZQ58;Z4YJT3	Larp1	La-related protein 1		90	98	0.0080949	72.928	3	4040700	0	5984100	1740300	1240400	977590	0	2819300
DGALLIAGSEAPK	Q9Z351;Q9Z351-12;Q9Z351-3;Q9Z351-11;Q9Z351-10;Q9Z351-9;E9PZW1;Q9Z351-8;G3XA60;Q9Z351-7;G3UWC1;Q9Z351-5;B7ZBV5;Q9Z351-6;G5E900;Q9Z351-4;B7ZBV7;B7ZBV8;Q9Z351-2;B7ZBV6;B7ZBV4;B7ZBW2;Q9Z351-13;B7ZBW1;B7ZBV9	Kcnq2	Potassium voltage-gated channel subfamily KQT member 2		37	49	0.0067562	55.724	2	3380700	0	1861500	0	4265300	0	904460	3656600
DGFGFIK	Q91W50	Csde1	Cold shock domain-containing protein E1		358	364	0.043035	87.284	2	45038000	19423000	62388000	90229000	15872000	146980000	0	58191000
DGGGRGPDDLEGPDSK	Q7TSC1;G3UX48	Prrc2a	Protein PRRC2A		209	224	8.69e-06	86.411	5	2647800	0	1779000	1069800	658380	2322800	463230	2213500
DGLGSDNIGSR	Q99KG3;Q99KG3-2;Q99KG3-3	Rbm10	RNA-binding protein 10		854	864	0.01447	54.65	1	2161000	0	5912900	957410	0	856210	0	2593600
DGMDNQGGYGSVGR	D3Z3N4;D3YWT1	Hnrnph3			288	301	1.21e-30	212.69	21	126830000	43389000	376680000	24669000	104960000	24055000	43307000	95040000
DGSLASNPYSGDLTK	Q80X50;Q80X50-2;Q80X50-4;Q80X50-5;Q80X50-3	Ubap2l	Ubiquitin-associated protein 2-like		870	884	2.91e-15	153.79	2	6745700	913470	7856100	1191700	0	572310	0	1364000
DGTGVVEFVR	Q6PDM2;H7BX95;Q6PDM2-3;Q6PDM2-2;F7AI47	Srsf1	Serine/arginine-rich splicing factor 1		155	164	1.18e-06	166.34	23	325100000	415080000	822380000	356120000	506750000	239650000	315500000	655450000
DGTGVVEFVRK	Q6PDM2;H7BX95;Q6PDM2-3;Q6PDM2-2;F7AI47	Srsf1	Serine/arginine-rich splicing factor 1		155	165	3.68e-06	117.25	7	11796000	23975000	1498800	1515500	5489700	10368000	8687900	2380000
DGVPEGTQLQAHR	Q9JKB3-2;Q9JKB3	Ybx3	Y-box-binding protein 3		261	273	8.13e-07	119.39	14	16914000	16262000	39759000	51111000	44292000	19834000	25309000	70611000
DGYDYDGYR	Q6PDM2;H7BX95;Q6PDM2-3;Q6PDM2-2	Srsf1	Serine/arginine-rich splicing factor 1		75	83	8.07e-10	193.1	9	121650000	73856000	234720000	19256000	178220000	35197000	57300000	128390000
DGYGGPPR	Q9WV02;Q9WV02-2;A2AFI3;S4R1F6;Q9DAE2	Rbmx;Rbmxl2	RNA-binding motif protein, X chromosome;RNA-binding motif protein, X chromosome, N-terminally processed		188	195	0.014772	87.435	5	6211700	4420800	27304000	810710	12126000	2134600	5878000	14070000
DGYQQNFK	Q60865;F6YP03;A2BH47	Caprin1	Caprin-1		666	673	0.0037556	112.37	7	42266000	11913000	146040000	12944000	15956000	9930600	9842100	28593000
DHNVEFR	Q8BU88	Mrpl22	39S ribosomal protein L22, mitochondrial		125	131	0.020635	104.44	3	0	1468100	0	2145300	430310	5073400	615250	2453100
DIDIHEVR	Q8VEK3;G3XA10	Hnrnpu	Heterogeneous nuclear ribonucleoprotein U		329	336	0.0022701	118.5	34	123270000	239780000	179630000	266860000	322840000	292640000	223350000	269440000
DIDVVRPNIVK	P58064	Mrps6	28S ribosomal protein S6, mitochondrial		85	95	0.00011998	99.752	3	0	3828900	3113100	2230300	4986200	3647700	2125200	2136400
DIEDVFYK	Q6PDM2;H7BX95;Q6PDM2-3;Q6PDM2-2	Srsf1	Serine/arginine-rich splicing factor 1		31	38	0.041774	66.692	10	48065000	37651000	77415000	26264000	42952000	20915000	39289000	46277000
DIFSEVGPVVSFR	Q8BIQ5;Q8BIQ5-2;A2AEK1	Cstf2	Cleavage stimulation factor subunit 2		34	46	3.21e-14	175.34	10	47397000	134760000	86826000	54210000	117920000	88245000	70457000	118510000
DIICQIAYAR	P47962;D3YYV8	Rpl5	60S ribosomal protein L5		59	68	0.0015535	83.862	2	4145100	5469300	10761000	7320700	4502400	15220000	2915300	10076000
DIIHDPGR	P62918	Rpl8	60S ribosomal protein L8		47	54	0.0052793	88.37	20	347630000	399850000	713850000	847720000	364620000	845000000	379660000	175790000
DIMEGVTADDHMMK	O88291;D3YXQ7;O88291-2	Znf326;Zfp326	DBIRD complex subunit ZNF326		388	401	0.00010243	68.972	6	2942000	5380500	3093700	3924700	1733700	0	2983100	0
DISEASVFDAYVLPK	P62855	Rps26	40S ribosomal protein S26		52	66	9.62e-21	165.78	11	249780000	182060000	395820000	284740000	303110000	509210000	300440000	289620000
DITMVAGGLGR	Q9R1Q9;Q3TKX1;B7FAU7	Atp6ap1	V-type proton ATPase subunit S1		226	236	0.0001039	87.568	8	4840100	3872100	6262800	5358800	2142200	780580	2749500	854680
DKDAYSSFGSR	Q62167;P16381;Q62095	Ddx3x;D1Pas1;Ddx3y	ATP-dependent RNA helicase DDX3X;Putative ATP-dependent RNA helicase Pl10;ATP-dependent RNA helicase DDX3Y		65	75	0.00046054	80.17	3	2928500	5693900	2627100	5694900	2925700	9138700	1759100	4399500
DKEAEDGIIAYDDCGVK	Q91W50	Csde1	Cold shock domain-containing protein E1		451	467	3.16e-07	92.264	4	0	2887800	5305500	11181000	977580	7942900	0	8079700
DKGFGFIR	Q99K48;Q99K48-2	Nono	Non-POU domain-containing octamer-binding protein		110	117	0.010381	77.355	6	3436100	11744000	5321200	3513600	3648000	19272000	3611000	6960600
DKIPGGLQDSQDSR	F6YTL8;D3YWX2	Ylpm1			629	642	8.96e-06	104.09	4	0	0	0	0	6374500	1615900	3666700	8020600
DKITGQSLGYGFVNYIDPK	Q8BVA9;A2A9R8;A2A9S2;A2A9S0;A2A9S3;Q61701;A2A9R6;Q61701-2;A2A9R4;B1AXZ4;B1AXZ5;Q60899;Q3UR02;Q80Y51;B1AXZ6;B1AXZ0;Q80UJ0;H3BLG7	Elavl4;Elavl2	ELAV-like protein 4;ELAV-like protein 2		85	103	2.06e-21	155.53	5	59278000	50788000	86647000	58736000	19827000	282590000	0	55853000
DKITGQSLGYGFVNYSDPNDADK	Q60900;Q60900-2	Elavl3	ELAV-like protein 3		73	95	1.36e-44	177.71	15	13775000	3063100	13680000	12635000	4919200	33625000	0	9064300
DKQTQLNR	Q99KG3;Q99KG3-2;Q99KG3-3	Rbm10	RNA-binding protein 10		336	343	0.00056039	131.62	9	0	3650700	40962000	2777400	20502000	1851200	7506300	8604100
DLAGSIIGK	P61979-3;B2M1R6;D3Z5X4;P61979;P61979-2;D3YWG1;H3BLL4	Hnrnpk;Gm7964	Heterogeneous nuclear ribonucleoprotein K		373	381	0.010617	76.825	7	345210000	5775900	656000000	368980000	349270000	403380000	139700000	628530000
DLANIAEVEVSIPAK	Q8VDJ3;A0A087WP83	Hdlbp	Vigilin		649	663	6.52e-21	168.41	2	32276000	12413000	19018000	0	15609000	43388000	12734000	0
DLDELSR	Q8K310;A0A087WSU2;A0A087WQD6	Matr3	Matrin-3		121	127	0.004686	122.5	14	35367000	22793000	130900000	11864000	79272000	24758000	23168000	88196000
DLDELSRYPEDK	Q8K310;A0A087WSU2;A0A087WQD6	Matr3	Matrin-3		121	132	8.17e-19	207.25	12	21155000	0	17167000	0	45497000	4787400	34642000	42136000
DLEEFFSTVGK	Q8VH51;E9Q8F0;Q8VH51-2;F7AA45;Q8VH51-3;B7ZD61;B7ZD63	Rbm39	RNA-binding protein 39		168	178	3.32e-05	113.22	10	30334000	61080000	58797000	55176000	80885000	51139000	53968000	101450000
DLEGENIEIVFAKPPDQK	Q7TMK9;G3V018;Q7TMK9-2;G3UZI2;G3UZ48;G3UXJ6	Syncrip	Heterogeneous nuclear ribonucleoprotein Q		395	412	8.92e-15	127.97	10	156050000	104840000	172660000	73364000	29408000	215870000	50529000	55697000
DLELAYQVHR	Q14C51	Ptcd3	Pentatricopeptide repeat domain-containing protein 3, mitochondrial		428	437	5.99e-05	113.62	11	5970600	10973000	10601000	9336300	8558300	18269000	7339900	6323200
DLEPAHTDSR	Q8CH09;D3Z0I4	Sugp2	SURP and G-patch domain-containing protein 2		107	116	0.0037568	54.259	2	709620	1531900	4128300	809410	4810600	1777900	2997500	3920400
DLEVVATPVAR	Q9D0G0	Mrps30	28S ribosomal protein S30, mitochondrial		33	43	0.00097637	81.525	1	5951200	2094900	8628100	4541000	0	4412700	0	10676000
DLFEDELVPLFEK	Q7TMK9;G3V018;G3UWM1;Q7TMK9-2;G3UZI2;G3UZ48;G3UXJ6	Syncrip	Heterogeneous nuclear ribonucleoprotein Q		172	184	8.11e-15	187.11	26	1676200000	1090100000	4583100000	1766500	986690000	4765300000	1451200000	2355400000
DLGPVAPAPIK	Q7TSJ2	Map6	Microtubule-associated protein 6		652	662	0.014774	54.259	1	4149000	3904400	6859100	2723400	1075000	1688600	621400	4602100
DLGTTDSGPYFEK	Q8BKI2	Tnrc6b	Trinucleotide repeat-containing gene 6B protein		1155	1167	7.5e-05	102.73	4	3906500	0	3669300	2028600	0	1936000	0	2623900
DLIIEQR	Q8VDJ3;A0A087WP83	Hdlbp	Vigilin		511	517	0.0056797	121.29	4	10630000	0	17170000	8834500	13770000	7262800	6074800	13328000
DLKDYFSK	Q60668;Q60668-3;F6ZV59;Q60668-4;G5E8G0;Q60668-2;G3X9W0;E9Q5B6	Hnrnpd	Heterogeneous nuclear ribonucleoprotein D0		112	119	0.00054422	156.83	14	44229000	48939000	48441000	69064000	32644000	94086000	23754000	64406000
DLKDYFTK	Q99020;Q80XR6;Q20BD0	Hnrnpab	Heterogeneous nuclear ribonucleoprotein A/B		90	97	0.00055962	132.88	10	13189000	13873000	15171000	21897000	10924000	41497000	6491600	14961000
DLKPIFEQFGR	Q8CIN6;Q8CIN6-2	Celf3	CUGBP Elav-like family member 3		22	32	2.63e-08	168.71	1	2596700	5699600	1912800	5117400	0	6695000	2750400	3220200
DLKPLFEEFGK	Q7TSY6;Q7TSY6-4;Q7TSY6-2;Q7TSY6-3;Q7TSY6-5;Q7TSY6-6;Q7TSY6-7	Celf4	CUGBP Elav-like family member 4		69	79	2.39e-11	181.66	19	176110000	148680000	336060000	417110000	162030000	709380000	157820000	276400000
DLLFDPLGGVK	F8VPP8	Zc3h7b			524	534	0.0070279	64.224	1	90295000	0	119050000	161670000	0	99145000	0	0
DLLVQQASQCLSK	Q00PI9	Hnrnpul2	Heterogeneous nuclear ribonucleoprotein U-like protein 2		507	519	1.58e-05	111.12	4	7838200	3171200	8277100	5148800	4918600	11657000	0	14141000
DLNAHTVLAASCAR	Q80ZW2	Them6	Protein THEM6		93	106	0.0010202	54.859	2	0	859550	1308600	0	2937900	1166900	973040	990280
DLNYCFSGMSDHR	O35737;Q8C2Q7;P70333	Hnrnph1;Hnrnph2	Heterogeneous nuclear ribonucleoprotein H;Heterogeneous nuclear ribonucleoprotein H, N-terminally processed;Heterogeneous nuclear ribonucleoprotein H2;Heterogeneous nuclear ribonucleoprotein H2, N-terminally processed		263	275	3.4e-14	174.39	40	37724000	133980000	160960000	265560000	206840000	1081000000	97879000	196450000
DLPEHAVLK	Q8VEK3;G3XA10	Hnrnpu	Heterogeneous nuclear ribonucleoprotein U		603	611	0.00099102	109.29	17	182750000	104290000	251370000	362530000	96562000	322650000	52998000	288540000
DLPPAALLYRPVR	Q6A0A9	FAM120A	Constitutive coactivator of PPAR-gamma-like protein 1		592	604	0.0028355	55.98	1	4037800	3348100	0	4001200	3186100	3746700	4087900	4934900
DLQEEPAPVRK	Q6PB66	Lrpprc	Leucine-rich PPR motif-containing protein, mitochondrial		67	77	2.4e-05	132.32	4	43284000	12722000	54702000	74054000	39404000	103940000	26247000	70614000
DLREVFSK	P62996;F8WJG3	Tra2b	Transformer-2 protein homolog beta		133	140	0.0078279	104.05	6	4416700	10640000	0	2764200	4449300	9637600	3554500	2904000
DLSYCLSGMYDHR	Q9Z2X1;Q9Z2X1-2	Hnrnpf	Heterogeneous nuclear ribonucleoprotein F;Heterogeneous nuclear ribonucleoprotein F, N-terminally processed		263	275	4.69e-05	86.699	9	11930000	28508000	27013000	3828800	22032000	16379000	7820700	11986000
DLTEYLSR	D3YTQ3;F6VQH5;Q9Z130	Hnrpdl	Heterogeneous nuclear ribonucleoprotein D-like		163	170	0.0029979	115.49	11	109210000	111040000	131990000	112400000	145200000	99296000	75151000	173910000
DLTTAGAVTQCYR	P62717	Rpl18a	60S ribosomal protein L18a		99	111	4.21e-11	162.38	9	10605000	2905100	14585000	5171600	4984700	5067800	1531400	15927000
DLVLAEVDR	Q6P3B9	Rbfa	Putative ribosome-binding factor A, mitochondrial		189	197	0.065374	50.353	1	0	1535200	808640	861720	3233300	2219600	1317500	2706700
DLVLPDGNR	Q91YE7;Q91YE7-2	Rbm5	RNA-binding protein 5		319	327	0.017825	64.654	2	0	0	2671400	3497000	2176700	939120	0	4339400
DLVQPDKPASPK	Q8BJ05	Zc3h14	Zinc finger CCCH domain-containing protein 14		506	517	0.024692	47.039	4	6186800	1087100	5976700	8975600	0	7908600	0	3674500
DLYEDELVPLFEK	Q8VHM5;F7B5B5;A2AW41	Hnrnpr			175	187	1.7e-19	200.21	20	1149200000	2301700000	1395400000	1345200000	2153600000	1742000000	1721600000	1609900000
DMIILPEMVGSMVGVYNGK	P62843;D3YTQ9	Rps15	40S ribosomal protein S15		82	100	2.59e-21	149.86	14	158530000	47407000	125940000	208120000	16240000	200610000	18935000	74567000
DMNQPSSSFFSVSPSSTSSATVAR	Q8CJ67;D3Z6D2;E2QRQ3;Q8CJ67-3;Q8CJ67-2;Q8CJ67-4	Stau2	Double-stranded RNA-binding protein Staufen homolog 2		443	466	3.49e-12	92.886	7	4155900	0	5257800	4686600	2273300	5030700	0	0
DMVGIAQTGSGK	Q501J6;Q3U741;Q501J6-2	Ddx17	Probable ATP-dependent RNA helicase DDX17		131	142	0.00016974	85.672	2	4889400	0	9733100	1436900	1177000	1002000	0	3117700
DNFGFIETANHDK	Q91W50	Csde1	Cold shock domain-containing protein E1		528	540	4.02e-11	162.93	10	0	6374700	10210000	9044800	7351900	14137000	1919700	12040000
DNSEEFLKR	E9QM77;O70305;O70305-2;F6U2C2;O70305-3	Atxn2	Ataxin-2		398	406	0.00062664	86.136	4	3153100	1203000	1651700	8934600	936240	31362000	1607300	8478500
DNVCYSR	Q99N85;Q5U5I3	Mrps18a	28S ribosomal protein S18a, mitochondrial		183	189	0.031198	96.19	1	0	0	2185400	0	1062200	0	353850	1165100
DNVRPLQPLGK	F6ST32;Q64444	Car4;Ca4	Carbonic anhydrase 4		120	130	0.00061556	75.474	1	2652500	3071200	3144700	2020800	3089600	0	3804500	0
DPEGAGGAGVLAAGK	Q7TSJ2;Q7TSJ2-2;D3Z6W1;Q7TSJ2-3	Map6	Microtubule-associated protein 6		212	226	1.06e-20	164.93	5	7346400	3172900	23105000	2584700	606510	2532800	963230	3192700
DPLPVIASR	Q921S7	Mrpl37	39S ribosomal protein L37, mitochondrial		234	242	0.0054071	82.287	4	0	901470	2505500	2028100	1730100	1076500	729240	3578100
DPNDVRPIQAR	O35691;Q3TUQ5	Pnn	Pinin		33	43	3.46e-06	141.1	9	7289700	13779000	31882000	18561000	17786000	10020000	16375000	26635000
DPSGAHPSVR	Q60749	Khdrbs1	KH domain-containing, RNA-binding, signal transduction-associated protein 1		22	31	0.00013748	138.76	20	39259000	81823000	211660000	97704000	214450000	60793000	920940000	204320000
DQFGFINYEVGDSK	Q91W50	Csde1	Cold shock domain-containing protein E1		683	696	1.21e-23	202.25	9	81366000	74602000	150150000	48524000	93877000	140110000	42606000	109110000
DQGAVLLGPVK	Q7TSJ2	Map6	Microtubule-associated protein 6		641	651	0.00085851	83.045	4	3947100	3943500	5457100	3154000	1558700	1030800	495610	3255100
DQGGFGDRNEYGSR	Q3U0V1	Khsrp	Far upstream element-binding protein 2		308	321	0.00025742	70.47	3	13969000	10679000	4192700	0	4663500	17536000	5834000	6997800
DQMEGSPNSSESFEHIAR	A0A0A0MQ79;Q3TLH4;S4R2J9;Q3TLH4-5;S4R294	Prrc2c	Protein PRRC2C		748	765	4.42e-16	137.45	8	6560600	3727500	6906800	12226000	0	7991300	3978100	8128300
DQQNLPYGVTPASPSGHSQGR	Q05512;Q05512-3;E9Q9N6;E9PYX3;Q05512-4;Q3T9A3;Q05512-2;F6ZS70;E9QMP6;F7A3Q3;F6ZEX4;F7CRG8;F6UY70;F7CVZ7	Mark2	Serine/threonine-protein kinase MARK2		604	624	9.29e-05	60.735	3	0	0	2947500	1229900	3277300	2096700	2228300	2336600
DQVPVVPGSLK	Q7TSJ2	Map6	Microtubule-associated protein 6		619	629	0.010958	58.313	0	2243200	1203600	5685200	1147800	0	864980	0	1693100
DQYANYVVQK	Q80U58-2;Q3TQ29;Q3UR91;Q80U58;Q80U58-3;Q80U78;Q80U78-3;Q3TTW5;Q80U78-2;E9Q6M7	Pum2;Pum1	Pumilio homolog 2;Pumilio homolog 1		1121	1130	0.0062837	67.704	1	12387000	833060	23291000	6627400	2519700	4582900	0	7528300
DRETMGHR	O35737;Q8C2Q7;P70333;J3QPH6	Hnrnph1;Hnrnph2;Gm8775	Heterogeneous nuclear ribonucleoprotein H;Heterogeneous nuclear ribonucleoprotein H, N-terminally processed;Heterogeneous nuclear ribonucleoprotein H2;Heterogeneous nuclear ribonucleoprotein H2, N-terminally processed		74	81	0.0051698	92.051	4	0	328570	4696100	0	9849500	10858000	481790	1602100
DRFTGMHK	Q7TSY6;Q7TSY6-4;Q7TSY6-2;Q7TSY6-3;Q7TSY6-5;Q7TSY6-6;Q7TSY6-7	Celf4	CUGBP Elav-like family member 4		88	95	0.0051543	66.568	6	6325500	1868800	9468200	3014200	1352500	14585000	693270	3069300
DRGFGFIR	Q8R326;Q8R326-2;F7D909	Pspc1	Paraspeckle component 1		115	122	0.019447	65.224	3	0	4967100	1598200	735080	4205400	26699000	1056500	3219600
DRSQNPPQSK	Q9Z0H4-2;Q9Z0H4-6;S4R1S7;Q9Z0H4-7;Q9Z0H4-5;Q9Z0H4-4;A3KGT2;S4R2L5;A3KGT0;S4R2J2;Q9Z0H4;Q9Z0H4-9;Q9Z0H4-8;S4R2U7;Q9Z0H4-11;E9QA47;P28659-4;P28659;P28659-2;P28659-3;V9GX43	Celf2;Celf1	CUGBP Elav-like family member 2;CUGBP Elav-like family member 1		86	95	0.0028865	95.417	4	210960	260290	11526000	1348200	8477700	0	1630000	3345800
DSALIQMADGNQSQLAMNHLNGQK	Q91Z31-2;Q91Z31	Ptbp2	Polypyrimidine tract-binding protein 2		376	399	9.68e-75	237.14	33	19768000	40880000	51594000	40063000	33603000	52826000	24113000	42351000
DSAWGTSDHSVSQPIMVQR	Q80U78;Q80U78-3;Q80U78-2	Pum1	Pumilio homolog 1		174	192	3.3e-17	135.29	6	1683300	0	2035100	5744800	464390	8150600	0	3673600
DSDGVDGFEAEGKK	O88532	Zfr	Zinc finger RNA-binding protein		1053	1066	2.47e-05	79.875	1	1218500	1718900	2553300	388090	6003600	1060700	1990900	4509400
DSDLSHVQNK	Q7TMK9;G3V018;G3UWM1;G3XA76;Q7TMK9-2;G3UZI2;G3UXJ6	Syncrip	Heterogeneous nuclear ribonucleoprotein Q		82	91	4.21e-32	251.58	13	34773000	2500600	123000000	26385000	14787000	42251000	8512800	83153000
DSGPLSDPITGKPYMPLSEAEEVR	Q99PU8;D3Z2J3;Q99PU8-2;Q99PU8-3	Dhx30	Putative ATP-dependent RNA helicase DHX30		412	435	4.13e-46	182.02	8	28851000	12213000	33621000	48875000	18244000	34639000	15931000	55846000
DSHGVAQVR	P62301	Rps13	40S ribosomal protein S13		56	64	0.00017533	111.17	12	3423800	6044000	5510400	6540600	6662000	6245800	6677600	8512600
DSLDPSFTHALR	Q9R226	Khdrbs3	KH domain-containing, RNA-binding, signal transduction-associated protein 3		14	25	0.00024276	77.597	2	0	3211400	2385300	3153500	2923700	9796800	1294000	5958100
DSYDSYATHNE	P60824	Cirbp	Cold-inducible RNA-binding protein		162	172	2.81e-22	213.81	10	44166000	28562000	204900000	0	35773000	7238500	15679000	49008000
DSYESYGNSR	Q9WV02;S4R1F6;Q91VM5	Rbmx;Rbmxl1	RNA-binding motif protein, X chromosome;RNA-binding motif protein, X chromosome, N-terminally processed;RNA binding motif protein, X-linked-like-1		280	289	0.00013506	139.15	10	55828000	26207000	322360000	12577000	45885000	10291000	22361000	46097000
DSYGGPPR	Q91VM5	Rbmxl1	RNA binding motif protein, X-linked-like-1		185	192	0.0086405	98.997	7	15485000	9168400	86814000	3945400	36656000	3920600	12083000	33670000
DSYGGPPRR	Q91VM5	Rbmxl1	RNA binding motif protein, X-linked-like-1		185	193	0.0001193	114.28	7	2092100	2714000	1713500	3587600	2241900	3266900	2094600	4009200
DTEDVPMILVGNK	P62835	Rap1a	Ras-related protein Rap-1A		105	117	7.78e-05	87.719	1	1065300	2988400	1421100	0	0	0	0	0
DTNGENIAESLVAEGLATR	Q78PY7;Q3TJ56	Snd1	Staphylococcal nuclease domain-containing protein 1		117	135	8.79e-103	306.11	19	187130000	96224000	233360000	306130000	105220000	187850000	78125000	229480000
DTPDEPWAFPAR	Q78PY7;Q3TJ56;E9Q3E9	Snd1	Staphylococcal nuclease domain-containing protein 1		72	83	2.63e-05	111.63	9	5875300	3663500	15455000	8855300	5787600	5945200	4003400	8728000
DTQEVPLEK	Q8BYK6;Q8BYK6-3;Q8BYK6-2;P59326;A2AWN8;Q91YT7	Ythdf3;Ythdf1;Ythdf2	YTH domain family protein 3;YTH domain family protein 1		534	542	0.00049501	125.57	8	5070500	2405400	27951000	0	3817700	2964400	3757300	5852700
DTSMVHELNR	Q9JLR1	Sec61a2	Protein transport protein Sec61 subunit alpha isoform 2		406	415	6.43e-05	101.38	16	7520300	14296000	16724000	21933000	21091000	10169000	18356000	21092000
DTSNHFHVFVGDLSPEITTEDIK	P70318;Q921W2;D6RGU1	Tial1	Nucleolysin TIAR		109	131	1.35e-16	118.37	4	21477000	22785000	0	0	59948000	49687000	13605000	64113000
DTSSSTVVSTQR	P52912;D3Z4H6;D3YY02	Tia1	Nucleolysin TIA-1		90	101	2.18e-09	153.74	9	4478200	8449100	20240000	2851800	10490000	3930900	7978700	9824600
DVALLQER	Q9QYH6	Maged1	Melanoma-associated antigen D1		464	471	0.02502	76.679	3	0	0	6529400	3489500	4378500	2069200	0	4206700
DVAYQYVK	Q9CYR0;Q8R2K3	Ssbp1	Single-stranded DNA-binding protein, mitochondrial;Single-stranded DNA-binding protein		96	103	0.029595	71.877	2	7538700	4172500	18884000	3544600	6573100	1775800	2528000	12760000
DVDSRPEIQR	Q8CJ61	Cmtm4	CKLF-like MARVEL transmembrane domain-containing protein 4		196	205	0.0076866	56.043	6	3132700	4441000	1939200	1798300	3071900	2137800	3666100	1173600
DVDTSMLR	P58006;E9PXR3	Sesn1	Sestrin-1		395	402	0.038903	43.808	1	85819000	84810000	240750000	41734000	195610000	0	68375000	127640000
DVEDMFSR	P70372	Elavl1	ELAV-like protein 1		121	128	0.0013131	123.72	60	2436600000	3289800000	4592500000	2782900000	3756800000	1805600000	1870800000	4262500000
DVEGSTSPQIGDK	Q91W50	Csde1	Cold shock domain-containing protein E1		476	488	8.06e-05	102.45	4	5282000	695320	17263000	3823800	724120	2850800	448620	4755600
DVFQHSQSR	Q6A0A9	FAM120A	Constitutive coactivator of PPAR-gamma-like protein 1		305	313	0.00015876	125.75	17	14168000	6359900	14568000	48456000	5669100	62438000	6810800	27176000
DVFRDPALK	P61358;A2A4Q0	Rpl27	60S ribosomal protein L27		99	107	0.0055315	118.91	10	4030400	4835700	5727100	13125000	0	15377000	2586200	15211000
DVGRPNFEESGPTSVGR	Q6Y7W8;G3UYR9;G3UWR2;G3UYG6	Gigyf2	PERQ amino acid-rich with GYF domain-containing protein 2		177	193	2.14e-07	96.447	5	0	0	0	4146900	3897400	2614800	1725200	3885400
DVIEEYFK	Q6ZWZ6;P63323	Rps12	40S ribosomal protein S12		122	129	0.03007	71.379	4	3683300	3493900	5287000	3780100	2449600	3412500	0	3199200
DVKPKPITEAK	E9PZ43;P27546;P27546-3;P27546-2;P27546-4;E9PWC0;F7CK47	Map4	Microtubule-associated protein;Microtubule-associated protein 4		590	600	0.0089109	71.176	1	512490	646510	1080200	1398000	350650	4680300	337040	635580
DVPNNQLR	Q8BYK6;Q8BYK6-3;Q8BYK6-2;P59326;A2AWN8	Ythdf3;Ythdf1	YTH domain family protein 3;YTH domain family protein 1		510	517	0.024659	77.058	5	1513500	0	5993500	878630	1043800	697170	598720	1744900
DVQEIFR	Q9Z1N5;Q8VDW0;G3UXI6	Ddx39b;Ddx39a	Spliceosome RNA helicase Ddx39b;ATP-dependent RNA helicase DDX39A		210	216	0.0049703	142.64	10	46464000	60790000	67981000	67662000	51891000	31575000	0	43977000
DVQIGDIVTVGECRPLSK	P62281	Rps11	40S ribosomal protein S11		119	136	2.13e-11	111.65	2	15082000	8479100	8898000	8643300	0	20346000	2948400	8801300
DVSDLDFR	S4R1W5;Q3ULB0	Rbm6			219	226	0.024017	77.732	4	1822100	2465100	6468900	2000400	2750400	0	1705100	3379200
DVVLAYPEVR	E9QNN1;A0A087WPL5;O70133-2;O70133;O70133-3;Q3UR42	Dhx9	ATP-dependent RNA helicase A		532	541	0.0017711	82.417	8	10277000	8587800	18784000	14685000	8448800	8429200	4389000	10231000
DVVQLGDVVHGVER	D3YVQ5;Q8R104-2;Q8R104	Sirt3	NAD-dependent protein deacetylase sirtuin-3		163	176	0.00045964	64.52	7	522070	2260100	0	1091200	1733400	987590	2214100	659950
DVYLSPR	Q9WV02;Q9WV02-2;A2AFI3;S4R1F6;Q91VM5	Rbmx;Rbmxl1	RNA-binding motif protein, X chromosome;RNA-binding motif protein, X chromosome, N-terminally processed;RNA binding motif protein, X-linked-like-1		201	207	0.0047856	124.37	9	231720000	155560000	379060000	140930000	296200000	79163000	133380000	269070000
DWVLNEFK	Q61656;Q8BTS0;S4R1I6	Ddx5	Probable ATP-dependent RNA helicase DDX5		381	388	0.0049865	107.29	2	0	8902500	25416000	21857000	12025000	23384000	0	21533000
DYAFVHMEK	Q8C2Q3;E9QL13;Q8C2Q3-2	Rbm14	RNA-binding protein 14		113	121	0.0022992	92.732	7	0	4863800	3835700	3355900	1718700	10495000	2625800	6336300
DYAPPPR	Q9WV02;Q9WV02-2;A2AFI3;S4R1F6;Q91VM5	Rbmx;Rbmxl1	RNA-binding motif protein, X chromosome;RNA-binding motif protein, X chromosome, N-terminally processed;RNA binding motif protein, X-linked-like-1		230	236	0.017872	107.22	13	21361000	18411000	136590000	8782000	49576000	9955200	23553000	55065000
DYDDMSPR	P61979-3;B2M1R6;H3BKD0;H3BLP7;P61979;P61979-2;H3BLL4	Hnrnpk	Heterogeneous nuclear ribonucleoprotein K		255	262	0.00026976	138.78	21	59303000	36727000	234540000	10982000	80926000	18339000	34719000	75649000
DYDLDHPGEVDSVSR	Q8CH09	Sugp2	SURP and G-patch domain-containing protein 2		181	195	1.32e-05	80.387	5	2223300	0	3684200	1744000	1984600	1612400	701420	2737800
DYFEEYGK	O88569;O88569-2;O88569-3	Hnrnpa2b1	Heterogeneous nuclear ribonucleoproteins A2/B1		130	137	0.0073582	101.54	11	580500000	596400000	835200000	227170000	1022900000	244020000	243220000	898220000
DYFEQYGK	P49312;Q5EBP8;P49312-2	Hnrnpa1	Heterogeneous nuclear ribonucleoprotein A1		123	130	0.0062041	103.83	11	410940000	703060000	746670000	182440000	518430000	188060000	235410000	666830000
DYGPGSYGGLDR	O88291;D3YXQ7	Znf326;Zfp326	DBIRD complex subunit ZNF326		25	36	0.00084493	85.402	6	0	0	0	0	5109800	1187300	2353700	0
DYGSSPLHR	Q8BGJ5;Q922I7;Q8CB58	Ptbp1			427	435	4.39e-07	184.36	9	35985000	63653000	41687000	77239000	8261000	53520000	42954000	34399000
DYIQQLR	Q8BU88	Mrpl22	39S ribosomal protein L22, mitochondrial		192	198	0.016347	108.98	9	12283000	30044000	24207000	10883000	27653000	6657400	10853000	42656000
DYLGDFIEHYAQLGPSQPPDLAQAQDEPR	P42669	Pura	Transcriptional activator protein Pur-alpha		111	139	4.22e-121	264.22	7	129150000	35217000	423810000	39094000	22755000	352100000	23545000	53392000
DYLHLPPEIVPATLR	P63325;Q3UW83	Rps10	40S ribosomal protein S10		81	95	1.46e-08	113.4	9	61172000	126840000	85432000	39605000	80277000	147250000	62959000	35465000
DYLHYIR	P62281	Rps11	40S ribosomal protein S11		91	97	0.033424	51.572	1	501910	1161800	861580	1005800	0	4882100	0	422360
DYNVQIK	Q8VDJ3;A0A087WP83	Hdlbp	Vigilin		902	908	0.028345	98.418	3	3932900	1223500	18551000	2592100	2526600	1490800	0	3919800
DYPFYDR	Q0VBL3	Rbm15			331	337	0.059365	78.178	3	49330000	66208000	53437000	16116000	45552000	21096000	28306000	37470000
DYQDNKADVILK	Q8BMJ3;Q60872;Q3UTA4;Q3TQZ4;M0QWL1;J3QQ02;J3QPI8;J3QP87;J3QNT6	Eif1ax;Eif1a;Gm2016;Gm21936;Gm2056;Gm6803;Gm2035;Gm5039	Eukaryotic translation initiation factor 1A, X-chromosomal;Eukaryotic translation initiation factor 1A		83	94	0.0026492	63.091	4	0	3355800	2063600	3493300	2437100	2060400	2821500	1655000
DYSDHPSGGSYR	Q9WV02;Q9WV02-2;A2AFI3;S4R1F6;Q91VM5	Rbmx;Rbmxl1	RNA-binding motif protein, X chromosome;RNA-binding motif protein, X chromosome, N-terminally processed;RNA binding motif protein, X-linked-like-1		268	279	7.5e-06	119.39	12	7366700	13473000	6003100	10460000	5486000	20988000	6036100	28885000
DYSGSQGGYDR	O89086	Rbm3	Putative RNA-binding protein 3		131	141	1.28e-07	163.12	8	11369000	4039700	73464000	2705400	14732000	2728400	4502100	29744000
DYSGYQR	Q60865;F6YP03;A2BH47	Caprin1	Caprin-1		659	665	0.013969	111.73	3	10961000	7546900	0	3082000	16195000	5066200	10118000	19296000
DYSHSSSR	Q91VM5	Rbmxl1	RNA binding motif protein, X-linked-like-1		242	249	0.0013017	140.63	5	193270	1227700	10626000	335370	7460100	0	2977400	2423600
DYTRPDLPSGDGQPALDPAIAAAFAK	Q91Z31-2;Q91Z31	Ptbp2	Polypyrimidine tract-binding protein 2		271	296	3.69e-41	161.68	10	131060000	126610000	201370000	175410000	119710000	418990000	75339000	209290000
EAALEAAVLNK	Q6A0A9	FAM120A	Constitutive coactivator of PPAR-gamma-like protein 1		1100	1110	0.0037539	68.436	4	10686000	6428900	27397000	15349000	16817000	5412800	4217400	21340000
EAALEAAVLNKEE	Q6A0A9	FAM120A	Constitutive coactivator of PPAR-gamma-like protein 1		1100	1112	1.28e-33	229.75	11	34400000	8893200	71379000	24667000	13687000	19562000	3602700	52071000
EAALLNLK	Q9CY73;Q9CY73-2	Mrpl44	39S ribosomal protein L44, mitochondrial		113	120	0.0015867	121.31	5	0	0	7231200	6323300	1829300	2004300	0	8172900
EAFGFIER	Q91W50	Csde1	Cold shock domain-containing protein E1		195	202	0.0013127	122.52	8	31686000	31212000	45100000	41390000	61305000	95006000	21009000	58601000
EAGDEFELR	Q64373;A2AHX9;Q64373-2;Q9QWX2;Q64373-3;Q64373-4	Bcl2l1	Bcl-2-like protein 1		92	100	0.0022269	98.044	4	3373900	2397500	2814800	1756700	2190300	854120	1188200	2514400
EAGDVCYADVYR	Q6PDM2;H7BX95;Q6PDM2-3;Q6PDM2-2;F7AI47	Srsf1	Serine/arginine-rich splicing factor 1		143	154	1.05e-08	140.45	4	74672000	48047000	136680000	27199000	81545000	22174000	48472000	70285000
EAGEPGDVEPR	P97855	G3bp1	Ras GTPase-activating protein-binding protein 1		319	329	3.77e-05	110.93	2	1376500	2915500	18849000	392310	3436600	0	1256100	1395600
EAGLSQSHDDLSNTTATPSVR	Q80X80	C2cd2l	C2 domain-containing protein 2-like		656	676	2.2e-13	110.6	3	0	590030	0	0	3180400	2572000	6491000	4103800
EAIDSPVSFLALHNQIR	Q9EPU0;Q9EPU0-2	Upf1	Regulator of nonsense transcripts 1		556	572	7.05e-12	118.21	2	10996000	22184000	32590000	34250000	22472000	87992000	27903000	30283000
EAIEGTYIDKK	P62281	Rps11	40S ribosomal protein S11		49	59	0.0002472	102.4	7	7577800	3087400	5065600	18823000	1656100	12613000	0	8630500
EAIIPGSVYDR	Q9EPU0;Q9EPU0-2	Upf1	Regulator of nonsense transcripts 1		945	955	4.27e-05	108.35	7	41899000	29255000	75601000	45529000	49914000	32551000	22839000	42496000
EALTYDGALLGDR	Q9WUK2;Q9WUK2-2	Eif4h	Eukaryotic translation initiation factor 4H		97	109	1.87e-05	109.02	6	6575200	0	9592400	10292000	6819500	6795700	0	9127100
EAPILQMEQNGDFGR	Q8BWW4;E9Q066;G3X9Q6	Larp4	La-related protein 4		424	438	1.72e-36	213.99	12	6556400	5242300	12629000	12673000	5441200	7895100	2960700	6964900
EAPPMEKPEVVK	P62843;D3YTQ9	Rps15	40S ribosomal protein S15		66	77	0.0002283	92.247	14	43769000	6285200	41404000	135280000	16604000	35857000	1626800	43612000
EAPPPKEGVLGQVPLAPPQPGAPPSPAPAR	Q7TSC1;G3UX48	Prrc2a	Protein PRRC2A		1121	1150	0.0014172	48.607	4	2071500	3314800	2728200	2306500	1698900	3908300	3905400	3245900
EATDAIGHLDR	Q9Z1X4;Q9Z1X4-3;Q45VK5;Q9Z1X4-2	Ilf3	Interleukin enhancer-binding factor 3		298	308	4.01e-05	109.72	6	0	711470	0	21075000	7141500	20572000	547070	17925000
EATDTPIVIQPASATETTQLTADSHPSYHTDGFN	P60904	Dnajc5	DnaJ homolog subfamily C member 5		165	198	1.48e-195	334.89	12	48475000	51581000	17092000	31078000	41810000	15745000	27378000	27455000
EATFSNPK	Q91W50	Csde1	Cold shock domain-containing protein E1		435	442	0.0043013	110.12	1	4245200	0	35144000	4010300	1443900	0	0	0
EDAMAMVDHCLK	Q8K310;A0A087WSP7;A0A087WQZ1	Matr3	Matrin-3		543	554	1.86e-08	111.52	17	14890000	35425000	24818000	27749000	27071000	7826100	25904000	36852000
EDGNEEDKENQGDETQGQQPPQR	P62960;A2BGG7	Ybx1	Nuclease-sensitive element-binding protein 1		255	277	2.12e-153	342.19	11	3906900	4553100	112070000	2194900	22422000	3101200	6335900	8807700
EDGNEEDKENQGDETQGQQPPQRR	P62960;A2BGG7	Ybx1	Nuclease-sensitive element-binding protein 1		255	278	9.52e-96	269.85	18	60217000	17770000	58445000	5264500	31100000	74720000	12426000	49493000
EDIHAGGGGAR	Q9CX86	Hnrnpa0	Heterogeneous nuclear ribonucleoprotein A0		177	187	4.04e-06	149.17	18	4905200	44375000	182170000	26208000	263360000	59985000	89169000	135580000
EDINAIEMEEDKR	B2RY56;S4R2B0	Rbm25	RNA-binding protein 25		261	273	0.0017779	52.5	1	0	1816500	0	0	2436700	1143800	1605500	0
EDLDSAEYYLYK	Q8BK72	Mrps27	28S ribosomal protein S27, mitochondrial		83	94	0.0015802	72.29	1	0	560670	0	0	1402600	935500	0	1320800
EDLMGLAIGTHGANIQQAR	Q6P5B5;Q9WVR4;P35922-9;P35922-8;D3Z6U8;P35922-7;E9QNF5;P35922;E9QAS9;P35922-3;E9QAT0;P35922-2;Q6AXB7;E9QAS8;P35922-11;P35922-10;P35922-12;P35922-5;P35922-4;P35922-6	Fxr2;Fmr1	Fragile X mental retardation syndrome-related protein 2;Fragile X mental retardation protein 1 homolog		237	255	7.24e-18	138.66	3	4102900	2805900	4688400	5320400	1701700	12364000	1699800	0
EDLMGLAIGTHGSNIQQAR	Q61584;Q61584-4;Q61584-3;Q61584-2;Q61584-5;Q61584-6;Q61584-7	Fxr1	Fragile X mental retardation syndrome-related protein 1		227	245	1.72e-09	101.92	7	0	0	3245800	4906100	1612400	4763000	0	2201000
EDMTYAVR	Q6PDM2;H7BX95;Q6PDM2-3;Q6PDM2-2;F7AI47	Srsf1	Serine/arginine-rich splicing factor 1		166	173	0.0025037	91.853	7	3577000	2948700	8078900	1620400	2027700	651640	1056200	4638600
EDSARPGAHAK	Q9CX86	Hnrnpa0	Heterogeneous nuclear ribonucleoprotein A0		86	96	6.75e-10	177.57	13	3889300	12132000	57077000	2751300	4393500	29138000	18000000	1085000
EDSQRPGAHLTVK	P49312;Q5EBP8;P49312-2	Hnrnpa1	Heterogeneous nuclear ribonucleoprotein A1		93	105	7.72e-10	143.94	23	102440000	39069000	241370000	45339000	50909000	175140000	28375000	73568000
EDSVKPGAHLTVK	Q8BG05-2;J3QNY1;B2RXM2;E9Q7H5;V9GX38;Q8BG05;A2AL12	Hnrnpa3;Gm9242;Gm6793;Gm8991	Heterogeneous nuclear ribonucleoprotein A3		114	126	2.1e-11	173.25	19	328270000	45225000	380540000	1604500	46139000	835210000	137050000	97768000
EDSVKPGAHLTVKK	Q8BG05-2;J3QNY1;B2RXM2;E9Q7H5;V9GX38;Q8BG05;A2AL12	Hnrnpa3;Gm9242;Gm6793;Gm8991	Heterogeneous nuclear ribonucleoprotein A3		114	127	1.99e-14	160.05	8	44076000	2893200	11157000	0	4177200	17299000	471380	2264000
EDTEEHHLR	P49312;Q5EBP8;P49312-2;O88569;O88569-2;O88569-3	Hnrnpa1;Hnrnpa2b1	Heterogeneous nuclear ribonucleoprotein A1;Heterogeneous nuclear ribonucleoproteins A2/B1		121	129	0.00024896	143.03	15	7647300	85075000	96118000	1525900	77327000	66195000	38466000	20100000
EDTEEYNLR	Q8BG05-2;J3QNY1;B2RXM2;E9Q7H5;Q8BG05;A2AL12	Hnrnpa3;Gm9242;Gm6793;Gm8991	Heterogeneous nuclear ribonucleoprotein A3		135	143	2.78e-06	172.94	11	68940000	30032000	307400000	12762000	60698000	10821000	14135000	118520000
EDVFVHQTAIK	P62960;Q9JKB3-2;Q9JKB3;Q9Z2C8-2;A0A0A0MQD2;B2RUF0;Q9Z2C8	Ybx1;Ybx3;Ybx2	Nuclease-sensitive element-binding protein 1;Y-box-binding protein 3;Y-box-binding protein 2		80	90	2.92e-22	213.38	18	25731000	75708000	52293000	120570000	45367000	108340000	34583000	114690000
EEAAPPTPAPDDLAQLK	Q80WJ7;E9PUX0	Mtdh	Protein LYRIC		90	106	4.73e-08	96.78	5	6813500	2626800	19655000	0	1474800	0	2063100	1750100
EEADKLVR	Q8VDM6;Q8VDM6-2	Hnrnpul1	Heterogeneous nuclear ribonucleoprotein U-like protein 1		586	593	0.014074	69.984	1	0	2308900	1212900	657080	2172800	3682600	3390100	2986800
EEEMMIR	Q8VIJ6	Sfpq	Splicing factor, proline- and glutamine-rich		567	573	0.0086891	90.706	17	12819000	16207000	45181000	5923300	22070000	5788600	6955300	22698000
EEGMVPFIFVGTR	Q6P5B5	Fxr2			339	351	6.86e-09	127.71	7	38827000	37718000	22303000	19533000	21230000	46800000	25702000	18385000
EEMDFPQLMK	O70194	Eif3d	Eukaryotic translation initiation factor 3 subunit D		172	181	0.0061571	50.297	2	2426100	1227400	2970000	1928700	656510	668070	659710	1639900
EEPCYIFHQR	Q921S7	Mrpl37	39S ribosomal protein L37, mitochondrial		101	110	0.0021902	62.463	1	0	3724000	0	0	2746300	3760300	0	3565900
EESGKPGAHVTVK	O88569;O88569-2;O88569-3	Hnrnpa2b1	Heterogeneous nuclear ribonucleoproteins A2/B1		100	112	1.37e-13	183.06	28	371820000	118010000	572810000	330950000	181880000	663090000	90997000	179140000
EESGKPGAHVTVKK	O88569;O88569-2;O88569-3	Hnrnpa2b1	Heterogeneous nuclear ribonucleoproteins A2/B1		100	113	7.76e-08	126.71	9	49939000	10484000	20976000	5707800	2975400	24392000	7431500	2793300
EETQPPVALKK	Q9CY58-2;Q9CY58;Q9CY58-3;Q9CY58-4	Serbp1	Plasminogen activator inhibitor 1 RNA-binding protein		93	103	0.0012039	69.672	9	22057000	7594600	52858000	70637000	11344000	24447000	6789500	47515000
EEVASTVSSSYR	Q7TSJ2;Q7TSJ2-2;D3Z6W1;Q7TSJ2-3	Map6	Microtubule-associated protein 6		420	431	9.44e-09	142.1	5	5349000	966880	11215000	1625500	1163500	791500	654430	1696100
EEVLMLMAR	Q14C51	Ptcd3	Pentatricopeptide repeat domain-containing protein 3, mitochondrial		529	537	0.00083122	77.732	4	0	4012200	5858500	3798600	4384700	1085700	5388200	3835800
EEYEGPNKKPR	Q8VIJ6	Sfpq	Splicing factor, proline- and glutamine-rich		688	698	0.000177	112.13	7	4695700	4244000	2240000	0	691050	6085800	1634400	2676800
EFADFEYR	Q8K2F8	Lsm14a	Protein LSM14 homolog A		448	455	0.0013169	133.86	10	20073000	37980000	27188000	19349000	21868000	14186000	9876600	25416000
EFADFEYRK	Q8K2F8	Lsm14a	Protein LSM14 homolog A		448	456	0.0008186	81.547	3	916130	4905900	596070	903770	944500	10733000	0	611780
EFDELSPSAQR	O55143;O55143-2;J3KMM5	Atp2a2	Sarcoplasmic/endoplasmic reticulum calcium ATPase 2		656	666	3.37e-05	112.94	13	8201300	5064700	9291000	8922900	8508200	3775400	3504000	14338000
EFNAEVHR	P47962;D3YYV8	Rpl5	60S ribosomal protein L5		189	196	0.0053522	100.02	3	0	2707500	0	14749000	1349900	25004000	0	13471000
EFNEDGALAVLQQFK	Q7TMK9;G3V018;G3UWM1;G3XA76;Q7TMK9-2;G3UZI2;G3UXJ6	Syncrip	Heterogeneous nuclear ribonucleoprotein Q		67	81	4.86e-54	243.29	9	47242000	19997000	106920000	103960000	16259000	364210000	0	198610000
EFNEEGALSVLQQFK	Q8VHM5;A2AW41;V9GWW3	Hnrnpr			70	84	4.93e-93	299.27	12	163430000	48033000	109240000	117270000	45105000	291490000	32085000	105690000
EFSGNPIK	P56959;Q8CFQ9;G3UXT7	Fus	RNA-binding protein FUS		351	358	0.014522	87.696	8	0	23415000	0	58777000	83655000	27660000	28611000	180490000
EFSPFGSITSAK	Q6PHQ9;A3KFU5;Q91YZ8;A3KFU8;D3Z5M2	Pabpc4;Gm10110			313	324	0.00036547	96.745	11	13706000	7753400	23941000	26217000	9416900	46957000	5742500	25948000
EFSPFGTITSAK	P29341;Q9D4E6	Pabpc1;Pabpc6	Polyadenylate-binding protein 1		313	324	1.14e-05	117.79	14	32821000	23594000	75899000	82035000	17398000	83790000	13530000	42614000
EFTNVYIK	P29341;Q9D4E6;Q6PHQ9;A3KFU5;Q91YZ8;A3KFU8;D3Z5M2;G5E8X2	Pabpc1;Pabpc6;Pabpc4;Gm10110;Pabpc4l	Polyadenylate-binding protein 1		189	196	0.012239	91.853	6	13121000	2167100	18299000	35673000	725500	7973300	1274900	13162000
EFVMQVK	Q8CJ67;D3Z6D2;E2QRQ3;Q8CJ67-3;Q8CJ67-2;Q8CJ67-4;A2A5R8;Q9DBE7;A2A5S3;Q9Z108;V9GX87	Stau2;Stau1	Double-stranded RNA-binding protein Staufen homolog 2;Double-stranded RNA-binding protein Staufen homolog 1		339	345	0.0074301	92.191	11	10581000	2658900	22996000	13205000	9671300	6500700	5635500	15299000
EGDVLTLLESER	P62858;G3UYV7	Rps28	40S ribosomal protein S28		52	63	6.32e-14	184.31	10	124690000	268050000	259890000	251630000	358700000	167970000	217890000	285630000
EGDVTSGMVKDPPDVLDR	O88532;F6QJP7	Zfr	Zinc finger RNA-binding protein		879	896	3.13e-06	84.249	10	4371400	3271300	4981400	6340300	4410400	5310900	2654600	6749100
EGDYFTQQGEFR	Q3TDQ1	Stt3b	Dolichyl-diphosphooligosaccharide--protein glycosyltransferase subunit STT3B		689	700	0.0033723	67.997	1	0	1411800	2413300	0	1485300	1086800	1269800	1803000
EGEFVAQFK	P50580;P50580-2	Pa2g4	Proliferation-associated protein 2G4		312	320	0.0065625	78.264	4	0	1965000	6684600	5285100	1754100	9223200	0	8134200
EGIILFK	P32067;F6SXM5	Ssb	Lupus La protein homolog		269	275	0.05763	79.146	2	61245000	36562000	73674000	50261000	43955000	50473000	28223000	67848000
EGKDQNPQEDDGVFIER	Q80VI1	Trim56	E3 ubiquitin-protein ligase TRIM56		416	432	5.01e-11	109.04	6	2918300	7471000	4236300	3399600	5236100	4271300	2320000	4424000
EGLDDQGLTK	Q91Z31-2;Q91Z31	Ptbp2	Polypyrimidine tract-binding protein 2		420	429	0.0001618	134.84	10	127110000	106080000	762100000	68576000	162510000	57679000	58971000	173620000
EGLLDPNVK	Q8C460;Q8C460-2;Q8C460-3	Eri3	ERI1 exoribonuclease 3		231	239	0.054896	51.488	1	2422700	0	3208700	2539100	0	0	0	4307700
EGLVMVEVR	Q78PY7	Snd1	Staphylococcal nuclease domain-containing protein 1		858	866	0.0054846	58.474	3	10715000	0	7064700	15676000	0	9213400	0	4999400
EGPCSCLPLER	Q5XJV6;E9QNZ5	Lmtk3	Serine/threonine-protein kinase LMTK3		672	682	0.0079084	63.091	3	1963100	690610	4347800	1476200	2491900	551880	1266700	1974900
EGQHYPER	D3YXK2;S4R1M2	Safb	Scaffold attachment factor B1		798	805	0.011775	58.981	4	0	3086800	3620000	623410	8610900	3419800	3419600	3247900
EGRPSGEAFVELESEDEVK	O35737;Q8C2Q7;P70333	Hnrnph1;Hnrnph2	Heterogeneous nuclear ribonucleoprotein H;Heterogeneous nuclear ribonucleoprotein H, N-terminally processed;Heterogeneous nuclear ribonucleoprotein H2;Heterogeneous nuclear ribonucleoprotein H2, N-terminally processed		50	68	7.7e-21	152.13	24	6905800	9871900	11465000	4387500	2465800	116660000	8338800	8374700
EGTTQQLQTTSPK	E9PYZ7;Q6NZN0;Q6NZN0-5;E9Q640;Q6NZN0-3;Q6NZN0-4;Q6NZN0-2;E9PUF4	Rbm26	RNA-binding protein 26		611	623	1.2e-08	135.94	5	1441600	1113500	4971400	1079800	1083700	0	861250	1384200
EGTTQQLQTTSPKPLVQQPILPVVK	E9PYZ7	Rbm26			611	635	7.06e-73	214.92	6	8724100	8597000	0	7799700	0	4266800	16096000	14043000
EGVLEPNPVR	Q8VC31;G3X927;D3YW42	Ccdc9	Coiled-coil domain-containing protein 9		181	190	0.00023067	123.75	4	0	5475000	0	0	5407700	2636800	3161500	0
EGVLGQVPLAPPQPGAPPSPAPAR	Q7TSC1;G3UX48	Prrc2a	Protein PRRC2A		1127	1150	3.05e-29	145.81	9	78920000	79935000	167200000	166510000	80650000	82306000	69717000	105170000
EHVVAASK	Q8R1B4	Eif3c	Eukaryotic translation initiation factor 3 subunit C		733	740	7.24e-05	173.48	6	489620	3719700	3810600	2687100	7109600	1553100	2186000	2865900
EIAENALGK	D3Z3N4;D3YWT1	Hnrnph3			68	76	0.0010838	106.6	8	142210000	86207000	759410000	69923000	128000000	58849000	102880000	193700000
EIEGEEIEIVLAKPPDK	Q8VHM5;F7B5B5	Hnrnpr			398	414	1.24e-24	162.59	1	3917200	4958400	2441100	2090800	0	8047400	0	2755900
EIGSTMSGR	O55128;E9Q317;D3YY73;D3Z2N9	Sap18;Gm10094	Histone deacetylase complex subunit SAP18		105	113	0.0009859	109.44	11	8775300	279360	11473000	5032400	9905700	0	5675200	15839000
EILGGLTVTR	A2AJ72;Q3TIX6;F7AM43	Fubp3			328	337	0.00021867	125.68	26	620400000	1487700000	1547400000	819860000	1273000000	644540000	869830000	1343700000
EILPSTR	Q78PY7	Snd1	Staphylococcal nuclease domain-containing protein 1		770	776	0.012262	113.7	3	23347000	0	25565000	30401000	8452300	10408000	0	15754000
EINNAHAILTDATK	P60904;A2AUE1;G5E8T0	Dnajc5	DnaJ homolog subfamily C member 5		59	72	7.86e-05	73.296	8	0	7963300	4857400	2488300	3880500	4916700	2709500	5078900
EIQMLAR	Q62167;P16381;Q62095	Ddx3x;D1Pas1;Ddx3y	ATP-dependent RNA helicase DDX3X;Putative ATP-dependent RNA helicase Pl10;ATP-dependent RNA helicase DDX3Y		388	394	0.016193	69.383	17	6217800	3421200	8995300	13623000	2758300	5955200	2979800	10200000
EISNSDGTRPVGMLGK	Q8BHS3	Rbm22	Pre-mRNA-splicing factor RBM22		124	139	1.34e-07	94.487	3	0	2212700	5727000	8970400	915680	5564300	0	5138100
EITEGDEVEVYSR	Q6P5B5;Q9WVR4	Fxr2	Fragile X mental retardation syndrome-related protein 2		68	80	0.0002893	92.039	1	907460	0	2331800	1273500	0	0	0	1424200
EKAPEPFEEK	Q9D773;B1B1D7;B1B1D8	Mrpl2	39S ribosomal protein L2, mitochondrial		117	126	0.032814	47.053	1	1608500	2251400	2596900	1814100	997040	6034500	0	4729300
EKDQADFR	A2AJ72;Q3TIX6	Fubp3			234	241	0.015882	68.383	3	820170	0	8878500	1486600	5407400	0	1566100	6793600
EKEQFRK	O88569;O88569-2;O88569-3	Hnrnpa2b1	Heterogeneous nuclear ribonucleoproteins A2/B1		16	22	0.023975	124.37	2	323940	463260	43665000	1564500	38659000	61436000	12160000	14641000
EKLEAEMEAAR	Q8R326;Q8R326-2	Pspc1	Paraspeckle component 1		301	311	0.0018311	70.089	3	0	3589000	0	0	0	12166000	794510	3842100
EKLEMEMEAAR	Q99K48	Nono	Non-POU domain-containing octamer-binding protein		296	306	0.0051177	53.6	9	7024300	4834300	5119800	16718000	1836300	13235000	1432000	9195900
EKLHGTVVEGR	Q9JJ43;Q9JJ43-3;Q9JJ43-2;Q9JJ43-4;Q8BP71-6;Q8BP71;Q8BP71-5;Q8BP71-7;Q8BP71-8;Q8BP71-3;Q8BP71-2;Q9JJ43-5;Q9JJ43-6	Rbfox1;Rbfox2	RNA binding protein fox-1 homolog 1;RNA binding protein fox-1 homolog 2		173	183	0.00068582	73.346	5	4437400	0	10331000	2533600	1336500	12003000	408560	1867600
EKLNGTIVEGR	Q8BIF2-2;Q8BIF2;Q8BIF2-4;Q8BIF2-5;B7ZC11;A2A4W9	Rbfox3	RNA binding protein fox-1 homolog 3		156	166	1.38e-06	159.99	14	10866000	12551000	16346000	38021000	8628100	36860000	9347800	26763000
EKLPGELEPVQAAQSK	Q9Z1D1	Eif3g	Eukaryotic translation initiation factor 3 subunit G		194	209	7.39e-05	72.433	4	3316200	4113400	4409000	7180000	3770600	4855800	0	4081200
EKTPLIDLCDGQAEQAAK	Q6A0A9	FAM120A	Constitutive coactivator of PPAR-gamma-like protein 1		815	832	2.35e-44	212.72	8	4250300	3826700	14422000	12980000	4490700	33775000	1607400	12564000
EKYEITEQR	P47911;E9PUX4	Rpl6;Gm5428	60S ribosomal protein L6		246	254	0.00083396	99.815	2	0	947280	1109900	0	892140	3917000	776680	991290
ELAEDGYSGVEVR	P62908;D3YV43	Rps3	40S ribosomal protein S3		28	40	3.13e-14	175.74	20	55573000	25054000	119880000	56608000	34911000	24162000	18437000	58370000
ELAQQVQQVAAEYCR	Q61656;Q8BTS0;S4R1I6	Ddx5	Probable ATP-dependent RNA helicase DDX5		178	192	3.39e-29	194.77	6	17425000	6160500	10593000	11183000	17958000	4747100	6101600	11176000
ELAQQVQQVADDYGK	Q501J6;Q3U741;Q501J6-2	Ddx17	Probable ATP-dependent RNA helicase DDX17		176	190	4.51e-21	170.11	3	0	0	3641300	0	2283000	1298400	0	3053200
ELDALDANDELTPLGR	E9QNN1;A0A087WPL5;O70133-2;O70133;O70133-3	Dhx9	ATP-dependent RNA helicase A		841	856	1.26e-79	283.1	6	54321000	31791000	55409000	101990000	29038000	54881000	13956000	61537000
ELDGHVLK	Q80U58-2;Q3TQ29;Q3UR91;Q80U58;Q80U58-3;F6YD01;Q80U78;Q80U78-3;Q3TTW5;Q80U78-2;E9Q6M7	Pum2;Pum1	Pumilio homolog 2;Pumilio homolog 1		959	966	0.0013143	127.02	13	23538000	13271000	26862000	105440000	9122500	66722000	5426200	43403000
ELEQLFSQYGR	Q8BVA9;A2A9R8;A2A9S2;A2A9S0;A2A9S3;Q61701;A2A9R6;Q61701-2;B1AXZ4;B1AXZ5;Q60899;Q3UR02;Q80Y51;B1AXZ6;B1AXZ0;Q80UJ0	Elavl4;Elavl2	ELAV-like protein 4;ELAV-like protein 2		152	162	5.81e-29	234.39	27	690580000	701160000	812120000	821120000	756820000	928770000	607650000	726760000
ELFEPYGAVYQINVLR	Q9Z0H4-2;Q9Z0H4-6;S4R1S7;Q9Z0H4-7;Q9Z0H4-5;Q9Z0H4-4;A3KGT2;S4R2L5;A3KGT0;S4R2J2;Q9Z0H4;Q9Z0H4-9;Q9Z0H4-8;S4R2U7;Q9Z0H4-11;E9QA47;V9GX43	Celf2	CUGBP Elav-like family member 2		70	85	1.99e-44	230.69	19	475660000	364910000	586800000	295290000	289600000	1486100000	203620000	495600000
ELFSQFGK	Q6PHQ9;A3KFU5;Q91YZ8;A3KFU8;D3Z5M2	Pabpc4;Gm10110			209	216	0.010196	95.909	6	5585400	1415200	8077500	10808000	456530	14608000	559450	7465700
ELGDHVTNLR	P09528	Fth1	Ferritin heavy chain		148	157	0.00020467	89.827	3	2753000	4941500	2966400	6458300	1125800	5086300	1642700	4512900
ELKTDNLPNQAR	Q8BHD7;Q8BHD7-2;G8JL74;G3UXA6;G3UZ01	Ptbp3	Polypyrimidine tract-binding protein 3		106	117	0.00026774	89.805	6	4609000	3932900	5397600	10243000	2480400	10890000	1055300	5759100
ELKTDNTLNQR	Q91Z31-2;Q91Z31	Ptbp2	Polypyrimidine tract-binding protein 2		135	145	0.00056111	77.124	2	3385200	4634100	2393800	12804000	2395600	11769000	2393600	4494200
ELKTDSSPNQAR	Q8BGJ5;Q922I7;Q8CB58;E9QMW9;F7DCW4	Ptbp1			134	145	0.013737	50.786	3	1188300	0	0	1544800	974210	1633700	0	1511300
ELLGQGLLLR	Q8R1B4	Eif3c	Eukaryotic translation initiation factor 3 subunit C		642	651	5.85e-06	156.35	10	46747000	42547000	60647000	79317000	40280000	69779000	84264000	65896000
ELLMNGTSPTAEAIGLK	Q8CJ67;D3Z6D2;E2QRQ3;Q8CJ67-3;Q8CJ67-2;Q8CJ67-4	Stau2	Double-stranded RNA-binding protein Staufen homolog 2		467	483	6.92e-15	130.29	8	1331000	1308900	1706800	2759500	2067800	2195900	1260600	2127300
ELLSPGIK	P52479;P52479-2	Usp10	Ubiquitin carboxyl-terminal hydrolase 10		709	716	0.027892	73.665	4	4854100	4141600	8608300	4915000	5877500	5867800	4014600	6415600
ELLTSFGPLK	P26369;Q3KQM4	U2af2	Splicing factor U2AF 65 kDa subunit		277	286	0.00012803	140.16	10	116620000	132300000	337280000	150350000	157520000	222780000	592740000	161150000
ELLYGGTSPTAETILK	A2A5R8;Q9DBE7;A2A5S3;Q9Z108	Stau1	Double-stranded RNA-binding protein Staufen homolog 1		370	385	5.68e-08	107.82	1	6383500	0	3937300	9615100	0	7166600	0	5833800
ELMGGIGK	P60603	Romo1	Reactive oxygen species modulator 1		51	58	0.0054086	75.189	11	4663500	5200900	6301300	4934400	0	0	4343200	4831200
ELNITAAK	P62082;F6SVV1	Rps7;Gm9493	40S ribosomal protein S7		42	49	0.03407	69.598	1	5035400	2312400	13563000	4176800	0	2952500	0	5515900
ELPFGDKDTK	Q91W50	Csde1	Cold shock domain-containing protein E1		296	305	0.0011707	105.46	11	26735000	7698100	22075000	94082000	4897500	88314000	5729800	48186000
ELQAMEALQNGQTTVEGSIEGQSAGAASHAMIEK	Q8BL48;Q8BL48-2	Unk	RING finger protein unkempt homolog		165	198	2.2e-39	140.49	4	4825000	2137400	0	4699300	0	0	0	0
ELQSQIVEAR	Q9D1Q4	Dpm3	Dolichol-phosphate mannosyltransferase subunit 3		73	82	0.00049386	102.95	3	2717900	0	4363500	1544200	3443500	0	1632600	2769600
ELQSVEQEVR	Q91YM4;Q91YM4-2;E9PUT1	Tbrg4	Protein TBRG4		162	171	0.00019925	128.81	6	9523000	2450500	21103000	5477400	3867200	2465900	1934100	12928000
ELRENTQTTIK	P61979-3;B2M1R6;H3BKD0;D3Z5X4;H3BKI8;H3BJS9;P61979;P61979-2;D3YWG1;H3BLL4;H3BK96	Hnrnpk;Gm7964	Heterogeneous nuclear ribonucleoprotein K		145	155	6.57e-05	100.93	1	14024000	14125000	0	9096800	7812100	24439000	6680000	6219500
ELSQGLLPLPQPYQAQGVLTSQALSQGSEPSSENANDTIILR	Q99KG3;Q99KG3-2;Q99KG3-3	Rbm10	RNA-binding protein 10		264	305	3.09e-47	144.7	2	13994000	0	51379000	11198000	11926000	23179000	0	7062300
ELTAVVQK	P62908;D3YV43	Rps3	40S ribosomal protein S3		68	75	0.0074237	101.41	3	12062000	0	82713000	15364000	6202500	0	4327500	16119000
ELTAVVQKR	P62908;D3YV43	Rps3	40S ribosomal protein S3		68	76	0.00047852	109.11	6	3802500	1468300	571710	3060600	0	9486500	502980	928430
ELVASATEAVPISR	Q7TSC1;G3UX48	Prrc2a	Protein PRRC2A		1783	1796	3.74e-10	139.3	1	1525100	0	2423700	1623100	0	0	0	1504900
EMEQLFSQYGR	Q60900;Q60900-2	Elavl3	ELAV-like protein 3		140	150	5.81e-29	234.39	36	587020000	589580000	832500000	439560000	781760000	379520000	318890000	567900000
EMGTPDVR	P62900	Rpl31	60S ribosomal protein L31		56	63	0.0026216	90.709	2	7615800	1371500	18526000	5066600	0	3203400	1602500	0
EMGVIAAMR	Q91W50	Csde1	Cold shock domain-containing protein E1		349	357	0.00010568	123.98	19	41120000	29263000	47167000	54778000	33482000	55252000	21423000	63260000
EMMESFEGPQPADVR	Q91YE7;Q91YE7-2;S4R1V5;S4R184;S4R1U7	Rbm5	RNA-binding protein 5		116	130	2.48e-21	156.96	13	9524200	7292500	12069000	7087300	7655000	4351600	5167400	9464100
EMQNLSQHGR	Q8K021;Q3TSA8;D3YTP4	Scamp1	Secretory carrier-associated membrane protein 1		107	116	0.00034776	70.908	4	996510	2402100	956600	0	693290	1206300	1290700	603750
EMTLDEWK	Q9CY58-2;Q9CY58;Q9CY58-3	Serbp1	Plasminogen activator inhibitor 1 RNA-binding protein		271	278	0.0010391	106.91	10	22491000	8004900	48198000	22237000	10748000	20670000	6849400	29345000
EMVLELIR	Q91WJ8;Q3TUE1;Q91WJ8-2	Fubp1	Far upstream element-binding protein 1		245	252	0.00057574	116.25	15	92827000	72084000	165150000	106320000	58048000	137780000	7991600	96429000
EMVPEFVVPDLTGFK	Q9CQN7;F7CXS7	Mrpl41;Gm6434	39S ribosomal protein L41, mitochondrial		53	67	1.62e-15	148.7	10	54588000	104390000	84960000	77969000	104140000	188730000	83221000	157700000
ENALVQMADASQAQLAMNHLSGQR	Q8BHD7;Q8BHD7-2;G8JL74;G3UXA6;G3UZ01;G3UXZ8	Ptbp3	Polypyrimidine tract-binding protein 3		367	390	1.4e-30	155.87	10	10497000	8071500	20998000	0	20550000	27234000	4373900	12661000
ENILEEFSK	Q8VHM5;F7B5B5;A2AW41	Hnrnpr			260	268	0.00049259	125.75	15	59443000	50583000	101440000	52094000	41799000	50303000	25800000	56144000
ENQGDETQGQQPPQRR	P62960;A2BGG7	Ybx1	Nuclease-sensitive element-binding protein 1		263	278	6.47e-08	101.3	5	507650	3347000	1489800	491720	1492400	959350	2093000	1960200
ENSMQNRPGR	Q91W18;Q91W18-2;Q91W18-3	Tdrd3	Tudor domain-containing protein 3		500	509	0.00065155	68.657	6	410260	0	2359100	1694700	1309200	3572500	1526300	2647600
EPEQLRK	P49312;Q5EBP8;P49312-2;Q8BG05-2;J3QNY1;B2RXM2;E9Q7H5;Q8BG05;A2AL12	Hnrnpa1;Hnrnpa3;Gm9242;Gm6793;Gm8991	Heterogeneous nuclear ribonucleoprotein A1;Heterogeneous nuclear ribonucleoprotein A3		30	36	0.037063	107.32	3	266570	1188800	0	508970	3439500	853530	960110	3182200
EPVRDVGR	E9Q5K9-3;E9Q5K9-2;E9Q5K9;D6RG95	Ythdc1			510	517	0.0567	48.794	1	289700	1164400	0	159580	1167900	1848000	1091700	1580600
EQILEEFSK	Q7TMK9;G3V018;Q7TMK9-2;G3UZI2;G3UZ48	Syncrip	Heterogeneous nuclear ribonucleoprotein Q		257	265	0.0022262	98.048	10	99400000	65083000	242000000	153600000	48400000	60564000	17788000	153300000
EQIVPKPEEEVAQK	Q9CPR4;Q6ZWZ7;B2RY53	Rpl17;Gm6133	60S ribosomal protein L17		154	167	0.0013166	62.357	9	13893000	9885200	15744000	19865000	11730000	7021000	5979300	21940000
EQLDNQLDAYMSK	Q9CY57;Q9CY57-5;Q9CY57-4;Q9CY57-3;E9PW20;Q9CY57-2	Chtop	Chromatin target of PRMT1 protein		215	227	5.73e-15	177.36	20	136140000	30324000	168540000	30232000	23837000	19068000	10542000	50002000
EQQMVMR	Q9JLR1;P61620	Sec61a2;Sec61a1	Protein transport protein Sec61 subunit alpha isoform 2;Protein transport protein Sec61 subunit alpha isoform 1		396	402	0.020102	52.636	7	1727600	2401700	4723100	1517500	2768100	383370	1481900	2454700
ERANGMELDGR	P62996;F8WJG3	Tra2b	Transformer-2 protein homolog beta		177	187	9.5e-06	118.77	16	17683000	28723000	45177000	15093000	31909000	47498000	21432000	33564000
ERDQGGFGDR	Q3U0V1	Khsrp	Far upstream element-binding protein 2		306	315	0.049189	42.485	2	0	1378500	0	0	1450400	3732700	1000300	1986000
ERPGFPPR	P97379;P97379-2	G3bp2	Ras GTPase-activating protein-binding protein 2		298	305	0.0065869	84.498	16	851790	4389300	1869500	3993100	1804100	7007800	1436100	3729800
ESDLSHVQNK	Q8VHM5;A2AW41	Hnrnpr			85	94	8.85e-32	242.59	6	1583700	10506000	6403700	35995000	15808000	26987000	5012600	52903000
ESESVDKVMDQK	Q60668;Q60668-3;F6ZV59;Q60668-4;G5E8G0;Q60668-2;G3X9W0;E9Q5B6	Hnrnpd	Heterogeneous nuclear ribonucleoprotein D0		147	158	2.56e-17	192.35	18	4758400	9184200	74269000	44304000	29664000	27746000	10420000	43969000
ESFEGSVR	P09405	Ncl	Nucleolin		587	594	0.0013132	123.98	5	109760000	98537000	436280000	41864000	1358800	51512000	66124000	252400000
ESLLLQVR	Q921S7	Mrpl37	39S ribosomal protein L37, mitochondrial		216	223	0.013297	89.752	4	1771800	4078100	2354900	2622300	4258100	5928900	1280200	5097800
ESLMQFSK	Q9EPU0;Q9EPU0-2	Upf1	Regulator of nonsense transcripts 1		914	921	0.0056015	74.2	2	2949000	1714000	9964800	7805000	4539300	754740	2814300	10671000
ESLMQFSKPR	Q9EPU0;Q9EPU0-2	Upf1	Regulator of nonsense transcripts 1		914	923	0.0021254	56.725	10	24991000	48820000	12526000	37548000	11434000	58825000	25047000	15851000
ESQTQDNITVR	Q9EPU0;Q9EPU0-2	Upf1	Regulator of nonsense transcripts 1		317	327	9.1e-06	138.99	5	948920	0	8230300	1099100	0	958840	394750	1567900
ESTGAQVQVAGDMLPNSTER	P60335;Q61990;Q61990-2;Q61990-3;P57722;P57722-2;E9Q7D8	Pcbp1;Pcbp2;Pcbp3	Poly(rC)-binding protein 1;Poly(rC)-binding protein 2;Poly(rC)-binding protein 3		125	144	4.49e-54	212.85	36	374460000	86223000	914750000	182710000	65391000	20164000	38939000	148300000
ESTNIFSPSDSLK	P28658	Atxn10	Ataxin-10		346	358	0.00022137	95.428	5	0	1459200	1310600	566080	1487100	0	1360500	2257400
ETDGSETPEPFAAEAK	Q78PY7;Q3TJ56	Snd1	Staphylococcal nuclease domain-containing protein 1		234	249	3.99e-22	173.19	8	21460000	2406600	46093000	6913800	2865400	4432200	1023000	5123000
ETGSAIEAEELVR	Q71M36;Q71M36-2;Q71M36-4	Cspg5	Chondroitin sulfate proteoglycan 5		35	47	0.00034559	89.231	3	3446200	1999800	2077000	0	1190600	0	0	0
ETLEEVFEK	P09405	Ncl	Nucleolin		501	509	0.0010428	107.79	22	251340000	192700000	468670000	301440000	304940000	222440000	145070000	563500000
ETPPGGNLSPAPR	Q7TSC1;G3UX48	Prrc2a	Protein PRRC2A		994	1006	0.00046772	84.892	9	16574000	9793900	61170000	10158000	12400000	5155700	8550800	15283000
ETSADILTQIGR	Q3UBX0;D3Z7P2;D3Z3Z2;D3YX08;D3Z0I8	Tmem109	Transmembrane protein 109		48	59	2.09e-08	137.4	4	1696800	2785100	4967700	3058400	5197600	1038900	0	3373700
ETSLLAVPGALSPLAIPNAAAAAAAAAAGR	Q91Z31-2;Q91Z31	Ptbp2	Polypyrimidine tract-binding protein 2		297	326	1.76e-47	161.49	5	0	72363000	186230000	537720000	59747000	370360000	0	175200000
ETSMVHELNR	P61620	Sec61a1	Protein transport protein Sec61 subunit alpha isoform 1		406	415	0.0021369	55.353	4	1363500	933990	3685500	0	2212500	2208500	5343600	5301000
EVAFFNNFLTDAK	Q99MR6;Q99MR6-3;Q99MR6-4;Q99MR6-2	Srrt	Serrate RNA effector molecule homolog		745	757	9.66e-10	150.14	2	10532000	0	14698000	11277000	11711000	13980000	16498000	12805000
EVATAIR	P25444;D3YVC1;D3YWJ3;J3QMG5;E9Q1N8;D3Z536	Rps2;Gm5786;Gm18025;Gm8225	40S ribosomal protein S2		146	152	0.00859	117.93	6	62478000	0	0	54429000	8083700	36579000	0	89706000
EVCFTIENK	Q78PY7;Q3TJ56;E9Q3E9	Snd1	Staphylococcal nuclease domain-containing protein 1		94	102	0.00026476	142.04	9	15172000	6216800	30763000	11081000	8483500	5083300	3718700	17423000
EVDEISPEDDQR	Q0VBL3	Rbm15			359	370	1.39e-13	176.18	8	5300700	15147000	44494000	855950	18250000	4083500	7271600	7749700
EVEGDDVPESIMLEMK	Q00PI9	Hnrnpul2	Heterogeneous nuclear ribonucleoprotein U-like protein 2		576	591	7.52e-09	106.82	9	4490500	3432600	5671100	4378800	1183300	1315400	0	9949900
EVEVEVESMDK	Q78PY7	Snd1	Staphylococcal nuclease domain-containing protein 1		593	603	4.46e-06	119.03	5	6767700	551910	11694000	2397700	0	1841500	0	2451600
EVFEDAMEIR	P09405	Ncl	Nucleolin		413	422	7.4e-05	108.47	15	58433000	40581000	82617000	75961000	33522000	82508000	29082000	79176000
EVFSIAGTVK	A2ATP6;A2ATP5;Q8C854-1;Q8C854-2;F6XJA1;Q8C854;Q8C854-3;G8JL68	Myef2	Myelin expression factor 2		242	251	0.00071379	98.04	9	0	35842000	87502000	37236000	0	46261000	29345000	80515000
EVFSMAGVVVR	Q9D0E1;Q9D0E1-2;B8JK33;B8JK32;F6W322	Hnrnpm	Heterogeneous nuclear ribonucleoprotein M		221	231	4.7e-05	97.813	8	46282000	45801000	64477000	25009000	24586000	42275000	25098000	26197000
EVGSIIGK	P60335;Q61990;Q61990-2;Q61990-3;P57722;P57722-2;E9Q7D8;P57724;A0A087WRH3;A0A087WSI1;A0A087WR61	Pcbp1;Pcbp2;Pcbp3;Pcbp4	Poly(rC)-binding protein 1;Poly(rC)-binding protein 2;Poly(rC)-binding protein 3;Poly(rC)-binding protein 4		24	31	0.001477	107.29	13	106690000	37527000	244730000	184310000	89635000	73637000	26779000	153720000
EVGSIIGKK	P60335;Q61990;Q61990-2;Q61990-3;P57722;P57722-2;E9Q7D8;P57724;A0A087WRH3;A0A087WSI1;A0A087WR61	Pcbp1;Pcbp2;Pcbp3;Pcbp4	Poly(rC)-binding protein 1;Poly(rC)-binding protein 2;Poly(rC)-binding protein 3;Poly(rC)-binding protein 4		24	32	0.020767	70.056	2	2335100	2641600	0	3572800	502340	7899800	915750	1383200
EVLLEAQDMAVR	Q8BU88	Mrpl22	39S ribosomal protein L22, mitochondrial		113	124	5.23e-06	111.94	7	1480600	2264800	4419400	4047000	2747000	3262100	1040800	5558800
EVMFPPGTR	Q920Q6;Q920Q6-3;Q920Q6-2	Msi2	RNA-binding protein Musashi homolog 2		189	197	0.0002646	104.2	49	13221000	22600000	39492000	34014000	8538200	6402200	11361000	12411000
EVMSPTGSAR	Q61474;Q61474-2;F8WJA5	Msi1	RNA-binding protein Musashi homolog 1		188	197	0.00021205	90.827	7	2598300	826990	9582200	2089200	1482200	703560	1043600	4144100
EVYQQQQYGSGGR	Q99020;Q80XR6;Q20BD0	Hnrnpab	Heterogeneous nuclear ribonucleoprotein A/B		238	250	1.13e-19	202.92	13	55965000	18035000	84942000	9113500	38859000	7467500	9371900	33072000
EWTCPNLK	Q8C3F2;Q8C3F2-3;Q6A0A9	Fam120c;FAM120A	Constitutive coactivator of PPAR-gamma-like protein 2;Constitutive coactivator of PPAR-gamma-like protein 1		664	671	0.04836	64.207	1	0	1335000	0	5324900	0	3048300	616750	8584300
EYFGGFGEVESIELPMDNK	Q60668;Q60668-3;F6ZV59;Q60668-4;G5E8G0;Q60668-2;G3X9W0;F6SHF3	Hnrnpd	Heterogeneous nuclear ribonucleoprotein D0		200	218	2.93e-103	302.9	16	328620000	411620000	580470000	127240000	172520000	420540000	103130000	269890000
EYFGQFGEVK	Q61474;Q61474-2;F8WJA5	Msi1	RNA-binding protein Musashi homolog 1		38	47	0.00036207	108.43	9	26521000	46436000	65285000	29685000	51011000	29116000	25373000	56741000
EYGMIYLGK	Q78PY7;Q3TJ56;E9Q3E9	Snd1	Staphylococcal nuclease domain-containing protein 1		108	116	0.0026814	67.897	9	11264000	0	13546000	10271000	1297900	10130000	2283600	7700100
EYLTTLGQR	Q99PU8;D3Z2J3;Q99PU8-2;Q99PU8-3	Dhx30	Putative ATP-dependent RNA helicase DHX30		888	896	0.0025318	96.034	3	2829800	909540	5016300	5533200	1782100	2851600	1276500	3463500
EYTINIHK	P62900	Rpl31	60S ribosomal protein L31		24	31	0.0050561	107.01	10	6485200	17065000	11583000	27600000	14484000	38066000	10019000	20744000
FAANPNQNK	P70372	Elavl1	ELAV-like protein 1		183	191	0.00046781	127.56	8	91309000	38438000	1020500000	105840000	280620000	54334000	0	332460000
FACHSASLTVR	Q99K48;Q99K48-2	Nono	Non-POU domain-containing octamer-binding protein		145	155	1.48e-06	141.71	13	9937500	25536000	0	7857200	11420000	73425000	5817000	12905000
FADTDKER	Q7TSY6;Q7TSY6-4;Q7TSY6-2;Q7TSY6-3;Q7TSY6-5;Q7TSY6-6;D3Z4T1;D3Z580;D3Z4C5;D3Z588	Celf4;Celf5	CUGBP Elav-like family member 4		229	236	0.00055983	157.68	15	5769400	31490000	90217000	27102000	58529000	51803000	16872000	45785000
FADTQKDK	Q9Z0H4-2;Q9Z0H4-6;S4R1S7;Q9Z0H4-7;Q9Z0H4-5;Q9Z0H4-4;S4R2S7;Q9Z0H4;Q9Z0H4-9;Q9Z0H4-8;S4R2U7;Q9Z0H4-11;E9QA47;P28659-4;P28659;P28659-2;P28659-3;V9GX43	Celf2;Celf1	CUGBP Elav-like family member 2;CUGBP Elav-like family member 1		221	228	0.011047	134.26	4	419110	1013600	2823700	1406000	1878800	1833000	387530	1640600
FADTQKDKEQK	P28659-4;P28659;P28659-2;P28659-3	Celf1	CUGBP Elav-like family member 1		212	222	5.75e-05	132.44	3	1064700	3954500	21025000	771520	2211100	11829000	7387900	5469200
FADTQKDKEQR	Q9Z0H4-2;Q9Z0H4-6;S4R1S7;Q9Z0H4-7;Q9Z0H4-5;Q9Z0H4-4;S4R2S7;Q9Z0H4;Q9Z0H4-9;Q9Z0H4-8;S4R2U7;Q9Z0H4-11;E9QA47;V9GX43	Celf2	CUGBP Elav-like family member 2		221	231	2.01e-15	200.82	23	52183000	48127000	6291100	6001400	3954100	143820000	43106000	18493000
FAGAHLGPEGQNLVQEEVVAR	Q91XI1;Q91XI1-2	Dus3l	tRNA-dihydrouridine(47) synthase [NAD(P)(+)]-like		168	188	8.48e-19	126.4	10	0	9713400	0	5207900	2002300	3984700	0	5909200
FAHPADSTMIDTNDNTVTVCMDYIK	Q8C181;Q8C181-3;Q8C181-2;Q8C181-4;Q9JKP5;G3X9Q0	Mbnl2;Mbnl1	Muscleblind-like protein 2;Muscleblind-like protein 1		201	225	5.29e-26	134.66	8	3939900	3018600	2795200	3744200	0	16331000	1732700	1829400
FAISELFAK	P09405	Ncl	Nucleolin		327	335	9.16e-06	169.12	10	263260000	169890000	586500000	447650000	121320000	645850000	119400000	401520000
FANNPSQK	Q60900;Q60900-2;Q8BVA9;A2A9R8;A2A9S2;A2A9S0;A2A9S3;Q61701;A2A9R6;Q61701-2;B1AXZ4;B1AXZ5;Q60899;Q3UR02;Q80Y51;B1AXZ6;B1AXZ0;Q80UJ0	Elavl3;Elavl4;Elavl2	ELAV-like protein 3;ELAV-like protein 4;ELAV-like protein 2		214	221	0.0010589	155.03	9	8184000	2539400	126720000	23251000	24232000	8030000	11510000	193120000
FAQPGSFEYEYAMR	Q99K48	Nono	Non-POU domain-containing octamer-binding protein		259	272	4.88e-06	114.7	22	17876000	26040000	40463000	35135000	14015000	44431000	11253000	27595000
FAQPGTFEFEYASR	Q8R326;Q8R326-2	Pspc1	Paraspeckle component 1		264	277	0.00025321	82.651	3	9225400	3180500	6405500	1856700	2092600	12466000	1145300	2047000
FARPDFR	Q8R5J9	Arl6ip5	PRA1 family protein 3		21	27	0.039184	66.429	2	0	5316500	1195200	317380	1739600	11701000	2528300	1244500
FASNVVEK	Q80U58-2;Q3TQ29;Q3UR91;Q80U58;Q80U58-3;Q80U78;Q80U78-3;Q3TTW5;Q80U78-2;E9Q6M7	Pum2;Pum1	Pumilio homolog 2;Pumilio homolog 1		1080	1087	0.0093264	97.635	5	28481000	4791100	97110000	29429000	11394000	23990000	2817100	40338000
FATHAAALSVR	Q8VIJ6	Sfpq	Splicing factor, proline- and glutamine-rich		358	368	2.04e-06	134.38	28	101660000	247530000	162480000	142050000	151840000	1114500000	105090000	175590000
FATHGAALTVK	Q8R326;Q8R326-2	Pspc1	Paraspeckle component 1		150	160	2.65e-06	151.92	8	22480000	44967000	26851000	66996000	16568000	120100000	8249300	64502000
FDAMPFTLR	P50580;P50580-2;D3YVH7	Pa2g4	Proliferation-associated protein 2G4		273	281	0.00083616	86.882	12	15871000	36957000	0	23749000	35087000	31520000	2702600	41472000
FDEVYGK	Q8R3K3	Ptcd2	Pentatricopeptide repeat-containing protein 2, mitochondrial		325	331	0.020621	104.45	4	4638200	0	13179000	4590000	5648700	0	1981800	8858400
FDGTEGPR	Q6ZQ58;Z4YJT3	Larp1	La-related protein 1		343	350	0.01158	93.162	8	2227600	1770400	7111000	1639100	3790600	1160600	2282700	5266400
FDQLFDDESDPFEVLK	Q9CY58-2;Q9CY58;Q9CY58-3;Q9CY58-4	Serbp1	Plasminogen activator inhibitor 1 RNA-binding protein		17	32	3.75e-30	204.99	9	56276000	22969000	0	81094000	21923000	125780000	21805000	58676000
FDSEYER	Q8K310;A0A087WSU2	Matr3	Matrin-3		246	252	0.0049317	127.12	6	13525000	12008000	53057000	7888400	36542000	9851800	17504000	62678000
FDTGNLCMVTGGANLGR	P62702;Q3V1Z5;V9GWY0	Rps4x;Rps4y2	40S ribosomal protein S4, X isoform		175	191	2e-11	111.34	12	3925400	4395900	4524500	4701200	3093100	2243900	4234500	3284500
FEDPRDAEDAIYGR	Q9D0B0	Srsf9	Serine/arginine-rich splicing factor 9		60	73	3.97e-08	122.33	6	1990400	7170500	4055200	0	4819700	3277300	3278800	3241800
FEDVPIAHIK	Q9DCA2;Q3U8Y1	Mrps11	28S ribosomal protein S11, mitochondrial		77	86	0.0026286	60.167	5	2639800	8196700	4431400	7544700	5317100	15736000	3643000	5945300
FEEDDGDVAMNDPQDGPR	Q99JX7;V9GXF3;V9GX96	Nxf1	Nuclear RNA export factor 1		51	68	1.5e-44	208.49	16	11754000	14585000	39781000	0	21443000	848460	5864400	18202000
FEEDIINSMSNSPATSKPPVTLR	P57722;P57722-2;E9Q7D8	Pcbp3	Poly(rC)-binding protein 3		111	133	4.89e-94	259.93	33	44283000	141810000	117120000	99261000	250250000	202590000	126010000	187090000
FEGDTGLIVR	O55201;O55201-2	Supt5h	Transcription elongation factor SPT5		483	492	0.0027303	73.499	1	1197600	0	2223000	2105900	974240	1063600	814250	1399200
FEKPLEEK	Q9CY58-2;Q9CY58;Q9CY58-3;Q9CY58-4	Serbp1	Plasminogen activator inhibitor 1 RNA-binding protein		138	145	0.0076798	158.76	10	12711000	25827000	11823000	30716000	11126000	58116000	11875000	16891000
FELPMGTTEQPPLPQQTQPPTK	E0CXT7;Q8BQZ5;B2LVG5;B2LVG6;F7B6Z5;Q8BQZ5-3;Q8BQZ5-2	Cpsf4	Cleavage and polyadenylation specificity factor subunit 4		169	190	2.47e-08	83.395	3	0	0	3351000	2192800	1148500	2189800	0	2603500
FENLDMSHR	Q0VBL3	Rbm15			420	428	0.00016321	114.89	20	85069000	106260000	35259000	67626000	83182000	144760000	80432000	121020000
FEPPQSDSDGQRR	Q6NV83;Q6NV83-3;Q6NV83-2;A0A087WRG2	U2surp	U2 snRNP-associated SURP motif-containing protein		231	243	8.71e-05	80.69	9	1738200	4213700	0	3215500	3353700	4258400	2504100	4218900
FEPYSNPTK	Q9D0E1;Q9D0E1-2;B8JK33;B8JK32	Hnrnpm	Heterogeneous nuclear ribonucleoprotein M		60	68	0.0010206	108.43	3	15551000	3763700	72803000	22254000	14184000	3995000	5113100	39015000
FEPYSNPTKR	Q9D0E1;Q9D0E1-2;B8JK33;B8JK32	Hnrnpm	Heterogeneous nuclear ribonucleoprotein M		60	69	0.00013984	92.538	9	8188600	15086000	18186000	22651000	10329000	51549000	12974000	29191000
FESAESAEK	A2ATP6;A2ATP5;Q8C854;Q8C854-3;G8JL68	Myef2	Myelin expression factor 2		560	568	0.0067723	77.533	3	822120	1116300	21497000	1681500	3995600	0	906150	2809200
FESFLAER	P23249;D3YVL0;E9PW39;D3YYR1	Mov10	Putative helicase MOV-10		17	24	0.0046353	108.74	10	2879000	5849800	6177500	5040500	4260100	3284300	2566900	4373000
FESILPR	E9QNN1;A0A087WPL5;O70133-2;O70133;O70133-3;Q3UR42	Dhx9	ATP-dependent RNA helicase A		478	484	0.0017123	134.66	8	9429100	10387000	21432000	0	21034000	11114000	10446000	23639000
FESPEVAER	Q9D0E1;Q9D0E1-2	Hnrnpm	Heterogeneous nuclear ribonucleoprotein M		698	706	0.00037671	134.25	20	82421000	29447000	154760000	69241000	77958000	20377000	32852000	136400000
FFAMPYVDR	Q8K2Y7	Mrpl47	39S ribosomal protein L47, mitochondrial		201	209	0.0012905	79.148	6	7440000	22337000	7826500	11981000	9550400	13079000	10393000	19855000
FFEFGSHEQK	Q80U78;Q80U78-3;Q3TTW5;Q80U78-2;E9Q6M7	Pum1	Pumilio homolog 1		906	915	0.000202	90.142	1	1020400	2890000	4228900	0	1688000	17058000	0	4018800
FFEFGSLDQK	Q80U58-2;Q3TQ29;Q3UR91;Q80U58;Q80U58-3	Pum2	Pumilio homolog 2		704	713	0.00021827	125.75	3	21044000	20646000	53430000	78646000	26541000	105200000	13312000	31404000
FFFDVGCNK	O35295	Purb	Transcriptional activator protein Pur-beta		244	252	0.00080665	114.64	10	17542000	12715000	35408000	14206000	16940000	47252000	9547800	15613000
FFFDVGSNK	P42669	Pura	Transcriptional activator protein Pur-alpha		230	238	6.22e-07	181.55	37	306320000	295160000	585770000	346550000	370280000	754220000	181540000	304800000
FFLSQESK	P59764	Dock4	Dedicator of cytokinesis protein 4		744	751	0.029259	72.23	2	920160	1801600	0	963760	2180300	298910	0	1139400
FFSGYGR	Q3TWW8	Srsf6			21	27	0.039862	89.427	2	17016000	21097000	35056000	15162000	19733000	16423000	0	24947000
FGATNIILK	Q91YX5;E9QL80	Lpgat1	Acyl-CoA:lysophosphatidylglycerol acyltransferase 1		215	223	0.020119	63.076	4	0	2470000	1532600	1646400	2238100	2868100	0	2173500
FGEISLR	Q6PHZ5	Rbm15b	Putative RNA-binding protein 15B		163	169	0.0062407	120.65	10	19727000	16389000	22382000	26392000	8268100	19761000	11077000	21641000
FGENFIK	Q8R4E6	Purg	Purine-rich element-binding protein gamma		313	319	0.0062614	120.62	7	37194000	16618000	60496000	47104000	31617000	46734000	27599000	49537000
FGEVVDCTLK	Q60668;Q60668-3;F6ZV59;Q60668-4;G5E8G0;Q60668-2;G3X9W0;E9Q5B6	Hnrnpd	Heterogeneous nuclear ribonucleoprotein D0		120	129	0.00028647	117.02	30	672660000	1214400000	1946900000	730970000	1076300000	503940000	129860000	1382500000
FGFPEGSVELYAEK	P62908;D3YV43	Rps3	40S ribosomal protein S3		77	90	6.69e-06	111.83	3	32569000	8116100	36116000	14029000	2600700	81977000	0	16459000
FGGAFCR	O35295	Purb	Transcriptional activator protein Pur-beta		280	286	0.0046774	154.29	9	59168000	14166000	86307000	60078000	14670000	76189000	10178000	54830000
FGGNPGGFGNQGGFGNSR	Q921F2;A0A087WR97	Tardbp	TAR DNA-binding protein 43		276	293	1.76e-133	337.35	46	327240000	329990000	708610000	597340000	348290000	833920000	185100000	879580000
FGGPVHHQAQR	P70372	Elavl1	ELAV-like protein 1		207	217	9.93e-07	145.25	49	71779000	26607000	220100000	24858000	85776000	181100000	32047000	115760000
FGGSYGGR	O88291	Znf326	DBIRD complex subunit ZNF326		103	110	0.00063417	163.67	11	20948000	20597000	18710000	16256000	25560000	7243400	14772000	23489000
FGHTFCK	P42669	Pura	Transcriptional activator protein Pur-alpha		266	272	0.0041908	158.08	5	1801300	1442600	2908100	2593900	271760	31945000	0	2409200
FGIHPVAGR	Q61941;Q8C9V5;Q8BGK0	Nnt	NAD(P) transhydrogenase, mitochondrial		960	968	0.031685	39.305	3	1579100	6641100	1862500	3575900	3222100	3965800	1390900	1846100
FGISSVPTK	Q9D1J3	Sarnp	SAP domain-containing ribonucleoprotein		127	135	0.0064785	78.556	2	5187800	2548000	6340400	5488500	0	0	1101500	5218700
FGIVTSSAGTGTTEDTEAK	Q9D1J3	Sarnp	SAP domain-containing ribonucleoprotein		181	199	1.54e-26	170.61	7	8211700	3110500	13207000	6205900	3335900	2672900	1400300	4724600
FGNPGER	Q501J6;Q3U741;Q501J6-2	Ddx17	Probable ATP-dependent RNA helicase DDX17		31	37	0.0054853	121.52	8	2079700	1798900	14555000	2151200	16905000	1591800	6518100	13490000
FGNTLAR	Q8BZ20	Parp12	Poly [ADP-ribose] polymerase 12		361	367	0.0047973	135.87	5	11459000	7937300	20996000	13415000	4284700	7982100	4266300	10544000
FGPALSVK	P29341;Q9D4E6	Pabpc1;Pabpc6	Polyadenylate-binding protein 1		214	221	0.019684	82.279	9	146690000	30743000	172010000	255340000	16261000	173000000	17565000	146310000
FGPDNMGR	Q9DBR0	Akap8	A-kinase anchor protein 8		293	300	0.0097771	64.42	6	5057500	6680200	8484700	0	6648900	2108400	7221700	8205300
FGPLASVK	Q6NV83;Q6NV83-3;Q6NV83-2;A0A087WRG2	U2surp	U2 snRNP-associated SURP motif-containing protein		297	304	0.01158	93.162	10	23559000	41413000	39460000	19852000	55581000	20447000	41061000	40486000
FGPLVVDWPHK	Q7TN99;Q7TN99-2;D3Z5R9;F6T0J8;Q7TN99-3;Q7TN99-4;D3Z1R6;Q7TN99-5;Q812E0;E9Q969;E9Q5X2;D3YUJ4	Cpeb3;Cpeb2	Cytoplasmic polyadenylation element-binding protein 3;Cytoplasmic polyadenylation element-binding protein 2		482	492	5.41e-06	115.57	1	5755200	14236000	6589000	3414000	7356000	22172000	9191400	6639700
FGPVFMR	Q8R3K3	Ptcd2	Pentatricopeptide repeat-containing protein 2, mitochondrial		125	131	0.040348	50.025	2	0	2615900	0	9291500	2602200	0	3466900	5260700
FGPYESYDSR	O88291	Znf326	DBIRD complex subunit ZNF326		71	80	0.0013653	86.189	9	14542000	27012000	22783000	14962000	23502000	12137000	14546000	29872000
FGQAATMEGIGAIGGTPPAFNRPAPGAEFAPNK	Q99K48	Nono	Non-POU domain-containing octamer-binding protein		437	469	2.06e-213	352.48	17	36634000	145840000	88984000	97373000	86639000	197510000	72680000	46526000
FGQGGAGPVGGQGPR	Q8VIJ6	Sfpq	Splicing factor, proline- and glutamine-rich		659	673	1.3e-25	190.34	24	140730000	214510000	207610000	252420000	273090000	159480000	149150000	345650000
FGSGMNMGR	Q9D0E1;Q9D0E1-2;B8JK33;B8JK32;F6W322;F7C9U3	Hnrnpm	Heterogeneous nuclear ribonucleoprotein M		362	370	0.00045729	88.37	24	48656000	17908000	112870000	87072000	36352000	61172000	13010000	121890000
FGSQGEAQAAIQGLHGSR	Q7TN33;D3YU11;D3YX51;Q7TN33-2	Celf6	CUGBP Elav-like family member 6		181	198	3e-38	197.45	9	7487700	21805000	32504000	37705000	17264000	70230000	4698700	14942000
FGVITEVDIK	Q0VBL3	Rbm15			396	405	0.00062729	99.973	16	36895000	55114000	48360000	10688000	34707000	66885000	20863000	24183000
FGVVTEVVMIYDAEK	Q9JII5;Q9JII5-2;Q3UGB5;D3Z4J1	Dazap1	DAZ-associated protein 1		136	150	5.94e-25	174.24	2	5516000	7319000	48141000	5012200	2245600	74564000	10705000	13503000
FGYVDFESAEDLEK	P09405	Ncl	Nucleolin		351	364	1.92e-20	154.65	7	67912000	24787000	0	52678000	17313000	144960000	21081000	70486000
FHTVSGSK	Q99020;Q80XR6;Q20BD0	Hnrnpab	Heterogeneous nuclear ribonucleoprotein A/B		221	228	0.0006742	162.97	5	2030100	1911400	3668100	7964700	0	23876000	0	7437100
FIDDVVSAVLR	Q8C7K6	Pcyox1l	Prenylcysteine oxidase-like		204	214	0.00028325	95.618	4	6257300	16190000	7141300	6884100	23650000	14905000	21372000	13669000
FIDTTSK	P27659;Q9CQ09;E9PWZ3	Rpl3;Rpl3l	60S ribosomal protein L3		367	373	0.014568	111.04	4	5837200	2155500	14254000	4460100	3375000	972780	1453300	4136000
FIEIAAR	Q8VEK3;G3XA10	Hnrnpu	Heterogeneous nuclear ribonucleoprotein U		542	548	0.0045871	155.73	14	119310000	64874000	162430000	150140000	44918000	152830000	44641000	135200000
FIINSYPK	Q14C51	Ptcd3	Pentatricopeptide repeat domain-containing protein 3, mitochondrial		120	127	0.0052903	106.04	4	2758000	694240	3378000	8713400	0	5339900	0	3684300
FIMESGAK	P62908;D3YV43	Rps3	40S ribosomal protein S3		125	132	0.0010666	106.36	21	85286000	190170000	241110000	175550000	248960000	87065000	166190000	175280000
FISEAQPYR	Q5XJV6;E9QNZ5;F6TC98;D3Z7K7	Lmtk3	Serine/threonine-protein kinase LMTK3		178	186	0.054442	47.96	0	3453000	1542000	0	3796300	2929600	1704600	2764500	2505000
FKDPNAPK	P63158;D3YZ18	Hmgb1	High mobility group protein B1		89	96	0.020355	64.42	2	0	4580000	1769700	1201100	1329200	2337800	2177900	1981900
FKDPNCVGTVLASR	Q9JII5;Q9JII5-2;Q3UGB5;D3Z4J1	Dazap1	DAZ-associated protein 1		58	71	0.0033442	53.395	4	0	2364900	3492300	2187300	0	4841300	1512800	4807700
FLDFSHR	Q8CH25;Q8CH25-2	Sltm	SAFB-like transcription modulator		766	772	0.0070115	91.626	6	811240	10506000	4394100	2061200	8873600	15019000	3101900	6545200
FLDPDPAPSTLDR	Q5SWP3;H3BKC6	Nacad	NAC-alpha domain-containing protein 1		1141	1153	0.00032191	90.412	8	2900200	8226300	5429800	3718300	0	2923700	3229800	4313600
FLEEYLSSTPQR	P61804	Dad1	Dolichyl-diphosphooligosaccharide--protein glycosyltransferase subunit DAD1		12	23	0.00022773	100.38	3	956790	2048700	2700300	2551200	5177800	2657100	2219800	2919500
FLGTVEK	Q91W50	Csde1	Cold shock domain-containing protein E1		428	434	0.051307	82.671	4	106060000	32748000	130800000	233710000	38701000	128790000	25361000	207660000
FLMDSGTK	Q3KNY0;A0A087WPK2;Q3KNY0-3;F6QKE4;Q3KNY0-4;Q3KNY0-2	Igfn1	Immunoglobulin-like and fibronectin type III domain-containing protein 1		2546	2553	0.032777	46.426	4	2698200	1742600	3323900	5803900	0	0	0	2814800
FLNDSEQVAR	Q9JMG3;D3Z5X7;D3Z108;E9QN77	Tmub1	Transmembrane and ubiquitin-like domain-containing protein 1		108	117	0.00086362	94.692	4	2295700	1467800	4827400	0	2689600	0	2871400	0
FLPRPPGEK	Q9CY66;D3YZ09;Q9CY66-3;Q9CY66-2;F6SL78	Gar1	H/ACA ribonucleoprotein complex subunit 1		168	176	0.036739	48.091	2	2038300	0	3681700	4788700	3152200	8243600	0	3586900
FLSPEFIPPR	Q9D338	Mrpl19	39S ribosomal protein L19, mitochondrial		75	84	0.00029739	115.78	13	11775000	19877000	47441000	42665000	46116000	1607500	19145000	50291000
FLVGFTNK	Q9CY50	Ssr1	Translocon-associated protein subunit alpha		103	110	0.0068934	102.46	12	7794100	11388000	10825000	10251000	7457900	9196800	5118400	7194800
FLVPDYNDEIR	Q9WU01	Khdrbs2	KH domain-containing, RNA-binding, signal transduction-associated protein 2		158	168	8.74e-06	139.86	10	5318500	18565000	16136000	10472000	25000000	19665000	17294000	19638000
FMQDPMEIFVDDETK	Q9Z1N5	Ddx39b	Spliceosome RNA helicase Ddx39b		242	256	6.89e-05	69.485	1	0	1383100	1482400	2170000	0	1650700	0	0
FMQTFVLAPEGSVANK	P97855	G3bp1	Ras GTPase-activating protein-binding protein 1		108	123	1.61e-21	159.34	7	5241700	3630600	8884300	12021000	0	10456000	1211600	4209300
FMQTFVLAPEGSVPNK	P97379;P97379-2	G3bp2	Ras GTPase-activating protein-binding protein 2		108	123	6.13e-18	133.96	7	14495000	0	22847000	29743000	1357700	32101000	0	7023200
FMTTAMYDAR	Q9EPU0;Q9EPU0-2	Upf1	Regulator of nonsense transcripts 1		935	944	0.00027153	89.171	18	17051000	16453000	33576000	33282000	23885000	17017000	25601000	29839000
FNADEFEDMVAEK	Q6ZWV3;I7HLV2	Rpl10	60S ribosomal protein L10		176	188	6.51e-09	128.35	11	4428100	1436000	6104100	6583600	0	2851200	0	1853200
FNCGSGGIIR	Q66JV4;Q66JV4-2	Rbm12b2	RNA-binding protein 12B-B		750	759	0.00055161	101.66	4	1386800	2491000	0	0	3074200	962960	1115600	2838300
FNIHNNR	O88532	Zfr	Zinc finger RNA-binding protein		1042	1048	0.038429	49.59	2	778720	1994000	1334500	1134400	1148100	7982100	0	1882900
FNISTDR	Q91W50	Csde1	Cold shock domain-containing protein E1		318	324	0.0031266	162.31	7	0	5817500	0	45369000	16622000	26217000	10500000	64390000
FNISTDRR	Q91W50	Csde1	Cold shock domain-containing protein E1		318	325	6.22e-05	140.63	14	24809000	34436000	19934000	73450000	10662000	191500000	14004000	32142000
FNVPVSLESK	Q9D1J3	Sarnp	SAP domain-containing ribonucleoprotein		110	119	0.0013841	86.014	7	5923400	2420100	8904800	9632300	1509600	4870400	726450	4972100
FNYSGSGGR	Q9Z1X4;Q9Z1X4-3	Ilf3	Interleukin enhancer-binding factor 3		809	817	0.00034997	136.21	10	15126000	8164100	32975000	12082000	29938000	6355500	14263000	44154000
FPDTASVQSSFER	Q8CH25;Q8CH25-2	Sltm	SAFB-like transcription modulator		777	789	1.1e-06	117.7	4	1196800	2239500	2580500	1348500	2731500	0	1245500	2423100
FPNLQLR	Q80U58-2;Q3TQ29;Q3UR91;Q80U58;Q80U58-3;F6YD01	Pum2	Pumilio homolog 2		640	646	0.018199	106.85	1	4436200	6835800	23036000	10688000	8518200	9578200	4664200	15199000
FPPLGGGGGIGYEANPGVPPATMSGSMMGSDMR	Q8VIJ6	Sfpq	Splicing factor, proline- and glutamine-rich		623	655	1.06e-11	84.403	10	10003000	0	18800000	25761000	0	5857700	2609800	13313000
FQDQGPPER	Q9CY66;D3YZ09;Q9CY66-3;Q9CY66-2	Gar1	H/ACA ribonucleoprotein complex subunit 1		72	80	0.00029474	140.16	8	11140000	5290800	28741000	17050000	15002000	2736100	6580500	20709000
FQLCVLGQNAQTMAYNITPLR	Q91W50	Csde1	Cold shock domain-containing protein E1		654	674	3.28e-31	163.11	2	3998100	9109000	35600000	20876000	5858900	38503000	0	11700000
FQNLDMAHR	Q6PHZ5	Rbm15b	Putative RNA-binding protein 15B		380	388	0.0003135	102.62	19	21103000	72710000	30776000	31136000	29729000	16612000	37512000	38083000
FQPYESYDAR	Q9DBR0	Akap8	A-kinase anchor protein 8		128	137	0.015477	58.592	2	0	0	0	0	1180900	0	611370	1923500
FQQISSVR	Q8R191	Syngr3	Synaptogyrin-3		92	99	0.0073582	101.54	2	1560400	1616400	2616400	3052600	1344100	0	1024500	2032700
FQQVPTDALANK	Q6ZQ58;Z4YJT3	Larp1	La-related protein 1		719	730	0.00031192	98.156	1	24795000	0	45343000	12585000	0	5884100	0	12598000
FQRPGDPQSAQDK	Q64213;Q64213-2;E9Q4Q2;D3YZC9;D3YZD0;Q64213-3	Sf1	Splicing factor 1		294	306	4.22e-06	115.35	3	804620	1094400	0	2709400	0	5209900	486900	1592700
FRDPDLR	Q9JJ43;Q9JJ43-3;Q9JJ43-2;Q9JJ43-4;Q8BP71-6;Q8BP71;Q8BP71-5;Q8BP71-7;Q8BP71-8;Q8BP71-3;Q8BP71-2;Q8BP71-4;Q8BIF2-2;Q8BIF2;Q8BIF2-4;Q8BIF2-5;Q8BIF2-3;A2A4W9;Q9JJ43-5;Q9JJ43-6;Q9JJ43-7	Rbfox1;Rbfox2;Rbfox3	RNA binding protein fox-1 homolog 1;RNA binding protein fox-1 homolog 2;RNA binding protein fox-1 homolog 3		127	133	0.0020636	143.89	14	61997000	158010000	108770000	214750000	111970000	466970000	142820000	205140000
FRLDNLLNMAYGVK	Q60900;Q60900-2;Q8BVA9;A2A9R8;A2A9S2;A2A9S0;Q61701;A2A9R6;B1AXZ4;B1AXZ5;Q60899;Q3UR02;Q80Y51	Elavl3;Elavl4;Elavl2	ELAV-like protein 3;ELAV-like protein 4;ELAV-like protein 2		249	262	0.0011958	53.038	1	2565200	0	7367200	0	921080	121750000	0	5129900
FSGDLDDQTCR	P32067;F6SXM5	Ssb	Lupus La protein homolog		235	245	2.04e-22	217.02	9	8757300	5539000	31935000	5919100	13061000	4185200	4161400	25358000
FSGGFGAR	Q62167;P16381;Q62095	Ddx3x;D1Pas1;Ddx3y	ATP-dependent RNA helicase DDX3X;Putative ATP-dependent RNA helicase Pl10;ATP-dependent RNA helicase DDX3Y		593	600	0.0013131	129.68	10	62532000	98820000	84722000	85691000	87286000	59078000	65213000	110180000
FSHPTALPQQLPSQQLMSK	Q6ZQ58;Z4YJT3	Larp1	La-related protein 1		556	574	4e-13	117.33	7	5538100	3099000	8694400	23466000	0	27370000	1238200	4769500
FSPAGPILSIR	P29341;Q9D4E6	Pabpc1;Pabpc6	Polyadenylate-binding protein 1		31	41	0.00045995	88.338	26	126600000	72099000	163360000	266790000	71098000	254680000	70784000	149630000
FSPAGPVLSIR	Q6PHQ9;A3KFU5;Q91YZ8;A3KFU8;D3Z5M2;V9GXG3	Pabpc4;Gm10110			31	41	1.16e-05	132.17	9	17443000	13576000	31519000	22941000	15410000	43392000	11563000	23049000
FSPTMGR	Q62448;Q62448-2;F7CBP1;G3XA17	Eif4g2	Eukaryotic translation initiation factor 4 gamma 2		393	399	0.04434	48.561	4	1548100	952080	1770500	797100	1631900	0	1263700	1808100
FSQCGHVMFAEIK	A2ATP6;A2ATP5;Q8C854;Q8C854-3;G8JL68	Myef2	Myelin expression factor 2		534	546	2.93e-06	105.19	4	0	0	0	5375500	9894900	56722000	3252700	0
FSSYLLSR	Q8C460;Q8C460-2;Q8C460-3;A0A0A0MQH3	Eri3	ERI1 exoribonuclease 3		90	97	0.065587	57.708	2	497570	1204200	2190700	1326300	0	1858800	0	2176200
FSTPEQAAK	G5E924;Q8R081;G3UY38	Hnrnpl	Heterogeneous nuclear ribonucleoprotein L		511	519	0.00074691	116.37	8	156350000	72027000	511750000	107730000	91873000	52092000	93718000	202170000
FTDEKPVDR	Q9JKS5;E9QKB2	Habp4	Intracellular hyaluronan-binding protein 4		166	174	0.00045266	127.76	9	905040	18950000	2677100	3290400	24203000	83615000	21199000	87348000
FTEYETQVK	Q921F2;A0A087WRZ5;Q8R0B4;Q8BLD4;Q6VYI5;Q6VYI4;A0A087WR97;A0A087WQA5;A0A087WRP4;H3BJV1;A0A087WSH7	Tardbp	TAR DNA-binding protein 43		152	160	0.00048822	126.07	12	181070000	47119000	286820000	105400000	42488000	79358000	37396000	218180000
FVADGIFK	P62908;D3YV43	Rps3	40S ribosomal protein S3		11	18	0.021204	80.684	12	0	43541000	151410000	81924000	34892000	71456000	41062000	45017000
FVDGEWYR	Q78PY7	Snd1	Staphylococcal nuclease domain-containing protein 1		740	747	0.0026992	116.73	4	3927400	1643100	3228900	1325400	0	6244600	0	1685900
FVDGLMIHSGDPVNYYVDTAVR	P62908	Rps3	40S ribosomal protein S3		152	173	3.1e-37	166.35	3	23251000	30389000	26638000	0	0	86150000	0	0
FVDNIASR	Q8BK72	Mrps27	28S ribosomal protein S27, mitochondrial		75	82	0.001533	121.53	5	7592500	4328200	12553000	9912900	13135000	6529400	4683600	12738000
FVEIPGQK	P32067;A2AR07	Ssb	Lupus La protein homolog		167	174	0.028289	73.248	6	18751000	4714600	35969000	17863000	5102900	5278100	3107700	22124000
FVGQSEGK	Q8CH25;Q8CH25-2	Sltm	SAFB-like transcription modulator		793	800	0.055062	61.679	1	1186900	711550	11579000	1579200	6273700	317790	2224400	8030600
FVIATSTK	P47911;E9PUX4	Rpl6;Gm5428	60S ribosomal protein L6		201	208	0.013325	89.698	7	30570000	7066700	45716000	39659000	12678000	15769000	8764100	51307000
FVLLETGDQAGITR	Q3UPF5;G3X9X5;Q3UPF5-2;D3Z5I1	Zc3hav1	Zinc finger CCCH-type antiviral protein 1		49	62	1.08e-05	105.03	5	1093500	1258500	2237400	1699200	1724800	2070000	0	882550
FVMEVEVDGQK	Q9Z1X4;Q9Z1X4-3;Q45VK5;Q9Z1X4-2;Q91WM1;Q91WM1-2	Ilf3;Strbp	Interleukin enhancer-binding factor 3;Spermatid perinuclear RNA-binding protein		555	565	2.24e-06	133.91	14	26869000	20085000	35508000	18822000	19477000	19282000	5895200	24969000
FVNVVPTFGK	P62862;Q642K5	Fau	40S ribosomal protein S30		42	51	0.00072751	97.734	18	28300000	35088000	66920000	32466000	41034000	37078000	22432000	49365000
FVNVVPTFGKK	P62862;Q642K5	Fau	40S ribosomal protein S30		42	52	9.38e-05	85.813	4	5396500	8654200	23485000	4630800	10587000	12190000	2551900	8239600
FYTEDSPGLK	Q9CQS8;E9PW43	Sec61b;Gm10320	Protein transport protein Sec61 subunit beta		58	67	0.00019279	129.85	10	11278000	15820000	24229000	19385000	23711000	4745800	7843100	20908000
GAAELAGTLTFSK	Q8VD12-2;Q8VD12	Znf385a	Zinc finger protein 385A		285	297	8.29e-06	116.51	6	1829100	2597700	4628800	1775800	6105900	2078600	1703500	8129200
GAAPPPPPVPR	Q60749	Khdrbs1	KH domain-containing, RNA-binding, signal transduction-associated protein 1		292	302	0.03088	51.762	3	886110	0	6377700	1330800	3394800	561220	1761400	3590100
GADGKPPSLTLAASTPGPEETLTAATVPPPPR	Q7TSC1;G3UX48	Prrc2a	Protein PRRC2A		1265	1296	5.32e-91	224.07	15	37253000	69829000	102130000	124350000	55676000	113960000	50575000	43468000
GAEAANVTGPDGVPVEGSR	Q9JKB3-2;Q9JKB3	Ybx3	Y-box-binding protein 3		143	161	9.08e-46	219.66	12	47592000	16237000	146540000	14955000	17071000	11190000	11153000	25117000
GAEAANVTGPGGVPVQGSK	P62960;A2BGG7	Ybx1	Nuclease-sensitive element-binding protein 1		117	135	4.15e-54	238.19	17	65353000	11776000	174270000	42729000	12912000	12897000	14558000	45058000
GAFGKPQGTVAR	Q6ZWV3;I7HLV2;P86048	Rpl10;Rpl10l	60S ribosomal protein L10;60S ribosomal protein L10-like		117	128	0.0002283	92.247	19	25927000	54398000	19331000	60882000	21227000	41136000	26896000	26776000
GAGSVFR	P62918	Rpl8	60S ribosomal protein L8		11	17	0.0046738	154.35	11	135650000	82498000	329700000	184970000	164570000	110200000	244570000	299030000
GAIILAK	P25444;D3YVC1;D3YWJ3;J3QMG5;E9Q1N8;D3Z536;F6YTZ4	Rps2;Gm5786;Gm18025;Gm8225;Gm6576	40S ribosomal protein S2		153	159	0.060807	77.374	5	156830000	21610000	270880000	297880000	18083000	121530000	8065300	193170000
GAINMGDAFSPAPAGTQGPPPMMGMNMNNR	Q8R326;Q8R326-2	Pspc1	Paraspeckle component 1		400	429	2.98e-14	98.929	14	10730000	9814500	6761400	10886000	3424400	7064200	7000200	11077000
GALAETGAGAR	Q99N87;B2FDG7	Mrps5	28S ribosomal protein S5, mitochondrial		103	113	1.44e-05	124.33	8	4879500	2042400	39025000	7141000	11103000	6025300	3688800	18435000
GALATLR	Q6PB66	Lrpprc	Leucine-rich PPR motif-containing protein, mitochondrial		1121	1127	0.0050221	128.82	5	27480000	8580700	41171000	70529000	17049000	43666000	12452000	49010000
GALPVPPIAR	Q9WU01	Khdrbs2	KH domain-containing, RNA-binding, signal transduction-associated protein 2		231	240	0.059313	49.16	1	2952200	7478900	6188000	3507300	9913100	2748900	7887700	9144100
GALTRPVLTK	Q9CY57;Q9CY57-5;Q9CY57-4;Q9CY57-3;E9PW20;Q9CY57-2	Chtop	Chromatin target of PRMT1 protein		205	214	0.0028898	67.207	8	1209600	8376900	0	7763600	2751400	8074400	2385700	3550200
GAMPPAPVPPGTPAPPGPATMMPDGTLGLTPPTTER	Q99K48	Nono	Non-POU domain-containing octamer-binding protein		401	436	1.43e-80	197.89	21	218030000	196110000	221670000	210890000	177120000	214470000	170130000	268650000
GAMTSSMER	A2ATP6;A2ATP5;Q8C854-1;Q8C854;Q8C854-3;G8JL68	Myef2	Myelin expression factor 2		398	406	1.61e-05	164.96	89	54639000	66500000	295070000	25189000	320350000	32722000	76126000	325140000
GAPPSSNIEDFHGLLPK	Q8K310;A0A087WSU2;A0A087WNW7	Matr3	Matrin-3		271	287	7.7e-06	84.859	13	30775000	20497000	18458000	56181000	6235400	41446000	9117800	36934000
GAPQQMEVAR	A2AJ72;Q3TIX6;F7AM43;F6S444	Fubp3			409	418	5.38e-05	120.99	14	47586000	7163000	106970000	30597000	7569500	7658900	4428100	44180000
GAQAPVKAP	P47915;F6QL70;W4VSN7;F6VZG1	Rpl29;Gm17669;Gm4889	60S ribosomal protein L29		152	160	0.044236	82.75	1	5925200	1882200	16989000	6811000	0	8093000	662490	5552200
GAVDGGLSIPHSTK	P47962;D3YYV8	Rpl5	60S ribosomal protein L5		165	178	1.89e-06	106.58	5	10179000	6474700	10231000	44192000	0	40587000	0	21953000
GAVITQIR	Q8VDJ3;A0A087WP83	Hdlbp	Vigilin		1072	1079	0.011162	93.992	2	9365000	3281900	27339000	0	0	0	3054200	8099900
GAYGGGYGGYDDYGGYNDGYGFGSDR	P70333	Hnrnph2	Heterogeneous nuclear ribonucleoprotein H2;Heterogeneous nuclear ribonucleoprotein H2, N-terminally processed		234	259	7.4e-26	132.86	12	1888800	11953000	6762100	3696100	6188400	23167000	8568900	4956200
GAYGGGYGGYDDYNGYNDGYGFGSDR	O35737;Q8C2Q7	Hnrnph1	Heterogeneous nuclear ribonucleoprotein H;Heterogeneous nuclear ribonucleoprotein H, N-terminally processed		234	259	2.06e-12	94.72	6	0	9448500	3315600	2038200	4232500	13181000	6970900	0
GCAFLTYCAR	Q8CIN6;Q8CIN6-2;Q7TN33;D3YU11;D6RHP1;D6RGB9;D3Z4T1;D3Z580	Celf3;Celf6;Celf5	CUGBP Elav-like family member 3;CUGBP Elav-like family member 6		88	97	0.00095135	92.732	5	4600800	2394800	6666500	4506500	0	4653300	0	0
GCAFLTYCER	Q7TSY6;Q7TSY6-4;Q7TSY6-2;Q7TSY6-3;Q7TSY6-5;Q7TSY6-6;Q7TSY6-7	Celf4	CUGBP Elav-like family member 4		96	105	0.00021689	125.97	9	19034000	5678200	33043000	30450000	6445200	24645000	2633300	18124000
GCAFVTFSTR	Q9Z0H4-2;Q9Z0H4-6;S4R1S7;Q9Z0H4-7;Q9Z0H4-5;Q9Z0H4-4;A3KGT2;S4R2S7;Q9Z0H4;Q9Z0H4-9;Q9Z0H4-8;S4R2U7;Q9Z0H4-11;E9QA47;V9GX43	Celf2	CUGBP Elav-like family member 2		185	194	0.00015817	135.43	12	190160000	180980000	407910000	126340000	164430000	400950000	122070000	280760000
GCAFVTFTTR	P28659-4;P28659;P28659-2;P28659-3	Celf1	CUGBP Elav-like family member 1		176	185	7.34e-05	147.4	12	86093000	64019000	83638000	54417000	73563000	165620000	42724000	94613000
GCAVVEFK	Q9D0E1;Q9D0E1-2;B8JK33;B8JK32	Hnrnpm	Heterogeneous nuclear ribonucleoprotein M		112	119	0.037714	68.224	1	0	3769700	100360000	19337000	0	10920000	2249900	44134000
GCCFVTFYTR	Q9Z0H4-2;Q9Z0H4-6;S4R1S7;Q9Z0H4-7;Q9Z0H4-5;Q9Z0H4-4;A3KGT2;S4R2L5;A3KGT0;S4R2J2;Q9Z0H4;Q9Z0H4-9;Q9Z0H4-8;S4R2U7;Q9Z0H4-11;E9QA47;P28659-4;P28659;P28659-2;P28659-3;V9GX43	Celf2;Celf1	CUGBP Elav-like family member 2;CUGBP Elav-like family member 1		96	105	2.66e-06	156.83	7	35943000	13117000	51719000	33772000	10575000	91226000	3574300	22846000
GCEVVVSGK	P62908;D3YV43	Rps3	40S ribosomal protein S3		133	141	0.0022262	98.048	9	6427600	3838300	47712000	3187900	7845600	3707800	4767900	9599100
GCGVVEFK	A2ATP6;A2ATP5;Q8C854-1;Q8C854-2;F6XJA1;Q8C854;Q8C854-3;G8JL68	Myef2	Myelin expression factor 2		133	140	0.027286	74.301	4	4429600	0	17014000	5166400	1731700	2090400	0	11788000
GCHLLVATPGR	Q62167;P16381;Q62095	Ddx3x;D1Pas1;Ddx3y	ATP-dependent RNA helicase DDX3X;Putative ATP-dependent RNA helicase Pl10;ATP-dependent RNA helicase DDX3Y		316	326	0.0010607	66.056	3	1784000	3868900	0	3224000	1821900	7560500	969660	2516900
GCTATLGNFAK	P25444;D3YVC1;D3YWJ3;J3QMG5;E9Q1N8;F6YTZ4	Rps2;Gm5786;Gm18025;Gm6576	40S ribosomal protein S2		228	238	1.28e-05	128.91	10	173790000	25325000	335930000	76461000	27502000	46409000	8281700	133590000
GDATVSYEDPPTAK	Q61545;Q5SUT0;Q5SUS9	Ewsr1	RNA-binding protein EWS		410	423	0.00011435	93.243	1	1869400	0	7475100	1078700	515180	592980	0	0
GDCLQKGESVK	Q91W50	Csde1	Cold shock domain-containing protein E1		643	653	0.0017432	67.999	1	708080	1495400	1252400	0	770250	2859700	1079300	736470
GDDGRGGGSGGTNHPSAPR	Q7TSC1;G3UX48	Prrc2a	Protein PRRC2A		1060	1078	0.0004588	52.866	3	1594500	2477100	740370	482400	544140	3801600	805190	298960
GDDLQAIKK	Q9Z204-2;Q9Z204;Q9Z204-4;Q9Z204-3;Q9Z204-5	Hnrnpc	Heterogeneous nuclear ribonucleoproteins C1/C2		178	186	0.001053	124.81	9	14387000	4741200	27324000	21738000	5103300	21157000	2985900	29623000
GDGPICLVLAPTR	Q61656;Q8BTS0;S4R1I6;B1ARB9;Q501J6;Q3U741;Q501J6-2	Ddx5;Ddx17	Probable ATP-dependent RNA helicase DDX5;Probable ATP-dependent RNA helicase DDX17		165	177	2.06e-09	142.1	12	46449000	58541000	80600000	58704000	102420000	82910000	34453000	76418000
GDIGQVR	Q6PB66	Lrpprc	Leucine-rich PPR motif-containing protein, mitochondrial		280	286	0.045182	86.086	1	1733100	0	26570000	2827800	2859400	0	0	9937500
GDLETLQPGDDVEFTIK	Q91W50	Csde1	Cold shock domain-containing protein E1		218	234	3.27e-24	161.19	2	0	245870000	219970000	225120000	160060000	149560000	0	361740000
GDLGLSR	O88491;E9QAE4	Nsd1	Histone-lysine N-methyltransferase, H3 lysine-36 and H4 lysine-20 specific		1325	1331	0.0049417	134.85	14	601910000	420200000	1474800000	459880000	1042600000	199570000	608900000	1476900000
GDMEQNDSDNRR	P97379;P97379-2	G3bp2	Ras GTPase-activating protein-binding protein 2		312	323	1.76e-05	102.4	5	502150	463460	2067100	5303300	2370100	0	1572600	2414800
GDMFVGPSFR	Q8CH09;D3Z0I4;D3YVJ0	Sugp2	SURP and G-patch domain-containing protein 2		79	88	0.0011159	68.525	4	3073100	4917800	6199000	4349900	4798600	0	3757100	4588100
GDRDLPSSR	Q0VBL3	Rbm15			627	635	0.025386	50.978	4	0	1305900	1496900	1009300	1091900	4654000	779170	2009000
GDSCPFR	Q6NZF1	Zc3h11a	Zinc finger CCCH domain-containing protein 11A		19	25	0.019657	105.2	3	6269900	4187400	50798000	4782000	13729000	1693100	5442600	15323000
GDTDQASNILASFGLSAR	Q8K310;A0A087WSU2;A0A087WQD6	Matr3	Matrin-3		103	120	6.01e-117	326.05	31	189660000	284870000	374370000	162860000	315280000	407830000	177430000	256760000
GDVAEGDLIEHFSQFGAVEK	Q9CX86	Hnrnpa0	Heterogeneous nuclear ribonucleoprotein A0		107	126	2.4e-160	346.99	11	131480000	698060000	483260000	313910000	460650000	1251200000	302280000	316390000
GEADRDTYR	P63325;Q3UW83	Rps10	40S ribosomal protein S10		120	128	0.0015295	89.047	3	0	3144500	4622300	511700	5838400	1856800	1316500	1454000
GEADRDTYRR	P63325;Q3UW83	Rps10	40S ribosomal protein S10		120	129	0.0017931	108.9	7	0	4578600	8615800	0	3210200	17040000	4336600	3379400
GEALSSSVYR	B2RVL6	Zcchc24	Zinc finger CCHC domain-containing protein 24		81	90	0.0010043	91.549	3	0	7358100	39097000	18426000	22244000	5780800	6135300	28751000
GEATVSFDDPPSAK	P56959;Q8CFQ9;G3UXT7;Q8BQ46;F6QCI0	Fus;Taf15	RNA-binding protein FUS		328	341	1.01e-12	140.31	10	28268000	7216000	97290000	14358000	9581400	7850200	7285600	19623000
GEEGHDPKEPEQLR	Q8BG05;A2AL12	Hnrnpa3	Heterogeneous nuclear ribonucleoprotein A3		22	35	5.85e-07	120.29	18	46242000	21158000	39526000	14967000	15870000	54218000	20810000	45490000
GEEGHDPKEPEQLRK	Q8BG05;A2AL12	Hnrnpa3	Heterogeneous nuclear ribonucleoprotein A3		22	36	1.31e-08	110.44	14	8344300	3509200	9715300	1152500	3883100	12096000	4771900	1979500
GEGGEFSVDRPIIER	Q9CY58-2;Q9CY58;Q9CY58-3;Q9CY58-4	Serbp1	Plasminogen activator inhibitor 1 RNA-binding protein		146	160	6.57e-07	95.067	4	0	4348400	5579800	0	4673400	8028900	0	5261600
GEVYPFGIVGMANK	Q91W50	Csde1	Cold shock domain-containing protein E1		629	642	5.26e-05	82.437	21	20300000	28671000	80065000	59226000	16781000	70701000	27546000	87040000
GFAFVQYVNER	Q9Z204-2;Q9Z204;Q9Z204-4;Q9Z204-3;Q9Z204-5	Hnrnpc	Heterogeneous nuclear ribonucleoproteins C1/C2		51	61	5.28e-06	146.71	11	301860000	189240000	289650000	200310000	122770000	1001700000	96872000	132190000
GFAFVTFDDHDSVDK	P49312;Q5EBP8;P49312-2	Hnrnpa1	Heterogeneous nuclear ribonucleoprotein A1		147	161	9.39e-11	134.88	10	125960000	0	91995000	3247400	0	75827000	86025000	89046000
GFAFVTFDDHDTVDK	Q8BG05-2;J3QNY1;B2RXM2;E9Q7H5;Q8BG05;A2AL12	Hnrnpa3;Gm9242;Gm6793;Gm8991	Heterogeneous nuclear ribonucleoprotein A3		168	182	3.34e-21	171.11	18	272350000	296590000	279700000	83715000	210480000	287680000	182730000	178600000
GFAFVTFESPADAK	Q9WV02;Q9WV02-2;A2AFI3;A2AFI4;Q91VM5	Rbmx;Rbmxl1	RNA-binding motif protein, X chromosome;RNA-binding motif protein, X chromosome, N-terminally processed;RNA binding motif protein, X-linked-like-1		50	63	2.6e-18	175.74	10	298460000	159710000	245990000	351260000	155540000	367810000	109340000	387500000
GFAGLHPIPPQGGK	Q8C3F2;Q8C3F2-3	Fam120c	Constitutive coactivator of PPAR-gamma-like protein 2		939	952	0.00089852	56.956	16	8458400	13665000	15743000	18779000	8514900	12467000	7763500	12723000
GFAYIEFSDK	Q8CCS6;Q8CCS6-2;G3UY42;D3YUB9;D3Z5F7;D3Z055;G3UWS5	Pabpn1;Gm20521	Polyadenylate-binding protein 2		210	219	0.019849	54.259	2	2146300	2002400	4722000	524240	830290	11469000	671550	965620
GFAYVQFEDVR	Q9R0U0;Q3TFP0;Q9R0U0-3;Q9R0U0-2;A3KG57	Srsf10;Srsf12	Serine/arginine-rich splicing factor 10		52	62	1.62e-06	128.01	12	27047000	46157000	34537000	4167500	29837000	58972000	17962000	23533000
GFCFITFK	Q60668;Q60668-3;F6ZV59;Q60668-4;G5E8G0;Q60668-2;G3X9W0;F6SHF3	Hnrnpd	Heterogeneous nuclear ribonucleoprotein D0		224	231	0.0047037	108.46	9	37965000	28548000	83094000	70828000	26555000	185940000	19804000	176820000
GFCFITFKEEEPVKK	Q60668;Q60668-3;F6ZV59;Q60668-4;G5E8G0;Q60668-2;G3X9W0;F6SHF3	Hnrnpd	Heterogeneous nuclear ribonucleoprotein D0		224	238	0.00052768	56.514	1	2147200	3588600	1520700	0	4152800	0	3111600	3630500
GFCFLEYEDHK	Q8VHM5;F7B5B5;Q7TMK9;G3V018;Q7TMK9-2;G3UZI2;G3UZ48	Hnrnpr;Syncrip	Heterogeneous nuclear ribonucleoprotein Q		287	297	6.67e-06	143.96	12	4167400	5398900	8819000	1770800	1369900	96123000	1251300	4440400
GFFGGLETK	Q8R0A7;Q3TA40;Q8BQB5	Kiaa0513;6430548M08Rik	Uncharacterized protein KIAA0513		239	247	0.017553	64.841	1	863280	1844000	1800300	1187700	0	2488700	0	1546900
GFGDGYNGYGGGPGGGNFGGSPGYGGGR	O88569;O88569-2	Hnrnpa2b1	Heterogeneous nuclear ribonucleoproteins A2/B1		239	266	3.88e-69	203.82	26	25931000	86740000	99242000	25963000	108110000	54223000	52536000	61464000
GFGDSFGR	A2ATP6;A2ATP5;Q8C854-1;Q8C854;Q8C854-3;G8JL68	Myef2	Myelin expression factor 2		418	425	0.0137	88.954	7	1755000	6425200	3327700	1874600	3622900	4574900	5662100	5009500
GFGFILFK	Q99020;Q80XR6;Q20BD0	Hnrnpab	Heterogeneous nuclear ribonucleoprotein A/B		117	124	0.012212	91.906	5	10490000	19549000	16420000	17423000	34037000	23154000	0	30462000
GFGFITFTNPEHASDAMR	O89086;Q8BG13;S4R2M6	Rbm3	Putative RNA-binding protein 3		48	65	1.18e-15	133.86	9	211920000	109690000	227910000	171370000	269230000	224490000	315340000	287060000
GFGFVCFSSPEEATK	P29341;Q9D4E6;A2A5N3;Q6PHQ9;A3KFU5;Q91YZ8;A3KFU8;D3Z5M2	Pabpc1;Pabpc6;Pabpc1l;Pabpc4;Gm10110	Polyadenylate-binding protein 1		334	348	3.16e-21	171.26	8	123330000	25413000	214420000	252130000	0	192350000	27500000	180730000
GFGFVDFNSEEDAK	P09405	Ncl	Nucleolin		608	621	5.73e-30	213.06	10	161680000	116140000	230520000	195580000	55411000	272320000	68095000	152890000
GFGFVEFEDPR	O35326;Q9D8S5	Srsf5	Serine/arginine-rich splicing factor 5		38	48	0.00064396	85.813	1	19623000	14929000	25173000	16145000	12402000	46708000	20767000	38483000
GFGFVLFK	Q60668;Q60668-3;F6ZV59;Q60668-4;G5E8G0;Q60668-2;G3X9W0;E9Q5B6;Q9D3U4;D3YTQ3;F6VQH5;Q9Z130	Hnrnpd;Rbm31y;Hnrpdl	Heterogeneous nuclear ribonucleoprotein D0;Heterogeneous nuclear ribonucleoprotein D-like		139	146	0.024659	77.058	9	0	169590000	162250000	138760000	238390000	270780000	221790000	401850000
GFGFVSFER	P29341;Q9D4E6	Pabpc1;Pabpc6	Polyadenylate-binding protein 1		232	240	1.39e-05	166.3	9	73558000	27147000	143400000	118720000	17402000	536160000	6834100	52421000
GFGFVSYEK	Q6PHQ9;A3KFU5;Q91YZ8;A3KFU8;D3Z5M2	Pabpc4;Gm10110			232	240	0.0054976	81.972	3	5257200	0	6446800	9827000	1238600	13455000	0	8233100
GFGFVTFADPASVDK	Q920Q6;Q920Q6-3;Q920Q6-2;B1AT10;B1AT13	Msi2	RNA-binding protein Musashi homolog 2		63	77	1.38e-10	132.65	7	141130000	124980000	277690000	338030000	128830000	298950000	119280000	254320000
GFGFVTFDDHDPVDK	O88569;O88569-2;O88569-3	Hnrnpa2b1	Heterogeneous nuclear ribonucleoproteins A2/B1		154	168	6.08e-36	217.16	26	1291500000	2424800000	1556200000	894700000	933550000	1294900000	1650800000	1310800000
GFGFVTFENEDVVEK	Q920Q6;Q920Q6-3;Q920Q6-2	Msi2	RNA-binding protein Musashi homolog 2		152	166	1.23e-24	183.96	10	82722000	66162000	64796000	51096000	42319000	151890000	37210000	43509000
GFGFVTFENIDDAK	P60824;K4DI65;D3YU80	Cirbp	Cold-inducible RNA-binding protein		48	61	7.86e-13	143.98	2	188240000	235160000	0	0	149290000	206190000	108060000	230840000
GFGFVTFENSADADR	Q9JJ43;Q9JJ43-3;Q9JJ43-2;Q9JJ43-4;Q8BP71-6;Q8BP71;Q8BP71-5;Q8BP71-7;Q8BP71-8;Q8BP71-3;Q8BP71-2;Q9JJ43-5;Q9JJ43-6	Rbfox1;Rbfox2	RNA binding protein fox-1 homolog 1;RNA binding protein fox-1 homolog 2		156	170	2.69e-31	208.15	10	109210000	46806000	89685000	71929000	37657000	179290000	53078000	110150000
GFGFVTFSSMAEVDAAMAAR	O88569;O88569-2;O88569-3	Hnrnpa2b1	Heterogeneous nuclear ribonucleoproteins A2/B1		63	82	1.48e-18	126.84	2	14760000	21161000	61219000	10669000	13897000	54451000	11863000	20362000
GFGFVTMTNYDEAAMAIASLNGYR	Q60900;Q60900-2;Q8BVA9;A2A9R8;A2A9S2;A2A9S0;A2A9S3;Q61701;A2A9R6;Q61701-2;B1AXZ4;B1AXZ5;Q60899;Q3UR02;Q80Y51;B1AXZ6;B1AXZ0;Q80UJ0	Elavl3;Elavl4;Elavl2	ELAV-like protein 3;ELAV-like protein 4;ELAV-like protein 2		344	367	7.44e-66	210.29	1	0	18751000	51591000	25911000	11501000	64162000	0	12284000
GFGFVTYATVEEVDAAMNAR	P49312;Q5EBP8;P49312-2	Hnrnpa1	Heterogeneous nuclear ribonucleoprotein A1		56	75	4.05e-38	175.39	6	8052700	33502000	99374000	6595400	33647000	111000000	44972000	44339000
GFKFFQK	Q8BGJ5;Q922I7;Q8CB58;P17225	Ptbp1	Polypyrimidine tract-binding protein 1		481	487	0.054346	58.246	1	0	0	0	0	1273800	581560	0	1363700
GFLSGPMGSGMR	A2ATP6;A2ATP5;Q8C854-1;Q8C854-2;F6XJA1;Q8C854;Q8C854-3;G8JL68	Myef2	Myelin expression factor 2		495	506	3.21e-05	99.539	54	385960000	1175000000	755680000	484200000	1345200000	827940000	862760000	868750000
GFMQGHVNR	Q8VHK9	Dhx36	Probable ATP-dependent RNA helicase DHX36		414	422	0.00037015	94.114	4	1389800	1316600	2045100	4263000	1138500	10601000	0	1623000
GFPLGGPDRR	Q0VBL3;Q6PHZ5;A0A087WPD2	Rbm15;Rbm15b	Putative RNA-binding protein 15B		511	520	0.0029014	54.191	1	0	1462600	0	2172900	0	3579700	1089500	2081600
GFPNIAAK	A2AJ72;Q3TIX6;F7AM43;F6S444	Fubp3			457	464	0.022698	79.116	14	19813000	7000200	31338000	24752000	11978000	12205000	4968800	36294000
GFPSVDSR	G5E924	Hnrnpl			311	318	0.0069224	102.41	15	260270000	254020000	802400000	295980000	789550000	114350000	380520000	700260000
GFQFVSSSLPDICYR	P53996;P53996-2;P53996-3;D3YYF6	Cnbp	Cellular nucleic acid-binding protein		42	56	2.9e-24	174.24	2	27239000	30991000	30240000	16899000	27416000	36720000	13911000	29578000
GFQGVMK	D3Z456;Q99N95	Mrpl3	39S ribosomal protein L3, mitochondrial		214	220	0.059513	43	1	1540300	1409600	0	2497400	1203600	684270	1218700	2527400
GFSDSGGGPPAK	O35691;Q3TUQ5	Pnn	Pinin		64	75	0.0059991	63.473	2	1918400	1507000	10100000	1285500	1772200	904130	1419500	2575100
GFSLEELR	P47963	Rpl13	60S ribosomal protein L13		75	82	0.0111	94.114	7	3360400	5278400	3539600	3317600	2914300	3201100	1753700	3155600
GFSLSDVPQAEISGEHLR	Q9QZF2	Gpc1	Glypican-1;Secreted glypican-1		43	60	1.09e-15	136.39	3	10826000	18910000	8865900	12074000	0	8410900	8450500	14062000
GFTLNDAANSLLIIR	Q6PB66	Lrpprc	Leucine-rich PPR motif-containing protein, mitochondrial		1098	1112	6.27e-66	263.59	4	13588000	4844500	21440000	20484000	4784600	76466000	3527100	8171200
GFTTAVQCLR	Q9D517	Agpat3	1-acyl-sn-glycerol-3-phosphate acyltransferase gamma		210	219	0.0002625	119.75	7	3354300	13810000	4231700	3378300	1004800	2591600	4255800	4886900
GFVEFAAKPPAR	Q8R326;Q8R326-2	Pspc1	Paraspeckle component 1		198	209	0.001303	68.536	10	7155600	6202300	6865500	14816000	1848500	10650000	1592400	4371300
GFYDPPR	D3Z3N4;D3YWT1	Hnrnph3			98	104	0.053621	81.381	4	37919000	41654000	67013000	41010000	63163000	30830000	51236000	72947000
GFYDPPRR	D3Z3N4;D3YWT1	Hnrnph3			98	105	0.0038626	75.109	17	8309200	47659000	14343000	22489000	18052000	65895000	15178000	28239000
GGDLMAYDR	P61979-3;B2M1R6;D3Z5X4;H3BLP7;P61979;P61979-2;D3YWG1;H3BLL4	Hnrnpk;Gm7964	Heterogeneous nuclear ribonucleoprotein K		293	301	0.00014616	117.31	15	303630000	237210000	629390000	241060000	336670000	74612000	165490000	482770000
GGDLMAYDRR	P61979-3;B2M1R6;D3Z5X4;H3BLP7;P61979;P61979-2;D3YWG1;H3BLL4	Hnrnpk;Gm7964	Heterogeneous nuclear ribonucleoprotein K		293	302	1.93e-07	137.98	21	60187000	244560000	108630000	139910000	140150000	336350000	137010000	134700000
GGDPFWDGPGDPMR	Q80W00;Q80W00-2	Ppp1r10	Serine/threonine-protein phosphatase 1 regulatory subunit 10		675	688	2.46e-05	103.67	11	0	13126000	13894000	4273800	20633000	6135500	7618700	11987000
GGDTFGPR	Q9R0L7;Q5RL57	Akap8l	A-kinase anchor protein 8-like		173	180	0.00099733	157.33	7	3050600	3355500	26259000	4334100	18350000	1282900	5820700	16179000
GGFNTFR	Q61656;Q8BTS0	Ddx5	Probable ATP-dependent RNA helicase DDX5		503	509	0.0056797	121.29	7	40025000	56694000	70655000	42352000	90976000	32954000	45081000	67005000
GGGFGGNDNFGR	P49312;Q5EBP8;P49312-2	Hnrnpa1	Heterogeneous nuclear ribonucleoprotein A1		207	218	1.18e-09	155.33	12	12460000	15448000	20008000	11437000	38421000	14707000	28901000	42392000
GGGGDFKPQGK	P09405	Ncl	Nucleolin		692	702	5.82e-06	126.39	14	3369900	6013800	15548000	8490500	14695000	15568000	11016000	26269000
GGGGFGGGPGPGGLQSGQTIALPAQGLIEFR	O35295	Purb	Transcriptional activator protein Pur-beta		165	195	4.82e-63	188.44	10	452120000	206630000	441890000	506280000	283570000	858110000	229410000	293600000
GGGGGGGGGPGGFQPAPR	O35295	Purb	Transcriptional activator protein Pur-beta		11	28	9.12e-33	188.63	13	75329000	13069000	96823000	80787000	14399000	39447000	13775000	56200000
GGGGGGGGPGGEQETQELASK	O35295	Purb	Transcriptional activator protein Pur-beta		29	49	8.01e-161	345.67	18	21895000	4235500	92318000	7762400	5771800	11677000	7704200	13765000
GGGGGGGGPGGEQETQELASKR	O35295	Purb	Transcriptional activator protein Pur-beta		29	50	2.74e-65	222.06	3	2924500	1161700	2582200	6075400	501040	5681500	0	1492300
GGGGNFGPGPGSNFR	O88569;O88569-2;O88569-3	Hnrnpa2b1	Heterogeneous nuclear ribonucleoproteins A2/B1		214	228	2.39e-24	177.21	54	2551100000	4095100000	4744900000	3740100000	7308500000	2765400000	3549700000	5957200000
GGGGPGGGGPGGGGASGGPSQPPGGGGPGIR	Q3U0V1	Khsrp	Far upstream element-binding protein 2		41	71	3.68e-29	125.91	9	12414000	3805700	36493000	29655000	1830600	11383000	2191200	22553000
GGGGPGGGGPGGGGASGGPSQPPGGGGPGIRK	Q3U0V1	Khsrp	Far upstream element-binding protein 2		41	72	2.54e-76	193.6	8	5281400	4130600	2192900	6917500	541970	8553300	1149500	2197900
GGGGSGGYYGQGGMSGGGWR	D3Z3N4;D3YWT1	Hnrnph3			324	343	5.27e-07	83.393	2	0	1956000	0	0	3966500	717160	2199700	0
GGGSGGTNHPSAPR	Q7TSC1;G3UX48	Prrc2a	Protein PRRC2A		1065	1078	6.94e-07	116.63	6	2458100	6471900	21636000	7091900	12733000	10405000	0	34391000
GGGSGNFMGR	Q8BG05-2;J3QNY1;B2RXM2;E9Q7H5;A2AL13;Q8BG05;A2AL12	Hnrnpa3;Gm9242;Gm6793;Gm8991	Heterogeneous nuclear ribonucleoprotein A3		217	226	0.00021325	90.696	8	790950	764700	2000400	1114200	5710200	539270	1398600	5246200
GGGVAHGPR	Q9DCU6	Mrpl4	39S ribosomal protein L4, mitochondrial		148	156	0.00054683	122.18	5	0	1045200	0	554330	2274800	982690	885760	1220700
GGHMDDGGYSMNFTMSSSR	Q9WV02;Q9WV02-2;A2AFI3	Rbmx	RNA-binding motif protein, X chromosome;RNA-binding motif protein, X chromosome, N-terminally processed		126	144	7.35e-17	129.25	7	0	16645000	0	14472000	10845000	18356000	7446300	11737000
GGISSGGEGVQDR	Q9DBR0	Akap8	A-kinase anchor protein 8		110	122	0.00036868	88.092	8	3235100	3836000	20004000	833560	6241900	1253200	4083300	4710400
GGKPEPPAMPQPVPTA	P62908	Rps3	40S ribosomal protein S3		228	243	4.87e-07	107.5	10	20189000	1427700	33479000	10089000	0	5533500	259850	7187300
GGMQAGFGGQSR	D3YXK2;S4R1M2	Safb	Scaffold attachment factor B1		913	924	0.0028604	53.448	1	0	0	0	318420	999720	0	494610	786010
GGNEPPPPPPFR	Q80W00;Q80W00-2	Ppp1r10	Serine/threonine-protein phosphatase 1 regulatory subunit 10		711	722	7.8e-08	124.6	10	4612400	11511000	10953000	5663400	13613000	5521800	8009200	10188000
GGNFGFGDSR	O88569;O88569-2;O88569-3	Hnrnpa2b1	Heterogeneous nuclear ribonucleoproteins A2/B1		204	213	1.52e-06	127.37	60	3387100000	3405300000	12518000000	2784400000	4283600000	1915300000	3261200000	4292700000
GGNFGGR	P49312;Q5EBP8;Q8BG05-2;J3QNY1;B2RXM2;A2AL13;Q8BG05;A2AL12	Hnrnpa1;Hnrnpa3;Gm9242;Gm6793	Heterogeneous nuclear ribonucleoprotein A1;Heterogeneous nuclear ribonucleoprotein A3		240	246	0.021053	104.11	5	0	0	10363000	15042000	14413000	529590	4365100	17778000
GGPGGPGGPGGPMGR	Q61545;Q5SUT0;Q5SUS9	Ewsr1	RNA-binding protein EWS		471	485	2.32e-08	109.15	12	3195500	3984700	33845000	7764000	29317000	3091000	9791300	16912000
GGPGPAPGPYHR	Q80W00;Q80W00-2	Ppp1r10	Serine/threonine-protein phosphatase 1 regulatory subunit 10		694	705	0.00015343	86.014	10	0	23371000	5449100	11021000	6259700	0	6837700	8182600
GGPPFAFVEFEDPR	Q6PDM2;H7BX95;Q6PDM2-3;Q6PDM2-2	Srsf1	Serine/arginine-rich splicing factor 1		52	65	8.73e-06	108.58	10	140390000	369600000	340520000	103510000	387720000	379880000	279920000	218140000
GGPPFAFVEFEDPRDAEDAVYGR	Q6PDM2;H7BX95;Q6PDM2-3;Q6PDM2-2	Srsf1	Serine/arginine-rich splicing factor 1		52	74	1.15e-36	159.77	3	0	29041000	30926000	2986200	12875000	72580000	19607000	18196000
GGQTIVQLQK	Q9JKN6;D3YVV7;G3UYX3	Nova1;Nova2	RNA-binding protein Nova-1		68	77	0.00028393	117.31	9	17100000	2820000	46985000	10869000	3616600	4374400	2174400	10627000
GGSFEMTDDDSAIR	Q99PU8;D3Z2J3;Q99PU8-2;Q99PU8-3	Dhx30	Putative ATP-dependent RNA helicase DHX30		247	260	7.07e-06	102.52	5	4415300	0	8962200	2367400	2528600	2915900	1969900	3181200
GGSFGGR	Q8BG05-2;J3QNY1;B2RXM2;E9Q7H5;A2AL13;Q8BG05;A2AL12	Hnrnpa3;Gm9242;Gm6793;Gm8991	Heterogeneous nuclear ribonucleoprotein A3		349	355	0.035968	92.467	4	5304100	4989000	17250000	22436000	22164000	1193000	9711900	29875000
GGSGSHNWGTVK	Q9CY58-2;Q9CY58;Q9CY58-3;Q9CY58-4	Serbp1	Plasminogen activator inhibitor 1 RNA-binding protein		217	228	2.44e-05	112.44	9	0	1625300	2798400	3699000	1490600	13063000	572550	2776700
GGSTTGSQFLEQFK	Q80X50;Q80X50-2;Q80X50-4;Q80X50-5;Q80X50-3	Ubap2l	Ubiquitin-associated protein 2-like		374	387	1.81e-08	124.51	3	4648200	0	5231000	4445800	0	4609100	0	3369900
GGTLLSVTGEVEPR	Q8C7E9	Cstf2t	Cleavage stimulation factor subunit 2 tau variant		350	363	0.00021349	70.889	3	0	1236800	1269600	1812200	984500	0	363680	1648500
GGTLMTVTGDVEPR	Q8BIQ5;Q8BIQ5-2;A2AEK1;A2AEK3	Cstf2	Cleavage stimulation factor subunit 2		331	344	1.93e-06	107.46	5	2835200	0	2594400	3775900	0	1593100	0	4359600
GGYMDDGGYSMNFNMSSSR	Q91VM5	Rbmxl1	RNA binding motif protein, X-linked-like-1		123	141	1.9e-27	170.61	57	70747000	77158000	79792000	54380000	72146000	28159000	42165000	81275000
GHEEFPVDGR	F6YTL8;D3YWX2	Ylpm1			737	746	6.32e-05	111.61	3	0	4808300	0	2585900	1775300	5184300	1417900	2737000
GHLAFLSGQ	E0CXT7;Q8BQZ5;B2LVG5;B2LVG6	Cpsf4	Cleavage and polyadenylation specificity factor subunit 4		261	269	0.0010006	109.01	7	2232000	1771100	3757900	0	2799500	2685900	1537500	3553500
GHLDAELDAYMAQTDPETND	Q9CY57;Q9CY57-5;Q9CY57-4;Q9CY57-3;E9PW20;Q9CY57-2	Chtop	Chromatin target of PRMT1 protein		230	249	6.25e-38	177.6	8	0	0	8359400	6885700	2072600	4479000	0	3126200
GHVQPIR	P62855	Rps26	40S ribosomal protein S26		16	22	0.0047013	127.95	5	6820500	6159800	6167300	18345000	0	42082000	2275600	7388300
GIAYIEFK	P09405	Ncl	Nucleolin		432	439	0.015345	86.833	10	48435000	15318000	53230000	53108000	6509300	86911000	3015000	37078000
GIDLLKK	Q8K310;A0A087WSP7;A0A087WQZ1	Matr3	Matrin-3		583	589	0.04759	102.71	7	5698600	30165000	11518000	10628000	10276000	25546000	10900000	12315000
GIFEPFGR	Q8VH51;E9Q8F0;Q8VH51-2;F7AA45;Q8VH51-3	Rbm39	RNA-binding protein 39		268	275	0.0033872	113.89	23	52383000	167700000	143390000	46990000	163580000	80990000	87890000	135110000
GIGHVIK	Q9EPU0;Q9EPU0-2	Upf1	Regulator of nonsense transcripts 1		382	388	0.039252	89.903	2	809050	1426400	1268800	1839600	394280	3919800	482890	1222400
GIGMGNLGPAGMGMEGIGFGINK	Q9D0E1;Q9D0E1-2;B8JK33;B8JK32;F7C9U3	Hnrnpm	Heterogeneous nuclear ribonucleoprotein M		322	344	3.09e-65	215.62	28	89491000	47956000	152620000	125360000	39530000	155660000	11199000	144090000
GILTSALEDE	Q99L43;A2AMQ5;F6S4G2	Cds2	Phosphatidate cytidylyltransferase 2;Phosphatidate cytidylyltransferase		435	444	0.002443	76.17	2	4244900	6048400	8125800	8107000	4478100	4503200	2586400	9700200
GIPPEEPGVPPR	Q7TSC1;G3UX48	Prrc2a	Protein PRRC2A		935	946	0.050149	47.712	1	2325800	1501500	6576800	0	0	0	0	2933900
GISPMNRPPLSDK	Q91Z49;Q91Z49-2	Fyttd1	UAP56-interacting factor		115	127	6.55e-05	82.705	9	1839400	4057300	7034700	7998100	4674600	4910000	6827200	6234800
GISVHISNAEPK	Q921F2;A0A087WRZ5;Q8R0B4;Q8BLD4;Q6VYI5;Q6VYI4;A0A087WR97;A0A087WQA5;A0A087WRP4;H3BJV1;A0A087WSH7;A0A087WS74;A0A087WQX8;A0A087WNY6;A0A087WSC6	Tardbp	TAR DNA-binding protein 43		252	263	2.33e-09	153.49	18	93654000	152120000	125780000	195100000	59318000	37248000	52717000	142690000
GIVEFASK	Q8VIJ6	Sfpq	Splicing factor, proline- and glutamine-rich		406	413	0.01757	84.498	17	23546000	16790000	75222000	72857000	47925000	25890000	19670000	102160000
GIVEFASKPAAR	Q8VIJ6	Sfpq	Splicing factor, proline- and glutamine-rich		406	417	1.6e-05	121.02	16	138620000	143230000	19358000	194060000	7953700	296070000	74957000	142740000
GIVEFSGKPAAR	Q99K48;Q99K48-2	Nono	Non-POU domain-containing octamer-binding protein		193	204	5.97e-07	126.12	21	58926000	103730000	68320000	137380000	66385000	176140000	43687000	101300000
GIVGGGMMR	P97379;P97379-2	G3bp2	Ras GTPase-activating protein-binding protein 2		439	447	0.0024286	63.419	21	75376000	44485000	95944000	76365000	68521000	52186000	54476000	108890000
GKEDALVTK	P35550	Fbl	rRNA 2-O-methyltransferase fibrillarin		107	115	0.00014402	164.33	16	8049800	8288600	22232000	8975100	16779000	10965000	18578000	24427000
GKLEDGDGISLNDIEK	E9Q1U6;Q6PEE2-2;Q6PEE2	Ctif	CBP80/20-dependent translation initiation factor		148	163	4.8e-07	94.128	1	0	0	0	0	2332600	4510600	0	978430
GLAITFVSDENDAK	Q9Z1N5	Ddx39b	Spliceosome RNA helicase Ddx39b		385	398	6.38e-17	173.72	15	12786000	8920800	14103000	13630000	2679900	12200000	2367400	8029300
GLCAIAQAESLR	P62908;D3YV43	Rps3	40S ribosomal protein S3		95	106	1.45e-13	175.54	19	44384000	46979000	103190000	52284000	111180000	52431000	37956000	50312000
GLCESVVEADLVEALEK	Q921F4;Q921F4-4;V9GXB6	Hnrnpll	Heterogeneous nuclear ribonucleoprotein L-like		131	147	0.00019833	71.929	2	31909000	51335000	20362000	0	109110000	101870000	56407000	40228000
GLDEQDLKPLFEEFGR	Q7TN33;D3YU11;D6RHP1;D6RGB9	Celf6	CUGBP Elav-like family member 6		56	71	9.86e-16	151.59	5	15916000	29749000	53947000	18963000	18272000	270670000	12254000	29682000
GLDISNVK	Q62167;P16381;Q62095	Ddx3x;D1Pas1;Ddx3y	ATP-dependent RNA helicase DDX3X;Putative ATP-dependent RNA helicase Pl10;ATP-dependent RNA helicase DDX3Y		504	511	0.015345	86.833	2	11172000	2263300	34046000	8086700	0	0	1429000	9586900
GLDLETDRER	P23249;D3YVL0;E9PW39;D3YYR1	Mov10	Putative helicase MOV-10		25	34	0.0079832	55.353	3	0	3697500	0	0	1372200	4923000	2222700	0
GLDNTEFQGK	F7BGR7;Q8VE92	Rbm4;Rbm4b	RNA-binding protein 4B		246	255	0.00019279	129.85	10	17979000	7824500	32022000	6225300	6166300	3215800	3481400	17455000
GLDNTEFQGKR	F7BGR7;Q8VE92	Rbm4;Rbm4b	RNA-binding protein 4B		246	256	0.0012228	62.466	2	1147800	1439400	0	0	417860	2905100	718240	813590
GLEALAANHAR	Q8BYL4;E9PX65	Yars2	Tyrosine--tRNA ligase, mitochondrial		142	152	0.014446	53.597	2	0	2946200	1140100	1946300	0	0	0	310470
GLEEPEMDPK	Q00PI9	Hnrnpul2	Heterogeneous nuclear ribonucleoprotein U-like protein 2		495	504	0.000529	74.841	6	3323200	728590	5528600	950120	615460	908520	0	2847800
GLGGIGMGLGPGGQPISASQLNITGVMGNLGPSGMGMDGPGFGGVNR	A2ATP6;Q8C854-1;Q8C854-2;F6XJA1;Q8C854	Myef2	Myelin expression factor 2		321	367	6.79e-91	195.61	2	0	17736000	51730000	35060000	16483000	164180000	7822000	12571000
GLGTEVPGNFQGPDPYR	Q91XE8	Tmem205	Transmembrane protein 205		125	141	0.00093721	66.826	1	0	0	1109100	0	1127400	0	2057800	702110
GLHSQGLGR	Q6NS86	Zfp366			559	567	0.058561	31.76	2	814810	4550000	2100600	1904100	2678600	6545300	2156800	3760000
GLHVVEFR	Q99N87	Mrps5	28S ribosomal protein S5, mitochondrial		369	376	0.00065899	113.5	1	169750	944500	731200	413070	392950	4745300	0	744970
GLLGDAPNDPR	Q8BIQ5;Q8BIQ5-2;A2AEK3;Q8C7E9	Cstf2;Cstf2t	Cleavage stimulation factor subunit 2;Cleavage stimulation factor subunit 2 tau variant		320	330	0.010934	59.198	4	7375000	5519000	6590400	9564800	3476100	5156500	2648400	11251000
GLLVDRPSETK	Q9JIX8;Q52KR6;Q9JIX8-3;B8JJ92;Q9JIX8-2;B8JJ91;F6RJ39;Q9JIX8-4	Acin1	Apoptotic chromatin condensation inducer in the nucleus		1096	1106	0.0011966	69.65	6	2319200	8349000	6706800	4049200	3227000	4857400	3181500	2930700
GLNGQKPLGAAEPITVK	Q60900;Q60900-2	Elavl3	ELAV-like protein 3		185	201	7.81e-43	214.81	22	96093000	252490000	246510000	239120000	167210000	452390000	65518000	235970000
GLNGQKPPGATEPITVK	B1AXZ4;B1AXZ5;Q60899;Q3UR02;Q80Y51;B1AXZ6;B1AXZ0;Q80UJ0	Elavl2	ELAV-like protein 2		214	230	1.31e-25	173.87	13	83869000	104920000	193800000	220530000	73358000	121570000	62598000	101490000
GLNGQKPSGATEPITVK	Q8BVA9;A2A9R8;A2A9S2;A2A9S0;A2A9S3;Q61701;A2A9R6;Q61701-2	Elavl4	ELAV-like protein 4		197	213	5.37e-43	218.11	18	146170000	111470000	299670000	364800000	124320000	152920000	56821000	326690000
GLNISAVR	Q8BGD9	Eif4b	Eukaryotic translation initiation factor 4B		118	125	0.0045699	109.01	9	5472300	69718000	12363000	12890000	52066000	41661000	31931000	11927000
GLPFGCTK	Q9Z2X1;Q9Z2X1-2;J3QM80;J3QMT0	Hnrnpf	Heterogeneous nuclear ribonucleoprotein F;Heterogeneous nuclear ribonucleoprotein F, N-terminally processed		117	124	0.03347	69.825	3	10819000	5783300	23114000	10812000	15351000	11718000	5913600	31813000
GLPIIQR	Q9CY57;Q9CY57-5;Q9CY57-4;Q9CY57-3;E9PW20;Q9CY57-2;D3YZA1;D3Z7T7	Chtop	Chromatin target of PRMT1 protein		105	111	0.0425	87.582	4	17156000	20109000	25369000	17936000	25478000	13264000	18823000	23478000
GLPITITESDIR	Q91YE7;Q91YE7-2;S4R1V5;S4R184;S4R1U7	Rbm5	RNA-binding protein 5		104	115	0.0079242	60.157	2	0	0	0	0	13897000	9572700	11089000	13815000
GLPPNTTDQDLVK	Q91W59;Q91W59-2;Q91W59-3;E9PZ21	Rbms1	RNA-binding motif, single-stranded-interacting protein 1		68	80	0.00019475	96.756	8	11748000	3344400	27267000	2386000	2132500	453530	1388400	2199600
GLPPPPR	Q9WV02;Q9WV02-2;A2AFI3;A2AFI4;D3YXK2;S4R1M2	Rbmx;Safb	RNA-binding motif protein, X chromosome;RNA-binding motif protein, X chromosome, N-terminally processed;Scaffold attachment factor B1		95	101	0.0425	87.582	7	77202000	74518000	215300000	76424000	186930000	39138000	83182000	169610000
GLPPSMER	Q9WV02;S4R1F6;Q91VM5	Rbmx;Rbmxl1	RNA-binding motif protein, X chromosome;RNA-binding motif protein, X chromosome, N-terminally processed;RNA binding motif protein, X-linked-like-1		345	352	0.005787	84.498	42	22942000	5934000	23552000	22471000	36290000	792120	22100000	63648000
GLPTTAQR	Q6PHQ9;A3KFU5	Pabpc4			476	483	0.04836	64.207	1	288520	5348800	0	11866000	7428600	4379700	5706400	12910000
GLPWSCSADEVQR	O35737;Q8C2Q7	Hnrnph1	Heterogeneous nuclear ribonucleoprotein H;Heterogeneous nuclear ribonucleoprotein H, N-terminally processed		17	29	2.27e-11	167.71	13	33336000	18420000	109420000	54034000	32506000	59021000	8778400	72889000
GLPWSCSAEEVMR	P70333;J3QPH6	Hnrnph2;Gm8775	Heterogeneous nuclear ribonucleoprotein H2;Heterogeneous nuclear ribonucleoprotein H2, N-terminally processed		17	29	1.17e-07	122.39	14	23632000	13519000	52780000	33287000	13960000	43621000	4927400	50034000
GLQLGPAAAGR	Q8C5Q4	Grsf1	G-rich sequence factor 1		65	75	0.011288	58.743	1	1910800	0	1973000	3167100	0	1453500	0	2439400
GLQNTMSVR	Q3TA68;Q3TAQ9	Wdr36			379	387	0.00059192	93.649	2	0	1424400	6691500	1799500	2511200	521400	1968500	4277100
GLQPGTTDQDLVK	Q8VC70;E9Q7G6	Rbms2	RNA-binding motif, single-stranded-interacting protein 2		64	76	0.00048402	84.365	10	19317000	6139900	60248000	7692000	4680500	1920400	2785600	7829600
GLSEDTTEETLK	P09405	Ncl	Nucleolin		575	586	2e-10	161.99	10	92366000	32618000	358740000	20893000	62776000	25634000	37914000	74936000
GLSEDTTEETLKESFEGSVR	P09405	Ncl	Nucleolin		575	594	1.06e-37	180.05	8	152730000	126790000	107280000	26185000	24578000	63228000	76735000	101560000
GLSSDTKPMVNLDK	Q9D1J3	Sarnp	SAP domain-containing ribonucleoprotein		136	149	0.00051483	58.723	1	4188800	4358100	0	0	1873000	4637300	2614300	3583800
GLVAVGER	Q9QX47;Q9QX47-3;H9KV00;H9KV02	Son	Protein SON		2363	2370	0.023835	77.923	4	1328400	922300	3253300	1496200	2015500	618500	1120100	2258700
GMETRPMETEVLEPR	Q8C7E9	Cstf2t	Cleavage stimulation factor subunit 2 tau variant		427	441	0.00011909	68.481	2	1189000	1426600	1771500	2397900	1071900	2254800	876240	1757800
GMGPGTPAGYGR	Q8VIJ6	Sfpq	Splicing factor, proline- and glutamine-rich		674	685	3.78e-06	114.86	11	6137700	2928400	17052000	5275200	11701000	3043200	3498800	11093000
GMPPPLR	Q61545;Q5SUT0;Q5SUS9	Ewsr1	RNA-binding protein EWS		464	470	0.030293	53.71	3	960410	0	2139900	1053700	2408500	693620	1920700	2092500
GMQGPPGPR	Q8K4P0	Wdr33	pre-mRNA 3 end processing protein WDR33		738	746	0.0014356	76.679	4	0	0	4264600	1363800	2812900	751710	1068400	2376500
GNFGGSFAGSFGGAGGHAPGVAR	Q9D0E1;Q9D0E1-2;B8JK33;B8JK32	Hnrnpm	Heterogeneous nuclear ribonucleoprotein M		627	649	4.62e-45	180.86	55	33840000	54102000	49207000	40811000	30548000	230400000	28188000	27374000
GNLGAGNGNLQGPR	Q8K310;A0A087WSP7;A0A087WQZ1;A0A087WQ54;A0A087WSF8	Matr3	Matrin-3		374	387	1.22e-23	202.18	13	30501000	15193000	67495000	46051000	43141000	7581000	9857900	73632000
GNQIFVR	A2ATP6;A2ATP5;Q8C854-2;F6XJA1;Q8C854;Q8C854-3;G8JL68	Myef2	Myelin expression factor 2		513	519	0.011531	114.54	22	1007400000	1358900000	1501100000	1281900000	2259900000	682390000	1386600000	2097200000
GNRPGYAGAPK	P32067;F6SXM5	Ssb	Lupus La protein homolog		357	367	1.75e-05	109.16	8	5642100	8263700	8567000	14972000	6992600	18762000	4953900	8989300
GNSIIMLEALER	P62309	Snrpg	Small nuclear ribonucleoprotein G		64	75	4.21e-09	150.49	11	35343000	96034000	19776000	1353000	134230000	62157000	79115000	85980000
GNSIIMLEALERV	P62309	Snrpg	Small nuclear ribonucleoprotein G		64	76	1.17e-08	125.84	8	61812000	106600000	25839000	2834400	44516000	38352000	47812000	26787000
GNSLQEILER	Q8VDJ3	Hdlbp	Vigilin		315	324	0.00026666	119.27	4	6214400	5367300	18659000	8539900	0	9259900	3125800	8512800
GNVGIGGSAVPPPPIK	Q8BYK6;Q8BYK6-3;Q8BYK6-2	Ythdf3	YTH domain family protein 3		256	271	6.68e-05	75.018	0	2402900	0	2227800	3393900	0	0	0	1783700
GNVLVLSQHK	Q80U78;Q80U78-3;Q3TTW5;Q80U78-2;E9Q6M7	Pum1	Pumilio homolog 1		1070	1079	7.34e-05	105.52	13	12573000	9648800	15001000	43776000	4996200	37356000	5552500	23604000
GNWLQDNR	Q9CQY2;Q3TQP0	Fam103a1;Gm10767	RNMT-activating mini protein		55	62	0.0062514	103.74	5	0	2658900	4842800	0	7445700	2312000	3029600	7547100
GNYSLITK	Q0P678;H3BIW0;G3X8T2	Zc3h18	Zinc finger CCCH domain-containing protein 18		245	252	0.055062	61.679	2	5621400	3206200	20329000	3722600	6272000	862430	2827000	10222000
GPAGLGPR	Q6NZJ6;Q6NZJ6-2;E9Q9E1;E9PVC6	Eif4g1	Eukaryotic translation initiation factor 4 gamma 1		699	706	0.0011538	149.4	9	4652100	3091800	11593000	7418100	5138900	3426600	6248800	7614800
GPALAIQSGDK	Q8C2Q3;E9QL13;Q8C2Q3-2	Rbm14	RNA-binding protein 14		154	164	0.00042613	89.731	6	1908100	1107500	10251000	1925000	1983300	589590	1103200	2818300
GPANGFR	Q60865;F6YP03	Caprin1	Caprin-1		625	631	0.0076147	119.06	2	2229600	791040	0	3296300	5748600	531790	0	7779000
GPAPLGTFQVTTPQR	Q3U9G9	Lbr	Lamin-B receptor		201	215	1.01e-07	110.55	2	0	0	2193000	2169900	1319500	0	1075500	1292400
GPDGLSR	Q9Z0H4-2;Q9Z0H4-6;S4R1S7;Q9Z0H4-7;Q9Z0H4-5;Q9Z0H4-4;A3KGT2;S4R2S7;Q9Z0H4;Q9Z0H4-9;Q9Z0H4-8;S4R2U7;Q9Z0H4-11;E9QA47;P28659-4;P28659;P28659-2;P28659-3;V9GX43	Celf2;Celf1	CUGBP Elav-like family member 2;CUGBP Elav-like family member 1		178	184	0.0050872	143.85	9	11263000	4916100	126190000	35360000	126020000	5350800	32013000	154290000
GPDNSMGFGAER	Q91W50	Csde1	Cold shock domain-containing protein E1		778	789	1.18e-09	152.38	14	80829000	9874000	76524000	71048000	5276600	59546000	3606900	127210000
GPEGERPAR	P63325;Q3UW83	Rps10	40S ribosomal protein S10		108	116	0.00085808	99.442	18	5398200	10091000	64232000	17093000	71988000	21761000	24622000	31449000
GPGGSSLLIEALSNSGPK	Q8K0Z7	Taco1	Translational activator of cytochrome c oxidase 1		139	156	1.22e-52	237.89	7	21890000	72014000	51308000	60480000	37403000	89692000	63075000	102380000
GPGLGSTQGQTIALPAQGLIEFR	P42669	Pura	Transcriptional activator protein Pur-alpha		176	198	3.9e-286	431.75	19	739030000	412640000	842630000	686110000	426020000	1188700000	4772200000	577180000
GPGLLESPSIFNFTADR	Q6A0A2;Q6A0A2-3	Larp4b	La-related protein 4B		430	446	1.43e-52	239.86	10	48367000	41825000	70377000	75632000	44924000	114980000	37465000	57676000
GPGPLQER	Q8K310;A0A087WSU2;A0A087WNW7	Matr3	Matrin-3		256	263	0.0013142	127.56	21	27818000	13031000	72297000	22291000	36139000	11122000	18215000	45715000
GPHPSQGPIPFQQQK	Q8K4P0	Wdr33	pre-mRNA 3 end processing protein WDR33		886	900	0.00022258	67.234	3	2365100	4678200	0	4084200	4587800	6568400	2475900	3957300
GPLPLSSQHR	Q8K310;A0A087WSU2;A0A087WQD6	Matr3	Matrin-3		93	102	2.33e-05	140.83	25	40676000	110150000	60281000	68288000	71099000	97045000	70353000	79894000
GPLPVKR	Q9WV02;Q9WV02-2;A2AFI3;S4R1F6;Q91VM5	Rbmx;Rbmxl1	RNA-binding motif protein, X chromosome;RNA-binding motif protein, X chromosome, N-terminally processed;RNA binding motif protein, X-linked-like-1		142	148	0.018569	117.56	2	6860200	18525000	6052300	15602000	10673000	15637000	10345000	10366000
GPMQLSADAR	Q7TSJ2;Q7TSJ2-2;D3Z6W1	Map6	Microtubule-associated protein 6		202	211	3.1e-05	136.49	9	4351400	3158100	1948600	5159300	1726200	1595400	1280800	6629100
GPPPHEHR	Q80W00;Q80W00-2	Ppp1r10	Serine/threonine-protein phosphatase 1 regulatory subunit 10		824	831	0.0063349	69.825	6	548870	1311600	1210300	0	1802900	2427200	888840	617320
GPPPSYGGSSR	Q9WV02;S4R1F6;Q91VM5	Rbmx;Rbmxl1	RNA-binding motif protein, X chromosome;RNA-binding motif protein, X chromosome, N-terminally processed;RNA binding motif protein, X-linked-like-1		296	306	1.15e-05	132.32	31	12004000	3577100	62687000	7020900	21647000	5787600	14744000	29836000
GPPPTDPYGRPPPYDR	Q6NVF9;H3BJ30;H3BJW3;H3BKW0	Cpsf6	Cleavage and polyadenylation specificity factor subunit 6		377	392	0.01453	45.614	4	0	2843400	2141400	2758500	6176000	0	3551000	6061700
GPPPVPRPTSR	Q6P5B5;Q9WVR4	Fxr2	Fragile X mental retardation syndrome-related protein 2		493	503	0.0031915	63.624	8	3471800	14010000	5132900	5662100	6409500	11721000	9902300	5146000
GPRPPNQQQPIEGSDGVEPK	Q9Z2C8-2;A0A0A0MQD2;B2RUF0;Q9Z2C8;J3QNB9	Ybx2	Y-box-binding protein 2		161	180	0.00015487	63.302	1	0	1861300	1596000	2012100	1054900	1152600	1314000	806860
GPSLNPVLDYDHGSR	Q8K310;A0A087WSU2	Matr3	Matrin-3		193	207	1.06e-08	115.91	10	8805200	22770000	18047000	19945000	55200000	37626000	0	33633000
GPVGNWGPPGDYPDR	Q7TSC1;G3UX48	Prrc2a	Protein PRRC2A		416	430	4.58e-08	117.08	3	1762600	1119700	1731600	1861100	0	1819900	555830	1728300
GQAFVIFK	Q62189;D3Z0S6;F8VQ88;Q9CQI7;A2CES4	Snrpa;Gm5145;Snrpb2	U1 small nuclear ribonucleoprotein A;U2 small nuclear ribonucleoprotein B		59	66	0.050062	63.565	1	0	3103300	0	2567700	2927500	3170600	1734200	3002200
GQGNWGPPGGEMTFSIPTHK	Q3U0V1	Khsrp	Far upstream element-binding protein 2		417	436	1.33e-24	139.9	12	0	14253000	7131900	0	22602000	5825500	11775000	16748000
GQGYVGGQR	Q00PI9	Hnrnpul2	Heterogeneous nuclear ribonucleoprotein U-like protein 2		655	663	0.0029673	93.162	4	0	980030	17625000	501330	9512700	0	1959100	7694100
GQIIGEGR	Q99N87;B2FDG7	Mrps5	28S ribosomal protein S5, mitochondrial		131	138	0.0043013	110.12	7	5773000	2351400	18762000	8281500	9423300	5486300	3350000	14248000
GQLQSHGVQAR	Q99KG3;Q99KG3-2;Q99KG3-3	Rbm10	RNA-binding protein 10		147	157	0.00011968	85.963	4	4628200	5185000	3493400	9486700	1974300	7071800	2493600	4516600
GQNRPTNVK	Q8CGC4;Q8BM41	Lsm14b	Protein LSM14 homolog B		235	243	0.0021364	83.647	4	0	330840	2942500	1002900	1933000	417720	428990	1460000
GQPGSAYDGTGQPSAAYLSMSQGAVANANSTPPPYER	Q8C2Q3;E9QL13;Q8C2Q3-2	Rbm14	RNA-binding protein 14		542	578	3.01e-14	88.087	3	2064300	0	4175600	1865300	6793800	0	0	2841100
GQPIYIQFSNHK	Q8BGJ5;Q922I7;Q8CB58;P17225;E9QMW9;F7DCW4	Ptbp1	Polypyrimidine tract-binding protein 1		122	133	0.00015865	85.522	7	3943600	3706100	4017700	5894700	1174300	14495000	245610	2807000
GQTSTYGFLK	Q0VBL3	Rbm15			410	419	0.00036773	107.79	10	80140000	141610000	173380000	70978000	113820000	30424000	68518000	96730000
GRGDYDGIGGR	Q62167	Ddx3x	ATP-dependent RNA helicase DDX3X		100	110	0.062065	36.954	1	0	2730800	0	2093600	644470	4798000	1429400	1281700
GRPIAGQGR	Q9WU84	Ccs	Copper chaperone for superoxide dismutase		256	264	0.0034083	102.51	5	3043200	3699600	2355100	15593000	972850	32500000	1074400	2704800
GRPYGYQAVCEEDLMPEDDQR	Q6PHZ5	Rbm15b	Putative RNA-binding protein 15B		310	330	6.33e-26	154.34	15	1423100	19497000	2433800	0	8186400	13181000	4099600	4946900
GRQDNIRK	Q8R4E6;Q8R4E6-2	Purg	Purine-rich element-binding protein gamma		98	105	0.0065786	138.54	3	0	144050	3225300	0	2137200	8280200	3249100	1370100
GSATTDLDFR	S4R1W5;Q3ULB0	Rbm6			239	248	0.0046275	69.346	2	2805700	2322200	10229000	0	6766000	0	960160	0
GSDELLSGSVLSSPNSNMSGMVVTANGNDSK	Q91Z31-2;Q91Z31	Ptbp2	Polypyrimidine tract-binding protein 2		15	45	2.09e-11	83.834	2	1376000	0	2404800	2171500	0	0	0	0
GSDFDCELR	P61979-3;B2M1R6;H3BKD0;D3Z5X4;H3BKI8;H3BJS9;P61979;P61979-2;D3YWG1;H3BLL4;H3BK96	Hnrnpk;Gm7964	Heterogeneous nuclear ribonucleoprotein K		116	124	3.96e-06	172.23	14	180480000	303740000	428570000	81351000	331340000	186310000	182810000	232370000
GSEPATYMPVSVAPPTPAWQPETK	Q6ZQ58;Z4YJT3	Larp1	La-related protein 1		263	286	2.36e-12	96.881	2	4569900	3508700	7791000	5531900	2693900	3447900	1796500	3939900
GSETGSETHESDLAPSDK	Q7TSC1;G3UX48	Prrc2a	Protein PRRC2A		1103	1120	1.95e-19	147.17	5	1222400	781550	9756500	939630	2325700	570320	1114100	3990500
GSFGMQVVSVGGPGK	Q8C3F2;Q8C3F2-3	Fam120c	Constitutive coactivator of PPAR-gamma-like protein 2		973	987	4e-21	157.37	13	23441000	27967000	68941000	65980000	41785000	18019000	17377000	44653000
GSHVFTAAR	P32067;F6SXM5	Ssb	Lupus La protein homolog		341	349	0.00031089	123.6	16	7258900	19975000	19174000	25090000	18818000	70062000	7059700	24396000
GSIFAVFDSIQSAK	P32067;A2AR07	Ssb	Lupus La protein homolog		152	165	1.19e-15	169.79	6	36983000	7620700	63289000	99135000	33237000	119390000	19622000	30638000
GSLDGFLR	Q9DBR0	Akap8	A-kinase anchor protein 8		181	188	0.0021731	118.89	2	1789800	2077000	2491400	1607600	4462300	1448100	1736700	2365100
GSMSSGLEFVSHNPPSEAAAPPVAR	E9QM77;O70305;O70305-2;F6U2C2;F7B6X4	Atxn2	Ataxin-2		610	634	1.25e-32	141.36	8	1863400	2286000	0	5760300	3367700	16480000	4397700	4314300
GSNMDFREPTEEER	Q9WUK2;Q9WUK2-2	Eif4h	Eukaryotic translation initiation factor 4H		192	205	3.95e-14	151.56	10	0	11259000	5299100	5869500	2416000	12156000	3336700	4021100
GSPQQIDHAK	Q3U0V1	Khsrp	Far upstream element-binding protein 2		480	489	6.96e-05	146.17	9	1188400	8429800	20540000	35348000	26469000	29655000	903070	185080000
GSSSGFKPFK	Q8CH25;Q8CH25-2	Sltm	SAFB-like transcription modulator		1015	1024	0.0035687	65.627	7	1045300	6115100	1818600	2851900	3376900	13581000	1677200	3849900
GSYGDLGGPIITTQVTIPK	P61979-3;B2M1R6;D3Z5X4;H3BLP7;P61979;P61979-2;D3YWG1;H3BLL4	Hnrnpk;Gm7964	Heterogeneous nuclear ribonucleoprotein K		354	372	1.87e-76	275.91	32	2781300000	2813400000	3975800000	3932500000	4970500000	2758300000	3511500000	5891500000
GSYGGGDGGYNGFGGDGGNYGGGPGYSSR	Q8BG05-2;J3QNY1;B2RXM2;A2AL13;Q8BG05	Hnrnpa3;Gm9242;Gm6793	Heterogeneous nuclear ribonucleoprotein A3		258	286	6.89e-09	75.005	1	0	0	1808700	0	3323000	0	1384800	1645800
GSYVSIHSSGFR	Q9Z1N5;Q8VDW0;D6RHT5	Ddx39b;Ddx39a;Ddx39	Spliceosome RNA helicase Ddx39b;ATP-dependent RNA helicase DDX39A		37	48	0.00073893	75.739	4	4020400	3570800	3461400	3004500	0	0	0	0
GTAYTFFTPGNLK	Q501J6;Q3U741	Ddx17	Probable ATP-dependent RNA helicase DDX17		437	449	9.9e-05	101.53	1	9101300	0	0	11875000	0	16977000	4793900	11029000
GTDVVLER	Q9JKS5;E9QKB2	Habp4	Intracellular hyaluronan-binding protein 4		134	141	0.0084852	99.305	2	23805000	4784000	79224000	11167000	13803000	9953100	0	26090000
GTFPDAR	Q99K48	Nono	Non-POU domain-containing octamer-binding protein		374	380	0.033482	94.407	2	32391000	12924000	71034000	21830000	51667000	12680000	12947000	56310000
GTGIVSAPVPK	P25444;D3YVC1;D3YWJ3;J3QMG5;E9Q1N8;D3Z536;F6YTZ4	Rps2;Gm5786;Gm18025;Gm8225;Gm6576	40S ribosomal protein S2		201	211	0.0015635	73.951	8	183070000	18159000	361250000	125110000	11949000	53206000	9357700	87438000
GTGSHPWTMAPPPGSTPSR	Q61474	Msi1	RNA-binding protein Musashi homolog 1		285	303	5.11e-05	61.87	7	0	8294800	0	5027400	2007400	4033000	1765100	3975600
GVAFIRFDK	P70372	Elavl1	ELAV-like protein 1		148	156	0.0094256	61.691	5	1316600	1884000	1473800	0	1999500	2431200	0	1852100
GVEAGPDLLQ	Q7TMK9-2;G3UZI2;G3UZ48;G3UXJ6;G3UY67;G3UYK7	Syncrip;Gm20537	Heterogeneous nuclear ribonucleoprotein Q		553	562	0.0007898	96.342	6	104820000	13007000	326940000	20986000	5096900	9634700	6705300	9676400
GVEICIATPGR	Q61656;Q8BTS0;S4R1I6;Q501J6;Q3U741;Q501J6-2	Ddx5;Ddx17	Probable ATP-dependent RNA helicase DDX5;Probable ATP-dependent RNA helicase DDX17		217	227	8.2e-05	103.91	12	24083000	36065000	49180000	13172000	45634000	15825000	0	38546000
GVISTPVIR	Q6A0A9	FAM120A	Constitutive coactivator of PPAR-gamma-like protein 1		985	993	0.00064904	119.21	9	128930000	172200000	366180000	278670000	202710000	159660000	183440000	240340000
GVPLDGRPMDIQLVASQIDPQR	Q9JJW6-2;Q9JJW6	Alyref2	Aly/REF export factor 2		137	158	2.13e-16	119.16	3	21419000	41591000	57034000	59430000	10840000	0	0	8996200
GVPLDGRPMDIQLVTSQIDPQR	G3X9I4	Alyref2			137	158	9.89e-16	107.15	4	0	41343000	0	0	14329000	57526000	27929000	10114000
GVPLQFDINSVGK	Q91Z49;Q91Z49-2;Q91Z49-3;D3Z591	Fyttd1	UAP56-interacting factor		272	284	1.28e-08	135.63	10	127580000	44683000	154080000	237790000	41702000	168350000	42801000	140540000
GVQGFQDYIEK	Q6A0A9	FAM120A	Constitutive coactivator of PPAR-gamma-like protein 1		2	12	1e-05	136.5	8	13690000	3330500	21402000	19769000	2988500	11226000	1201100	13444000
GVQGFQEFLEK	Q8C3F2;Q8C3F2-3;Q8C3F2-2	Fam120c	Constitutive coactivator of PPAR-gamma-like protein 2		2	12	1.08e-05	134.3	8	17957000	8746900	34391000	45122000	3360300	45252000	3968600	21164000
GVTIPYRPK	Q61990;Q61990-2;Q61990-3	Pcbp2	Poly(rC)-binding protein 2		173	181	0.01279	56.258	1	820020	1677800	4214800	10445000	1828200	7576700	908350	5818800
GVTIQPLKR	Q9CPR5;Q9CPR5-2	Mrpl15	39S ribosomal protein L15, mitochondrial		125	133	0.0011218	74.301	4	838510	2659300	1377500	1532500	1221300	2420900	1691200	896190
GVVVVGVEDR	Q8K0Z7	Taco1	Translational activator of cytochrome c oxidase 1		184	193	0.0104	63.624	3	1957500	1188600	3452100	1697400	2132500	1658900	695380	2704800
GYAFITFCGK	Q8VHM5;F7B5B5;A2AW41	Hnrnpr			207	216	0.0066572	67.334	7	3829800	3820100	10204000	0	2090200	12906000	679680	1954100
GYAFVQYANER	Q64012-2;A2AU61;Q64012;A2AU62;A2AU60	Raly	RNA-binding protein Raly		56	66	7.04e-06	143.24	9	8609800	17495000	53447000	18118000	26048000	34907000	14829000	49073000
GYAFVTFCTK	Q7TMK9;G3V018;Q7TMK9-2;G3UZI2;G3UZ48;G3UXJ6	Syncrip	Heterogeneous nuclear ribonucleoprotein Q		204	213	0.00099939	91.658	1	10756000	4109900	11261000	2088700	1364400	38985000	0	3997300
GYATDESTVSSVQGSR	Q61584;Q61584-4;Q61584-3;Q61584-7	Fxr1	Fragile X mental retardation syndrome-related protein 1		395	410	2.67e-36	217.48	9	10400000	2924400	32592000	2716100	4591300	1234300	1726500	4759700
GYAYVEFENPDEAEK	Q99M28;Q99M28-2;J3QK23	Rnps1;Gm9825	RNA-binding protein with serine-rich domain 1		204	218	1.28e-07	107.35	2	2787600	1366600	2016400	711260	0	0	0	0
GYDDRDYYSR	P62996;F8WJG3	Tra2b	Transformer-2 protein homolog beta		229	238	0.00028763	147.62	7	734500	8177800	1950900	1612600	1897600	42378000	3701400	3768800
GYFEYIEENK	Q8VEK3;G3XA10	Hnrnpu	Heterogeneous nuclear ribonucleoprotein U		232	241	0.00020574	127.76	16	22912000	32809000	39629000	23511000	49587000	36830000	15582000	64526000
GYGDRDGYGR	Q91VM5	Rbmxl1	RNA binding motif protein, X-linked-like-1		256	265	7.88e-05	131.09	3	2276100	429250	805230	1138600	1592600	17173000	1554400	1906700
GYGFVDFDSPAAAQK	Q91W59;Q91W59-2;Q91W59-3;E9PZ21;Q8BWL5;Q8BWL5-4;Q8BWL5-6;Q8BWL5-3;Q8BWL5-2;Q8BWL5-5;G3UZJ9	Rbms1;Rbms3	RNA-binding motif, single-stranded-interacting protein 1;RNA-binding motif, single-stranded-interacting protein 3		104	118	6.52e-15	150.11	5	0	1847100	8479100	8588100	936160	7486800	0	5916900
GYGFVSFYNK	P70318;Q921W2	Tial1	Nucleolysin TIAR		156	165	0.0003087	114.5	7	2615400	1914400	8498900	2437200	1291300	14673000	968190	4197400
GYGFVTMADR	Q62176;D3Z4I3	Rbm38;Rbm24	RNA-binding protein 38;RNA-binding protein 24		74	83	0.00058196	72.434	4	1673800	0	2756000	2896800	811610	1936400	1229400	2753100
GYSNLLK	Q61656;Q8BTS0	Ddx5	Probable ATP-dependent RNA helicase DDX5		517	523	0.0051966	132.09	10	179130000	109600000	373160000	199860000	237470000	32025000	60038000	328000000
HAAAALAAMNGR	P52912;D3Z4H6;D3YY02	Tia1	Nucleolysin TIA-1		58	69	5.05e-05	97.813	19	7086800	14341000	14572000	15910000	10467000	26551000	8579900	14411000
HAIPSTER	Q6A0A2;Q6A0A2-3	Larp4b	La-related protein 4B		422	429	0.0038581	111.95	11	4544500	3926400	6087700	9085300	4567000	18114000	4030000	8051200
HCPSAVVPVELQK	Q6A0A9	FAM120A	Constitutive coactivator of PPAR-gamma-like protein 1		13	25	0.00070531	63.602	1	4476100	1896700	4497300	7185100	1553000	13069000	0	5530200
HDSSSILELDGK	Q6ZPQ6;Q6ZPQ6-2;E9PYJ7	Pitpnm2	Membrane-associated phosphatidylinositol transfer protein 2		950	961	3.91e-08	133.32	4	0	1158400	0	0	6045700	4018600	2698200	2632200
HESGASIK	P61979-3;B2M1R6;D3Z5X4;P61979;P61979-2;D3YWG1;H3BLL4	Hnrnpk;Gm7964	Heterogeneous nuclear ribonucleoprotein K		391	398	0.0013132	132.76	10	0	0	20237000	6886200	43536000	0	9624300	13721000
HESQVDSVVK	Q60870;G3X8R0	Reep5	Receptor expression-enhancing protein 5		144	153	1.33e-13	205.56	19	7060400	4438500	8612900	15221000	9860300	8193900	8459900	6584300
HFILDECDK	Q9Z1N5;G3UXI6	Ddx39b	Spliceosome RNA helicase Ddx39b		192	200	0.00053086	122.94	2	1535400	3385000	675750	3144900	0	17265000	774120	2414100
HGADPDVPPLR	D3Z4T1;D3Z580;D3Z4C5;D3Z588	Celf5			361	371	0.0010607	79.659	2	308580	566770	0	2496500	483260	4040700	581540	2235000
HGLQSLGK	Q7TSC1;S4R298;A0A0A0MQ79;Q3TLH4;S4R2J9;Q3TLH4-5;S4R294;S4R2E2;F8WHT3;Q7TPM1	Prrc2a;Prrc2c;Prrc2b	Protein PRRC2A;Protein PRRC2C;Protein PRRC2B		42	49	0.0013139	125.82	7	2481800	1010600	3646000	5258100	657920	10078000	836530	2554800
HIAFSGNK	Q9D1P0	Mrpl13	39S ribosomal protein L13, mitochondrial		64	71	3.36e-05	178.65	8	0	5921300	0	6146900	4681900	14505000	3556600	5413000
HINAGPK	B1AY10-2;B1AY10-3;B1AY10	Nfx1	Transcriptional repressor NF-X1		263	269	0.0047856	135.87	7	1230100	1709300	5350100	2069500	2720700	11171000	1101500	4052700
HLEELEEK	P97379;P97379-2	G3bp2	Ras GTPase-activating protein-binding protein 2		217	224	2.16e-13	220.51	7	18363000	3732100	18444000	13807000	1811000	67375000	1426400	22048000
HLGVCISVANNR	Q8VHM5;F7B5B5;A2AW41	Hnrnpr			236	247	7.19e-08	125.97	4	0	12225000	4882600	0	2325100	39521000	2318100	3480300
HLNPDTELK	Q8R3L2;Q8R3L2-4;Q8R3L2-3;Q8R3L2-2;Q8R3L2-5	Tcf25	Transcription factor 25		184	192	0.0006486	119.22	6	0	0	1221700	1270900	1049700	1930400	1179800	1222200
HLSPGGQK	Q8CHK3	Mboat7	Lysophospholipid acyltransferase 7		386	393	0.011473	93.374	1	0	516430	0	833720	650080	887240	384860	628640
HNGPNDASDGTVR	D3Z3N4;D3YWT1;D3Z6Y3	Hnrnph3			7	19	4.34e-15	188.96	17	14338000	53079000	92115000	17758000	64250000	73571000	75618000	86624000
HPVVAGGSGEGR	Q6ZQ58;Z4YJT3;Q6ZQ58-2	Larp1	La-related protein 1		1016	1027	2.26e-08	137.01	14	5804000	5705400	2922500	18770000	1122700	24656000	4490800	4523600
HQAVQLPR	Q8BHD7;Q8BHD7-2;G8JL74;G3UXA6;G3UZ01;G3UXZ8	Ptbp3	Polypyrimidine tract-binding protein 3		403	410	0.0032196	116.37	3	2408600	3041900	4273400	5498100	2777300	13284000	1316100	3459100
HQEGEIFDTEK	P47911;E9PUX4	Rpl6;Gm5428	60S ribosomal protein L6		235	245	2.27e-25	213.99	9	1471000	0	3499400	3549700	5320200	4604400	2328100	10648000
HQSVQLPR	Q8BGJ5;Q922I7;Q8CB58	Ptbp1			409	416	0.0008054	114.89	14	7783000	9539300	11353000	16905000	929480	25155000	2746600	8011500
HQTVQLPR	Q91Z31-2;Q91Z31	Ptbp2	Polypyrimidine tract-binding protein 2		412	419	0.00091623	124.92	11	12708000	23138000	23338000	35358000	27808000	86515000	9203400	40168000
HSGPNSADSANDGFVR	Q9Z2X1;Q9Z2X1-2;J3QM80;J3QMT0	Hnrnpf	Heterogeneous nuclear ribonucleoprotein F;Heterogeneous nuclear ribonucleoprotein F, N-terminally processed		99	114	2.74e-80	291.68	36	53410000	100130000	76739000	166360000	117570000	283930000	32914000	242920000
HSLSGRPLK	Q9D0E1;Q9D0E1-2;B8JK33;B8JK32	Hnrnpm	Heterogeneous nuclear ribonucleoprotein M		134	142	0.00042601	109.02	8	14854000	2372100	29834000	5239000	2411100	24275000	0	6351100
HSPLTQLGPAK	Q9CY16	Mrps28	28S ribosomal protein S28, mitochondrial		85	95	9.27e-07	155.33	1	435730	1051600	0	1419600	646670	2347300	801700	1186600
HSVGVVIGR	Q3U0V1	Khsrp	Far upstream element-binding protein 2		333	341	5.64e-10	197.66	15	17574000	27648000	25860000	37574000	15398000	253390000	15303000	32917000
HTEAAAAQR	Q60668;Q60668-3	Hnrnpd	Heterogeneous nuclear ribonucleoprotein D0		86	94	5.27e-21	231.81	36	16685000	70563000	104060000	20152000	162090000	17435000	57228000	104730000
HTGPNSPDTANDGFVR	O35737;Q8C2Q7;P70333;J3QPH6	Hnrnph1;Hnrnph2;Gm8775	Heterogeneous nuclear ribonucleoprotein H;Heterogeneous nuclear ribonucleoprotein H, N-terminally processed;Heterogeneous nuclear ribonucleoprotein H2;Heterogeneous nuclear ribonucleoprotein H2, N-terminally processed		99	114	1.23e-79	283.31	50	700290000	162550000	836290000	1199900000	994630000	174220000	909820000	1384200000
HTPLYER	Q6A0A9	FAM120A	Constitutive coactivator of PPAR-gamma-like protein 1		425	431	0.057683	79.116	1	2921500	671010	0	3419900	776130	15213000	577660	2995300
HTSELVLR	Q8BHN5	Rbm45	RNA-binding protein 45		35	42	0.0012653	142.79	10	3023900	7356000	4681400	5366000	5338900	14929000	6122400	7836300
HVPGGGNVQIQNK	E9PZ43;P27546;P27546-3;P27546-2	Map4	Microtubule-associated protein;Microtubule-associated protein 4		798	810	7.1e-09	126.19	6	3845100	3293700	9339200	10639000	7113600	8130300	3221700	9279700
HVQGILR	P62309	Snrpg	Small nuclear ribonucleoprotein G		26	32	0.0047723	139.27	15	17752000	47884000	30483000	29220000	50267000	65107000	29200000	66543000
HVTAQQPSR	D3YTQ3	Hnrpdl			60	68	0.00047124	96.311	14	22835000	6340000	14684000	38871000	20083000	27751000	11790000	28997000
HVVFIAQR	P62082;F6SVV1	Rps7;Gm9493	40S ribosomal protein S7		91	98	0.0028984	89.123	14	3716900	15563000	7262300	7133200	9771300	36752000	10120000	13866000
IAALTVGGK	D3Z456;Q99N95;F6W7C7	Mrpl3	39S ribosomal protein L3, mitochondrial		142	150	0.0043018	86.136	7	2759100	847380	7842900	5710200	2012600	1762800	1048000	6179000
IAEVGAGGNK	P42669	Pura	Transcriptional activator protein Pur-alpha		87	96	0.00033413	111.61	10	53960000	23657000	805010000	62269000	92302000	23756000	110730000	216180000
IAEVGAGGSK	O35295	Purb	Transcriptional activator protein Pur-beta		73	82	0.0010713	90.05	4	6104600	2455000	97774000	6413800	10810000	2608500	12965000	34073000
IAEVWIGR	Q8R4E6;Q8R4E6-2	Purg	Purine-rich element-binding protein gamma		90	97	0.011466	98.629	2	0	11145000	19008000	11531000	12377000	27977000	9498600	19861000
IAFFTLPK	Q9EPU0;Q9EPU0-2	Upf1	Regulator of nonsense transcripts 1		337	344	0.0026992	116.73	7	40412000	11624000	27875000	66789000	13069000	149380000	26313000	55643000
IAHIMGPPDR	Q3U0V1	Khsrp	Far upstream element-binding protein 2		370	379	3.1e-05	136.52	30	292810000	1551300000	679690000	1048900000	1527400000	1311600000	712460000	153610000
IAIAYNLPGTK	Q8R3K3	Ptcd2	Pentatricopeptide repeat-containing protein 2, mitochondrial		56	66	0.0071077	64.121	3	1056200	0	2082700	3465800	505180	1899400	0	1244400
IAIPGLAGAGNSVLLVSNLNPER	Q8BGJ5;Q922I7;Q8CB58;P17225	Ptbp1	Polypyrimidine tract-binding protein 1		324	346	1.18e-121	310.24	13	602470000	863830000	1076400000	838030000	325330000	851680000	54805000	622790000
IALTDNSLIAR	P14148;F6XI62	Rpl7	60S ribosomal protein L7		189	199	4.77e-16	199.33	14	34815000	55282000	55219000	71526000	69691000	56169000	46042000	91656000
IANLAFVTK	P23249;D3YVL0;E9PW39;D3YYR1	Mov10	Putative helicase MOV-10		63	71	0.027813	57.785	1	774420	0	1729000	1271200	315760	0	0	939480
IANPVEGSSGR	P60335	Pcbp1	Poly(rC)-binding protein 1		315	325	3.03e-05	114.71	9	19511000	5544300	78379000	17294000	11667000	7659900	8361600	28095000
IANPVEGSTDR	Q61990;Q61990-2;Q61990-3	Pcbp2	Poly(rC)-binding protein 2		320	330	0.00022165	98.156	16	54691000	14714000	217400000	61878000	20090000	24308000	16607000	51986000
IAQITGPPDR	Q91WJ8;Q3TUE1;Q91WJ8-2	Fubp1	Far upstream element-binding protein 1		318	327	6.01e-05	149.17	9	10662000	6659300	17958000	11592000	14669000	4515900	6293500	18607000
ICTASENFLR	P35802	Gpm6a	Neuronal membrane glycoprotein M6-a		191	200	7.34e-05	147.4	9	20322000	16655000	18934000	13554000	29575000	9660700	16123000	19126000
IDASKNEEDEGHSNSSPR	Q60668;Q60668-3	Hnrnpd	Heterogeneous nuclear ribonucleoprotein D0		68	85	1.83e-62	245.03	18	9799000	76000000	31862000	1325000	22519000	79061000	67209000	26042000
IDEPLEGSEDR	P61979-3;B2M1R6;P61979;P61979-2;H3BLL4	Hnrnpk	Heterogeneous nuclear ribonucleoprotein K		399	409	8e-08	167.18	17	54261000	95862000	417490000	10301000	176390000	62381000	59732000	102720000
IDKPILK	P62918	Rpl8	60S ribosomal protein L8		175	181	0.042513	148.04	1	25175000	19448000	17310000	56202000	3021900	72788000	6891000	34486000
IDLAVLLGK	Q80X50;Q80X50-2;Q80X50-4;Q80X50-5;Q80X50-3	Ubap2l	Ubiquitin-associated protein 2-like		302	310	0.0029013	93.598	6	21257000	11544000	33906000	26537000	3324300	51235000	6154000	15431000
IDLPAENSNSETIIITGK	Q8VDJ3;A0A087WP83	Hdlbp	Vigilin		615	632	1.25e-11	119.76	9	8068100	1099200	10228000	11357000	0	5919700	0	5453400
IDMSLDDIIK	Q91Z49;Q91Z49-2	Fyttd1	UAP56-interacting factor		30	39	3.05e-07	164.33	20	38896000	25451000	72320000	39665000	29758000	51436000	26684000	46829000
IDNLDPR	Q6A0A9	FAM120A	Constitutive coactivator of PPAR-gamma-like protein 1		757	763	0.0049265	127.02	6	16240000	1859500	35551000	26291000	8207900	11217000	1787400	27509000
IDRTDAISEEK	P36536;Q99JZ4	Sar1a	GTP-binding protein SAR1a		136	146	0.003027	64.121	3	0	0	0	734970	1411100	1151600	1197300	0
IDSIPHLNNSTPLVDPSVYGYGVQK	A2AJ72;Q3TIX6;A2AJ71	Fubp3			33	57	1.12e-52	189.99	5	48036000	11681000	131110000	160500000	8662700	195170000	21927000	99250000
IDSLLGR	Q8BTF8;E9Q5X7;Q8BTF8-2	Ralyl	RNA-binding Raly-like protein		212	218	0.0024745	164.89	9	34373000	11285000	28478000	31525000	10705000	37207000	4446500	36722000
IDTIEIITDR	O88569;O88569-2;O88569-3	Hnrnpa2b1	Heterogeneous nuclear ribonucleoproteins A2/B1		138	147	8.51e-07	168.46	54	2312100000	3170200000	3109300000	2111300000	4142900000	2582000000	1956100000	4055800000
IEAEEAIK	Q60900;Q60900-2;Q8BVA9;A2A9R8;A2A9S2;A2A9S0;A2A9S3;Q61701;A2A9R6;Q61701-2;B1AXZ4;B1AXZ5;Q60899;Q3UR02;Q80Y51;B1AXZ6;B1AXZ0;Q80UJ0	Elavl3;Elavl4;Elavl2	ELAV-like protein 3;ELAV-like protein 4;ELAV-like protein 2		189	196	0.011308	93.701	9	788570000	451230000	3772100000	341790000	847690000	429090000	420200000	980040000
IEAVYVSR	Q0VBL3	Rbm15			246	253	0.015943	86.205	10	41711000	11523000	74470000	37909000	25867000	8926800	17492000	53160000
IEDFLER	Q6ZWN5;F7CJS8;D3YWH9;Q9CXW7	Rps9	40S ribosomal protein S9		102	108	0.0047492	150.84	15	10905000	8542500	21058000	20964000	9317700	16567000	7306900	15339000
IEDSSGFSHPGPPPLSSR	Q8R3L2;Q8R3L2-4;Q8R3L2-3;Q8R3L2-2;Q8R3L2-5	Tcf25	Transcription factor 25		157	174	1.39e-11	106.57	8	6146000	23158000	12967000	12393000	24110000	19384000	11699000	17455000
IEDVTPIPSDSTR	P62264	Rps14	40S ribosomal protein S14		129	141	7.59e-09	137.62	10	26388000	3404700	60265000	7511900	5289100	6483200	1829900	12758000
IEDVTPIPSDSTRR	P62264	Rps14	40S ribosomal protein S14		129	142	1.39e-09	131.66	7	32002000	10153000	15885000	28424000	8197700	30558000	7472800	21673000
IEEVPELPLVVEDK	Q9D8E6	Rpl4	60S ribosomal protein L4		144	157	3.71e-06	116.58	4	26095000	17579000	31755000	65751000	5887100	42636000	0	51004000
IEGDPQGVQQAK	Q8VDJ3;A0A087WP83	Hdlbp	Vigilin		483	494	7.46e-08	125.36	7	3214700	1142200	13231000	1428900	1717900	975130	1251300	3503300
IESGELDPER	P56371	Rab4a	Ras-related protein Rab-4A		178	187	0.0021169	79.201	3	2198400	1394700	3275300	0	1694900	0	1000900	1037000
IESIGLK	Q9JIG8	Praf2	PRA1 family protein 2		153	159	0.04449	86.472	5	7149100	3732400	14651000	12371000	12419000	1992200	5499100	9673900
IESIGLKR	Q9JIG8	Praf2	PRA1 family protein 2		153	160	0.0037753	75.738	5	1473800	5999900	1987500	2514000	1957200	0	5600300	1563600
IESIQLMMDSETGR	Q8VH51;E9Q8F0;Q8VH51-2;Q8VH51-3	Rbm39	RNA-binding protein 39		276	289	2e-19	185.32	46	80016000	68512000	64586000	38019000	75575000	40461000	49804000	57000000
IETIEVMEDR	Q8BG05-2;J3QNY1;B2RXM2;E9Q7H5;Q8BG05;A2AL12	Hnrnpa3;Gm9242;Gm6793;Gm8991	Heterogeneous nuclear ribonucleoprotein A3		152	161	3.41e-05	121.9	42	2471900000	2740300000	4396200000	1968600000	3843900000	1809500000	853210000	3822900000
IEVIEIMTDR	P49312;Q5EBP8;P49312-2	Hnrnpa1	Heterogeneous nuclear ribonucleoprotein A1		131	140	1.08e-06	166.97	44	576700000	1024900000	994040000	555280000	1715400000	1822800000	777750000	935050000
IEVNNATAR	Q9JJ43;Q9JJ43-3;Q9JJ43-2;Q9JJ43-4;Q8BP71-6;Q8BP71;Q8BP71-5;Q8BP71-7;Q8BP71-8;Q8BP71-3;Q8BP71-2;Q8BIF2-2;Q8BIF2;Q8BIF2-4;Q8BIF2-5;B7ZC11;Q9JJ43-5;Q9JJ43-6	Rbfox1;Rbfox2;Rbfox3	RNA binding protein fox-1 homolog 1;RNA binding protein fox-1 homolog 2;RNA binding protein fox-1 homolog 3		185	193	0.00056535	121.64	10	9369900	3235300	47842000	9574200	9713800	5925100	6542700	14725000
IEYAKPTR	G5E924;Q8R081;G3UY38;G3UY56	Hnrnpl	Heterogeneous nuclear ribonucleoprotein L		254	261	0.0031958	131.06	23	240900000	794890000	408110000	874140000	641800000	1466600000	487830000	794390000
IEYARPTR	Q921F4;Q921F4-4;V9GXB6	Hnrnpll	Heterogeneous nuclear ribonucleoprotein L-like		288	295	0.012604	71.877	2	0	22027000	9996600	21312000	17837000	53551000	10833000	24416000
IFALMPEK	Q14C51	Ptcd3	Pentatricopeptide repeat domain-containing protein 3, mitochondrial		246	253	0.0027258	89.698	10	4464900	2063500	5170000	14024000	2189700	7997200	2496300	6163500
IFAPNHVVAK	P62717;F6YJW4	Rpl18a;Gm17541	60S ribosomal protein L18a		32	41	7.4e-05	143.03	24	7246700	383360000	170470000	170960000	311550000	274440000	132070000	284750000
IFELTVIK	Q8CIN6;Q8CIN6-2	Celf3	CUGBP Elav-like family member 3		33	40	0.0062514	103.74	2	6386000	6905300	18085000	15590000	6062800	16780000	3043900	6737200
IFLQDIK	P09528	Fth1	Ferritin heavy chain		81	87	0.0047973	134.06	15	9536200	9347400	9081300	14140000	4174500	13656000	4244600	9092400
IFLVISK	Q8BHN5	Rbm45	RNA-binding protein 45		28	34	0.057082	79.451	1	1670900	2550800	3282000	2257300	1684800	2018500	1116300	2058600
IFTASNVSSVPLPAENVTITAGQR	Q80X50;Q80X50-2;Q80X50-4;Q80X50-5;Q80X50-3	Ubap2l	Ubiquitin-associated protein 2-like		278	301	3.71e-38	167.34	6	0	0	49339000	91300000	25084000	83723000	13290000	41271000
IFVGGIKEDTEEYNLR	Q8BG05-2;J3QNY1;B2RXM2;E9Q7H5;Q8BG05;A2AL12	Hnrnpa3;Gm9242;Gm6793;Gm8991	Heterogeneous nuclear ribonucleoprotein A3		128	143	8.77e-22	170.11	23	32233000	16578000	40383000	20945000	10683000	220060000	20301000	38275000
IFVGGIPHNCGETELR	Q9JII5;Q9JII5-2;Q3UGB5;D3Z4J1	Dazap1	DAZ-associated protein 1		115	130	1.86e-07	95.662	8	2716900	5255800	7345700	5984700	7641400	40878000	0	6678700
IFVGGLNPEATEEK	Q99020;Q80XR6;Q20BD0	Hnrnpab	Heterogeneous nuclear ribonucleoprotein A/B		161	174	4.11e-15	159.58	18	133210000	106010000	269910000	206320000	104080000	146650000	68922000	237660000
IFVGGLSANTVVEDVK	Q920Q6;Q920Q6-3;Q920Q6-2;B1AT10	Msi2	RNA-binding protein Musashi homolog 2		112	127	5.58e-25	184	11	117080000	113460000	313480000	388250000	60239000	175840000	74524000	283210000
IFVGGLSPDTPEEK	Q60668;Q60668-3;F6ZV59;Q60668-4;G5E8G0;Q60668-2;G3X9W0;E9Q5B6;F6SHF3	Hnrnpd	Heterogeneous nuclear ribonucleoprotein D0		184	197	1.6e-13	154.23	35	571620000	449230000	950060000	536910000	389610000	577100000	172310000	861540000
IFVGNVSAACTSQELR	Q8C2Q3;E9QL13;Q8C2Q3-2;J3QN51;J3QPT3;F7BGR7;B0LM42	Rbm14;Rbm4	RNA-binding protein 14		81	96	1.45e-29	195.6	21	46161000	167400000	154860000	54560000	236960000	119510000	74640000	137120000
IFVMIPK	Q8BHN5	Rbm45	RNA-binding protein 45		123	129	0.024225	60.358	6	2690100	4289800	4495700	4287100	4339600	3116300	1918400	4513900
IFVNDDR	Q9Z1X4;Q9Z1X4-3;Q45VK5;Q9Z1X4-2	Ilf3	Interleukin enhancer-binding factor 3		6	12	0.0051403	138.37	11	83655000	120440000	212220000	125090000	238810000	72106000	178450000	230960000
IGADEEIDDFKGR	Q9CXG3	Ppil4	Peptidyl-prolyl cis-trans isomerase-like 4		191	203	0.00030678	76.728	3	1930600	2196700	3257800	3213000	0	3476800	0	1756200
IGASNMGPVGTGISGSMSGMSTVTGGMGMGLDR	Q8C854;Q8C854-3;G8JL68	Myef2	Myelin expression factor 2		438	470	6.24e-91	214.99	123	572830000	927340000	958320000	563780000	884580000	676400000	760320000	848230000
IGFAAEQLAK	Q8BTV1	Tusc3	Tumor suppressor candidate 3		171	180	0.00035012	109.79	9	4162800	5305100	8373000	6446400	10512000	3287000	12366000	8442200
IGGDAATTVNNNTPDFGFGGQK	Q3U0V1	Khsrp	Far upstream element-binding protein 2		89	110	1.85e-82	254.8	11	26239000	0	40656000	57728000	0	36087000	0	37559000
IGGDAATTVNNNTPDFGFGGQKR	Q3U0V1	Khsrp	Far upstream element-binding protein 2		89	111	9.51e-29	149.84	8	5530700	5400900	2982500	5971700	0	31965000	1716500	2551300
IGGGVGFGGLEAMNSMAGFGGVGR	A2ATP6;Q8C854-1;Q8C854-2;F6XJA1;Q8C854	Myef2	Myelin expression factor 2		368	391	4.17e-84	248.87	26	416960000	694090000	623790000	591800000	729130000	875360000	687900000	711230000
IGGMEGPFGGGMENMGR	Q9D0E1;Q9D0E1-2;B8JK33;B8JK32;F7C9U3	Hnrnpm	Heterogeneous nuclear ribonucleoprotein M		345	361	4.82e-15	127.88	36	57964000	17380000	67451000	81401000	20784000	62614000	14316000	66574000
IGIVANDDLER	E9Q411	Nbas			1456	1466	0.0016035	73.435	2	909770	3611800	2132700	2103000	4642200	0	2744700	1625000
IGKPHTVPCK	P25444;D3YVC1;D3YWJ3;J3QMG5;D3Z536;F6YTZ4	Rps2;Gm5786;Gm8225;Gm6576	40S ribosomal protein S2		174	183	0.0012671	71.221	3	14600000	612920	40200000	1516500	0	31243000	365180	3918300
IGLSDAR	Q8BG81;Q3UDD3;F6VR84	Poldip3	Polymerase delta-interacting protein 3		60	66	0.0049447	150.02	7	27291000	0	63655000	42552000	0	14795000	15264000	24282000
IGPYQPNVPVGIDYVIPK	Q8K310;A0A087WSP7;A0A087WQZ1	Matr3	Matrin-3		780	797	2.77e-32	183.6	9	51225000	50198000	26538000	127480000	16176000	100740000	12804000	63446000
IGQGYLIK	P27659	Rpl3	60S ribosomal protein L3		287	294	0.0013181	137.18	4	8816000	4978900	9870000	15004000	2854800	5947700	3680600	7418300
IGQQPQQPGAPPQQDYTK	Q3U0V1	Khsrp	Far upstream element-binding protein 2		630	647	1.4e-05	76.826	5	6088000	0	17980000	2251400	0	1280300	0	0
IGSGVER	Q9D0E1;Q9D0E1-2;B8JK33;B8JK32	Hnrnpm	Heterogeneous nuclear ribonucleoprotein M		478	484	0.0063764	120.49	4	11562000	5700500	179190000	24818000	0	0	49652000	0
IGVITNR	P62702;Q3V1Z5;V9GWY0	Rps4x;Rps4y2	40S ribosomal protein S4, X isoform		192	198	0.0047856	135.87	19	17036000	10470000	27814000	19572000	20326000	19867000	15336000	18737000
IGVLDEGK	Q6ZWN5;F7CJS8;D3YWH9;Q9CXW7	Rps9	40S ribosomal protein S9		84	91	0.0055479	105.14	11	15963000	0	35727000	22821000	12503000	9678900	6353800	19935000
IHNAENIQPGEQK	E9PVC5;E9Q770;Q6NZJ6;Q6NZJ6-2;E9Q9E1;E9PVC6	Eif4g1	Eukaryotic translation initiation factor 4 gamma 1		578	590	0.00010594	81.918	3	787100	755270	1352600	2095100	0	2935700	0	1425600
IHQTGLK	Q9EPU0;Q9EPU0-2	Upf1	Regulator of nonsense transcripts 1		540	546	0.004887	126.28	4	1009900	1611000	1928400	2985500	301100	9725400	723960	1936000
IHVQAQR	Q9D8T7;F8WHU8	Slirp	SRA stem-loop-interacting RNA-binding protein, mitochondrial		89	95	0.0055365	138.48	8	10285000	6228500	10516000	19743000	5245800	65103000	4904700	10233000
IIACDGGGGALGHPK	P52503	Ndufs6	NADH dehydrogenase [ubiquinone] iron-sulfur protein 6, mitochondrial		76	90	4.2e-09	119.87	4	1151700	8421700	0	3153500	2095800	5371000	2215000	1758900
IIAHTQMR	P27659	Rpl3	60S ribosomal protein L3		162	169	0.0028416	87.181	3	6000000	4568100	2219800	16135000	3125500	16485000	1733400	6425100
IIDVVYNASNNELVR	P62242	Rps8	40S ribosomal protein S8		78	92	2.54e-15	143.05	8	3092900	2457900	3681900	7705400	1842300	11796000	1389400	2135400
IIEVGDTPK	Q9JLR1;A2ATT9;P61620	Sec61a2;Sec61a1	Protein transport protein Sec61 subunit alpha isoform 2;Protein transport protein Sec61 subunit alpha isoform 1		99	107	0.0063085	79.148	6	5548500	0	27258000	8026500	12624000	1454600	3827000	8570800
IIEVGDTPKDR	Q9JLR1;A2ATT9;P61620	Sec61a2;Sec61a1	Protein transport protein Sec61 subunit alpha isoform 2;Protein transport protein Sec61 subunit alpha isoform 1		99	109	5.05e-05	102.4	5	5230700	16547000	0	13087000	13490000	8666100	21969000	8938900
IIGDPYK	Q3U0V1	Khsrp	Far upstream element-binding protein 2		286	292	0.014916	110.63	1	0	0	120240000	83912000	46544000	33893000	0	82386000
IILDLISESPIK	P61979-3;B2M1R6;H3BKD0;D3Z5X4;H3BLP7;P61979;P61979-2;D3YWG1;H3BLL4;H3BK96	Hnrnpk;Gm7964	Heterogeneous nuclear ribonucleoprotein K		184	195	3.05e-11	172.11	20	1705800000	1848900000	4582900000	1798400000	3753600000	2671100000	4105600000	3471500000
IILDLISESPIKGR	P61979-3;B2M1R6;H3BKD0;D3Z5X4;H3BLP7;P61979;P61979-2;D3YWG1;H3BLL4;H3BK96	Hnrnpk;Gm7964	Heterogeneous nuclear ribonucleoprotein K		184	197	5.84e-29	210.41	9	195080000	245870000	15734000	20336000	40644000	481510000	91618000	41364000
IINDLLQSLR	Q3U0V1	Khsrp	Far upstream element-binding protein 2		386	395	6.6e-24	230.61	12	2631000000	5228800000	3391500000	3174900000	5139300000	3906500000	3897300000	7719900000
IINELILTAQER	A2AJ72;Q3TIX6;F7AM43	Fubp3			316	327	4.21e-43	243.85	41	423000000	388080000	371830000	306030000	470730000	635660000	336840000	405590000
IINTPEVVR	Q9WVK4	Ehd1	EH domain-containing protein 1		243	251	0.014468	72.607	3	0	3564300	3575600	3626300	5276400	0	2185900	5279400
IIPTLEEYQHYK	P61979-3;B2M1R6;H3BKD0;D3Z5X4;H3BKI8;H3BJS9	Hnrnpk;Gm7964	Heterogeneous nuclear ribonucleoprotein K		104	115	1.34e-08	126.19	16	1517700	24075000	15997000	17569000	15862000	64908000	16852000	17531000
IITITGTQDQIQNAQYLLQNSVK	P61979-3;B2M1R6;P61979;P61979-2;H3BLL4	Hnrnpk	Heterogeneous nuclear ribonucleoprotein K		410	432	8.16e-237	400.77	25	1941500000	330980000	332070000	102170000	190740000	227940000	152110000	117820000
IITLAGPTNAIFK	Q61990;Q61990-2;Q61990-3	Pcbp2	Poly(rC)-binding protein 2		58	70	2.78e-26	163.51	12	701970000	440570000	1205500000	1822600000	391230000	0	546050000	4731700000
IITLTGPTNAIFK	P60335	Pcbp1	Poly(rC)-binding protein 1		58	70	1.63e-09	145.29	15	148500000	102780000	203400000	242310000	162950000	259750000	121460000	279170000
IKPEIHPEER	Q91W50	Csde1	Cold shock domain-containing protein E1		90	99	0.00037509	75.416	7	13869000	1065500	25098000	14223000	2910500	43393000	929140	8877700
IKVDFVIPK	Q91W50	Csde1	Cold shock domain-containing protein E1		287	295	0.010433	60.064	5	0	2235200	4292000	3724700	0	87891000	0	2007600
ILANGEIVQDDDPR	Q9D882;D3Z7G3;D3YYX8;D3Z2E9	2010107G23Rik	Uncharacterized protein C10orf35 homolog		4	17	1.92e-13	153.7	7	4042800	3900200	5999000	3075800	7670000	2222200	2422100	6041900
ILDAVVAQEPLHR	O08810;G3UXK8;G3UZ34;A2AH85	Eftud2	116 kDa U5 small nuclear ribonucleoprotein component		790	802	0.00011501	80.371	9	1311100	8495000	4593900	3380900	9689700	6866100	2518200	3652300
ILEDSLDTNLSK	Q8R3K3	Ptcd2	Pentatricopeptide repeat-containing protein 2, mitochondrial		285	296	7.89e-09	144.57	6	3953200	1247900	8769700	5319800	3788200	1756700	1038100	5823600
ILEVDLK	Q8VE97;Q542V3	Srsf4	Serine/arginine-rich splicing factor 4		28	34	0.0063764	120.49	9	78502000	80496000	191210000	67761000	135700000	30556000	58722000	141730000
ILEVVNQVQDEER	Q8C522	Endod1	Endonuclease domain-containing 1 protein		282	294	2.56e-19	196.11	15	10431000	19434000	10541000	8011900	9004300	2703600	6531200	11190000
ILGEDPR	Q5FWH2;E0CYD7	Unkl	Putative E3 ubiquitin-protein ligase UNKL		191	197	0.064726	75.189	1	2599100	955580	4754600	4190200	1702400	2140000	716260	2711800
ILGPQGNTIK	Q60749	Khdrbs1	KH domain-containing, RNA-binding, signal transduction-associated protein 1		176	185	0.0021805	78.61	11	38038000	11310000	86695000	78826000	23227000	17362000	7515800	73459000
ILGPQGNTIKR	Q60749	Khdrbs1	KH domain-containing, RNA-binding, signal transduction-associated protein 1		176	186	1.81e-06	129.89	11	12839000	11964000	12201000	20768000	3659300	64584000	4297300	18479000
ILGVGGEDDDGEVHR	Q4QQM4;A2AGS6	Trp53i11	Tumor protein p53-inducible protein 11		27	41	1.78e-11	134.88	7	4176400	4776000	4367800	3919600	5830100	3251400	9928000	4485900
ILILGLDGAGK	P61211;E9Q006;F8WIB1	Arl1	ADP-ribosylation factor-like protein 1		20	30	0.00031123	94.465	1	1649300	2427700	2527800	2641400	3674700	0	4667200	3806400
ILITTVPPNLR	Q9CXY6	Ilf2	Interleukin enhancer-binding factor 2		175	185	0.00043972	89.171	11	2790900	2288600	4558800	5727900	2221100	3470600	1263300	4273600
ILIVTQTPPYMR	Q6ZQ58;Z4YJT3	Larp1	La-related protein 1		620	631	4.88e-05	100.09	9	3748100	0	4364400	5344300	0	6262000	908950	3251900
ILLDQATGVSR	Q60900;Q60900-2	Elavl3	ELAV-like protein 3		156	166	5.6e-08	169.21	30	1665700000	3203600000	3457500000	2652400000	3090600000	1852800000	2048400000	3843700000
ILPTLEAVAALGNK	Q9CXY6	Ilf2	Interleukin enhancer-binding factor 2		128	141	1.23e-08	129.37	17	88378000	86939000	92993000	142150000	45736000	116140000	59918000	134930000
ILQNLDPPFSIDGK	S4R1W5;Q3ULB0	Rbm6			715	728	2.49e-06	118.51	1	13686000	10922000	23331000	15436000	8140800	14486000	15077000	15349000
ILQQIVLQDER	Q80U19;Q80U19-2	Daam2	Disheveled-associated activator of morphogenesis 2		404	414	1.38e-05	125.97	9	1311200	2977700	2105200	1142800	3025400	1513100	1449900	1903300
ILQVSFK	P70372	Elavl1	ELAV-like protein 1		314	320	0.0050245	128.86	21	647490000	513740000	1357800000	851200000	789060000	618550000	388910000	913520000
ILRGPDGLSR	Q9Z0H4-2;Q9Z0H4-6;S4R1S7;Q9Z0H4-7;Q9Z0H4-5;Q9Z0H4-4;A3KGT2;S4R2S7;Q9Z0H4;Q9Z0H4-9;Q9Z0H4-8;S4R2U7;Q9Z0H4-11;E9QA47;P28659-4;P28659;P28659-2;P28659-3;V9GX43	Celf2;Celf1	CUGBP Elav-like family member 2;CUGBP Elav-like family member 1		175	184	9.18e-05	135.8	27	115510000	299060000	61185000	140730000	99682000	537740000	152510000	161400000
ILSEEPR	Q8BL48;Q8BL48-2	Unk	RING finger protein unkempt homolog		199	205	0.06015	77.741	1	2226200	0	7547600	1858500	1550100	1524400	814180	3585200
ILSGVVTK	P62281	Rps11	40S ribosomal protein S11		72	79	0.0074143	101.43	19	35834000	9570900	48044000	33205000	15470000	16075000	7138000	34514000
ILTTDGLTEVISR	D3YVZ9;P58059	Mrps21	28S ribosomal protein S21, mitochondrial		29	41	1.53e-08	134.68	9	7299800	13052000	15804000	18622000	16793000	19564000	13991000	11297000
ILTTEGR	E9QNN1;A0A087WPL5;O70133-2;O70133;O70133-3	Dhx9	ATP-dependent RNA helicase A		1015	1021	0.020621	104.45	7	21679000	9915100	109320000	34246000	39802000	8010700	8475400	58329000
ILVDQVTGISR	B1AXZ4;B1AXZ5;Q60899;Q3UR02;Q80Y51;B1AXZ6;B1AXZ0;Q80UJ0	Elavl2	ELAV-like protein 2		185	195	6.67e-08	168.3	40	1408900000	3557600000	2915700000	2238600000	2540600000	1476000000	1563400000	3292400000
ILVDQVTGVSR	Q8BVA9;A2A9R8;A2A9S2;A2A9S0;A2A9S3;Q61701;A2A9R6;Q61701-2	Elavl4	ELAV-like protein 4		168	178	1.7e-06	139.32	41	2037600000	3386500000	3811700000	2633500000	2919400000	1458800000	1300900000	3354200000
IMALDIDER	Q8CFQ3;A2AQA7	Aqr	Intron-binding protein aquarius		866	874	0.0013778	77.662	9	8434600	18884000	10508000	7482400	10558000	5244400	6255600	11242000
IMLPWDPSGK	P62908	Rps3	40S ribosomal protein S3		188	197	0.00012832	99.973	5	13994000	4384600	16602000	33649000	2803800	23554000	3384400	17466000
IMRDPDTGNSK	Q8QZY9	Sf3b4	Splicing factor 3B subunit 4		132	142	1.71e-05	109.72	6	8613100	2774000	18583000	1110500	17851000	10329000	13926000	4970900
IMSSPLSK	P61255;B1ARA3;B1ARA5	Rpl26	60S ribosomal protein L26		29	36	0.0018103	98.582	10	7902400	2318900	11706000	9919800	2364600	1462800	961230	9787700
INDGIGDK	P06795	Abcb1b	Multidrug resistance protein 1B		181	188	0.043927	65.88	3	20146000	17190000	15451000	4975500	10986000	5875800	6736800	0
INEILSNALK	Q9D0E1;Q9D0E1-2;B8JK33;B8JK32;F6W322	Hnrnpm	Heterogeneous nuclear ribonucleoprotein M		371	380	8.32e-05	146.11	18	143850000	93697000	235510000	216930000	87095000	154400000	40179000	199900000
INEILSNALKR	Q9D0E1;Q9D0E1-2;B8JK33;B8JK32;F6W322	Hnrnpm	Heterogeneous nuclear ribonucleoprotein M		371	381	3.21e-06	141.08	6	1570100	5600200	5021000	3162500	2459600	37306000	0	5407100
INEKPQVIADYESGR	Q9JMG1	Edf1	Endothelial differentiation-related factor 1		99	113	5.67e-05	73.138	5	1763400	3243300	2262500	5333400	1285500	6064300	570920	3026100
INFVGGNK	O88532	Zfr	Zinc finger RNA-binding protein		502	509	0.014946	87.251	4	9386000	0	27675000	0	13582000	6474900	0	19167000
INFVIDNNK	Q91W50	Csde1	Cold shock domain-containing protein E1		158	166	0.00060624	120.45	5	23643000	7866900	56812000	68562000	0	0	3190800	45548000
INIPPPSVNR	Q8VDJ3;A0A087WP83;A0A087WNQ4	Hdlbp	Vigilin		256	265	0.0025272	75.387	1	2298100	0	2064700	3211300	0	1094500	301890	1423800
INIPPQR	P97855	G3bp1	Ras GTPase-activating protein-binding protein 1		306	312	0.031707	95.793	19	7344200	6190800	23716000	6464600	7466000	2894000	4932300	15442000
INISEGNCPER	P60335;Q61990;Q61990-2;Q61990-3;P57722;P57722-2;E9Q7D8	Pcbp1;Pcbp2;Pcbp3	Poly(rC)-binding protein 1;Poly(rC)-binding protein 2;Poly(rC)-binding protein 3		47	57	6.29e-16	196.48	14	93775000	15004000	182420000	53022000	25021000	35111000	15552000	120040000
INPYMSSPCHIEMILTEK	Q9CPR4;Q6ZWZ7;B2RY53	Rpl17;Gm6133	60S ribosomal protein L17		136	153	3.76e-06	82.709	2	24114000	0	0	0	44125000	25860000	0	28392000
INVELSTK	Q8C2Q3;E9QL13;Q8C2Q3-2	Rbm14	RNA-binding protein 14		142	149	0.0013157	130.56	5	0	3047800	0	12954000	5699100	6410900	1959800	26081000
INVVNNHQAK	Q8BG81	Poldip3	Polymerase delta-interacting protein 3		169	178	0.00025157	120.99	10	5191700	5544000	5325800	12105000	3468200	5461300	2319000	4559300
IPALQILR	Q14C51	Ptcd3	Pentatricopeptide repeat domain-containing protein 3, mitochondrial		350	357	0.0013155	139.31	8	15947000	19921000	43279000	35341000	27413000	51567000	16957000	27233000
IPLGLDLR	Q8CH09	Sugp2	SURP and G-patch domain-containing protein 2		288	295	0.012634	91.069	4	2308300	3472900	4425500	0	7136900	0	3149700	0
IPPLNPGQGPGPNK	Q8K4P0	Wdr33	pre-mRNA 3 end processing protein WDR33		937	950	0.030237	43.798	1	0	0	0	1748800	1804200	0	804510	3958500
IPPLNPGQGPGPNKGDTR	Q8K4P0	Wdr33	pre-mRNA 3 end processing protein WDR33		937	954	0.0001353	69.081	4	3566300	3560400	2008500	0	3762100	3042100	4670600	3283000
IPQLLLER	Q99PU8;D3Z2J3;Q99PU8-2;Q99PU8-3	Dhx30	Putative ATP-dependent RNA helicase DHX30		490	497	0.0013159	133.23	12	0	12633000	31170000	23301000	24285000	27963000	12063000	21818000
IPRPQPAATEAK	Q8BWW4;E9Q066;G3X9Q6	Larp4	La-related protein 4		455	466	0.015441	48.229	2	654860	0	1517400	3776100	0	0	834110	2213000
IPSEQEQLR	Q9EPU0;Q9EPU0-2	Upf1	Regulator of nonsense transcripts 1		240	248	0.0003354	137.28	7	9952600	1590400	19834000	8327700	2380300	2611000	1640400	8029900
IPWTAAASELR	Q9D8T7;Q9D8T7-2;F8WHU8;F7DE82	Slirp	SRA stem-loop-interacting RNA-binding protein, mitochondrial		26	36	2.53e-05	117.25	6	3752400	6776000	11156000	6044900	0	7374800	5636800	10039000
IQFKPDDGISPER	A2AJ72;Q3TIX6	Fubp3			287	299	2.2e-25	218.11	35	353680000	1365500000	784850000	827600000	802350000	27508000	457440000	942730000
IQFKPDDGTTPDR	Q91WJ8;Q3TUE1;Q91WJ8-2	Fubp1	Far upstream element-binding protein 1		305	317	8.62e-10	142.38	9	7397900	19198000	15879000	15142000	23826000	24600000	12443000	25425000
IQIAPDSGGLPER	Q91WJ8;Q3TUE1;Q91WJ8-2	Fubp1	Far upstream element-binding protein 1		130	142	0.0001309	99.941	4	7551200	0	0	8411800	7312100	0	3241700	19806000
IQIASESSGIPERPCVLTGTPESIEQAK	A2AJ72;Q3TIX6	Fubp3			111	138	1.7e-82	216.82	12	20569000	6916500	38725000	24650000	2126200	8860200	5195800	22158000
IQIPRPDDPSNQIK	Q8VDJ3;A0A087WP83	Hdlbp	Vigilin		184	197	0.0001682	74.475	2	5663200	1111200	3115500	8982600	0	3850200	561700	2305000
IQNDAGVR	Q3U0V1;A2AJ72;Q3TIX6;Q91WJ8;Q3TUE1;Q91WJ8-2	Khsrp;Fubp3;Fubp1	Far upstream element-binding protein 2;Far upstream element-binding protein 1		349	356	0.001314	129.77	10	6740700	10848000	243980000	9476700	59084000	2929900	32923000	74797000
IQNGAQGIR	O35737;Q8C2Q7	Hnrnph1	Heterogeneous nuclear ribonucleoprotein H;Heterogeneous nuclear ribonucleoprotein H, N-terminally processed		36	44	0.00043081	130.28	16	114930000	50359000	584610000	100950000	84638000	52350000	45710000	235300000
IQNGTSGVR	P70333;J3QPH6	Hnrnph2;Gm8775	Heterogeneous nuclear ribonucleoprotein H2;Heterogeneous nuclear ribonucleoprotein H2, N-terminally processed		36	44	0.00037937	134.05	8	3783000	1495300	127930000	12324000	23900000	2385600	14411000	98992000
IQQQTHTYIVTPSR	F8WJD6;Q69Z36;Q05A36	Mex3b;Mex3c	RNA-binding protein MEX3B;RNA-binding E3 ubiquitin-protein ligase MEX3C		345	358	2.78e-09	127.36	1	828900	0	1454900	2992400	0	2798900	760120	1557000
IQTSNVTNK	Q64012-2;A2AU61;Q64012;A2AU62;A2AU60	Raly	RNA-binding protein Raly		5	13	0.00042567	130.66	8	10008000	0	89360000	20914000	24059000	4502700	15398000	89565000
IQTSNVTNKNDPK	Q64012-2;A2AU61;Q64012;A2AU62;A2AU60	Raly	RNA-binding protein Raly		5	17	2.28e-13	177.77	16	78871000	38379000	55168000	161350000	50271000	1366400	29689000	102790000
IRDEMVATEQER	O55143;O55143-2;J3KMM5	Atp2a2	Sarcoplasmic/endoplasmic reticulum calcium ATPase 2		235	246	0.00014678	89.231	14	12781000	26795000	27456000	15669000	35159000	31194000	21412000	0
IREESGAR	P60335	Pcbp1	Poly(rC)-binding protein 1		39	46	0.00055913	139.78	5	462860	637900	6387200	2779000	5030400	0	1211200	3341600
IRELTAVVQK	P62908;D3YV43	Rps3	40S ribosomal protein S3		66	75	0.013741	83.652	4	1972800	19408000	2162300	26019000	945010	11294000	662800	2156600
IRQTVNR	P42669;O35295	Pura;Purb	Transcriptional activator protein Pur-alpha;Transcriptional activator protein Pur-beta		169	175	0.037002	157.21	2	13763000	6381000	0	3833500	1175600	40081000	4530700	0
IRVDYSITK	Q6PFR5;E9QP00	Tra2a	Transformer-2 protein homolog alpha		188	196	0.0014792	89.827	4	1191400	4334500	2190800	3423000	1907300	12476000	2000000	3965600
ISALESQPAR	A0A0A0MQ79;Q3TLH4;S4R2J9;Q3TLH4-5;S4R294	Prrc2c	Protein PRRC2C		885	894	0.0001555	135.86	4	6966600	0	12537000	5917500	0	2014600	0	4073300
ISAVAVAER	E9QNN1;A0A087WPL5;O70133-2;O70133;O70133-3;Q3UR42	Dhx9	ATP-dependent RNA helicase A		451	459	0.0040828	86.898	3	4345700	0	11043000	9506000	4409600	3396600	0	8129200
ISAVSVAQR	Q99PU8;D3Z2J3;Q99PU8-2;Q99PU8-3	Dhx30	Putative ATP-dependent RNA helicase DHX30		517	525	4.37e-06	171.99	5	3376100	704850	33469000	5612000	3930500	676660	379250	10261000
ISDSEGFK	Q8VIJ6	Sfpq	Splicing factor, proline- and glutamine-rich		264	271	0.016938	85.161	10	99783000	58935000	500270000	24318000	108990000	41475000	57047000	125800000
ISGAGMER	Q9D0E1;Q9D0E1-2;B8JK33;B8JK32;F6W322	Hnrnpm	Heterogeneous nuclear ribonucleoprotein M		410	417	0.0048388	106.93	16	67883000	52091000	179950000	62352000	131930000	19021000	54323000	177170000
ISHLSGSGSGDER	Q0VBL3	Rbm15			203	215	1.91e-10	149.82	10	5556700	7634400	6444600	9327700	2987700	19874000	2302200	9006800
ISMEVAASK	Q9D517	Agpat3	1-acyl-sn-glycerol-3-phosphate acyltransferase gamma		187	195	0.00075182	88.495	1	1552600	831210	3141500	879070	1066800	240580	806890	950950
ISQVLGNEIK	Q4QQM4;A2AGS6	Trp53i11	Tumor protein p53-inducible protein 11		44	53	0.00039635	105.13	5	5370000	3251500	11074000	5447700	12931000	1112800	4824900	12332000
ISRPGDSDDSR	G5E924;Q8R081;G3UY38;G3UY56;G3UYY3	Hnrnpl	Heterogeneous nuclear ribonucleoprotein L		168	178	6.43e-06	132.03	34	42822000	211020000	221250000	90489000	252950000	247970000	358100000	315010000
ISSDWQR	Q6PB66	Lrpprc	Leucine-rich PPR motif-containing protein, mitochondrial		966	972	0.0047856	124.37	3	7571900	1983300	14612000	11806000	0	8495400	1224300	12923000
ISSLLEEQFQQGK	P62242	Rps8	40S ribosomal protein S8		158	170	2.15e-26	219.43	6	3488800	8778200	6257300	9615600	0	8357600	0	4655300
ISVLEALR	Q925I1;Q925I1-2;H3BK90	Atad3;Atad3a	ATPase family AAA domain-containing protein 3		290	297	0.0074143	101.43	7	1227800	2670600	1727100	767280	1889800	1261000	1136900	1414100
ITAASQEHGLK	Q9CQL4;V9GX65;V9GXI7	Mrpl20	39S ribosomal protein L20, mitochondrial		72	82	7.79e-06	109.16	4	0	595030	6934200	8826000	13373000	7060800	4648000	10612000
ITAEEMYDIFGK	P59708	Sf3b14	Pre-mRNA branch site protein p14		30	41	7.48e-05	96.745	9	1630600	1882700	1428500	1932300	1525500	0	1052000	1254300
ITDDQQESLNK	P32067;F6SXM5	Ssb	Lupus La protein homolog		317	327	1.15e-28	226.33	9	2270100	2598700	32759000	1427600	2621400	3831200	4343200	5630600
ITELLYK	Q6PB66	Lrpprc	Leucine-rich PPR motif-containing protein, mitochondrial		559	565	0.0097959	116.54	10	23734000	11172000	42179000	44651000	23275000	19597000	10201000	35997000
ITELLYKDER	Q6PB66	Lrpprc	Leucine-rich PPR motif-containing protein, mitochondrial		559	568	0.0001532	108.7	1	6429600	16388000	8545700	22506000	0	73229000	12894000	18074000
ITGDPFK	A2AJ72;Q3TIX6	Fubp3			214	220	0.051307	82.671	1	77227000	20840000	165970000	93602000	0	40934000	9559400	102090000
ITGEAFVQFASQELAEK	Q9Z2X1;Q9Z2X1-2;J3QM80;J3QMT0	Hnrnpf	Heterogeneous nuclear ribonucleoprotein F;Heterogeneous nuclear ribonucleoprotein F, N-terminally processed		151	167	3.04e-62	254.59	19	277690000	286910000	450750000	221060000	248730000	770670000	164460000	375470000
ITGMLLEIDNSELLHMLESPESLR	P29341;F6ZAX1;Q6PHQ9;A3KFU5;Q91YZ8;A3KFU8;D3Z5M2	Pabpc1;Pabpc4;Gm10110	Polyadenylate-binding protein 1		581	604	1.52e-38	169.08	1	6893100	16011000	6585800	0	0	89656000	0	0
ITGQSLGYGFVNYIDPK	Q8BVA9;A2A9R8;A2A9S2;A2A9S0;A2A9S3;Q61701;A2A9R6;Q61701-2;A2A9R4;B1AXZ4;B1AXZ5;Q60899;Q3UR02;Q80Y51;B1AXZ6;B1AXZ0;Q80UJ0;H3BLG7	Elavl4;Elavl2	ELAV-like protein 4;ELAV-like protein 2		87	103	2.04e-18	147.37	7	27482000	18550000	84312000	86633000	15382000	85386000	8478100	65260000
ITGQSLGYGFVNYSDPNDADK	Q60900;Q60900-2	Elavl3	ELAV-like protein 3		75	95	2.13e-30	165.9	10	8020400	1513100	11439000	11827000	0	8111200	0	10022000
ITISEGSCPER	P57724;A0A087WRH3;A0A087WSI1;A0A087WR61;A0A087WQ06	Pcbp4	Poly(rC)-binding protein 4		51	61	1.02e-05	135.99	7	5583000	2843800	19617000	2273100	6339200	1856200	2242800	5932200
ITKPGSIDSNNQLFAPGGR	E9PVC5;Q6NZJ6;Q6NZJ6-2;E9Q9E1;E9PVC6	Eif4g1	Eukaryotic translation initiation factor 4 gamma 1		1070	1088	1.51e-12	117.29	2	0	2184800	3100700	3468500	939120	8277900	0	1659200
ITLRPDPLPER	F6YTL8;D3YWX2;Q9R0I7;E9Q803	Ylpm1	YLP motif-containing protein 1		1199	1209	0.00063165	74.987	3	1099900	6737200	1826900	1957500	2880300	4073800	1373400	3617600
ITNNINVLIK	O35841	Api5	Apoptosis inhibitor 5		417	426	1.51e-05	155.11	6	11017000	2295300	18948000	10271000	2283600	5173700	780710	6919100
ITPENLPQILLQLK	Q8K310;A0A087WSU2;A0A087WQD6	Matr3	Matrin-3		133	146	4.79e-30	215.09	18	291650000	897690000	386850000	213700000	751040000	531140000	463430000	477590000
ITPTAPSR	Q9WU01	Khdrbs2	KH domain-containing, RNA-binding, signal transduction-associated protein 2		197	204	0.029772	71.692	1	859250	673830	3810500	489390	2059900	269000	830580	2246700
ITQQMPK	Q8VDJ3;A0A087WP83	Hdlbp	Vigilin		390	396	0.045014	76.847	0	1852000	319250	3020400	1404900	0	595050	130170	708790
ITRPGNTDDPSGGNK	Q921F4;Q921F4-4;V9GXB6	Hnrnpll	Heterogeneous nuclear ribonucleoprotein L-like		202	216	3.58e-08	103.6	7	2713500	3656900	12139000	11301000	5880700	0	0	10925000
ITSGIPQTER	Q9D1J3	Sarnp	SAP domain-containing ribonucleoprotein		93	102	0.00095676	92.611	4	2639600	1774200	10668000	2572000	0	830660	0	2027400
ITVTSEVPFSK	P67984	Rpl22	60S ribosomal protein L22		70	80	1.82e-05	120.86	4	66476000	51266000	201150000	139160000	66704000	43255000	22910000	213280000
ITVTSEVPFSKR	P67984	Rpl22	60S ribosomal protein L22		70	81	1.94e-05	102.87	6	9743900	12603000	5107100	7227100	3238600	43413000	4511000	6500600
ITYEQGVR	Q9JKN6	Nova1	RNA-binding protein Nova-1		492	499	0.0013139	125.81	9	15058000	3370300	55446000	13425000	11274000	5041800	3410900	33875000
IVAETMDNYLFGER	Q91VE6;Q91VE6-2;E0CXU3	Mki67ip	MKI67 FHA domain-interacting nucleolar phosphoprotein		103	116	2.91e-05	89.992	4	1327300	0	2147300	2413100	1473400	2657400	0	1392400
IVCTQPR	Q8VHK9	Dhx36	Probable ATP-dependent RNA helicase DHX36		252	258	0.033482	94.407	3	1497900	876970	9143400	1510700	1271900	431410	1149700	2081900
IVDPEIALK	Q8BIQ5;Q8BIQ5-2;A2AEK1;A2AEJ8	Cstf2	Cleavage stimulation factor subunit 2		181	189	0.0066102	78.098	3	0	2096900	0	9280300	1521600	3224000	0	7175000
IVDQIRPDR	Q61656;Q8BTS0;S4R1I6;Q501J6;Q3U741;Q501J6-2	Ddx5;Ddx17	Probable ATP-dependent RNA helicase DDX5;Probable ATP-dependent RNA helicase DDX17		265	273	0.0033166	132.88	6	2031800	2611500	3280400	6043100	2028500	4052400	1613500	3444400
IVEILLMK	Q91VM5	Rbmxl1	RNA binding motif protein, X-linked-like-1		34	41	0.0025037	93.429	22	81970000	30316000	115960000	107030000	64958000	57238000	37649000	116110000
IVEVLLMK	Q9WV02;Q9WV02-2;A2AFI3;A2AFI4	Rbmx	RNA-binding motif protein, X chromosome;RNA-binding motif protein, X chromosome, N-terminally processed		34	41	0.0011349	105.14	13	22366000	12846000	49060000	50590000	34515000	63524000	16323000	58291000
IVGCSVHK	Q9Z204-2;Q9Z204;Q9Z204-4;Q9Z204-3;Q9Z204-5;Q8BTF8;E9Q786	Hnrnpc;Ralyl	Heterogeneous nuclear ribonucleoproteins C1/C2;RNA-binding Raly-like protein		43	50	0.0019298	95.909	36	1912600000	2303400000	1836100000	2106500000	1996100000	2569700000	1895900000	4038200000
IVGELEQMVSEDVPLDHR	Q8VDJ3;A0A087WP83	Hdlbp	Vigilin		1120	1137	9.13e-39	202.81	10	144630000	35956000	46864000	57318000	37386000	34590000	30547000	42772000
IVNLGSSK	P83870	Phf5a	PHD finger-like domain-containing protein 5A		88	95	0.0013132	123.98	6	19679000	11124000	94672000	14345000	16363000	5698700	12141000	20243000
IVNTYGAFGSVTK	Q3U3R4;Q3U3R4-3;Q3U3R4-2;Z4YJR1	Lmf1	Lipase maturation factor 1		404	416	0.00075018	75.764	3	0	3480700	3682900	1840100	2575300	1068100	1325500	1390400
IVQMSGNSLPR	Q8CH25;Q8CH25-2	Sltm	SAFB-like transcription modulator		1004	1014	1.6e-06	141.71	12	21269000	21990000	41170000	18458000	37592000	5092300	15738000	31896000
IVTDRETGSSK	P09405	Ncl	Nucleolin		597	607	7.79e-10	175.48	13	56475000	8355400	10335000	49986000	16205000	106240000	26513000	16878000
IVTITGPTDAIFK	P57722;P57722-2;E9Q7D8	Pcbp3	Poly(rC)-binding protein 3		90	102	2.73e-08	130.1	10	64797000	45655000	75791000	89260000	55323000	137350000	49428000	68970000
IVVDSESR	E9PYZ7;Q6NZN0;Q6NZN0-5;E9Q640;Q6NZN0-3;Q6NZN0-4;Q6NZN0-2;E9PUF4	Rbm26	RNA-binding protein 26		488	495	0.0013153	129.65	2	0	2962500	17595000	1217800	3843400	1667100	3411100	4139900
IVYLYTK	Q9D1R9;D3YWC0	Rpl34;Gm2178	60S ribosomal protein L34		30	36	0.01779	107.32	7	36899000	0	39548000	41573000	11076000	36529000	8907900	30261000
IYELTVLK	Q7TSY6;Q7TSY6-4;Q7TSY6-2;Q7TSY6-3;Q7TSY6-5;Q7TSY6-6;Q7TSY6-7;Q7TN33;D3YU11;D6RHP1;D6RGB9;D3Z4T1;D3Z580	Celf4;Celf6;Celf5	CUGBP Elav-like family member 4;CUGBP Elav-like family member 6		72	79	0.0034315	113.71	12	119100000	153480000	261700000	266290000	83139000	148280000	41253000	168450000
IYELTVLKDR	Q7TSY6;Q7TSY6-4;Q7TSY6-2;Q7TSY6-3;Q7TSY6-5;Q7TSY6-6;Q7TSY6-7;Q7TN33;D3YU11;D6RHP1;D6RGB9	Celf4;Celf6	CUGBP Elav-like family member 4;CUGBP Elav-like family member 6		72	81	0.00057432	135.28	8	4822700	10230000	8579600	4539900	2146900	71807000	832940	3469800
IYGESAEAVK	Q61584;Q61584-4;Q61584-3;Q61584-2;Q61584-5;Q61584-6;Q61584-7	Fxr1	Fragile X mental retardation syndrome-related protein 1		264	273	0.0017878	82.261	3	3565800	923310	6456100	1473400	1066600	716530	759890	1906600
IYGESAEAVKK	Q61584;Q61584-4;Q61584-3;Q61584-2;Q61584-5;Q61584-6;Q61584-7	Fxr1	Fragile X mental retardation syndrome-related protein 1		264	274	7.05e-06	105.46	7	8385400	11664000	11209000	16134000	5174100	8120500	3908600	10692000
IYGETPEACR	Q6P5B5;Q9WVR4	Fxr2	Fragile X mental retardation syndrome-related protein 2		274	283	0.0010366	90.827	3	3013800	573050	6164700	2099300	2647300	611260	776690	3083000
IYLPHSLPQQ	P03930;Q7JCZ0	Mtatp8;mt-Atp8	ATP synthase protein 8		58	67	1.36e-08	140.17	7	17038000	15714000	14450000	18236000	6516500	11563000	4836400	17047000
IYPGHGR	Q8BP67;F6RSK3	Rpl24;Gm17430	60S ribosomal protein L24		13	19	0.064508	75.311	1	541750	674890	0	1030400	0	3071100	0	0
IYVASVHQDLSDDDIK	Q3UEB3-3;Q3UEB3-2;Q3UEB3	Puf60	Poly(U)-binding-splicing factor PUF60		168	183	1.24e-08	105.53	7	2570300	0	5513600	4165100	4468000	11451000	3139400	4468100
IYVGNLPPDIR	Q6PDM2;H7BX95;Q6PDM2-3;Q6PDM2-2	Srsf1	Serine/arginine-rich splicing factor 1		18	28	1.09e-07	135.99	43	23290000	1447100	23427000	21178000	16245000	9136100	23267000	22866000
KAAEVLNK	Q9D0E1;Q9D0E1-2;B8JK33;B8JK32	Hnrnpm	Heterogeneous nuclear ribonucleoprotein M		126	133	0.0021734	155.95	6	3056400	2278800	7679700	11879000	2562700	11575000	1242000	12892000
KAALEAQNALHNIK	Q9Z0H4-2;Q9Z0H4-6;S4R1S7;Q9Z0H4-7;Q9Z0H4-5;Q9Z0H4-4;A3KGT2;S4R2L5;A3KGT0;S4R2J2;Q9Z0H4;Q9Z0H4-9;Q9Z0H4-8;S4R2U7;Q9Z0H4-11;E9QA47;V9GX43	Celf2	CUGBP Elav-like family member 2		106	119	4.78e-31	218.34	9	9108500	0	43301000	0	2258700	237900000	0	14070000
KAALEAQNALHNMK	P28659-4;P28659;P28659-2;P28659-3	Celf1	CUGBP Elav-like family member 1		97	110	1.52e-24	201.76	7	47028000	2462600	76037000	11819000	5216200	69546000	0	24886000
KACQIFVR	Q9D0E1;Q9D0E1-2;B8JK33;B8JK32	Hnrnpm	Heterogeneous nuclear ribonucleoprotein M		650	657	0.0026629	92.653	3	6178900	2046400	14917000	5170300	1424000	8053800	4119300	8607400
KADGYNQPDSK	Q8VHM5;F7B5B5	Hnrnpr			573	583	4.61e-05	118.87	6	1055200	2290200	8555600	3020100	17216000	2213800	2702700	8411800
KADIDLTK	P62270;F6YVP7;S4R1N6	Rps18;Gm10260	40S ribosomal protein S18		47	54	0.011374	105.35	1	715410	373330	0	1857200	436110	1789900	1063200	1268100
KAEAGAGSATEFQFR	P63325	Rps10	40S ribosomal protein S10		139	153	2.38e-35	209.89	15	14137000	50095000	35376000	31522000	25598000	91405000	13334000	33939000
KAGLLEK	Q61176	Arg1	Arginase-1		33	39	0.010021	124.83	2	3509500	0	865650	3035700	0	4839000	0	2343700
KAGPPPEKR	Q8VDM6;Q8VDM6-2	Hnrnpul1	Heterogeneous nuclear ribonucleoprotein U-like protein 1		601	609	0.017993	89.047	2	204020	437420	2380400	191430	1928300	1658600	1386200	853850
KAGSDAAASRPR	P47911	Rpl6	60S ribosomal protein L6		18	29	1.58e-07	134.99	6	3403500	6659000	6493100	3145500	1581600	36165000	2150400	6646600
KAISSTEAVLNNR	E9PYZ7;Q6NZN0;Q6NZN0-5;E9Q640;Q6NZN0-3;Q6NZN0-4;Q6NZN0-2;E9PUF4;Q5SFM8;Q5SFM8-2	Rbm26;Rbm27	RNA-binding protein 26;RNA-binding protein 27		590	602	7.08e-05	84.297	5	821670	2339700	3608000	2983900	2075100	9188300	877770	4094500
KALETMNK	A2ATP6;A2ATP5;Q8C854-1;Q8C854-2;F6XJA1;Q8C854;Q8C854-3;G8JL68	Myef2	Myelin expression factor 2		147	154	2.04e-13	223.19	20	18769000	37094000	25510000	31999000	31781000	89820000	40203000	27001000
KATTAQQTSLSSGTR	Q8CH09	Sugp2	SURP and G-patch domain-containing protein 2		678	692	0.00099081	53.395	1	598960	685820	1321900	1075800	818290	657870	1089000	833330
KAVQGGAAAPVVGAVQPVPGMPPMPQAPR	Q62189;D3Z0S6	Snrpa	U1 small nuclear ribonucleoprotein A		129	157	1.45e-06	64.845	6	0	3515300	0	3135900	2297400	3111100	1685800	1531900
KAVVVCPK	Q8VEK3;G3XA10	Hnrnpu	Heterogeneous nuclear ribonucleoprotein U		578	585	0.0059008	98.009	7	4060900	858970	3106100	9323600	618500	7639200	449070	5482900
KCNENDIR	Q9Z0H4-2;Q9Z0H4-6;S4R1S7;Q9Z0H4-7;Q9Z0H4-5;Q9Z0H4-4;A3KGT2;S4R2L5;S4R2S7;Q9Z0H4;Q9Z0H4-9;Q9Z0H4-8;S4R2U7;Q9Z0H4-11;E9QA47;V9GX43	Celf2	CUGBP Elav-like family member 2		154	161	3.76e-08	200.86	9	243660	6451300	38719000	4104700	19727000	5712700	2499400	6532400
KCTENDIR	P28659-4;P28659;P28659-2;P28659-3	Celf1	CUGBP Elav-like family member 1		145	152	0.000192	138.98	6	1366900	2646400	31907000	2717400	24013000	7257800	6328200	15828000
KDAFADAVQR	Q3U0V1	Khsrp	Far upstream element-binding protein 2		72	81	0.00010598	97.734	5	2901200	1852000	2610900	12443000	0	21733000	0	4537000
KDCEVVMMIGLPGAGK	Q8VEK3;G3XA10	Hnrnpu	Heterogeneous nuclear ribonucleoprotein U		471	486	1.72e-05	75.018	3	5888200	2277300	0	11190000	0	16044000	312490	4583100
KDDEVQVVR	P61255;B1ARA3	Rpl26	60S ribosomal protein L26		51	59	0.00080173	81.95	7	0	0	9835300	3286200	11794000	2350900	8119700	13973000
KDLTEYLSR	D3YTQ3;F6VQH5;Q9Z130	Hnrpdl	Heterogeneous nuclear ribonucleoprotein D-like		162	170	0.00039598	105.13	10	2504900	4533100	3128100	3910600	1663900	19709000	2139900	3349800
KDPVAIVK	Q9D1P0;F7CXG9	Mrpl13	39S ribosomal protein L13, mitochondrial		98	105	0.038341	83.623	2	4579200	19450000	5466200	14592000	8729500	15577000	7071300	14812000
KDTSSSTVVSTQR	P52912;D3Z4H6;D3YY02	Tia1	Nucleolysin TIA-1		89	101	2.88e-06	108.23	3	1017300	1039000	2138000	3675700	1622400	1555200	786280	4057500
KEDMTYAVR	Q6PDM2;H7BX95;Q6PDM2-3;Q6PDM2-2;F7AI47	Srsf1	Serine/arginine-rich splicing factor 1		165	173	0.000181	152.54	23	22581000	29670000	21588000	62737000	19149000	57114000	20183000	40022000
KEETQPPVALKK	Q9CY58-2;Q9CY58;Q9CY58-3;Q9CY58-4	Serbp1	Plasminogen activator inhibitor 1 RNA-binding protein		92	103	0.013961	59.731	3	2980200	0	4312900	2013000	0	6526700	0	1308000
KEFSPFGTITSAK	P29341;Q9D4E6	Pabpc1;Pabpc6	Polyadenylate-binding protein 1		312	324	3.6e-09	131.08	14	0	7188500	22813000	21897000	937650	242990000	1321700	14530000
KELDQVISER	B2RW38	Ccdc147			601	610	0.0056882	73.499	4	1447800	0	0	2631400	1803700	3280500	1445900	3349000
KELTQIK	Q9Z204-2;Q9Z204;Q9Z204-4;Q9Z204-3;Q9Z204-5;Q8BTF8;E9Q5X7;Q8BTF8-2	Hnrnpc;Ralyl	Heterogeneous nuclear ribonucleoproteins C1/C2;RNA-binding Raly-like protein		186	192	0.01022	148.99	4	3024900	2026500	2773300	5958300	500810	7474300	447960	3419900
KEVEGDDVPESIMLEMK	Q00PI9	Hnrnpul2	Heterogeneous nuclear ribonucleoprotein U-like protein 2		575	591	5.75e-15	126.25	13	5876300	7081800	7708300	18781000	1709900	19073000	949680	9660300
KFDGTEGPR	Q6ZQ58;Z4YJT3	Larp1	La-related protein 1		342	350	0.00048798	101.54	13	4049100	15537000	6062700	6327700	3475300	16127000	9772800	8725200
KFGNPGER	Q501J6;Q3U741;Q501J6-2	Ddx17	Probable ATP-dependent RNA helicase DDX17		30	37	0.0086406	60.074	2	0	1284700	1965300	946340	933310	3270300	877830	0
KGAGSVFR	P62918	Rpl8	60S ribosomal protein L8		10	17	4.76e-06	190.26	5	0	5867100	8130300	11050000	1575800	122120000	2112600	10453000
KGAVITQIR	Q8VDJ3;A0A087WP83	Hdlbp	Vigilin		1071	1079	0.0071365	90.142	1	602690	754140	861590	1579300	292500	2695400	0	657030
KGEFLPGTR	D3YVV7;G3UYX3	Nova2			445	453	0.00048212	110.54	8	2732500	7079500	9645500	9367600	2927800	18834000	2317600	7786600
KGEFVPGTR	Q9JKN6	Nova1	RNA-binding protein Nova-1		460	468	0.0043852	85.154	10	4662900	9078100	0	13102000	1589600	26608000	2241500	9821400
KGPALAIQSGDK	Q8C2Q3;E9QL13;Q8C2Q3-2	Rbm14	RNA-binding protein 14		153	164	5.74e-05	111.12	14	15306000	16097000	20731000	43456000	12417000	30261000	12621000	31842000
KGTDDSMTLQSQK	O55128;E9Q317;D3YY73;D3Z2N9	Sap18;Gm10094	Histone deacetylase complex subunit SAP18		114	126	2.89e-09	131.06	8	2763200	1794800	7736800	5874500	4318900	3217600	1377700	5312600
KGTGIAAQTAGIAAAAK	Q9DCA2;Q3U8Y1	Mrps11	28S ribosomal protein S11, mitochondrial		119	135	0.00020065	64.327	1	444790	895130	1205400	1761600	482680	3572700	0	1635100
KIEVNNATAR	Q9JJ43;Q9JJ43-3;Q9JJ43-2;Q9JJ43-4;Q8BP71-6;Q8BP71;Q8BP71-5;Q8BP71-7;Q8BP71-8;Q8BP71-3;Q8BP71-2;Q8BIF2-2;Q8BIF2;Q8BIF2-4;Q8BIF2-5;B7ZC11;Q9JJ43-5;Q9JJ43-6	Rbfox1;Rbfox2;Rbfox3	RNA binding protein fox-1 homolog 1;RNA binding protein fox-1 homolog 2;RNA binding protein fox-1 homolog 3		184	193	6.97e-13	201.46	19	83745000	111750000	111480000	291050000	93705000	418090000	152520000	243620000
KIFVGGLNPEATEEK	Q99020;Q80XR6;Q20BD0	Hnrnpab	Heterogeneous nuclear ribonucleoprotein A/B		160	174	0.010187	40.372	5	0	6734500	10717000	3216600	6797500	7266100	1937500	4098100
KIFVGGLSANTVVEDVK	Q920Q6;Q920Q6-3;Q920Q6-2;B1AT10	Msi2	RNA-binding protein Musashi homolog 2		111	127	0.00057085	53.536	1	13146000	11104000	10338000	8552900	11436000	0	2147600	7879300
KIFVGGLSPDTPEEK	Q60668;Q60668-3;F6ZV59;Q60668-4;G5E8G0;Q60668-2;G3X9W0;E9Q5B6;F6SHF3	Hnrnpd	Heterogeneous nuclear ribonucleoprotein D0		183	197	4.95e-06	84.508	8	6685100	17373000	21535000	10010000	0	0	4098400	14672000
KIIETPGIR	Q6PB66	Lrpprc	Leucine-rich PPR motif-containing protein, mitochondrial		908	916	0.0017084	68.846	9	4759500	10708000	7583800	23113000	6113200	61819000	7916600	11542000
KILTTEGR	E9QNN1;A0A087WPL5;O70133-2;O70133;O70133-3	Dhx9	ATP-dependent RNA helicase A		1014	1021	0.0016882	95.502	2	1239600	1533800	1067100	3687600	384620	10861000	0	3850400
KIPQELNNITK	Q5SFM8;Q5SFM8-2;Q5SFM8-3	Rbm27	RNA-binding protein 27		606	616	0.016299	41.317	2	662400	1007700	1509900	1481700	876380	4165900	562680	1675000
KIPWTAAASELR	Q9D8T7;Q9D8T7-2;F8WHU8;F7DE82	Slirp	SRA stem-loop-interacting RNA-binding protein, mitochondrial		25	36	5.18e-07	121.01	11	0	4011700	3255900	2893400	0	32163000	1070200	0
KIQNDAGVR	Q3U0V1;A2AJ72;Q3TIX6;Q91WJ8;Q3TUE1;Q91WJ8-2	Khsrp;Fubp3;Fubp1	Far upstream element-binding protein 2;Far upstream element-binding protein 1		348	356	0.00040691	105.2	8	0	324800000	246070000	0	42490000	109740000	194460000	83133000
KITDDQQESLNK	P32067;F6SXM5	Ssb	Lupus La protein homolog		316	327	3.73e-06	111.94	8	4357100	3358300	12777000	9659900	6209700	502380	6077600	9716700
KLEAAATALATK	Q9D8E6	Rpl4	60S ribosomal protein L4		353	364	0.00025172	98.676	6	0	2817600	5035700	7161400	621910	8197200	0	2222400
KLEAGIR	E9QNN1;A0A087WPL5;O70133-2;O70133;O70133-3;Q3UR42	Dhx9	ATP-dependent RNA helicase A		500	506	0.016162	118.89	3	2649500	3787500	2672600	10044000	1399400	16978000	1706500	5480600
KLFIGGLSFETTDDSLR	Q8BG05-2;J3QNY1;B2RXM2;E9Q7H5;Q8BG05;A2AL12	Hnrnpa3;Gm9242;Gm6793;Gm8991	Heterogeneous nuclear ribonucleoprotein A3		36	52	4.71e-19	141.86	4	0	51705000	14158000	38150000	40544000	78201000	28937000	66504000
KLFIGGLSFETTDESLR	P49312;Q5EBP8;P49312-2	Hnrnpa1	Heterogeneous nuclear ribonucleoprotein A1		15	31	2.07e-20	156.11	4	0	38392000	6296200	0	66110000	44280000	30996000	43303000
KLFIGGLSFETTEESLR	O88569;O88569-2;O88569-3	Hnrnpa2b1	Heterogeneous nuclear ribonucleoproteins A2/B1		22	38	2.2e-25	168.05	10	88576000	167600000	150220000	33034000	230270000	154760000	81929000	160650000
KLFIGMISK	P28659-4;P28659;P28659-2;P28659-3	Celf1	CUGBP Elav-like family member 1		136	144	0.00043395	103.31	25	33853000	117780000	232750000	61746000	140180000	72352000	59362000	146720000
KLFIGMVSK	Q9Z0H4-2;Q9Z0H4-6;S4R1S7;Q9Z0H4-7;Q9Z0H4-5;Q9Z0H4-4;A3KGT2;S4R2L5;S4R2S7;Q9Z0H4;Q9Z0H4-9;Q9Z0H4-8;S4R2U7;Q9Z0H4-11;E9QA47;V9GX43	Celf2	CUGBP Elav-like family member 2		145	153	1.87e-05	115.82	43	144200000	182680000	595310000	148960000	398350000	123830000	120620000	406430000
KLFIGMVSKK	Q9Z0H4-2;Q9Z0H4-6;S4R1S7;Q9Z0H4-7;Q9Z0H4-5;Q9Z0H4-4;A3KGT2;S4R2L5;S4R2S7;Q9Z0H4;Q9Z0H4-9;Q9Z0H4-8;S4R2U7;Q9Z0H4-11;E9QA47;V9GX43	Celf2	CUGBP Elav-like family member 2		145	154	0.00075152	98.754	7	6635800	17215000	4234800	1038400	6275400	10330000	8851800	0
KLFVGGLK	Q9CX86	Hnrnpa0	Heterogeneous nuclear ribonucleoprotein A0		99	106	0.0072514	113.5	10	13708000	22524000	44103000	25362000	27914000	76011000	8606700	64944000
KLFVGMLGK	Q8CIN6;Q8CIN6-2;Q7TN33;D3YU11;D6RHP1;D3YX51;Q7TN33-2	Celf3;Celf6	CUGBP Elav-like family member 3;CUGBP Elav-like family member 6		135	143	0.00090481	93.098	11	11450000	12812000	20305000	6299300	14138000	8820400	2111400	6672800
KLFVGMLNK	Q7TSY6;Q7TSY6-4;Q7TSY6-2;Q7TSY6-3;Q7TSY6-5;Q7TSY6-6;D3Z4T1;D3Z580;D3Z4K9;D3Z4C5;D3Z588	Celf4;Celf5	CUGBP Elav-like family member 4		153	161	8.63e-05	140.84	15	31189000	71998000	192770000	14893000	62548000	33388000	45732000	52285000
KLLMMAGIDDCYTSAR	P25444;D3YVC1;D3YWJ3;E9Q1N8	Rps2;Gm18025	40S ribosomal protein S2		212	227	5.54e-08	101.05	5	1144900	2417000	11702000	10470000	0	38672000	0	0
KLMAMQR	O35737;Q8C2Q7	Hnrnph1	Heterogeneous nuclear ribonucleoprotein H;Heterogeneous nuclear ribonucleoprotein H, N-terminally processed		200	206	0.008377	71.852	8	7758200	11783000	0	0	24960000	35715000	0	34517000
KLMTMQR	P70333	Hnrnph2	Heterogeneous nuclear ribonucleoprotein H2;Heterogeneous nuclear ribonucleoprotein H2, N-terminally processed		200	206	0.0070391	110.14	13	10363000	13115000	39934000	55325000	34331000	51353000	19176000	59010000
KLNEGQGLPPPPR	Q80YR5;F6XJ79;F6Z0Y5;F6VRR0	Safb2	Scaffold attachment factor B2		871	883	0.014025	39.006	1	0	1620100	0	0	1882500	2372500	817840	1860200
KLNTETFGVSGR	Q8CGC4;Q8BM41	Lsm14b	Protein LSM14 homolog B		340	351	4.13e-06	110.8	7	0	922820	6851800	8866300	5815500	20860000	1757800	3777000
KLPSDVTEGEVISLGLPFGK	Q8BGJ5;Q922I7;P17225;E9QMW9;E9Q0W3	Ptbp1	Polypyrimidine tract-binding protein 1		64	83	2.46e-18	124.2	2	12568000	26141000	19706000	11226000	4144800	80042000	0	6222600
KLSLDTEAR	Q8CH25;Q8CH25-2	Sltm	SAFB-like transcription modulator		745	753	0.0013471	86.014	2	4117700	11471000	4362600	8129100	5310000	20164000	2823400	7817600
KLVNTVNPGAR	Q9EPU0;Q9EPU0-2	Upf1	Regulator of nonsense transcripts 1		924	934	2.06e-05	136.81	13	18215000	37391000	20573000	36527000	10818000	66475000	15934000	34012000
KMDETDASSAVK	Q921F2;A0A087WRZ5;Q8R0B4;Q8BLD4;Q6VYI5;Q6VYI4;A0A087WR97;A0A087WSE4	Tardbp	TAR DNA-binding protein 43		84	95	2.22e-18	197.19	14	21273000	4714000	42711000	61725000	11456000	123770000	0	65405000
KPESTVPSK	Q9JKS5;E9QKB2	Habp4	Intracellular hyaluronan-binding protein 4		311	319	0.0040798	99.815	2	0	260720	0	1705500	389350	2114100	0	3929200
KPVTVHSR	P84099;A2A547	Rpl19	60S ribosomal protein L19		53	60	0.0007744	105.94	7	7581700	2213800	11641000	16588000	1890800	25251000	1793200	2562900
KQVAVLK	Q91Z49;Q91Z49-2;Q91Z49-3	Fyttd1	UAP56-interacting factor		151	157	0.010827	132.09	6	3883400	1988500	2931400	7312300	701980	10032000	839540	3517200
KSDVEAIFSK	Q9Z204-2;Q9Z204;Q9Z204-4;Q9Z204-3;Q9Z204-5	Hnrnpc	Heterogeneous nuclear ribonucleoproteins C1/C2		30	39	2.86e-06	165.09	31	202130000	628990000	263400000	481460000	320230000	1365300000	298970000	790550000
KSDVETIFSK	Q64012-2;A2AU61;Q64012;A2AU62;A2AU60	Raly	RNA-binding protein Raly		35	44	2.23e-09	182.41	19	42425000	134090000	61107000	94795000	77482000	278990000	0	107030000
KTPSQATSSQAK	Q8CHK3	Mboat7	Lysophospholipid acyltransferase 7		456	467	0.00073021	65.172	2	0	285780	0	955850	1154900	781330	652450	657650
KVIEEQMEPALEK	Q6PB66	Lrpprc	Leucine-rich PPR motif-containing protein, mitochondrial		1222	1234	2.8e-09	131.35	8	5256700	4377000	9458900	26173000	4869000	44732000	3166200	16294000
KVISSANR	P62918	Rpl8	60S ribosomal protein L8		156	163	0.01085	106.38	4	1129100	2354800	6116800	5992100	802650	12048000	1970200	4825900
KVPAVPETLK	P14148;F6XI62	Rpl7	60S ribosomal protein L7		32	41	0.011009	47.228	2	694590	1935100	0	3641700	1745600	4332600	1433000	2904700
KVPGVTAIELDEDTGTFR	Q61584;Q61584-4;Q61584-3;Q61584-2;Q61584-5;Q61584-6;Q61584-7	Fxr1	Fragile X mental retardation syndrome-related protein 1		246	263	1.14e-19	149.47	7	17702000	14841000	5541800	6187500	1233200	9872800	9445500	11523000
KVVVSQTK	P09405;A0A087WRM5	Ncl	Nucleolin		63	70	0.036557	84.522	1	0	702550	5930400	8518600	0	4619100	368280	4306100
KYGGPPPDSVYSGQQPSVGTEIFVGK	Q7TMK9;G3V018;G3UWM1;Q7TMK9-2;G3UZI2;G3UZ48;G3UXJ6	Syncrip	Heterogeneous nuclear ribonucleoprotein Q		143	168	6.09e-26	132.39	8	3433300	0	2259400	2882200	0	15515000	0	1595100
KYGGPPPDSVYSGVQPGIGTEVFVGK	Q8VHM5;F7B5B5;A2AW41;S4R1E9	Hnrnpr			146	171	5.67e-16	96.533	3	17192000	14127000	15240000	19103000	0	0	0	10647000
KYHNVGLSK	Q60668;Q60668-3;F6ZV59;Q60668-4;G5E8G0;Q60668-2;G3X9W0;F6SHF3;F7A465	Hnrnpd	Heterogeneous nuclear ribonucleoprotein D0		243	251	7.13e-05	125.97	3	7570900	472180	8094200	0	700510	4367900	340590	0
KYYMDLK	P42669	Pura	Transcriptional activator protein Pur-alpha		153	159	0.0071013	160.54	14	9083900	8887100	11297000	12135000	2988200	139070000	3344200	15057000
LAADLLPFIPSMTPGEVAR	Q91YM4;Q91YM4-2;E9PUT1	Tbrg4	Protein TBRG4		314	332	2.32e-12	105.9	19	76719000	80859000	116270000	209770000	94202000	221470000	98705000	144290000
LAAFGQLHK	Q9Z1X4;Q9Z1X4-3;Q45VK5;Q9Z1X4-2	Ilf3	Interleukin enhancer-binding factor 3		324	332	0.0026002	67.464	4	4026000	4768500	6988400	13067000	1402000	14790000	0	3280900
LAAIVAK	P19253;E9Q5A0;S4R281	Rpl13a	60S ribosomal protein L13a		19	25	0.057078	79.454	4	8409300	1616600	9726300	10867000	0	2560800	1059100	8906900
LAAQSCALSLVR	E9QNN1;A0A087WPL5;O70133-2;O70133;O70133-3;Q3UR42	Dhx9	ATP-dependent RNA helicase A		240	251	3.01e-09	152.4	10	12371000	14458000	26663000	14742000	22659000	29000000	7111800	28852000
LADTDRER	Q7TN33;D3YU11;D3YX51;Q7TN33-2	Celf6	CUGBP Elav-like family member 6		211	218	0.014254	111.46	5	196890	7344700	19213000	6436500	23852000	6052900	6740300	772420
LADVPREVLQK	P13705;E9QPY6;A0A087WQ16	Msh3	DNA mismatch repair protein Msh3		1029	1039	0.0074262	49.3	9	16828000	19213000	68558000	9613000	9084600	27950000	28195000	7138300
LAEAQSHSFSDSAEAGQR	O54836;B9EI21	Zmat3	Zinc finger matrin-type protein 3		178	195	3.25e-25	160.43	4	0	2111900	2243000	1253600	1124100	2073000	0	2039000
LAELSDYR	Q8C2Q3	Rbm14	RNA-binding protein 14		608	615	0.0011369	150.4	6	7515100	4347900	10668000	13402000	5866400	7010600	0	13757000
LAFIAHPK	P47915;F6QL70;F6YH22;W4VSN7;D3Z1N9;F6VZG1	Rpl29;Gm17669;Gm5218;Gm10709;Gm4889	60S ribosomal protein L29		94	101	0.036221	68.787	5	3414900	4146500	3578400	0	0	20943000	1501500	8956700
LAFSTADSGGGMSGLNPGPAVPMK	Q7TN33;D3YU11;D6RHP1;D6RGB9	Celf6	CUGBP Elav-like family member 6		18	41	1.74e-08	85.397	7	0	7575700	14760000	9778100	7998800	5142400	4209200	9467100
LAGGAAIK	D3YTQ3	Hnrpdl			69	76	0.02644	75.189	10	21447000	13284000	106860000	28906000	54392000	4383000	31745000	67126000
LAGMTGR	Q3ULF4;G3UX97;D3Z342;D3YZN4;D3YXB7;D3Z1Z1	Spg7	Paraplegin		274	280	0.045557	48.115	4	2490000	1640100	6923900	3747400	4247200	308420	4922300	3761400
LALDGQNIYNACCTLR	Q91Z31-2;Q91Z31	Ptbp2	Polypyrimidine tract-binding protein 2		236	251	3.61e-15	148.7	10	2225800	1863600	3211100	10529000	2658200	4982000	1123200	5903000
LAPDYDALDVANK	P62751	Rpl23a	60S ribosomal protein L23a		140	152	5e-06	118.88	3	9777300	5006700	7994100	5053100	4423100	2854500	0	7249200
LAQDPYR	Q9QX47;Q9QX47-3;H9KV00;Q9QX47-2;Q9QX47-4;H9KV01;H9KV15	Son	Protein SON		911	917	0.025368	100.74	6	3799600	3220500	14168000	3643000	7134500	1091500	2108900	7576900
LAQIQQAR	Q8CJ67;D3Z6D2;E2QRQ3;Q8CJ67-3;Q8CJ67-2;Q8CJ67-4	Stau2	Double-stranded RNA-binding protein Staufen homolog 2		312	319	0.0033872	113.89	6	4867600	859190	23355000	8300200	2201700	2826600	1490300	7181700
LAQMISDHNDADFEEK	Q80X50;Q80X50-2;Q80X50-4;Q80X50-5;Q80X50-3	Ubap2l	Ubiquitin-associated protein 2-like		38	53	2.53e-16	151.8	11	7033100	11468000	13742000	18624000	6693500	17680000	4618400	10513000
LAQQMENRPSVQAALK	Q9CY57;Q9CY57-5;Q9CY57-4;Q9CY57-3;E9PW20;Q9CY57-2;D3YZA1;D3Z7T7	Chtop	Chromatin target of PRMT1 protein		55	70	6.16e-12	138.01	19	65044000	67470000	106390000	174830000	37142000	167820000	31364000	97945000
LASNALQEPSSFR	B2RR83	Ythdc2	Probable ATP-dependent RNA helicase YTHDC2		1084	1096	2.3e-14	179.8	7	1738000	3180300	4257400	2851000	3775000	1503800	1614300	4182900
LASQGDSIGSQLGPIHPPPR	Q3U0V1	Khsrp	Far upstream element-binding protein 2		124	143	2.29e-30	159.95	13	6494400	5414800	7882700	19455000	2133300	22371000	1519700	10675000
LASTGSGQSFLAR	Q8BUK6	Hook3	Protein Hook homolog 3		685	697	8.91e-10	150.69	9	5736400	2042900	7004900	2607300	3650800	3100600	2872600	4008100
LATQLTGPVMPIR	P47963	Rpl13	60S ribosomal protein L13		146	158	2.41e-11	156.36	12	7497700	11577000	8192000	9533700	7042200	6176900	5805400	1277000
LATTVSAPDLK	E9PZ43;P27546;P27546-3;P27546-2;P27546-4;E9PWC0;F7CK47	Map4	Microtubule-associated protein;Microtubule-associated protein 4		743	753	0.00030332	94.791	4	6768700	0	18988000	3809100	1127600	2524100	0	6347400
LAVIASNK	Q9D1P0;G5E909	Mrpl13	39S ribosomal protein L13, mitochondrial		31	38	0.0012222	145.34	3	12209000	6405000	56349000	10406000	20191000	6576200	9051200	25358000
LCDSYEIR	Q8VHM5;F7B5B5;A2AW41	Hnrnpr			225	232	0.013325	89.698	1	1116900	673640	0	2079000	889380	720740	0	2831600
LCDSYEIRPGK	Q8VHM5;F7B5B5;A2AW41	Hnrnpr			225	235	0.000125	123.01	12	23826000	31725000	35874000	47550000	23381000	64737000	18192000	51430000
LCDVASLLR	B1AXZ4;B1AXZ5;B1AXZ6;B1AXZ3	Elavl2			5	13	0.00034997	136.21	12	60187000	70946000	217330000	130360000	84768000	135310000	43283000	178410000
LCFSTAQHAS	G5E924;Q8R081;G3UY38	Hnrnpl	Heterogeneous nuclear ribonucleoprotein L		606	615	0.00030954	114.4	12	106760000	38657000	271460000	74100000	203010000	35858000	34107000	164100000
LCFSTSSHL	Q921F4	Hnrnpll	Heterogeneous nuclear ribonucleoprotein L-like		583	591	0.00064628	119.29	7	3389000	2156400	5092100	2361600	2132200	4150700	1047400	3734500
LCSLFYTNEEVAK	Q8K310;A0A087WSP7;A0A087WQZ1	Matr3	Matrin-3		804	816	4.48e-06	119.25	7	3843500	2969600	4134400	6292500	796100	6224700	0	7105800
LDAENAIVHMGGQWLGGR	P70318;Q921W2	Tial1	Nucleolysin TIAR		166	183	1.6e-19	143.67	12	36042000	70055000	29918000	16602000	35940000	7889100	28902000	48510000
LDAFQER	Q80YR5;F6XJ79;F6Z0Y5;F6WIZ2	Safb2	Scaffold attachment factor B2		693	699	0.0049317	127.12	5	1613400	1622900	0	2363400	3548300	1222700	1557900	4063500
LDASAILDTAK	Q6PB66;F6V2A3	Lrpprc	Leucine-rich PPR motif-containing protein, mitochondrial		739	749	1.92e-07	157.68	7	32754000	12413000	83102000	59198000	27217000	36370000	0	58936000
LDDDGLIAPGVR	Q8CFI7	Polr2b	DNA-directed RNA polymerase II subunit RPB2		848	859	1.74e-05	115.33	6	3966000	4825000	7033000	3118900	5347400	3094600	3776000	5908200
LDDLFLK	Q6PB66	Lrpprc	Leucine-rich PPR motif-containing protein, mitochondrial		1349	1355	0.039704	89.55	4	11729000	3465000	20538000	39289000	4345000	40588000	0	29002000
LDDMSSIVQK	Q99JX7;V9GXF3;V9GXW3	Nxf1	Nuclear RNA export factor 1		279	288	3.1e-05	136.52	2	8320800	0	11371000	0	1269900	1331300	737620	3553400
LDEDLCAAPANGGSVSRPPVTLR	P57724;A0A087WRH3;A0A087WSI1;A0A087WR61	Pcbp4	Poly(rC)-binding protein 4		83	105	2.4e-21	134.87	5	0	5762000	4956000	0	5803900	7114400	0	5538200
LDEGWVPLETMIK	P32067;A2AR07;D6RI87	Ssb	Lupus La protein homolog		42	54	3.77e-05	97.273	9	76377000	5614000	125060000	50523000	68407000	76861000	62097000	103980000
LDFIGVEGSNYPR	Q80X50;Q80X50-2;Q80X50-4;Q80X50-5	Ubap2l	Ubiquitin-associated protein 2-like		236	248	4.71e-08	122.52	3	3054300	3114600	4770600	3624500	2642700	3889200	0	0
LDFTQFHR	E9Q1U6;Q6PEE2-2;Q6PEE2	Ctif	CBP80/20-dependent translation initiation factor		120	127	0.00039313	119.29	2	0	1931300	4224400	2950000	3631400	11228000	1390600	4567400
LDGTEVNGR	Q8VE97;Q542V3;A2A837	Srsf4	Serine/arginine-rich splicing factor 4		160	168	0.0032825	91.085	3	0	0	8169500	0	1773700	933160	386250	3039700
LDMMPHLETDMIQGGVYGSGGGER	Q9R0L7;Q5RL57	Akap8l	A-kinase anchor protein 8-like		99	122	3.52e-12	90.475	11	3100600	11258000	4118000	2375800	8320100	7421700	3562800	0
LDNLLNMAYGVK	Q60900;Q60900-2;Q8BVA9;A2A9R8;A2A9S2;A2A9S0;Q61701;A2A9R6;B1AXZ4;B1AXZ5;Q60899;Q3UR02;Q80Y51	Elavl3;Elavl4;Elavl2	ELAV-like protein 3;ELAV-like protein 4;ELAV-like protein 2		251	262	5.66e-12	173.6	33	282670000	202970000	471570000	431480000	253870000	437210000	135020000	600840000
LDPITGR	Q60668;Q60668-3;F6ZV59;Q60668-4;G5E8G0;Q60668-2;G3X9W0;E9Q5B6	Hnrnpd	Heterogeneous nuclear ribonucleoprotein D0		130	136	0.0050507	148.33	17	918050000	815380000	2613200000	860160000	1971600000	515370000	831700000	2554400000
LDQQALPLGGR	Q99KG3;Q99KG3-2;Q99KG3-3	Rbm10	RNA-binding protein 10		253	263	4.68e-06	147.91	10	53486000	73471000	149760000	56179000	104870000	31745000	49765000	84503000
LDWQDVK	Q99N87	Mrps5	28S ribosomal protein S5, mitochondrial		408	414	0.04003	89.296	1	1365400	862450	3608100	2612600	631420	0	0	2365600
LDYILGLK	Q6ZWN5;F7CJS8;D3YWH9;Q9CXW7	Rps9	40S ribosomal protein S9		94	101	0.020621	81.296	7	0	1256500	3489100	3195200	2127700	4910600	0	3322700
LEADYDKK	Q9EPU0;Q9EPU0-2	Upf1	Regulator of nonsense transcripts 1		307	314	0.0035561	77.318	4	765040	0	2817200	2100100	0	2249000	500350	3681200
LEAEMEAAR	Q8R326;Q8R326-2	Pspc1	Paraspeckle component 1		303	311	0.0013028	78.939	2	2552300	392110	4359700	913940	0	589050	0	1427100
LEDLQEMLAR	A2CG49;A2CG49-9;A2CG49-8;A0A0A0MQF1;F6QYT9;A2CG49-2;A2CG49-7;B1B1A7	Kalrn	Kalirin		186	195	6.64e-08	171.85	17	1723700	9770100	4276100	1986800	9602000	4294400	11021000	5169400
LEEDINSSMTNSTAASRPPVTLR	P60335	Pcbp1	Poly(rC)-binding protein 1		79	101	1.23e-45	186.9	26	16423000	43454000	39298000	39404000	40575000	43597000	26212000	31155000
LEEDISSSMTNSTAASRPPVTLR	Q61990;Q61990-2;Q61990-3	Pcbp2	Poly(rC)-binding protein 2		79	101	1.93e-73	234.04	56	316120000	534940000	530060000	69956000	842780000	701570000	278510000	438990000
LEEGEVAMGR	Q6NS46	Pdcd11	Protein RRP5 homolog		1238	1247	0.00039311	81.017	3	2527200	1916100	6544100	1526600	2211100	0	1803200	3413100
LEEQLMK	Q04750	Top1	DNA topoisomerase 1		696	702	0.0050474	101.28	4	0	1569600	20421000	4306700	2149100	1340600	1769000	5497200
LEGGGMASQDQGGR	Q80YR5	Safb2	Scaffold attachment factor B2		964	977	5.08e-07	118.52	3	524850	358700	4138500	370390	1716000	0	549060	1247500
LEHLENQVR	Q8BXV2	Bri3bp	BRI3-binding protein		226	234	2.37e-06	167.12	5	2356900	8134100	7123100	9799500	9825200	19301000	6899600	6894000
LELQGSNSR	P09405	Ncl	Nucleolin		556	564	4.46e-05	155.84	12	451180000	172980000	3318600	265520000	309170000	103780000	211360000	470800000
LELQNVPR	Q8BNV1;Q3UYU2;E9PUQ7	Trmt2a	tRNA (uracil-5-)-methyltransferase homolog A		65	72	0.0041345	110.81	8	1422100	2460900	3207000	0	4192900	1696900	1705600	4179200
LELVPQIWK	Q14C51	Ptcd3	Pentatricopeptide repeat domain-containing protein 3, mitochondrial		506	514	0.0012935	104.2	5	10836000	15617000	26644000	22387000	27635000	19333000	28000000	39552000
LEMEMEAAR	Q99K48	Nono	Non-POU domain-containing octamer-binding protein		298	306	0.00027564	98.044	13	5753900	4359400	10297000	3892700	4678500	2029400	2087200	7890800
LENNDNKPVTNSR	Q8BYK6;Q8BYK6-3;Q8BYK6-2;P59326;A2AWN8	Ythdf3;Ythdf1	YTH domain family protein 3;YTH domain family protein 1		521	533	5.16e-06	113.76	8	4339300	4723500	19079000	11014000	11086000	14847000	8733800	26192000
LEQEILDFIGNNESPR	Q3URW7;A0A087WQF6;A0A087WPF0;Q80ZH9;E9Q9Q2	R3hdm1			130	145	2.05e-25	177.3	4	22165000	38485000	35093000	23116000	26965000	40793000	54236000	23883000
LEQEILDFINDNNNQFK	Q80TM6;Q80TM6-2;Q80TM6-3;E9Q9D6;Q80TM6-4;Q148X5	R3hdm2	R3H domain-containing protein 2		175	191	3.25e-62	254.23	8	29483000	19417000	38159000	0	46517000	110060000	113990000	48809000
LEQELFSGGNTGINFEK	Q62167;P16381;Q62095	Ddx3x;D1Pas1;Ddx3y	ATP-dependent RNA helicase DDX3X;Putative ATP-dependent RNA helicase Pl10;ATP-dependent RNA helicase DDX3Y		146	162	6.48e-62	248.75	18	38757000	92529000	56144000	91965000	63490000	61979000	63734000	70627000
LEQIAEEQK	Q64012-2;A2AU61;Q64012;A2AU62	Raly	RNA-binding protein Raly		192	200	3.95e-05	156.16	9	7729700	3278100	70586000	4875200	4121600	9401000	1862600	21788000
LEQIAEEQKANPDGK	Q64012-2;A2AU61;Q64012;A2AU62	Raly	RNA-binding protein Raly		192	206	2.8e-15	150.05	9	8728500	5304100	8061800	8725600	0	7458100	2428700	8968300
LEQMPDYSIFR	Q8R4U0	Stab2	Stabilin-2;Short form stabilin-2		1152	1162	0.0085521	50.353	2	33641000	105510000	79636000	97615000	85839000	71912000	56642000	108610000
LEQQVPVNQVFGQDEMIDVIGVTK	P27659	Rpl3	60S ribosomal protein L3		201	224	1.56e-29	147.45	4	32391000	17058000	25129000	45358000	13179000	50023000	16909000	26242000
LESFMETGK	Q9WTX2	Prkra	Interferon-inducible double stranded RNA-dependent protein kinase activator A		165	173	0.0013522	78.098	1	1683600	1015100	2595700	1313400	0	468450	581500	1890900
LETHMTPEMFR	E9QNN1;A0A087WPL5;O70133-2;O70133;O70133-3	Dhx9	ATP-dependent RNA helicase A		788	798	9.9e-06	103.43	7	953680	5881700	1569400	10412000	2272700	9603000	3342500	4636800
LEVQAEEER	O35691;Q3TUQ5	Pnn	Pinin		176	184	0.00066625	118.71	6	2138300	4827300	22688000	0	3920900	1602800	0	2177900
LEVQATDREENK	Q04750	Top1	DNA topoisomerase 1		703	714	1.58e-07	122.33	5	8622000	2385400	9989900	6104700	3943500	6051700	3655400	12690000
LFDYHGR	Q8BTF8;E9Q5X7;Q8BTF8-2	Ralyl	RNA-binding Raly-like protein		139	145	0.0046886	154.11	13	1470800	129080000	11606000	36974000	44540000	210120000	56440000	73624000
LFEGNALLR	Q6ZWN5;F7CJS8;D3YWH9;Q9CXW7	Rps9	40S ribosomal protein S9		71	79	0.00095249	110.41	10	11650000	9472500	15120000	15279000	7269000	17775000	4627300	10328000
LFGAPEPSTIAR	Q6ZQ58;Z4YJT3	Larp1	La-related protein 1		731	742	0.0006478	89.301	11	19181000	7514100	32098000	27533000	4879500	40551000	4861700	22328000
LFIGGLNTETNEK	Q9WV02;Q9WV02-2;A2AFI3;A2AFI4;Q91VM5	Rbmx;Rbmxl1	RNA-binding motif protein, X chromosome;RNA-binding motif protein, X chromosome, N-terminally processed;RNA binding motif protein, X-linked-like-1		10	22	2.7e-14	177.83	18	52635000	35644000	88307000	74514000	26711000	59122000	15341000	66468000
LFIGGLNVQTSESGLR	Q9CX86	Hnrnpa0	Heterogeneous nuclear ribonucleoprotein A0		9	24	1.78e-44	231.92	16	1253900000	948090000	2252500000	873400000	995980000	1519900000	1384400000	1018300000
LFIGGLPNYLNDDQVK	P26369;Q3KQM4	U2af2	Splicing factor U2AF 65 kDa subunit		261	276	1.43e-09	122.12	8	24550000	43611000	51067000	12549000	27426000	32453000	25710000	40464000
LFIGGLSFETTDDSLR	Q8BG05-2;J3QNY1;B2RXM2;E9Q7H5;Q8BG05;A2AL12	Hnrnpa3;Gm9242;Gm6793;Gm8991	Heterogeneous nuclear ribonucleoprotein A3		37	52	6.23e-21	162.37	9	152530000	215060000	275140000	144450000	314740000	464160000	14040000	513420000
LFIGGLSFETTDDSLREHFEK	Q8BG05-2;J3QNY1;B2RXM2;E9Q7H5;Q8BG05;A2AL12	Hnrnpa3;Gm9242;Gm6793;Gm8991	Heterogeneous nuclear ribonucleoprotein A3		37	57	3.16e-25	146.78	3	7509200	39311000	3855400	0	38362000	4605000	45260000	14231000
LFIGGLSFETTDESLR	P49312;Q5EBP8;P49312-2	Hnrnpa1	Heterogeneous nuclear ribonucleoprotein A1		16	31	1.87e-30	206.63	17	18678000	437400000	464780000	147080000	512700000	604150000	376860000	478940000
LFIGGLSFETTEESLR	O88569;O88569-2;O88569-3	Hnrnpa2b1	Heterogeneous nuclear ribonucleoproteins A2/B1		23	38	2.93e-25	187.37	27	470100000	704490000	609540000	301530000	607090000	1043900000	471100000	949390000
[truncated: 1,443 more rows]

## Sheet: Changes in RNA-binding in HD
Significant	-Log10(P-value)	Difference (log2 Fold change)	Sequence	Proteins	Gene names	Protein names	End position	Start position
[truncated: 2,967 more rows]
