# Supplementary material for: Characterising the RNA-binding protein atlas of the mammalian brain uncovers RBM5 misregulation in mouse models of Huntington’s disease
Source: Nat Commun. 2023 Jul 19;14:4348. doi: 10.1038/s41467-023-39936-x (PMC10356804; doi:10.1038/s41467-023-39936-x)
Supplement: Supplementary file 5 — Supplementary Data 3 [file 41467_2023_39936_MOESM5_ESM.xlsx]

## Sheet: Legend
This supplementary table contains data from the Rbm5-CLIP analysis done on WT and HD mouse brain tissue during this study. (Referred to in figures 4 and 5)
Sheet "Rbm5 targets WT"
List of clusters of Rbm5 binding sites defined in this study from WT brain samples (these have a 2-fold enrichment in CLIP samples using Rbm5-specific antibodies AbM and AbR compared to the IgG control after normalization from WT tissue), including chromosome location, read counts and log2 fold change. (Referred to in figure 5C)
Sheet "Rbm5 targets HD"
List of clusters of Rbm5 binding sites defined in this study from HD brain samples (these have a 2-fold enrichment in CLIP samples using Rbm5-specific antibodies AbM and AbR compared to the IgG control after normalization from HD tissue), including chromosome location, read counts and log2 fold change. (Referred to in figure 5C)
Sheet "Bound less by Rbm5 in HD"
List of clusters that are bound by Rbm5 (determined by the comparison to the IgG samples), which are enriched in the WT samples at least 2X compared to HD samples in CLIP done with both antibodies - AbM and AbR. (Referred to in figure 5G)
Sheet "Bound more by Rbm5 in HD"
List of clusters that are bound by Rbm5 (determined by the comparison to the IgG samples), which are enriched in the HD samples at least 2X compared to WT samples in CLIP done with both antibodies - AbM and AbR. (Referred to in figure 5G)

## Sheet: Rbm5 targets WT
Chromosome location					Gene names	Localization of cluster to mRNA features							# of reads in IgG control WT			# of reads in IgG control HD			# of reads in AbM CLIP WT			# of reads in AbM CLIP HD			# of reads in AbR CLIP WT			# of reads in AbR CLIP HD									Detected in # of replicates						Normalized reads in each sample after imputation
Chromosome	start	end	width	strand	gene_id	UTR3	UTR5	intron	exon	CDS	Cluster	Total read count	R1	R2	R3	R1	R2	R3	R1	R2	R3	R1	R2	R3	R1	R2	R3	R1	R2	R3	All reads IgG WT	All reads IgG HD	All reads AbM WT	All reads AbM HD	All reads AbR WT	All reads AbR HD	IgG WT	IgG HD	AbM WT	AbM HD	AbR WT	AbR HD	IgG WT R1	IgG WT R2	IgG WT R3	IgG HD R1	IgG HD R2	IgG HD R3	AbM WT R1
1	5016149	5016170	22	+							1086	120	1	1	0	0	0	1	14	11	6	6	13	7	13	10	12	10	6	9	2	1	31	26	35	25	2	1	3	3	3	3	2.64457e-06	2.63899e-06	1.30953e-06	1.31925e-06	1.31066e-06	2.58271e-06	1.31935e-05
1	5377666	5377689	24	+							1358	261	3	2	1	0	1	5	26	24	25	15	29	18	19	19	20	12	18	24	6	6	75	62	58	54	3	2	3	3	3	3	5.28914e-06	3.95848e-06	2.61905e-06	1.31925e-06	2.62133e-06	7.74814e-06	2.37483e-05
1	5793686	5793704	19	+							1539	33	0	0	0	0	0	0	2	2	3	3	5	1	2	2	4	6	1	2	0	0	7	9	8	9	0	0	3	3	3	3	1.32228e-06	1.31949e-06	1.30953e-06	1.31925e-06	1.31066e-06	1.29136e-06	2.6387e-06
1	6443085	6443104	20	+							1958	82	2	1	1	0	0	0	12	6	6	8	6	5	5	6	7	7	3	7	4	0	24	19	18	17	3	0	3	3	3	3	3.96685e-06	2.63899e-06	2.61905e-06	1.31925e-06	1.31066e-06	1.29136e-06	1.14344e-05
1	9195102	9195132	31	+							3467	24	0	0	0	0	0	0	1	5	1	1	3	2	1	2	3	1	4	0	0	0	7	6	6	5	0	0	3	3	3	2	1.32228e-06	1.31949e-06	1.30953e-06	1.31925e-06	1.31066e-06	1.29136e-06	1.75913e-06
1	10074149	10074190	42	+	Cspp1			YES	YES		4240	142	1	0	0	0	1	1	19	9	10	9	9	13	11	9	13	19	8	10	1	2	38	31	33	37	1	2	3	3	3	3	2.64457e-06	1.31949e-06	1.30953e-06	1.31925e-06	2.62133e-06	2.58271e-06	1.75913e-05
1	10085626	10085684	59	+	Cspp1			YES			4273	81	0	0	0	0	0	0	11	5	4	5	7	6	11	9	6	7	6	4	0	0	20	18	26	17	0	0	3	3	3	3	1.32228e-06	1.31949e-06	1.30953e-06	1.31925e-06	1.31066e-06	1.29136e-06	1.05548e-05
1	11284910	11284934	25	+	Prex2			YES			5086	25	0	0	0	0	1	0	4	3	0	2	0	2	4	2	0	3	4	0	0	1	7	4	6	7	0	1	2	2	2	2	1.32228e-06	1.31949e-06	1.30953e-06	1.31925e-06	2.62133e-06	1.29136e-06	4.39783e-06
1	12839734	12839780	47	+	Sulf1			YES			5987	27	1	0	0	0	0	0	1	3	4	0	3	1	2	5	3	1	2	1	1	0	8	4	10	4	1	0	3	2	3	3	2.64457e-06	1.31949e-06	1.30953e-06	1.31925e-06	1.31066e-06	1.29136e-06	1.75913e-06
1	13543409	13543436	28	+							6520	65	0	0	2	1	1	0	5	3	7	4	8	1	5	4	5	6	8	5	2	2	15	13	14	19	1	2	3	3	3	3	1.32228e-06	1.31949e-06	3.92858e-06	2.6385e-06	2.62133e-06	1.29136e-06	5.2774e-06
1	14397253	14397270	18	+							7073	31	0	0	0	0	0	0	5	1	7	2	2	1	5	3	1	2	0	2	0	0	13	5	9	4	0	0	3	3	3	2	1.32228e-06	1.31949e-06	1.30953e-06	1.31925e-06	1.31066e-06	1.29136e-06	5.2774e-06
1	14662028	14662052	25	+							7195	58	0	0	0	0	2	0	7	3	6	1	6	2	6	5	6	2	5	7	0	2	16	9	17	14	0	1	3	3	3	3	1.32228e-06	1.31949e-06	1.30953e-06	1.31925e-06	3.93199e-06	1.29136e-06	7.03653e-06
1	16340853	16340896	44	+							8502	112	0	1	0	0	0	1	16	12	8	12	8	9	12	6	8	6	6	7	1	1	36	29	26	19	1	1	3	3	3	3	1.32228e-06	2.63899e-06	1.30953e-06	1.31925e-06	1.31066e-06	2.58271e-06	1.49526e-05
1	17161050	17161086	37	+	Gdap1			YES	YES		9017	52	0	0	0	0	0	0	11	3	4	3	5	4	4	4	5	3	2	4	0	0	18	12	13	9	0	0	3	3	3	3	1.32228e-06	1.31949e-06	1.30953e-06	1.31925e-06	1.31066e-06	1.29136e-06	1.05548e-05
1	18531774	18531791	18	+							9687	27	0	0	0	1	0	0	3	3	3	4	2	0	1	4	2	2	1	1	0	1	9	6	7	4	0	1	3	2	3	3	1.32228e-06	1.31949e-06	1.30953e-06	2.6385e-06	1.31066e-06	1.29136e-06	3.51827e-06
1	19366511	19366540	30	+							10138	45	0	0	0	1	0	1	3	4	7	2	2	1	3	4	1	6	4	6	0	2	14	5	8	16	0	2	3	3	3	3	1.32228e-06	1.31949e-06	1.30953e-06	2.6385e-06	1.31066e-06	2.58271e-06	3.51827e-06
1	20344347	20344365	19	+							10568	29	0	0	0	0	0	0	5	0	3	2	1	2	4	4	4	0	2	2	0	0	8	5	12	4	0	0	2	3	3	2	1.32228e-06	1.31949e-06	1.30953e-06	1.31925e-06	1.31066e-06	1.29136e-06	5.2774e-06
1	20411509	20411528	20	+							10608	82	0	0	0	0	0	2	10	8	10	18	14	6	2	4	3	2	2	1	0	2	28	38	9	5	0	1	3	3	3	3	1.32228e-06	1.31949e-06	1.30953e-06	1.31925e-06	1.31066e-06	3.87407e-06	9.67523e-06
1	20934472	20934512	41	+	Paqr8			YES			10993	18	0	0	0	0	0	0	4	1	4	0	3	0	4	0	2	0	0	0	0	0	9	3	6	0	0	0	3	1	2	0	1.32228e-06	1.31949e-06	1.30953e-06	1.31925e-06	1.31066e-06	1.29136e-06	4.39783e-06
1	20991248	20991266	19	+							11080	64	0	0	0	1	0	0	8	5	5	10	5	1	3	8	5	6	4	3	0	1	18	16	16	13	0	1	3	3	3	3	1.32228e-06	1.31949e-06	1.30953e-06	2.6385e-06	1.31066e-06	1.29136e-06	7.9161e-06
1	23027422	23027452	31	+							12237	24	0	0	0	0	0	0	3	0	5	1	0	0	5	1	2	2	3	2	0	0	8	1	8	7	0	0	2	1	3	3	1.32228e-06	1.31949e-06	1.30953e-06	1.31925e-06	1.31066e-06	1.29136e-06	3.51827e-06
1	23271617	23271666	50	+							12410	96	0	0	1	0	0	0	20	11	4	11	9	2	7	10	6	2	9	4	1	0	35	22	23	15	1	0	3	3	3	3	1.32228e-06	1.31949e-06	2.61905e-06	1.31925e-06	1.31066e-06	1.29136e-06	1.84709e-05
1	23272271	23272300	30	+	Mir30a				YES		12414	189	1	5	3	6	3	1	20	6	9	24	9	10	12	14	11	22	13	20	9	10	35	43	37	55	3	3	3	3	3	3	2.64457e-06	7.91696e-06	5.2381e-06	9.23474e-06	5.24266e-06	2.58271e-06	1.84709e-05
1	24732042	24732062	21	+	Lmbrd1			YES			13403	24	0	0	0	0	0	0	4	0	2	2	1	2	2	2	4	1	3	1	0	0	6	5	8	5	0	0	2	3	3	3	1.32228e-06	1.31949e-06	1.30953e-06	1.31925e-06	1.31066e-06	1.29136e-06	4.39783e-06
1	25193924	25193943	20	+							13707	26	0	0	0	0	0	0	2	5	5	0	2	0	7	2	3	0	0	0	0	0	12	2	12	0	0	0	3	1	3	0	1.32228e-06	1.31949e-06	1.30953e-06	1.31925e-06	1.31066e-06	1.29136e-06	2.6387e-06
1	27591334	27591354	21	+							14770	118	0	0	1	3	0	1	10	11	5	6	13	8	11	5	12	9	11	12	1	4	26	27	28	32	1	2	3	3	3	3	1.32228e-06	1.31949e-06	2.61905e-06	5.277e-06	1.31066e-06	2.58271e-06	9.67523e-06
1	29182632	29182650	19	+							15405	30	0	0	0	0	0	0	6	3	2	2	0	1	1	4	3	2	2	4	0	0	11	3	8	8	0	0	3	2	3	3	1.32228e-06	1.31949e-06	1.30953e-06	1.31925e-06	1.31066e-06	1.29136e-06	6.15696e-06
1	32579354	32579372	19	+	Khdrbs2			YES			17051	105	0	0	0	0	1	2	4	14	15	14	8	9	3	9	7	5	5	9	0	3	33	31	19	19	0	2	3	3	3	3	1.32228e-06	1.31949e-06	1.30953e-06	1.31925e-06	2.62133e-06	3.87407e-06	4.39783e-06
1	34160787	34160895	109	+	Dst			YES			18451	27	0	0	0	0	0	0	6	1	2	0	3	1	4	3	0	2	2	3	0	0	9	4	7	7	0	0	3	2	2	3	1.32228e-06	1.31949e-06	1.30953e-06	1.31925e-06	1.31066e-06	1.29136e-06	6.15696e-06
1	34172083	34172138	56	+	Dst			YES			18517	42	0	0	0	0	0	0	6	2	4	2	2	2	1	8	5	0	4	6	0	0	12	6	14	10	0	0	3	3	3	2	1.32228e-06	1.31949e-06	1.30953e-06	1.31925e-06	1.31066e-06	1.29136e-06	6.15696e-06
1	34193693	34193763	71	+	Dst			YES			18665	110	0	0	1	0	0	0	15	8	10	2	6	8	15	12	11	10	8	4	1	0	33	16	38	22	1	0	3	3	3	3	1.32228e-06	1.31949e-06	2.61905e-06	1.31925e-06	1.31066e-06	1.29136e-06	1.40731e-05
1	34193824	34193893	70	+	Dst			YES			18666	27	0	0	0	0	0	0	1	5	3	4	1	3	2	4	2	1	1	0	0	0	9	8	8	2	0	0	3	3	3	2	1.32228e-06	1.31949e-06	1.30953e-06	1.31925e-06	1.31066e-06	1.29136e-06	1.75913e-06
1	34195987	34196083	97	+	Dst			YES	YES	YES	18680	58	0	0	0	0	1	0	7	3	7	3	5	1	13	4	3	2	5	4	0	1	17	9	20	11	0	1	3	3	3	3	1.32228e-06	1.31949e-06	1.30953e-06	1.31925e-06	2.62133e-06	1.29136e-06	7.03653e-06
1	34250541	34250562	22	+	Dst			YES			18945	84	0	0	1	1	0	2	6	8	6	6	11	1	6	7	6	11	6	6	1	3	20	18	19	23	1	2	3	3	3	3	1.32228e-06	1.31949e-06	2.61905e-06	2.6385e-06	1.31066e-06	3.87407e-06	6.15696e-06
1	34260420	34260460	41	+	Dst			YES			19010	25	0	0	0	0	0	0	2	4	3	2	0	2	1	3	4	1	1	2	0	0	9	4	8	4	0	0	3	2	3	3	1.32228e-06	1.31949e-06	1.30953e-06	1.31925e-06	1.31066e-06	1.29136e-06	2.6387e-06
1	34270750	34270793	44	+	Dst			YES	YES		19068	17	0	0	0	0	1	0	6	0	0	0	2	1	3	1	2	0	1	0	0	1	6	3	6	1	0	1	1	2	3	1	1.32228e-06	1.31949e-06	1.30953e-06	1.31925e-06	2.62133e-06	1.29136e-06	6.15696e-06
1	34284164	34284187	24	+	Dst			YES			19124	70	0	0	1	0	1	0	9	4	5	3	4	2	5	10	11	6	3	6	1	1	18	9	26	15	1	1	3	3	3	3	1.32228e-06	1.31949e-06	2.61905e-06	1.31925e-06	2.62133e-06	1.29136e-06	8.79566e-06
1	34299933	34299961	29	+	Dst			YES			19225	52	0	0	0	0	0	0	10	6	6	2	4	2	5	6	3	3	2	3	0	0	22	8	14	8	0	0	3	3	3	3	1.32228e-06	1.31949e-06	1.30953e-06	1.31925e-06	1.31066e-06	1.29136e-06	9.67523e-06
1	34302666	34302757	92	+	Dst			YES			19241	30	0	0	0	0	0	1	5	2	3	1	3	1	3	3	1	0	3	4	0	1	10	5	7	7	0	1	3	3	3	2	1.32228e-06	1.31949e-06	1.30953e-06	1.31925e-06	1.31066e-06	2.58271e-06	5.2774e-06
1	34443277	34443311	35	+	Imp4			YES			19370	54	0	0	0	0	0	1	2	5	2	2	6	7	5	9	3	3	4	5	0	1	9	15	17	12	0	1	3	3	3	3	1.32228e-06	1.31949e-06	1.30953e-06	1.31925e-06	1.31066e-06	2.58271e-06	2.6387e-06
1	34806458	34806531	74	+	Arhgef4			YES	YES	YES	19808	115	1	1	2	0	0	1	25	7	12	2	8	4	12	16	9	5	5	5	4	1	44	14	37	15	3	1	3	3	3	3	2.64457e-06	2.63899e-06	3.92858e-06	1.31925e-06	1.31066e-06	2.58271e-06	2.28687e-05
1	34806990	34807070	81	+	Arhgef4			YES	YES	YES	19815	25	0	0	0	0	0	0	4	1	2	0	1	2	1	5	3	0	4	2	0	0	7	3	9	6	0	0	3	2	3	2	1.32228e-06	1.31949e-06	1.30953e-06	1.31925e-06	1.31066e-06	1.29136e-06	4.39783e-06
1	34807541	34807591	51	+	Arhgef4			YES	YES		19822	37	0	0	0	0	0	0	4	4	3	2	3	2	3	3	3	6	1	3	0	0	11	7	9	10	0	0	3	3	3	3	1.32228e-06	1.31949e-06	1.30953e-06	1.31925e-06	1.31066e-06	1.29136e-06	4.39783e-06
1	36520299	36520376	78	+	Cnnm3			YES	YES		21579	25	0	0	0	0	0	0	4	3	1	1	2	1	6	1	2	0	3	1	0	0	8	4	9	4	0	0	3	3	3	2	1.32228e-06	1.31949e-06	1.30953e-06	1.31925e-06	1.31066e-06	1.29136e-06	4.39783e-06
1	36520683	36520728	46	+	Cnnm3			YES	YES	YES	21583	73	0	0	3	0	0	0	10	7	5	2	5	1	14	4	5	4	4	9	3	0	22	8	23	17	1	0	3	3	3	3	1.32228e-06	1.31949e-06	5.2381e-06	1.31925e-06	1.31066e-06	1.29136e-06	9.67523e-06
1	36521444	36521528	85	+	Cnnm3			YES			21592	109	0	0	0	1	0	1	10	12	5	5	5	4	20	7	9	6	18	6	0	2	27	14	36	30	0	2	3	3	3	3	1.32228e-06	1.31949e-06	1.30953e-06	2.6385e-06	1.31066e-06	2.58271e-06	9.67523e-06
1	37005513	37005535	23	+	n-R5s210				YES		22095	81	1	0	0	4	1	4	4	6	3	10	10	10	1	5	5	5	4	8	1	9	13	30	11	17	1	3	3	3	3	3	2.64457e-06	1.31949e-06	1.30953e-06	6.59625e-06	2.62133e-06	6.45679e-06	4.39783e-06
1	37357244	37357304	61	+	Inpp4a			YES			22522	33	0	0	0	0	0	0	3	2	2	2	3	3	3	4	2	0	3	6	0	0	7	8	9	9	0	0	3	3	3	2	1.32228e-06	1.31949e-06	1.30953e-06	1.31925e-06	1.31066e-06	1.29136e-06	3.51827e-06
1	37366729	37366816	88	+	Inpp4a			YES			22584	75	0	2	0	1	0	1	8	5	5	4	2	6	3	12	5	3	10	8	2	2	18	12	20	21	1	2	3	3	3	3	1.32228e-06	3.95848e-06	1.30953e-06	2.6385e-06	1.31066e-06	2.58271e-06	7.9161e-06
1	37369243	37369326	84	+	Inpp4a		YES	YES	YES		22614	27	0	0	0	0	0	1	2	3	1	2	0	2	1	6	0	2	2	5	0	1	6	4	7	9	0	1	3	2	2	3	1.32228e-06	1.31949e-06	1.30953e-06	1.31925e-06	1.31066e-06	2.58271e-06	2.6387e-06
1	37378994	37379099	106	+	Inpp4a			YES	YES	YES	22671	23	0	0	0	0	0	0	5	1	3	1	0	0	3	4	3	1	1	1	0	0	9	1	10	3	0	0	3	1	3	3	1.32228e-06	1.31949e-06	1.30953e-06	1.31925e-06	1.31066e-06	1.29136e-06	5.2774e-06
1	37383085	37383256	172	+	Inpp4a			YES			22702	58	0	0	0	0	1	1	9	2	4	4	5	4	6	5	10	5	1	1	0	2	15	13	21	7	0	2	3	3	3	3	1.32228e-06	1.31949e-06	1.30953e-06	1.31925e-06	2.62133e-06	2.58271e-06	8.79566e-06
1	37387612	37387664	53	+	Inpp4a			YES			22729	26	0	0	0	0	0	0	5	2	1	0	1	4	3	2	1	3	1	3	0	0	8	5	6	7	0	0	3	2	3	3	1.32228e-06	1.31949e-06	1.30953e-06	1.31925e-06	1.31066e-06	1.29136e-06	5.2774e-06
1	37398681	37398739	59	+	Inpp4a			YES			22814	23	0	0	0	0	0	0	3	3	4	1	2	1	1	3	2	0	0	3	0	0	10	4	6	3	0	0	3	3	3	1	1.32228e-06	1.31949e-06	1.30953e-06	1.31925e-06	1.31066e-06	1.29136e-06	3.51827e-06
1	37437034	37437071	38	+	Unc50			YES			22905	130	0	0	0	0	2	1	7	10	4	7	10	10	14	11	9	15	18	12	0	3	21	27	34	45	0	2	3	3	3	3	1.32228e-06	1.31949e-06	1.30953e-06	1.31925e-06	3.93199e-06	2.58271e-06	7.03653e-06
1	37513423	37513440	18	+							22979	18	0	0	0	0	0	0	2	0	4	0	1	2	4	1	1	0	3	0	0	0	6	3	6	3	0	0	2	2	3	1	1.32228e-06	1.31949e-06	1.30953e-06	1.31925e-06	1.31066e-06	1.29136e-06	2.6387e-06
1	37753065	37753085	21	+							23172	82	0	1	1	0	0	0	6	6	5	3	4	1	10	18	9	4	10	4	2	0	17	8	37	18	2	0	3	3	3	3	1.32228e-06	2.63899e-06	2.61905e-06	1.31925e-06	1.31066e-06	1.29136e-06	6.15696e-06
1	37847248	37847275	28	+							23219	48	1	0	0	0	0	0	8	4	5	6	7	1	4	3	3	3	3	0	1	0	17	14	10	6	1	0	3	3	3	2	2.64457e-06	1.31949e-06	1.30953e-06	1.31925e-06	1.31066e-06	1.29136e-06	7.9161e-06
1	38858530	38858549	20	+							24020	19	0	0	0	0	0	0	4	3	0	1	1	0	1	5	2	0	1	1	0	0	7	2	8	2	0	0	2	2	3	2	1.32228e-06	1.31949e-06	1.30953e-06	1.31925e-06	1.31066e-06	1.29136e-06	4.39783e-06
1	38994803	38994841	39	+	Pdcl3			YES			24135	56	0	0	0	0	0	0	6	5	5	5	5	1	7	5	3	2	6	6	0	0	16	11	15	14	0	0	3	3	3	3	1.32228e-06	1.31949e-06	1.30953e-06	1.31925e-06	1.31066e-06	1.29136e-06	6.15696e-06
1	38995123	38995197	75	+	Pdcl3			YES	YES		24140	34	0	0	0	0	0	2	8	2	1	2	5	0	2	3	4	1	2	2	0	2	11	7	9	5	0	1	3	2	3	3	1.32228e-06	1.31949e-06	1.30953e-06	1.31925e-06	1.31066e-06	3.87407e-06	7.9161e-06
1	39287379	39287440	62	+	Npas2			YES			24489	52	0	0	0	0	0	1	10	14	6	1	0	1	7	4	3	2	2	1	0	1	30	2	14	5	0	1	3	2	3	3	1.32228e-06	1.31949e-06	1.30953e-06	1.31925e-06	1.31066e-06	2.58271e-06	9.67523e-06
1	39368262	39368290	29	+	Rpl31			YES			24662	25	0	0	0	0	0	1	4	2	2	0	1	1	4	1	5	1	0	3	0	1	8	2	10	4	0	1	3	2	3	2	1.32228e-06	1.31949e-06	1.30953e-06	1.31925e-06	1.31066e-06	2.58271e-06	4.39783e-06
1	39983050	39983080	31	+	Map4k4			YES			25368	41	0	0	0	0	0	0	5	5	3	0	5	4	5	6	1	2	0	5	0	0	13	9	12	7	0	0	3	2	3	2	1.32228e-06	1.31949e-06	1.30953e-06	1.31925e-06	1.31066e-06	1.29136e-06	5.2774e-06
1	39996960	39996986	27	+	Map4k4			YES			25426	62	0	0	0	0	0	0	9	4	3	0	10	4	8	8	5	4	4	3	0	0	16	14	21	11	0	0	3	2	3	3	1.32228e-06	1.31949e-06	1.30953e-06	1.31925e-06	1.31066e-06	1.29136e-06	8.79566e-06
1	40000522	40000569	48	+	Map4k4			YES	YES	YES	25452	26	0	0	0	0	0	1	5	2	0	2	1	0	4	4	1	5	1	0	0	1	7	3	9	6	0	1	2	2	3	2	1.32228e-06	1.31949e-06	1.30953e-06	1.31925e-06	1.31066e-06	2.58271e-06	5.2774e-06
1	42894499	42894524	26	+	Mrps9			YES			27595	41	0	0	1	0	0	0	4	3	3	1	2	2	6	3	4	4	6	2	1	0	10	5	13	12	1	0	3	3	3	3	1.32228e-06	1.31949e-06	2.61905e-06	1.31925e-06	1.31066e-06	1.29136e-06	4.39783e-06
1	43979415	43979453	39	+	Tpp2			YES			28636	24	0	0	0	0	0	0	2	2	2	0	3	2	5	2	0	1	3	2	0	0	6	5	7	6	0	0	3	2	2	3	1.32228e-06	1.31949e-06	1.30953e-06	1.31925e-06	1.31066e-06	1.29136e-06	2.6387e-06
1	44138510	44138536	27	+	Bivm			YES			28765	31	0	0	0	0	0	0	2	1	3	0	1	4	3	4	3	3	5	2	0	0	6	5	10	10	0	0	3	2	3	3	1.32228e-06	1.31949e-06	1.30953e-06	1.31925e-06	1.31066e-06	1.29136e-06	2.6387e-06
1	45843184	45843203	20	+							29758	32	0	0	0	0	0	0	5	1	2	1	4	3	2	3	7	1	2	1	0	0	8	8	12	4	0	0	3	3	3	3	1.32228e-06	1.31949e-06	1.30953e-06	1.31925e-06	1.31066e-06	1.29136e-06	5.2774e-06
1	48262342	48262363	22	+							31019	68	1	0	0	1	1	0	3	4	5	1	7	8	8	3	5	11	5	5	1	2	12	16	16	21	1	2	3	3	3	3	2.64457e-06	1.31949e-06	1.30953e-06	2.6385e-06	2.62133e-06	1.29136e-06	3.51827e-06
1	50076274	50076313	40	+							31789	38	0	0	1	0	0	0	8	1	1	6	3	2	4	2	4	2	2	2	1	0	10	11	10	6	1	0	3	3	3	3	1.32228e-06	1.31949e-06	2.61905e-06	1.31925e-06	1.31066e-06	1.29136e-06	7.9161e-06
1	52728383	52728405	23	+							33687	67	0	1	2	0	1	1	9	6	6	3	5	7	8	3	6	5	2	2	3	2	21	15	17	9	2	2	3	3	3	3	1.32228e-06	2.63899e-06	3.92858e-06	1.31925e-06	2.62133e-06	2.58271e-06	8.79566e-06
1	53103323	53103342	20	+							33914	120	0	2	0	0	1	0	12	12	10	6	6	9	14	8	8	16	11	5	2	1	34	21	30	32	1	1	3	3	3	3	1.32228e-06	3.95848e-06	1.30953e-06	1.31925e-06	2.62133e-06	1.29136e-06	1.14344e-05
1	54795220	54795242	23	+							34920	22	0	0	0	0	0	1	5	2	4	2	1	0	1	1	5	0	0	0	0	1	11	3	7	0	0	1	3	2	3	0	1.32228e-06	1.31949e-06	1.30953e-06	1.31925e-06	1.31066e-06	2.58271e-06	5.2774e-06
1	55127795	55127892	98	+	Gm16581				YES		35212	32	0	0	0	0	2	0	4	2	4	2	2	3	2	2	5	2	1	1	0	2	10	7	9	4	0	1	3	3	3	3	1.32228e-06	1.31949e-06	1.30953e-06	1.31925e-06	3.93199e-06	1.29136e-06	4.39783e-06
1	55127999	55128045	47	+	Gm16581				YES		35215	87	0	0	1	0	1	2	11	6	6	6	6	2	6	12	12	6	4	6	1	3	23	14	30	16	1	2	3	3	3	3	1.32228e-06	1.31949e-06	2.61905e-06	1.31925e-06	2.62133e-06	3.87407e-06	1.05548e-05
1	55859696	55859713	18	+							36075	28	0	0	0	0	0	0	2	2	3	2	3	4	4	1	2	0	2	3	0	0	7	9	7	5	0	0	3	3	3	2	1.32228e-06	1.31949e-06	1.30953e-06	1.31925e-06	1.31066e-06	1.29136e-06	2.6387e-06
1	56210413	56210432	20	+							36272	19	0	0	0	0	0	0	3	2	2	1	0	0	4	3	4	0	0	0	0	0	7	1	11	0	0	0	3	1	3	0	1.32228e-06	1.31949e-06	1.30953e-06	1.31925e-06	1.31066e-06	1.29136e-06	3.51827e-06
1	59089593	59089612	20	+							38522	75	1	0	0	0	1	0	8	3	8	10	6	8	2	2	6	9	6	5	1	1	19	24	10	20	1	1	3	3	3	3	2.64457e-06	1.31949e-06	1.30953e-06	1.31925e-06	2.62133e-06	1.29136e-06	7.9161e-06
1	59704790	59704871	82	+	Nop58,Snord11			YES	YES		39088	20	0	0	0	0	2	0	3	1	2	1	0	1	2	4	0	0	2	2	0	2	6	2	6	4	0	1	3	2	2	2	1.32228e-06	1.31949e-06	1.30953e-06	1.31925e-06	3.93199e-06	1.29136e-06	3.51827e-06
1	60464393	60464418	26	+	Abi2			YES			40035	22	0	0	0	0	0	0	4	1	4	2	1	1	3	1	2	1	2	0	0	0	9	4	6	3	0	0	3	3	3	2	1.32228e-06	1.31949e-06	1.30953e-06	1.31925e-06	1.31066e-06	1.29136e-06	4.39783e-06
1	62260009	62260039	31	+	Pard3b			YES			41197	58	0	0	0	0	1	0	4	5	9	2	4	4	4	3	4	3	9	6	0	1	18	10	11	18	0	1	3	3	3	3	1.32228e-06	1.31949e-06	1.30953e-06	1.31925e-06	2.62133e-06	1.29136e-06	4.39783e-06
1	62984350	62984370	21	+							41810	51	1	2	0	0	0	0	4	4	9	1	4	1	6	3	5	6	5	0	3	0	17	6	14	11	2	0	3	3	3	2	2.64457e-06	3.95848e-06	1.30953e-06	1.31925e-06	1.31066e-06	1.29136e-06	4.39783e-06
1	63025756	63025787	32	+	Gm44468				YES		41834	52	1	0	0	0	0	0	11	4	4	5	5	2	6	4	3	1	2	4	1	0	19	12	13	7	1	0	3	3	3	3	2.64457e-06	1.31949e-06	1.30953e-06	1.31925e-06	1.31066e-06	1.29136e-06	1.05548e-05
1	63178341	63178384	44	+	Eef1b2	YES					42000	84	0	0	1	0	0	1	12	7	4	5	8	5	7	7	3	7	13	4	1	1	23	18	17	24	1	1	3	3	3	3	1.32228e-06	1.31949e-06	2.61905e-06	1.31925e-06	1.31066e-06	2.58271e-06	1.14344e-05
1	63364893	63364916	24	+							42172	35	0	0	0	0	1	0	7	0	2	3	2	4	4	3	3	1	1	4	0	1	9	9	10	6	0	1	2	3	3	3	1.32228e-06	1.31949e-06	1.30953e-06	1.31925e-06	2.62133e-06	1.29136e-06	7.03653e-06
1	63493929	63493950	22	+	Adam23			YES			42316	154	0	1	0	3	0	0	22	12	8	10	10	14	17	14	13	11	10	9	1	3	42	34	44	30	1	1	3	3	3	3	1.32228e-06	2.63899e-06	1.30953e-06	5.277e-06	1.31066e-06	1.29136e-06	2.023e-05
1	63536834	63536871	38	+	Adam23			YES			42406	128	0	1	2	1	0	0	11	11	8	1	6	3	20	17	17	11	10	9	3	1	30	10	54	30	2	1	3	3	3	3	1.32228e-06	2.63899e-06	3.92858e-06	2.6385e-06	1.31066e-06	1.29136e-06	1.05548e-05
1	64118733	64118763	31	+							42966	55	0	0	0	0	0	0	11	7	5	0	5	3	4	5	2	3	5	5	0	0	23	8	11	13	0	0	3	2	3	3	1.32228e-06	1.31949e-06	1.30953e-06	1.31925e-06	1.31066e-06	1.29136e-06	1.05548e-05
1	64708299	64708322	24	+	Ccnyl1			YES			43431	75	0	0	0	1	0	1	9	1	3	3	4	5	8	6	6	11	7	10	0	2	13	12	20	28	0	2	3	3	3	3	1.32228e-06	1.31949e-06	1.30953e-06	2.6385e-06	1.31066e-06	2.58271e-06	8.79566e-06
1	64780347	64780365	19	+							43518	18	0	0	0	0	0	0	4	2	0	2	2	0	3	1	3	0	1	0	0	0	6	4	7	1	0	0	2	2	3	1	1.32228e-06	1.31949e-06	1.30953e-06	1.31925e-06	1.31066e-06	1.29136e-06	4.39783e-06
1	65230689	65230753	65	+	Pikfyve			YES			43889	25	0	0	0	0	0	0	5	1	3	1	3	1	2	4	0	3	2	0	0	0	9	5	6	5	0	0	3	3	2	2	1.32228e-06	1.31949e-06	1.30953e-06	1.31925e-06	1.31066e-06	1.29136e-06	5.2774e-06
1	66059708	66059729	22	+							44377	47	0	0	0	0	0	1	4	3	3	1	6	4	4	6	7	2	5	1	0	1	10	11	17	8	0	1	3	3	3	3	1.32228e-06	1.31949e-06	1.30953e-06	1.31925e-06	1.31066e-06	2.58271e-06	4.39783e-06
1	66412341	66412375	35	+	Map2			YES			44734	58	1	1	0	0	0	0	7	5	5	3	3	0	6	5	6	5	7	4	2	0	17	6	17	16	2	0	3	2	3	3	2.64457e-06	2.63899e-06	1.30953e-06	1.31925e-06	1.31066e-06	1.29136e-06	7.03653e-06
1	66415667	66415704	38	+	Map2			YES	YES	YES	44778	28	0	0	0	1	0	0	2	1	3	3	5	1	1	2	3	2	2	2	0	1	6	9	6	6	0	1	3	3	3	3	1.32228e-06	1.31949e-06	1.30953e-06	2.6385e-06	1.31066e-06	1.29136e-06	2.6387e-06
1	66425053	66425097	45	+	Map2			YES			44819	98	1	1	0	1	0	0	10	10	7	5	7	7	11	8	7	8	8	7	2	1	27	19	26	23	2	1	3	3	3	3	2.64457e-06	2.63899e-06	1.30953e-06	2.6385e-06	1.31066e-06	1.29136e-06	9.67523e-06
1	66503596	66503637	42	+	Unc80	YES					44978	51	0	0	1	0	0	0	5	3	3	1	3	3	7	7	3	7	4	4	1	0	11	7	17	15	1	0	3	3	3	3	1.32228e-06	1.31949e-06	2.61905e-06	1.31925e-06	1.31066e-06	1.29136e-06	5.2774e-06
1	66554559	66554591	33	+	Unc80			YES			45081	30	0	0	0	0	0	0	6	5	1	1	2	0	7	3	0	0	2	3	0	0	12	3	10	5	0	0	3	2	2	2	1.32228e-06	1.31949e-06	1.30953e-06	1.31925e-06	1.31066e-06	1.29136e-06	6.15696e-06
1	66627116	66627142	27	+	Unc80			YES			45210	45	0	0	0	0	1	1	2	2	2	4	2	1	11	5	5	5	0	4	0	2	6	7	21	9	0	2	3	3	3	2	1.32228e-06	1.31949e-06	1.30953e-06	1.31925e-06	2.62133e-06	2.58271e-06	2.6387e-06
1	66669361	66669391	31	+	Unc80			YES			45311	28	0	0	1	0	0	0	6	1	2	0	0	0	5	5	1	1	3	3	1	0	9	0	11	7	1	0	3	0	3	3	1.32228e-06	1.31949e-06	2.61905e-06	1.31925e-06	1.31066e-06	1.29136e-06	6.15696e-06
1	66672476	66672555	80	+	Unc80			YES			45340	38	0	0	0	0	0	0	9	3	9	1	2	2	4	1	3	2	1	1	0	0	21	5	8	4	0	0	3	3	3	3	1.32228e-06	1.31949e-06	1.30953e-06	1.31925e-06	1.31066e-06	1.29136e-06	8.79566e-06
1	66673883	66673932	50	+	Unc80			YES	YES		45358	91	0	0	0	1	1	0	13	9	7	5	7	6	10	4	12	5	5	6	0	2	29	18	26	16	0	2	3	3	3	3	1.32228e-06	1.31949e-06	1.30953e-06	2.6385e-06	2.62133e-06	1.29136e-06	1.23139e-05
1	66674627	66674774	148	+	Unc80			YES			45364	150	0	2	0	0	2	1	22	16	18	3	14	8	11	19	8	10	7	9	2	3	56	25	38	26	1	2	3	3	3	3	1.32228e-06	3.95848e-06	1.30953e-06	1.31925e-06	3.93199e-06	2.58271e-06	2.023e-05
1	66674776	66674849	74	+	Unc80			YES			45365	170	1	1	1	0	1	1	27	14	13	7	14	9	18	21	11	9	9	13	3	2	54	30	50	31	3	2	3	3	3	3	2.64457e-06	2.63899e-06	2.61905e-06	1.31925e-06	2.62133e-06	2.58271e-06	2.46279e-05
1	67488728	67488746	19	+							45985	33	0	0	0	0	0	0	4	4	4	1	1	1	4	6	0	2	3	3	0	0	12	3	10	8	0	0	3	3	2	3	1.32228e-06	1.31949e-06	1.30953e-06	1.31925e-06	1.31066e-06	1.29136e-06	4.39783e-06
1	69300570	69300600	31	+							46744	40	0	0	0	0	0	0	5	2	3	1	4	4	7	5	3	3	1	2	0	0	10	9	15	6	0	0	3	3	3	3	1.32228e-06	1.31949e-06	1.30953e-06	1.31925e-06	1.31066e-06	1.29136e-06	5.2774e-06
1	71096539	71096567	29	+							47719	63	0	0	0	0	0	0	12	6	6	2	4	3	3	9	5	6	3	4	0	0	24	9	17	13	0	0	3	3	3	3	1.32228e-06	1.31949e-06	1.30953e-06	1.31925e-06	1.31066e-06	1.29136e-06	1.14344e-05
1	72226241	72226327	87	+	Gm25360				YES		48429	296	1	1	0	0	1	2	32	25	27	29	20	24	19	28	24	23	20	20	2	3	84	73	71	63	2	2	3	3	3	3	2.64457e-06	2.63899e-06	1.30953e-06	1.31925e-06	2.62133e-06	3.87407e-06	2.90257e-05
1	72226327	72226384	58	+	Gm25360				YES		48430	137	2	2	1	0	0	1	21	15	14	11	16	12	7	19	5	4	5	2	5	1	50	39	31	11	3	1	3	3	3	3	3.96685e-06	3.95848e-06	2.61905e-06	1.31925e-06	1.31066e-06	2.58271e-06	1.93505e-05
1	72236947	72237146	200	+	Gm23472				YES		48443	951	12	9	12	5	9	7	146	103	95	97	57	61	76	97	55	34	29	47	33	21	344	215	228	110	3	3	3	3	3	3	1.71897e-05	1.31949e-05	1.70238e-05	7.91549e-06	1.31066e-05	1.03309e-05	0.000129296
1	72244214	72244413	200	+	Gm24497				YES		48452	965	5	12	17	9	10	14	133	100	86	89	57	64	82	90	55	47	57	38	34	33	319	210	227	142	3	3	3	3	3	3	7.93371e-06	1.71534e-05	2.35715e-05	1.31925e-05	1.44173e-05	1.93704e-05	0.000117862
1	72255009	72255167	159	+	Gm25939				YES		48465	979	7	10	16	4	12	12	134	109	92	97	51	54	95	85	73	36	53	39	33	28	335	202	253	128	3	3	3	3	3	3	1.05783e-05	1.45144e-05	2.22619e-05	6.59625e-06	1.70386e-05	1.67876e-05	0.000118741
1	72257497	72257515	19	+							48470	85	0	0	0	0	1	0	5	4	6	7	8	7	2	9	8	6	11	11	0	1	15	22	19	28	0	1	3	3	3	3	1.32228e-06	1.31949e-06	1.30953e-06	1.31925e-06	2.62133e-06	1.29136e-06	5.2774e-06
1	72275346	72275364	19	+							48502	42	0	0	0	0	0	1	6	4	6	2	1	3	5	1	4	1	1	7	0	1	16	6	10	9	0	1	3	3	3	3	1.32228e-06	1.31949e-06	1.30953e-06	1.31925e-06	1.31066e-06	2.58271e-06	6.15696e-06
1	72301946	72301964	19	+	Tmem169	YES					48556	33	0	0	0	0	0	0	1	4	2	5	2	2	1	4	2	6	3	1	0	0	7	9	7	10	0	0	3	3	3	3	1.32228e-06	1.31949e-06	1.30953e-06	1.31925e-06	1.31066e-06	1.29136e-06	1.75913e-06
1	73799477	73799494	18	+							49965	36	0	0	0	0	0	0	5	3	3	1	2	1	3	7	2	4	3	2	0	0	11	4	12	9	0	0	3	3	3	3	1.32228e-06	1.31949e-06	1.30953e-06	1.31925e-06	1.31066e-06	1.29136e-06	5.2774e-06
1	74365796	74365827	32	+	Catip			YES			50693	46	0	0	0	0	0	1	12	3	4	3	4	1	4	6	1	2	3	2	0	1	19	8	11	7	0	1	3	3	3	3	1.32228e-06	1.31949e-06	1.30953e-06	1.31925e-06	1.31066e-06	2.58271e-06	1.14344e-05
1	74393112	74393238	127	+	Ctdsp1			YES			50731	34	0	0	0	0	0	1	10	3	0	0	5	3	4	2	1	2	2	1	0	1	13	8	7	5	0	1	2	2	3	3	1.32228e-06	1.31949e-06	1.30953e-06	1.31925e-06	1.31066e-06	2.58271e-06	9.67523e-06
1	74590153	74590219	67	+	Bcs1l			YES			51026	36	0	1	0	0	0	1	4	6	1	3	0	1	5	6	2	2	2	2	1	1	11	4	13	6	1	1	3	2	3	3	1.32228e-06	2.63899e-06	1.30953e-06	1.31925e-06	1.31066e-06	2.58271e-06	4.39783e-06
1	74681134	74681261	128	+	Ttll4			YES			51220	61	0	1	0	1	0	0	6	3	5	5	2	1	7	4	11	6	5	4	1	1	14	8	22	15	1	1	3	3	3	3	1.32228e-06	2.63899e-06	1.30953e-06	2.6385e-06	1.31066e-06	1.29136e-06	6.15696e-06
1	74754206	74754237	32	+							51380	39	1	0	0	0	0	0	5	4	3	2	2	2	5	5	0	3	6	1	1	0	12	6	10	10	1	0	3	3	2	3	2.64457e-06	1.31949e-06	1.30953e-06	1.31925e-06	1.31066e-06	1.29136e-06	5.2774e-06
1	75144003	75144082	80	+	Retreg2			YES	YES		51755	41	0	0	1	0	0	0	1	4	6	1	2	1	6	8	0	2	5	4	1	0	11	4	14	11	1	0	3	3	2	3	1.32228e-06	1.31949e-06	2.61905e-06	1.31925e-06	1.31066e-06	1.29136e-06	1.75913e-06
1	75144595	75144687	93	+	Retreg2			YES	YES	YES	51764	54	0	0	0	0	0	1	7	5	6	4	7	3	3	6	5	0	3	4	0	1	18	14	14	7	0	1	3	3	3	2	1.32228e-06	1.31949e-06	1.30953e-06	1.31925e-06	1.31066e-06	2.58271e-06	7.03653e-06
1	75211143	75211198	56	+	Stk16		YES	YES	YES		51939	85	0	0	1	0	1	2	6	6	6	7	7	5	12	4	3	10	9	6	1	3	18	19	19	25	1	2	3	3	3	3	1.32228e-06	1.31949e-06	2.61905e-06	1.31925e-06	2.62133e-06	3.87407e-06	6.15696e-06
1	75212757	75212848	92	+	Stk16			YES	YES		51955	84	1	1	0	0	2	1	11	5	6	3	5	4	5	7	9	12	7	5	2	3	22	12	21	24	2	2	3	3	3	3	2.64457e-06	2.63899e-06	1.30953e-06	1.31925e-06	3.93199e-06	2.58271e-06	1.05548e-05
1	75324083	75324101	19	+							52154	36	1	0	0	0	0	0	4	2	3	3	3	1	1	4	4	3	6	1	1	0	9	7	9	10	1	0	3	3	3	3	2.64457e-06	1.31949e-06	1.30953e-06	1.31925e-06	1.31066e-06	1.29136e-06	4.39783e-06
1	75401339	75401423	85	+	Speg			YES			52362	321	0	1	5	3	2	1	34	29	28	22	25	24	33	25	13	32	24	20	6	6	91	71	71	76	2	3	3	3	3	3	1.32228e-06	2.63899e-06	7.85716e-06	5.277e-06	3.93199e-06	2.58271e-06	3.07848e-05
1	75406772	75406837	66	+	Speg			YES			52401	82	0	1	0	0	0	0	17	5	8	0	4	6	9	13	8	3	3	5	1	0	30	10	30	11	1	0	3	2	3	3	1.32228e-06	2.63899e-06	1.30953e-06	1.31925e-06	1.31066e-06	1.29136e-06	1.58322e-05
1	75414175	75414284	110	+	Speg			YES			52454	25	0	0	0	0	1	1	7	2	3	1	0	1	2	3	3	1	0	0	0	2	12	2	8	1	0	2	3	2	3	1	1.32228e-06	1.31949e-06	1.30953e-06	1.31925e-06	2.62133e-06	2.58271e-06	7.03653e-06
1	75415409	75415497	89	+	Speg			YES	YES	YES	52468	24	0	0	0	0	0	0	5	5	2	0	1	1	3	3	2	1	0	1	0	0	12	2	8	2	0	0	3	2	3	2	1.32228e-06	1.31949e-06	1.30953e-06	1.31925e-06	1.31066e-06	1.29136e-06	5.2774e-06
1	75417995	75418083	89	+	Speg			YES	YES	YES	52493	85	1	1	0	1	2	1	14	11	10	3	1	2	7	12	5	7	1	6	2	4	35	6	24	14	2	3	3	3	3	3	2.64457e-06	2.63899e-06	1.30953e-06	2.6385e-06	3.93199e-06	2.58271e-06	1.31935e-05
1	75418268	75418381	114	+	Speg			YES			52498	43	0	0	1	0	0	1	4	8	6	1	4	2	4	5	3	1	0	3	1	1	18	7	12	4	1	1	3	3	3	2	1.32228e-06	1.31949e-06	2.61905e-06	1.31925e-06	1.31066e-06	2.58271e-06	4.39783e-06
1	75425016	75425057	42	+	Speg			YES			52578	30	0	0	0	0	0	0	3	3	3	0	4	1	2	5	2	4	2	1	0	0	9	5	9	7	0	0	3	2	3	3	1.32228e-06	1.31949e-06	1.30953e-06	1.31925e-06	1.31066e-06	1.29136e-06	3.51827e-06
1	75427792	75427840	49	+	Speg			YES			52609	22	0	0	0	0	0	0	5	3	1	4	1	1	4	1	1	0	1	0	0	0	9	6	6	1	0	0	3	3	3	1	1.32228e-06	1.31949e-06	1.30953e-06	1.31925e-06	1.31066e-06	1.29136e-06	5.2774e-06
1	75431176	75431230	55	+	Speg			YES			52645	27	0	0	0	0	0	0	4	1	4	0	1	0	3	6	3	2	3	0	0	0	9	1	12	5	0	0	3	1	3	2	1.32228e-06	1.31949e-06	1.30953e-06	1.31925e-06	1.31066e-06	1.29136e-06	4.39783e-06
1	75441375	75441424	50	+	Gmppa			YES			52692	303	1	1	1	2	2	4	21	22	21	17	33	18	25	28	26	21	29	31	3	8	64	68	79	81	3	3	3	3	3	3	2.64457e-06	2.63899e-06	2.61905e-06	3.95775e-06	3.93199e-06	6.45679e-06	1.93505e-05
1	75442036	75442152	117	+	Gmppa			YES			52702	64	0	0	0	1	0	0	11	6	4	2	5	4	10	7	5	6	1	2	0	1	21	11	22	9	0	1	3	3	3	3	1.32228e-06	1.31949e-06	1.30953e-06	2.6385e-06	1.31066e-06	1.29136e-06	1.05548e-05
1	75551385	75551484	100	+	Slc4a3			YES			53073	44	0	1	0	0	0	0	12	4	4	1	4	1	7	6	0	1	1	2	1	0	20	6	13	4	1	0	3	3	2	3	1.32228e-06	2.63899e-06	1.30953e-06	1.31925e-06	1.31066e-06	1.29136e-06	1.14344e-05
1	75551538	75551584	47	+	Slc4a3			YES			53074	48	0	0	0	0	0	0	11	3	4	2	2	2	7	8	3	1	4	1	0	0	18	6	18	6	0	0	3	3	3	3	1.32228e-06	1.31949e-06	1.30953e-06	1.31925e-06	1.31066e-06	1.29136e-06	1.05548e-05
1	75552499	75552523	25	+	Slc4a3			YES			53091	78	0	0	0	0	1	0	7	9	5	2	6	5	13	11	3	5	7	4	0	1	21	13	27	16	0	1	3	3	3	3	1.32228e-06	1.31949e-06	1.30953e-06	1.31925e-06	2.62133e-06	1.29136e-06	7.03653e-06
1	75675025	75675042	18	+							53273	41	0	0	1	0	0	0	6	5	3	1	6	2	4	3	4	3	1	2	1	0	14	9	11	6	1	0	3	3	3	3	1.32228e-06	1.31949e-06	2.61905e-06	1.31925e-06	1.31066e-06	1.29136e-06	6.15696e-06
1	76205755	76205774	20	+							53643	65	0	0	0	0	1	0	5	5	3	4	5	5	5	8	7	5	8	4	0	1	13	14	20	17	0	1	3	3	3	3	1.32228e-06	1.31949e-06	1.30953e-06	1.31925e-06	2.62133e-06	1.29136e-06	5.2774e-06
1	76564688	76564708	21	+							53849	34	0	0	0	0	0	1	5	2	1	1	3	3	2	4	4	4	0	4	0	1	8	7	10	8	0	1	3	3	3	2	1.32228e-06	1.31949e-06	1.30953e-06	1.31925e-06	1.31066e-06	2.58271e-06	5.2774e-06
1	77594595	77594613	19	+							54544	29	0	0	1	0	0	0	5	5	0	3	2	1	2	2	6	0	2	0	1	0	10	6	10	2	1	0	2	3	3	1	1.32228e-06	1.31949e-06	2.61905e-06	1.31925e-06	1.31066e-06	1.29136e-06	5.2774e-06
1	78022806	78022829	24	+							54808	56	0	0	0	0	0	0	2	9	3	4	7	3	7	4	10	1	3	3	0	0	14	14	21	7	0	0	3	3	3	3	1.32228e-06	1.31949e-06	1.30953e-06	1.31925e-06	1.31066e-06	1.29136e-06	2.6387e-06
1	78439152	78439171	20	+							55169	35	0	0	0	0	0	0	5	2	3	1	2	3	4	1	6	1	3	4	0	0	10	6	11	8	0	0	3	3	3	3	1.32228e-06	1.31949e-06	1.30953e-06	1.31925e-06	1.31066e-06	1.29136e-06	5.2774e-06
1	80135478	80135560	83	+	Gm23934				YES		56408	59	2	1	0	0	0	1	13	1	6	1	3	6	7	6	2	1	5	4	3	1	20	10	15	10	2	1	3	3	3	3	3.96685e-06	2.63899e-06	1.30953e-06	1.31925e-06	1.31066e-06	2.58271e-06	1.23139e-05
1	81970692	81970718	27	+							57461	33	0	0	0	0	0	1	8	3	1	4	2	2	1	3	3	3	1	1	0	1	12	8	7	5	0	1	3	3	3	3	1.32228e-06	1.31949e-06	1.30953e-06	1.31925e-06	1.31066e-06	2.58271e-06	7.9161e-06
1	82109970	82109991	22	+							57544	58	0	0	0	0	0	0	7	8	6	3	5	7	3	7	5	2	4	1	0	0	21	15	15	7	0	0	3	3	3	3	1.32228e-06	1.31949e-06	1.30953e-06	1.31925e-06	1.31066e-06	1.29136e-06	7.03653e-06
1	82677764	82677786	23	+	Col4a3			YES			57996	31	0	0	0	0	0	0	1	5	2	3	4	2	3	4	2	1	0	4	0	0	8	9	9	5	0	0	3	3	3	2	1.32228e-06	1.31949e-06	1.30953e-06	1.31925e-06	1.31066e-06	1.29136e-06	1.75913e-06
1	83126299	83126319	21	+							58468	27	0	0	0	0	0	0	2	2	2	3	1	0	2	8	0	3	3	1	0	0	6	4	10	7	0	0	3	2	2	3	1.32228e-06	1.31949e-06	1.30953e-06	1.31925e-06	1.31066e-06	1.29136e-06	2.6387e-06
1	84904676	84904693	18	+							59576	74	0	0	0	0	0	1	8	6	7	5	7	5	6	7	7	7	1	7	0	1	21	17	20	15	0	1	3	3	3	3	1.32228e-06	1.31949e-06	1.30953e-06	1.31925e-06	1.31066e-06	2.58271e-06	7.9161e-06
1	85908525	85908544	20	+	Itm2c	YES					60291	18	0	0	0	0	0	0	1	3	2	0	0	0	1	3	3	2	0	3	0	0	6	0	7	5	0	0	3	0	3	2	1.32228e-06	1.31949e-06	1.30953e-06	1.31925e-06	1.31066e-06	1.29136e-06	1.75913e-06
1	86088819	86088854	36	+	Psmd1	YES					60527	219	0	1	0	1	0	1	29	23	17	5	28	20	18	23	15	15	13	10	1	2	69	53	56	38	1	2	3	3	3	3	1.32228e-06	2.63899e-06	1.30953e-06	2.6385e-06	1.31066e-06	2.58271e-06	2.6387e-05
1	86173484	86173527	44	+	Armc9			YES			60673	37	0	0	0	0	0	0	4	2	3	1	2	3	6	6	2	3	2	3	0	0	9	6	14	8	0	0	3	3	3	3	1.32228e-06	1.31949e-06	1.30953e-06	1.31925e-06	1.31066e-06	1.29136e-06	4.39783e-06
1	86176655	86176739	85	+	Armc9			YES			60687	33	0	0	0	0	0	0	2	3	1	4	1	0	3	8	5	4	0	2	0	0	6	5	16	6	0	0	3	2	3	2	1.32228e-06	1.31949e-06	1.30953e-06	1.31925e-06	1.31066e-06	1.29136e-06	2.6387e-06
1	86529571	86529689	119	+	Ptma			YES			61172	39	0	0	0	0	0	0	8	1	2	3	3	2	8	4	2	1	2	3	0	0	11	8	14	6	0	0	3	3	3	3	1.32228e-06	1.31949e-06	1.30953e-06	1.31925e-06	1.31066e-06	1.29136e-06	7.9161e-06
1	86598933	86598963	31	+	Cops7b			YES			61275	59	0	0	0	1	0	0	5	3	1	3	3	5	5	10	7	9	4	3	0	1	9	11	22	16	0	1	3	3	3	3	1.32228e-06	1.31949e-06	1.30953e-06	2.6385e-06	1.31066e-06	1.29136e-06	5.2774e-06
1	86604969	86604998	30	+	Cops7b			YES			61293	112	0	0	1	1	0	0	14	11	6	4	8	11	7	14	10	7	13	5	1	1	31	23	31	25	1	1	3	3	3	3	1.32228e-06	1.31949e-06	2.61905e-06	2.6385e-06	1.31066e-06	1.29136e-06	1.31935e-05
1	87043941	87043971	31	+	Dis3l2			YES			61732	15	0	0	0	0	0	0	3	2	1	0	0	1	2	2	3	0	0	1	0	0	6	1	7	1	0	0	3	1	3	1	1.32228e-06	1.31949e-06	1.30953e-06	1.31925e-06	1.31066e-06	1.29136e-06	3.51827e-06
1	87266178	87266204	27	+	Efhd1			YES			62044	547	6	4	7	3	4	5	94	63	47	30	31	26	53	45	48	32	20	29	17	12	204	87	146	81	3	3	3	3	3	3	9.25599e-06	6.59746e-06	1.04762e-05	5.277e-06	6.55332e-06	7.74814e-06	8.35588e-05
1	87785795	87785831	37	+	Atg16l1			YES			62782	18	0	0	0	0	1	0	3	1	2	0	0	2	6	0	1	2	0	0	0	1	6	2	7	2	0	1	3	1	2	1	1.32228e-06	1.31949e-06	1.30953e-06	1.31925e-06	2.62133e-06	1.29136e-06	3.51827e-06
1	87881768	87881825	58	+	Dgkd			YES			62975	48	0	0	0	1	0	0	6	3	5	3	1	5	3	5	3	3	1	9	0	1	14	9	11	13	0	1	3	3	3	3	1.32228e-06	1.31949e-06	1.30953e-06	2.6385e-06	1.31066e-06	1.29136e-06	6.15696e-06
1	87918345	87918461	117	+	Dgkd			YES			63076	19	0	0	0	0	0	0	3	2	3	0	1	2	3	3	1	0	1	0	0	0	8	3	7	1	0	0	3	2	3	1	1.32228e-06	1.31949e-06	1.30953e-06	1.31925e-06	1.31066e-06	1.29136e-06	3.51827e-06
1	87918465	87918508	44	+	Dgkd			YES			63077	31	0	0	0	0	0	0	6	1	1	2	5	2	3	3	4	1	1	2	0	0	8	9	10	4	0	0	3	3	3	3	1.32228e-06	1.31949e-06	1.30953e-06	1.31925e-06	1.31066e-06	1.29136e-06	6.15696e-06
1	87924719	87924823	105	+	Dgkd			YES			63113	28	0	0	0	0	0	0	4	2	5	0	1	2	2	5	1	4	1	1	0	0	11	3	8	6	0	0	3	2	3	3	1.32228e-06	1.31949e-06	1.30953e-06	1.31925e-06	1.31066e-06	1.29136e-06	4.39783e-06
1	87925566	87925634	69	+	Dgkd			YES			63120	83	0	0	1	0	1	1	12	7	3	8	8	3	11	11	4	9	1	3	1	2	22	19	26	13	1	2	3	3	3	3	1.32228e-06	1.31949e-06	2.61905e-06	1.31925e-06	2.62133e-06	2.58271e-06	1.14344e-05
1	87934254	87934313	60	+	Dgkd			YES			63180	19	0	0	0	0	0	0	1	2	4	0	2	0	1	4	1	2	1	1	0	0	7	2	6	4	0	0	3	1	3	3	1.32228e-06	1.31949e-06	1.30953e-06	1.31925e-06	1.31066e-06	1.29136e-06	1.75913e-06
1	87938190	87938241	52	+	Dgkd				YES	YES	63224	191	1	1	1	0	1	1	23	19	18	3	14	6	29	17	20	7	13	17	3	2	60	23	66	37	3	2	3	3	3	3	2.64457e-06	2.63899e-06	2.61905e-06	1.31925e-06	2.62133e-06	2.58271e-06	2.11096e-05
1	88552369	88552395	27	+	Gm19589			YES			63764	89	0	2	0	0	0	0	6	13	6	4	5	0	16	15	6	8	3	5	2	0	25	9	37	16	1	0	3	2	3	3	1.32228e-06	3.95848e-06	1.30953e-06	1.31925e-06	1.31066e-06	1.29136e-06	6.15696e-06
1	89671066	89671107	42	+	Agap1			YES			65708	37	0	0	0	0	0	1	3	5	2	2	2	2	3	4	3	7	2	1	0	1	10	6	10	10	0	1	3	3	3	3	1.32228e-06	1.31949e-06	1.30953e-06	1.31925e-06	1.31066e-06	2.58271e-06	3.51827e-06
1	91077548	91077606	59	+	Lrrfip1			YES			67606	225	1	0	1	1	0	2	21	17	16	15	12	9	15	32	26	32	4	21	2	3	54	36	73	57	2	2	3	3	3	3	2.64457e-06	1.31949e-06	2.61905e-06	2.6385e-06	1.31066e-06	3.87407e-06	1.93505e-05
1	91078185	91078241	57	+	Lrrfip1			YES			67613	24	0	0	0	0	0	0	5	1	4	1	0	0	2	3	1	2	3	2	0	0	10	1	6	7	0	0	3	1	3	3	1.32228e-06	1.31949e-06	1.30953e-06	1.31925e-06	1.31066e-06	1.29136e-06	5.2774e-06
1	91078304	91078357	54	+	Lrrfip1			YES			67615	29	0	0	0	0	0	0	3	4	5	1	2	0	2	8	0	1	1	2	0	0	12	3	10	4	0	0	3	2	2	3	1.32228e-06	1.31949e-06	1.30953e-06	1.31925e-06	1.31066e-06	1.29136e-06	3.51827e-06
1	91082035	91082082	48	+	Lrrfip1			YES			67647	23	0	0	0	0	1	0	2	4	4	1	2	0	1	3	3	1	0	1	0	1	10	3	7	2	0	1	3	2	3	2	1.32228e-06	1.31949e-06	1.30953e-06	1.31925e-06	2.62133e-06	1.29136e-06	2.6387e-06
1	91093453	91093489	37	+	Lrrfip1			YES			67702	33	0	0	0	0	0	0	2	5	1	1	2	2	5	6	3	1	3	2	0	0	8	5	14	6	0	0	3	3	3	3	1.32228e-06	1.31949e-06	1.30953e-06	1.31925e-06	1.31066e-06	1.29136e-06	2.6387e-06
1	91105029	91105091	63	+	Lrrfip1			YES			67731	31	0	0	1	0	0	0	10	2	4	0	0	2	3	3	4	1	0	1	1	0	16	2	10	2	1	0	3	1	3	2	1.32228e-06	1.31949e-06	2.61905e-06	1.31925e-06	1.31066e-06	1.29136e-06	9.67523e-06
1	91518217	91518257	41	+	Traf3ip1			YES			68401	23	0	0	0	0	0	0	6	1	3	3	1	0	3	0	3	0	1	2	0	0	10	4	6	3	0	0	3	2	2	2	1.32228e-06	1.31949e-06	1.30953e-06	1.31925e-06	1.31066e-06	1.29136e-06	6.15696e-06
1	91700290	91700315	26	+							68655	62	1	0	0	1	0	1	5	3	6	4	5	4	6	4	6	4	8	4	1	2	14	13	16	16	1	2	3	3	3	3	2.64457e-06	1.31949e-06	1.30953e-06	2.6385e-06	1.31066e-06	2.58271e-06	5.2774e-06
1	92915553	92915695	143	+	Rnpepl1			YES			69932	27	0	0	0	0	0	0	4	4	1	0	1	1	4	3	4	1	4	0	0	0	9	2	11	5	0	0	3	2	3	2	1.32228e-06	1.31949e-06	1.30953e-06	1.31925e-06	1.31066e-06	1.29136e-06	4.39783e-06
1	92916559	92916645	87	+	Rnpepl1			YES			69945	37	0	0	1	0	0	0	5	3	2	0	6	1	5	5	4	1	3	1	1	0	10	7	14	5	1	0	3	2	3	3	1.32228e-06	1.31949e-06	2.61905e-06	1.31925e-06	1.31066e-06	1.29136e-06	5.2774e-06
1	92918862	92918929	68	+	Rnpepl1			YES	YES	YES	69978	20	0	0	0	0	0	0	1	4	1	1	5	0	2	1	3	0	2	0	0	0	6	6	6	2	0	0	3	2	3	1	1.32228e-06	1.31949e-06	1.30953e-06	1.31925e-06	1.31066e-06	1.29136e-06	1.75913e-06
1	93282542	93282640	99	+	Sned1			YES			70507	27	0	0	1	0	1	0	7	2	0	0	3	0	3	1	5	1	2	1	1	1	9	3	9	4	1	1	2	1	3	3	1.32228e-06	1.31949e-06	2.61905e-06	1.31925e-06	2.62133e-06	1.29136e-06	7.03653e-06
1	93436018	93436045	28	+							70740	52	0	0	0	0	1	0	3	2	1	0	0	2	6	4	7	11	7	8	0	1	6	2	17	26	0	1	3	1	3	3	1.32228e-06	1.31949e-06	1.30953e-06	1.31925e-06	2.62133e-06	1.29136e-06	3.51827e-06
1	93752713	93752737	25	+	Atg4b			YES			71130	40	0	0	1	1	0	0	1	8	3	1	3	2	3	5	1	5	3	3	1	1	12	6	9	11	1	1	3	3	3	3	1.32228e-06	1.31949e-06	2.61905e-06	2.6385e-06	1.31066e-06	1.29136e-06	1.75913e-06
1	97525475	97525492	18	+	Gm7135			YES			73061	43	0	0	0	0	1	0	3	2	3	2	4	4	4	3	5	3	6	3	0	1	8	10	12	12	0	1	3	3	3	3	1.32228e-06	1.31949e-06	1.30953e-06	1.31925e-06	2.62133e-06	1.29136e-06	3.51827e-06
1	97542813	97542833	21	+	Gm7135			YES			73077	53	0	0	0	0	0	0	8	3	4	5	5	2	6	2	2	3	6	7	0	0	15	12	10	16	0	0	3	3	3	3	1.32228e-06	1.31949e-06	1.30953e-06	1.31925e-06	1.31066e-06	1.29136e-06	7.9161e-06
1	98529582	98529600	19	+							73585	27	0	0	0	0	1	0	1	2	3	1	2	1	2	1	3	5	2	3	0	1	6	4	6	10	0	1	3	3	3	3	1.32228e-06	1.31949e-06	1.30953e-06	1.31925e-06	2.62133e-06	1.29136e-06	1.75913e-06
1	99421067	99421087	21	+							73961	73	0	0	1	1	0	1	7	8	4	3	6	5	6	6	7	3	6	9	1	2	19	14	19	18	1	2	3	3	3	3	1.32228e-06	1.31949e-06	2.61905e-06	2.6385e-06	1.31066e-06	2.58271e-06	7.03653e-06
1	99919128	99919169	42	+	Cntnap5b			YES			74176	466	2	1	6	4	2	3	57	43	32	34	40	35	36	35	43	31	30	32	9	9	132	109	114	93	3	3	3	3	3	3	3.96685e-06	2.63899e-06	9.16668e-06	6.59625e-06	3.93199e-06	5.16543e-06	5.10148e-05
1	101007458	101007484	27	+							74781	49	0	0	0	0	3	0	6	3	4	0	2	4	2	5	4	2	7	7	0	3	13	6	11	16	0	1	3	2	3	3	1.32228e-06	1.31949e-06	1.30953e-06	1.31925e-06	5.24266e-06	1.29136e-06	6.15696e-06
1	101095414	101095439	26	+							74819	61	0	0	0	1	0	0	8	9	6	0	3	5	8	3	5	5	3	5	0	1	23	8	16	13	0	1	3	2	3	3	1.32228e-06	1.31949e-06	1.30953e-06	2.6385e-06	1.31066e-06	1.29136e-06	7.9161e-06
1	101258769	101258787	19	+							74898	59	0	0	1	0	1	0	4	6	9	5	4	5	5	4	8	1	1	5	1	1	19	14	17	7	1	1	3	3	3	3	1.32228e-06	1.31949e-06	2.61905e-06	1.31925e-06	2.62133e-06	1.29136e-06	4.39783e-06
1	102944331	102944354	24	+							75607	28	0	0	0	0	1	1	5	1	2	1	4	1	3	2	3	3	0	1	0	2	8	6	8	4	0	2	3	3	3	2	1.32228e-06	1.31949e-06	1.30953e-06	1.31925e-06	2.62133e-06	2.58271e-06	5.2774e-06
1	103844644	103844708	65	+							76026	591	4	0	4	3	2	0	91	59	44	59	38	43	54	45	40	35	37	33	8	5	194	140	139	105	2	2	3	3	3	3	6.61142e-06	1.31949e-06	6.54763e-06	5.277e-06	3.93199e-06	1.29136e-06	8.09201e-05
1	105703848	105703874	27	+	Relch			YES	YES		77063	28	0	0	0	0	0	0	2	7	4	0	0	1	5	3	1	2	3	0	0	0	13	1	9	5	0	0	3	1	3	2	1.32228e-06	1.31949e-06	1.30953e-06	1.31925e-06	1.31066e-06	1.29136e-06	2.6387e-06
1	105716708	105716744	37	+	Relch			YES			77085	44	0	0	1	1	0	1	6	6	2	1	1	1	5	5	2	7	2	3	1	2	14	3	12	12	1	2	3	3	3	3	1.32228e-06	1.31949e-06	2.61905e-06	2.6385e-06	1.31066e-06	2.58271e-06	6.15696e-06
1	106018572	106018593	22	+	Zcchc2			YES			77387	29	0	0	0	0	0	0	6	3	3	0	3	2	6	4	1	0	1	0	0	0	12	5	11	1	0	0	3	2	3	1	1.32228e-06	1.31949e-06	1.30953e-06	1.31925e-06	1.31066e-06	1.29136e-06	6.15696e-06
1	106338592	106338636	45	+	Phlpp1			YES			77799	30	0	0	0	0	1	0	2	2	3	3	2	0	4	1	3	5	2	2	0	1	7	5	8	9	0	1	3	2	3	3	1.32228e-06	1.31949e-06	1.30953e-06	1.31925e-06	2.62133e-06	1.29136e-06	2.6387e-06
1	109592081	109592100	20	+							79415	49	0	0	0	0	0	0	3	5	2	3	3	2	6	8	5	4	5	3	0	0	10	8	19	12	0	0	3	3	3	3	1.32228e-06	1.31949e-06	1.30953e-06	1.31925e-06	1.31066e-06	1.29136e-06	3.51827e-06
1	111296706	111296724	19	+							80185	113	0	0	0	0	0	0	10	11	14	16	3	7	8	9	14	8	5	8	0	0	35	26	31	21	0	0	3	3	3	3	1.32228e-06	1.31949e-06	1.30953e-06	1.31925e-06	1.31066e-06	1.29136e-06	9.67523e-06
1	113866095	113866113	19	+							81371	15	0	0	0	0	0	0	3	2	2	0	1	0	3	2	1	0	1	0	0	0	7	1	6	1	0	0	3	1	3	1	1.32228e-06	1.31949e-06	1.30953e-06	1.31925e-06	1.31066e-06	1.29136e-06	3.51827e-06
1	114151158	114151185	28	+							81510	40	0	0	0	0	1	0	5	3	4	0	5	3	2	4	2	3	4	4	0	1	12	8	8	11	0	1	3	2	3	3	1.32228e-06	1.31949e-06	1.30953e-06	1.31925e-06	2.62133e-06	1.29136e-06	5.2774e-06
1	114644235	114644308	74	+							81717	718	7	6	5	10	8	4	96	55	53	80	68	49	60	51	44	45	33	44	18	22	204	197	155	122	3	3	3	3	3	3	1.05783e-05	9.23645e-06	7.85716e-06	1.45117e-05	1.1796e-05	6.45679e-06	8.53179e-05
1	114644445	114644464	20	+							81718	31	0	0	0	0	0	0	2	1	3	1	1	0	2	5	6	5	4	1	0	0	6	2	13	10	0	0	3	2	3	3	1.32228e-06	1.31949e-06	1.30953e-06	1.31925e-06	1.31066e-06	1.29136e-06	2.6387e-06
1	116746836	116746925	90	+							82786	677	5	4	4	7	5	7	94	53	56	65	69	51	56	39	42	40	37	43	13	19	203	185	137	120	3	3	3	3	3	3	7.93371e-06	6.59746e-06	6.54763e-06	1.0554e-05	7.86398e-06	1.03309e-05	8.35588e-05
1	118460385	118460420	36	+	Clasp1			YES			83620	37	0	0	0	0	0	0	4	4	3	4	1	1	1	5	7	1	4	2	0	0	11	6	13	7	0	0	3	3	3	3	1.32228e-06	1.31949e-06	1.30953e-06	1.31925e-06	1.31066e-06	1.29136e-06	4.39783e-06
1	118543194	118543227	34	+	Clasp1	YES					83831	128	2	3	0	0	1	1	10	11	8	7	10	7	15	13	4	12	13	11	5	2	29	24	32	36	2	2	3	3	3	3	3.96685e-06	5.27797e-06	1.30953e-06	1.31925e-06	2.62133e-06	2.58271e-06	9.67523e-06
1	118905158	118905180	23	+							84315	31	0	0	0	0	0	0	5	4	2	0	2	0	6	2	0	2	2	6	0	0	11	2	8	10	0	0	3	1	2	3	1.32228e-06	1.31949e-06	1.30953e-06	1.31925e-06	1.31066e-06	1.29136e-06	5.2774e-06
1	119357047	119357065	19	+	Gm29455			YES			84747	66	0	0	2	0	0	0	9	9	2	0	4	5	6	7	8	7	2	5	2	0	20	9	21	14	1	0	3	2	3	3	1.32228e-06	1.31949e-06	3.92858e-06	1.31925e-06	1.31066e-06	1.29136e-06	8.79566e-06
1	119417396	119417414	19	+							84816	43	0	0	0	0	0	0	6	3	2	1	2	0	6	9	6	2	5	1	0	0	11	3	21	8	0	0	3	2	3	3	1.32228e-06	1.31949e-06	1.30953e-06	1.31925e-06	1.31066e-06	1.29136e-06	6.15696e-06
1	119443251	119443305	55	+							84849	55	1	0	0	0	0	1	5	7	2	10	2	3	6	7	2	4	2	3	1	1	14	15	15	9	1	1	3	3	3	3	2.64457e-06	1.31949e-06	1.30953e-06	1.31925e-06	1.31066e-06	2.58271e-06	5.2774e-06
1	120063983	120064000	18	+							85369	33	0	0	0	0	0	0	5	2	6	2	1	4	2	0	5	1	3	2	0	0	13	7	7	6	0	0	3	3	2	3	1.32228e-06	1.31949e-06	1.30953e-06	1.31925e-06	1.31066e-06	1.29136e-06	5.2774e-06
1	120313728	120313748	21	+							85614	22	0	0	0	0	0	0	4	2	0	1	1	2	3	1	3	2	2	1	0	0	6	4	7	5	0	0	2	3	3	3	1.32228e-06	1.31949e-06	1.30953e-06	1.31925e-06	1.31066e-06	1.29136e-06	4.39783e-06
1	121169899	121169918	20	+	Celrr			YES			86299	182	0	1	1	0	0	1	19	12	14	11	20	14	18	17	15	10	15	14	2	1	45	45	50	39	2	1	3	3	3	3	1.32228e-06	2.63899e-06	2.61905e-06	1.31925e-06	1.31066e-06	2.58271e-06	1.75913e-05
1	122066376	122066405	30	+							87070	26	0	0	0	0	0	0	2	2	4	0	2	1	2	2	3	1	4	3	0	0	8	3	7	8	0	0	3	2	3	3	1.32228e-06	1.31949e-06	1.30953e-06	1.31925e-06	1.31066e-06	1.29136e-06	2.6387e-06
1	126163066	126163085	20	+							89415	62	0	0	0	0	0	0	5	9	4	4	6	4	3	8	1	5	7	6	0	0	18	14	12	18	0	0	3	3	3	3	1.32228e-06	1.31949e-06	1.30953e-06	1.31925e-06	1.31066e-06	1.29136e-06	5.2774e-06
1	127937893	127937953	61	+	Rab3gap1			YES			91239	23	0	0	0	1	0	1	5	4	0	1	1	0	2	3	1	1	2	1	0	2	9	2	6	4	0	2	2	2	3	3	1.32228e-06	1.31949e-06	1.30953e-06	2.6385e-06	1.31066e-06	2.58271e-06	5.2774e-06
1	128216576	128216644	69	+	R3hdm1			YES			91658	103	1	0	2	0	2	0	21	12	9	1	5	3	17	11	10	1	6	2	3	2	42	9	38	9	2	1	3	3	3	3	2.64457e-06	1.31949e-06	3.92858e-06	1.31925e-06	3.93199e-06	1.29136e-06	1.93505e-05
1	128787387	128787428	42	+							92176	34	0	0	0	0	0	1	0	6	4	3	0	2	2	2	3	1	7	3	0	1	10	5	7	11	0	1	2	2	3	3	1.32228e-06	1.31949e-06	1.30953e-06	1.31925e-06	1.31066e-06	2.58271e-06	8.79566e-07
1	130733265	130733285	21	+	AA986860			YES			93417	53	0	0	0	0	1	0	8	5	3	2	4	2	6	9	3	4	2	4	0	1	16	8	18	10	0	1	3	3	3	3	1.32228e-06	1.31949e-06	1.30953e-06	1.31925e-06	2.62133e-06	1.29136e-06	7.9161e-06
1	131147085	131147127	43	+							93733	478	1	3	2	1	3	6	73	41	35	45	41	29	43	37	33	34	31	20	6	10	149	115	113	85	3	3	3	3	3	3	2.64457e-06	5.27797e-06	3.92858e-06	2.6385e-06	5.24266e-06	9.0395e-06	6.50879e-05
1	131166221	131166277	57	+	Eif2d			YES			93813	59	0	0	0	0	1	3	9	2	6	5	6	3	4	4	3	6	3	4	0	4	17	14	11	13	0	2	3	3	3	3	1.32228e-06	1.31949e-06	1.30953e-06	1.31925e-06	2.62133e-06	5.16543e-06	8.79566e-06
1	131573821	131573927	107	+							94226	226	4	5	1	4	8	8	28	14	9	31	17	16	9	15	9	20	12	16	10	20	51	64	33	48	3	3	3	3	3	3	6.61142e-06	7.91696e-06	2.61905e-06	6.59625e-06	1.1796e-05	1.16222e-05	2.55074e-05
1	131578148	131578166	19	+							94230	36	0	0	0	0	2	0	3	1	3	1	0	1	1	5	7	2	4	6	0	2	7	2	13	12	0	1	3	2	3	3	1.32228e-06	1.31949e-06	1.30953e-06	1.31925e-06	3.93199e-06	1.29136e-06	3.51827e-06
1	131642506	131642541	36	+	Ctse			YES			94287	286	1	1	2	3	1	1	37	17	17	34	23	27	26	16	18	26	19	17	4	5	71	84	60	62	3	3	3	3	3	3	2.64457e-06	2.63899e-06	3.92858e-06	5.277e-06	2.62133e-06	2.58271e-06	3.34235e-05
1	133090086	133090119	34	+	Pik3c2b			YES			96490	33	0	0	0	0	0	0	2	4	0	0	1	3	5	8	4	3	3	0	0	0	6	4	17	6	0	0	2	2	3	2	1.32228e-06	1.31949e-06	1.30953e-06	1.31925e-06	1.31066e-06	1.29136e-06	2.6387e-06
1	133269344	133269412	69	+	Plekha6			YES			97023	42	0	0	0	1	1	0	6	1	2	1	4	3	3	4	6	4	2	4	0	2	9	8	13	10	0	2	3	3	3	3	1.32228e-06	1.31949e-06	1.30953e-06	2.6385e-06	2.62133e-06	1.29136e-06	6.15696e-06
1	133269914	133269965	52	+	Plekha6			YES			97029	58	0	0	0	0	0	1	6	5	4	2	5	4	7	10	3	4	3	4	0	1	15	11	20	11	0	1	3	3	3	3	1.32228e-06	1.31949e-06	1.30953e-06	1.31925e-06	1.31066e-06	2.58271e-06	6.15696e-06
1	133274419	133274459	41	+	Plekha6			YES			97056	26	0	0	0	0	0	0	3	5	1	0	1	1	2	3	2	1	1	6	0	0	9	2	7	8	0	0	3	2	3	3	1.32228e-06	1.31949e-06	1.30953e-06	1.31925e-06	1.31066e-06	1.29136e-06	3.51827e-06
1	133275870	133275898	29	+	Plekha6			YES			97071	243	2	0	1	0	4	3	26	21	13	16	18	13	27	18	26	15	25	15	3	7	60	47	71	55	2	2	3	3	3	3	3.96685e-06	1.31949e-06	2.61905e-06	1.31925e-06	6.55332e-06	5.16543e-06	2.37483e-05
1	133280424	133280462	39	+	Plekha6			YES			97107	317	2	1	2	1	1	2	28	24	23	20	23	22	27	25	30	33	33	20	5	4	75	65	82	86	3	3	3	3	3	3	3.96685e-06	2.63899e-06	3.92858e-06	2.6385e-06	2.62133e-06	3.87407e-06	2.55074e-05
1	133287379	133287412	34	+	Plekha6			YES			97171	136	0	1	1	0	0	0	11	12	3	3	6	10	18	11	13	21	7	19	2	0	26	19	42	47	2	0	3	3	3	3	1.32228e-06	2.63899e-06	2.61905e-06	1.31925e-06	1.31066e-06	1.29136e-06	1.05548e-05
1	133287620	133287768	149	+	Plekha6			YES			97174	41	0	0	0	0	0	0	3	4	5	4	3	1	3	4	5	5	4	0	0	0	12	8	12	9	0	0	3	3	3	2	1.32228e-06	1.31949e-06	1.30953e-06	1.31925e-06	1.31066e-06	1.29136e-06	3.51827e-06
1	133844076	133844096	21	+							97806	26	0	0	0	0	0	0	5	3	2	1	1	1	2	3	3	2	2	1	0	0	10	3	8	5	0	0	3	3	3	3	1.32228e-06	1.31949e-06	1.30953e-06	1.31925e-06	1.31066e-06	1.29136e-06	5.2774e-06
1	133861846	133861871	26	+							97829	50	1	0	0	0	0	1	6	4	3	6	6	3	5	2	4	4	4	1	1	1	13	15	11	9	1	1	3	3	3	3	2.64457e-06	1.31949e-06	1.30953e-06	1.31925e-06	1.31066e-06	2.58271e-06	6.15696e-06
1	133882177	133882195	19	+							97845	16	0	0	0	0	0	0	7	0	1	0	0	1	2	5	0	0	0	0	0	0	8	1	7	0	0	0	2	1	2	0	1.32228e-06	1.31949e-06	1.30953e-06	1.31925e-06	1.31066e-06	1.29136e-06	7.03653e-06
1	133914965	133914985	21	+							97880	24	0	0	0	0	0	0	3	3	3	0	1	1	1	3	4	0	3	2	0	0	9	2	8	5	0	0	3	2	3	2	1.32228e-06	1.31949e-06	1.30953e-06	1.31925e-06	1.31066e-06	1.29136e-06	3.51827e-06
1	134403950	134403982	33	+							98387	21	0	0	0	0	0	0	7	0	3	0	1	1	6	0	1	0	0	2	0	0	10	2	7	2	0	0	2	2	2	1	1.32228e-06	1.31949e-06	1.30953e-06	1.31925e-06	1.31066e-06	1.29136e-06	7.03653e-06
1	135102240	135102264	25	+							99543	46	0	0	0	1	0	0	3	7	6	1	4	3	3	6	7	0	2	3	0	1	16	8	16	5	0	1	3	3	3	2	1.32228e-06	1.31949e-06	1.30953e-06	2.6385e-06	1.31066e-06	1.29136e-06	3.51827e-06
1	135797062	135797080	19	+	Tnni1			YES			100432	50	0	0	1	0	0	1	6	7	4	2	4	2	4	6	5	2	2	4	1	1	17	8	15	8	1	1	3	3	3	3	1.32228e-06	1.31949e-06	2.61905e-06	1.31925e-06	1.31066e-06	2.58271e-06	6.15696e-06
1	136024460	136024590	131	+	Tmem9			YES			100703	48	0	0	0	2	0	1	4	3	2	6	3	2	2	5	3	4	2	9	0	3	9	11	10	15	0	2	3	3	3	3	1.32228e-06	1.31949e-06	1.30953e-06	3.95775e-06	1.31066e-06	2.58271e-06	4.39783e-06
1	136145040	136145095	56	+	Kif21b			YES			100891	48	1	0	0	0	0	2	9	8	4	3	1	1	8	3	3	0	4	1	1	2	21	5	14	5	1	1	3	3	3	2	2.64457e-06	1.31949e-06	1.30953e-06	1.31925e-06	1.31066e-06	3.87407e-06	8.79566e-06
1	136171292	136171352	61	+	Kif21b			YES	YES	YES	101073	21	0	0	0	0	0	0	4	6	2	0	0	0	4	1	1	2	0	1	0	0	12	0	6	3	0	0	3	0	3	2	1.32228e-06	1.31949e-06	1.30953e-06	1.31925e-06	1.31066e-06	1.29136e-06	4.39783e-06
1	136172046	136172126	81	+	Kif21b			YES			101082	43	0	0	1	0	0	0	5	4	2	2	1	2	4	8	2	7	2	3	1	0	11	5	14	12	1	0	3	3	3	3	1.32228e-06	1.31949e-06	2.61905e-06	1.31925e-06	1.31066e-06	1.29136e-06	5.2774e-06
1	136175495	136175545	51	+	Kif21b	YES					101116	23	0	0	0	0	0	0	1	2	4	0	4	1	1	4	4	1	0	1	0	0	7	5	9	2	0	0	3	2	3	2	1.32228e-06	1.31949e-06	1.30953e-06	1.31925e-06	1.31066e-06	1.29136e-06	1.75913e-06
1	136365160	136365189	30	+							101280	223	2	2	4	2	2	4	27	15	11	21	19	22	18	8	15	20	10	21	8	8	53	62	41	51	3	3	3	3	3	3	3.96685e-06	3.95848e-06	6.54763e-06	3.95775e-06	3.93199e-06	6.45679e-06	2.46279e-05
1	136446363	136446387	25	+							101345	51	0	0	0	0	1	1	5	6	6	10	5	7	3	2	2	1	2	0	0	2	17	22	7	3	0	2	3	3	3	2	1.32228e-06	1.31949e-06	1.30953e-06	1.31925e-06	2.62133e-06	2.58271e-06	5.2774e-06
1	137075157	137075186	30	+							101977	42	0	1	0	0	1	0	4	3	7	3	3	1	1	3	5	3	4	3	1	1	14	7	9	10	1	1	3	3	3	3	1.32228e-06	2.63899e-06	1.30953e-06	1.31925e-06	2.62133e-06	1.29136e-06	4.39783e-06
1	137295990	137296009	20	+							102114	27	0	0	0	0	0	1	1	4	2	1	4	1	2	2	3	3	3	0	0	1	7	6	7	6	0	1	3	3	3	2	1.32228e-06	1.31949e-06	1.30953e-06	1.31925e-06	1.31066e-06	2.58271e-06	1.75913e-06
1	143744914	143744952	39	+	Glrx2			YES	YES		105510	80	0	0	2	0	1	0	14	13	9	2	2	5	8	9	7	5	2	1	2	1	36	9	24	8	1	1	3	3	3	3	1.32228e-06	1.31949e-06	3.92858e-06	1.31925e-06	2.62133e-06	1.29136e-06	1.31935e-05
1	143745882	143745900	19	+	Glrx2			YES	YES		105521	40	0	0	0	0	0	0	5	5	3	1	3	1	9	5	3	1	3	1	0	0	13	5	17	5	0	0	3	3	3	3	1.32228e-06	1.31949e-06	1.30953e-06	1.31925e-06	1.31066e-06	1.29136e-06	5.2774e-06
1	144457316	144457363	48	+							105964	68	0	0	1	0	1	0	5	4	4	7	7	5	6	8	7	1	9	3	1	1	13	19	21	13	1	1	3	3	3	3	1.32228e-06	1.31949e-06	2.61905e-06	1.31925e-06	2.62133e-06	1.29136e-06	5.2774e-06
1	147220088	147220106	19	+							107213	37	0	0	0	0	0	0	2	5	6	5	0	5	3	2	3	2	1	3	0	0	13	10	8	6	0	0	3	2	3	3	1.32228e-06	1.31949e-06	1.30953e-06	1.31925e-06	1.31066e-06	1.29136e-06	2.6387e-06
1	151310609	151310627	19	+							109296	32	0	0	0	0	0	0	3	6	4	0	2	0	7	4	1	2	0	3	0	0	13	2	12	5	0	0	3	1	3	2	1.32228e-06	1.31949e-06	1.30953e-06	1.31925e-06	1.31066e-06	1.29136e-06	3.51827e-06
1	151344584	151344681	98	+	Ivns1abp		YES		YES		109328	146	2	1	2	0	0	1	36	8	12	1	5	5	23	19	10	9	9	3	5	1	56	11	52	21	3	1	3	3	3	3	3.96685e-06	2.63899e-06	3.92858e-06	1.31925e-06	1.31066e-06	2.58271e-06	3.2544e-05
1	151356024	151356066	43	+	Ivns1abp	YES					109389	41	0	0	0	0	0	0	8	1	4	1	2	3	3	3	7	4	5	0	0	0	13	6	13	9	0	0	3	3	3	2	1.32228e-06	1.31949e-06	1.30953e-06	1.31925e-06	1.31066e-06	1.29136e-06	7.9161e-06
1	152353470	152353490	21	+							110294	271	2	3	2	0	2	4	24	20	33	19	19	15	25	25	30	17	17	14	7	6	77	53	80	48	3	2	3	3	3	3	3.96685e-06	5.27797e-06	3.92858e-06	1.31925e-06	3.93199e-06	6.45679e-06	2.19892e-05
1	152771350	152771397	48	+	Arpc5			YES	YES	YES	110668	39	0	0	0	1	0	0	3	2	3	1	3	2	3	7	2	3	3	6	0	1	8	6	12	12	0	1	3	3	3	3	1.32228e-06	1.31949e-06	1.30953e-06	2.6385e-06	1.31066e-06	1.29136e-06	3.51827e-06
1	153112279	153112327	49	+	Nmnat2			YES			111234	21	0	0	0	0	0	1	2	3	1	0	1	1	2	2	3	2	1	2	0	1	6	2	7	5	0	1	3	2	3	3	1.32228e-06	1.31949e-06	1.30953e-06	1.31925e-06	1.31066e-06	2.58271e-06	2.6387e-06
1	153306995	153307014	20	+							111393	70	0	0	0	0	0	0	7	7	8	4	6	4	3	9	9	7	3	3	0	0	22	14	21	13	0	0	3	3	3	3	1.32228e-06	1.31949e-06	1.30953e-06	1.31925e-06	1.31066e-06	1.29136e-06	7.03653e-06
1	153445713	153445759	47	+	Shcbp1l			YES	YES		111515	26	0	0	0	0	0	0	3	1	2	2	1	0	3	3	3	6	0	2	0	0	6	3	9	8	0	0	3	2	3	2	1.32228e-06	1.31949e-06	1.30953e-06	1.31925e-06	1.31066e-06	1.29136e-06	3.51827e-06
1	153900416	153900512	97	+	Glul			YES			112015	132	2	0	1	2	1	4	12	9	5	17	10	9	5	5	14	13	8	15	3	7	26	36	24	36	2	3	3	3	3	3	3.96685e-06	1.31949e-06	2.61905e-06	3.95775e-06	2.62133e-06	6.45679e-06	1.14344e-05
1	153902732	153902753	22	+	Glul			YES			112029	80	0	0	0	1	0	0	6	10	7	3	4	5	12	10	8	7	3	4	0	1	23	12	30	14	0	1	3	3	3	3	1.32228e-06	1.31949e-06	1.30953e-06	2.6385e-06	1.31066e-06	1.29136e-06	6.15696e-06
1	153902799	153902890	92	+	Glul			YES			112031	49	0	0	0	0	0	0	9	6	3	2	2	2	5	5	5	2	7	1	0	0	18	6	15	10	0	0	3	3	3	3	1.32228e-06	1.31949e-06	1.30953e-06	1.31925e-06	1.31066e-06	1.29136e-06	8.79566e-06
1	153906246	153906301	56	+	Glul			YES	YES		112065	37	0	0	0	0	0	1	12	6	0	0	1	0	4	4	3	2	1	3	0	1	18	1	11	6	0	1	2	1	3	3	1.32228e-06	1.31949e-06	1.30953e-06	1.31925e-06	1.31066e-06	2.58271e-06	1.14344e-05
1	154019440	154019460	21	+							112190	47	0	0	0	1	1	0	5	4	5	1	3	5	2	4	5	5	2	4	0	2	14	9	11	11	0	2	3	3	3	3	1.32228e-06	1.31949e-06	1.30953e-06	2.6385e-06	2.62133e-06	1.29136e-06	5.2774e-06
1	154386983	154387000	18	+							112429	22	0	0	0	0	0	0	3	2	3	0	0	1	2	3	3	4	0	1	0	0	8	1	8	5	0	0	3	1	3	2	1.32228e-06	1.31949e-06	1.30953e-06	1.31925e-06	1.31066e-06	1.29136e-06	3.51827e-06
1	155954575	155954648	74	+	Gm23744				YES		113768	265	0	0	1	0	1	0	32	30	24	24	19	12	27	23	15	21	16	20	1	1	86	55	65	57	1	1	3	3	3	3	1.32228e-06	1.31949e-06	2.61905e-06	1.31925e-06	2.62133e-06	1.29136e-06	2.90257e-05
1	156307830	156307893	64	+							114052	640	2	1	4	7	9	3	93	41	43	66	58	39	58	59	40	34	34	49	7	19	177	163	157	117	3	3	3	3	3	3	3.96685e-06	2.63899e-06	6.54763e-06	1.0554e-05	1.31066e-05	5.16543e-06	8.26792e-05
1	156630793	156630810	18	+	Abl2			YES			114383	31	0	0	0	0	0	0	8	4	0	2	0	4	4	0	5	2	0	2	0	0	12	6	9	4	0	0	2	2	2	2	1.32228e-06	1.31949e-06	1.30953e-06	1.31925e-06	1.31066e-06	1.29136e-06	7.9161e-06
1	157389385	157389404	20	+							114942	59	0	0	0	0	0	0	0	8	7	5	6	6	0	4	7	6	3	7	0	0	15	17	11	16	0	0	2	3	2	3	1.32228e-06	1.31949e-06	1.30953e-06	1.31925e-06	1.31066e-06	1.29136e-06	8.79566e-07
1	157596453	157596471	19	+	Gm37682				YES		115098	19	0	0	0	0	1	0	2	2	3	2	0	1	2	3	1	1	1	0	0	1	7	3	6	2	0	1	3	2	3	2	1.32228e-06	1.31949e-06	1.30953e-06	1.31925e-06	2.62133e-06	1.29136e-06	2.6387e-06
1	157668541	157668559	19	+							115135	29	0	0	0	0	1	2	3	4	1	2	3	1	1	4	2	1	3	1	0	3	8	6	7	5	0	2	3	3	3	3	1.32228e-06	1.31949e-06	1.30953e-06	1.31925e-06	2.62133e-06	3.87407e-06	3.51827e-06
1	158189895	158189912	18	+							115438	29	0	0	0	1	0	0	3	2	3	2	8	1	1	4	2	1	1	0	0	1	8	11	7	2	0	1	3	3	3	2	1.32228e-06	1.31949e-06	1.30953e-06	2.6385e-06	1.31066e-06	1.29136e-06	3.51827e-06
1	158509605	158509659	55	+	Astn1			YES			115752	38	0	0	0	1	1	0	0	6	3	0	5	1	0	8	5	0	5	3	0	2	9	6	13	8	0	2	2	2	2	2	1.32228e-06	1.31949e-06	1.30953e-06	2.6385e-06	2.62133e-06	1.29136e-06	8.79566e-07
1	158509746	158509801	56	+	Astn1			YES			115754	153	0	1	0	1	0	1	19	12	12	6	14	8	18	14	9	7	22	9	1	2	43	28	41	38	1	2	3	3	3	3	1.32228e-06	2.63899e-06	1.30953e-06	2.6385e-06	1.31066e-06	2.58271e-06	1.75913e-05
1	158579490	158579526	37	+	Astn1			YES			115861	37	0	0	0	0	0	0	4	2	1	3	3	0	6	3	6	3	4	2	0	0	7	6	15	9	0	0	3	2	3	3	1.32228e-06	1.31949e-06	1.30953e-06	1.31925e-06	1.31066e-06	1.29136e-06	4.39783e-06
1	158774094	158774113	20	+							116108	28	0	0	0	0	0	0	2	6	0	1	7	1	2	3	2	1	2	1	0	0	8	9	7	4	0	0	2	3	3	3	1.32228e-06	1.31949e-06	1.30953e-06	1.31925e-06	1.31066e-06	1.29136e-06	2.6387e-06
1	159329543	159329585	43	+	Cop1			YES			116505	32	0	0	0	0	0	0	5	1	2	3	1	1	6	2	3	3	2	3	0	0	8	5	11	8	0	0	3	3	3	3	1.32228e-06	1.31949e-06	1.30953e-06	1.31925e-06	1.31066e-06	1.29136e-06	5.2774e-06
1	159861394	159861412	19	+	Tnr			YES			117310	22	0	0	0	0	0	0	2	7	1	0	3	0	1	5	0	1	2	0	0	0	10	3	6	3	0	0	3	1	2	2	1.32228e-06	1.31949e-06	1.30953e-06	1.31925e-06	1.31066e-06	1.29136e-06	2.6387e-06
1	160844149	160844182	34	+							118075	42	0	0	0	0	0	0	7	4	5	4	2	1	1	6	2	5	1	4	0	0	16	7	9	10	0	0	3	3	3	3	1.32228e-06	1.31949e-06	1.30953e-06	1.31925e-06	1.31066e-06	1.29136e-06	7.03653e-06
1	161036469	161036527	59	+	Gas5			YES	YES		118316	30	0	0	0	0	0	0	5	3	2	1	0	2	4	4	4	3	1	1	0	0	10	3	12	5	0	0	3	2	3	3	1.32228e-06	1.31949e-06	1.30953e-06	1.31925e-06	1.31066e-06	1.29136e-06	5.2774e-06
1	161037355	161037439	85	+	Gas5,Gm50452			YES	YES		118327	148	1	0	0	0	1	3	35	3	6	10	12	6	32	0	4	17	7	11	1	4	44	28	36	35	1	2	3	3	2	3	2.64457e-06	1.31949e-06	1.30953e-06	1.31925e-06	2.62133e-06	5.16543e-06	3.16644e-05
1	162357138	162357159	22	+							119264	34	0	0	0	0	0	0	4	3	5	0	3	1	4	5	4	1	2	2	0	0	12	4	13	5	0	0	3	2	3	3	1.32228e-06	1.31949e-06	1.30953e-06	1.31925e-06	1.31066e-06	1.29136e-06	4.39783e-06
1	162589340	162589367	28	+	Vamp4			YES			119453	34	0	0	0	0	0	0	5	4	2	1	2	2	9	0	3	0	3	3	0	0	11	5	12	6	0	0	3	3	2	2	1.32228e-06	1.31949e-06	1.30953e-06	1.31925e-06	1.31066e-06	1.29136e-06	5.2774e-06
1	163645748	163645768	21	+							120090	59	0	0	0	0	1	1	2	3	4	10	2	2	6	2	2	9	8	7	0	2	9	14	10	24	0	2	3	3	3	3	1.32228e-06	1.31949e-06	1.30953e-06	1.31925e-06	2.62133e-06	2.58271e-06	2.6387e-06
1	163869591	163869615	25	+	Kifap3			YES			120275	72	0	0	1	1	0	0	7	6	5	3	3	4	6	9	5	6	8	8	1	1	18	10	20	22	1	1	3	3	3	3	1.32228e-06	1.31949e-06	2.61905e-06	2.6385e-06	1.31066e-06	1.29136e-06	7.03653e-06
1	163933406	163933438	33	+	Scyl3			YES			120354	19	0	0	0	0	0	0	1	1	4	2	0	0	3	4	2	0	1	1	0	0	6	2	9	2	0	0	3	1	3	2	1.32228e-06	1.31949e-06	1.30953e-06	1.31925e-06	1.31066e-06	1.29136e-06	1.75913e-06
1	163940871	163941016	146	+	Scyl3			YES			120384	30	0	0	0	0	0	0	9	2	0	1	1	4	2	3	2	2	3	1	0	0	11	6	7	6	0	0	2	3	3	3	1.32228e-06	1.31949e-06	1.30953e-06	1.31925e-06	1.31066e-06	1.29136e-06	8.79566e-06
1	163941045	163941086	42	+	Scyl3	YES					120385	36	0	0	0	0	0	0	4	7	4	5	1	1	3	4	0	2	3	2	0	0	15	7	7	7	0	0	3	3	2	3	1.32228e-06	1.31949e-06	1.30953e-06	1.31925e-06	1.31066e-06	1.29136e-06	4.39783e-06
1	164205692	164205711	20	+	F5			YES			120592	30	0	0	0	0	1	0	2	3	1	0	0	2	6	4	3	4	2	2	0	1	6	2	13	8	0	1	3	1	3	3	1.32228e-06	1.31949e-06	1.30953e-06	1.31925e-06	2.62133e-06	1.29136e-06	2.6387e-06
1	164246409	164246427	19	+							120629	174	2	0	3	1	1	0	11	14	15	10	19	13	14	14	14	17	10	16	5	2	40	42	42	43	2	2	3	3	3	3	3.96685e-06	1.31949e-06	5.2381e-06	2.6385e-06	2.62133e-06	1.29136e-06	1.05548e-05
1	164282721	164282744	24	+	Ccdc181			YES			120689	28	0	0	0	0	0	0	6	0	2	1	3	0	3	4	1	4	2	2	0	0	8	4	8	8	0	0	2	2	3	3	1.32228e-06	1.31949e-06	1.30953e-06	1.31925e-06	1.31066e-06	1.29136e-06	6.15696e-06
1	164804449	164804467	19	+	Dpt			YES			121085	17	0	0	0	0	0	0	3	1	3	0	1	1	3	1	2	2	0	0	0	0	7	2	6	2	0	0	3	2	3	1	1.32228e-06	1.31949e-06	1.30953e-06	1.31925e-06	1.31066e-06	1.29136e-06	3.51827e-06
1	165421984	165422008	25	+							121593	44	0	0	0	0	0	0	8	3	2	1	2	6	2	7	8	2	2	1	0	0	13	9	17	5	0	0	3	3	3	3	1.32228e-06	1.31949e-06	1.30953e-06	1.31925e-06	1.31066e-06	1.29136e-06	7.9161e-06
1	166073026	166073054	29	+							122116	100	0	0	1	1	0	1	8	6	10	6	8	7	6	11	7	9	13	6	1	2	24	21	24	28	1	2	3	3	3	3	1.32228e-06	1.31949e-06	2.61905e-06	2.6385e-06	1.31066e-06	2.58271e-06	7.9161e-06
1	166384783	166384871	89	+	Tada1			YES			122526	37	0	0	0	0	0	0	7	5	2	1	0	2	6	5	1	3	2	3	0	0	14	3	12	8	0	0	3	2	3	3	1.32228e-06	1.31949e-06	1.30953e-06	1.31925e-06	1.31066e-06	1.29136e-06	7.03653e-06
1	167349040	167349110	71	+	Gm24182				YES		123313	63	0	1	2	1	1	0	12	3	4	4	2	6	9	2	4	2	9	1	3	2	19	12	15	12	2	2	3	3	3	3	1.32228e-06	2.63899e-06	3.92858e-06	2.6385e-06	2.62133e-06	1.29136e-06	1.14344e-05
1	167408162	167408181	20	+							123414	15	0	0	0	0	0	0	2	2	2	1	2	0	1	4	1	0	0	0	0	0	6	3	6	0	0	0	3	2	3	0	1.32228e-06	1.31949e-06	1.30953e-06	1.31925e-06	1.31066e-06	1.29136e-06	2.6387e-06
1	169136935	169136953	19	+							124621	41	0	0	0	0	0	0	6	6	0	4	2	4	2	2	4	8	0	3	0	0	12	10	8	11	0	0	2	3	3	2	1.32228e-06	1.31949e-06	1.30953e-06	1.31925e-06	1.31066e-06	1.29136e-06	6.15696e-06
1	170093840	170093871	32	+							125216	34	0	0	0	0	0	0	7	3	6	2	0	1	1	3	3	4	4	0	0	0	16	3	7	8	0	0	3	2	3	2	1.32228e-06	1.31949e-06	1.30953e-06	1.31925e-06	1.31066e-06	1.29136e-06	7.03653e-06
1	170710413	170710433	21	+							125748	56	0	1	1	0	1	0	5	4	7	5	1	3	7	7	4	7	2	1	2	1	16	9	18	10	2	1	3	3	3	3	1.32228e-06	2.63899e-06	2.61905e-06	1.31925e-06	2.62133e-06	1.29136e-06	5.2774e-06
1	171028035	171028111	77	+	Fcgr4,Gm26110			YES	YES		126027	403	5	4	3	3	5	3	42	30	36	60	27	27	27	25	17	24	34	31	12	11	108	114	69	89	3	3	3	3	3	3	7.93371e-06	6.59746e-06	5.2381e-06	5.277e-06	7.86398e-06	5.16543e-06	3.78213e-05
1	171038651	171038680	30	+							126041	50	1	0	1	0	0	0	11	2	1	3	3	6	8	3	5	2	2	2	2	0	14	12	16	6	2	0	3	3	3	3	2.64457e-06	1.31949e-06	2.61905e-06	1.31925e-06	1.31066e-06	1.29136e-06	1.05548e-05
1	171073617	171073684	68	+							126075	47	1	0	0	0	0	0	9	7	1	3	4	3	8	3	1	4	1	2	1	0	17	10	12	7	1	0	3	3	3	3	2.64457e-06	1.31949e-06	1.30953e-06	1.31925e-06	1.31066e-06	1.29136e-06	8.79566e-06
1	171102369	171102437	69	+							126103	43	1	0	0	1	1	0	5	8	2	4	2	4	2	4	5	1	2	1	1	2	15	10	11	4	1	2	3	3	3	3	2.64457e-06	1.31949e-06	1.30953e-06	2.6385e-06	2.62133e-06	1.29136e-06	5.2774e-06
1	171102754	171102811	58	+							126104	118	2	1	1	0	2	3	10	3	7	10	9	5	11	13	9	8	8	16	4	5	20	24	33	32	3	2	3	3	3	3	3.96685e-06	2.63899e-06	2.61905e-06	1.31925e-06	3.93199e-06	5.16543e-06	9.67523e-06
1	171271221	171271282	62	+	B4galt3		YES		YES		126299	78	0	0	1	0	0	2	12	6	7	4	3	8	10	7	8	4	2	4	1	2	25	15	25	10	1	1	3	3	3	3	1.32228e-06	1.31949e-06	2.61905e-06	1.31925e-06	1.31066e-06	3.87407e-06	1.14344e-05
1	171338731	171338785	55	+	Dedd			YES			126393	28	0	0	0	0	0	0	3	2	2	0	5	1	3	4	3	2	2	1	0	0	7	6	10	5	0	0	3	2	3	3	1.32228e-06	1.31949e-06	1.30953e-06	1.31925e-06	1.31066e-06	1.29136e-06	3.51827e-06
1	171417885	171417983	99	+	Usf1	YES					126558	39	0	0	0	0	0	0	5	7	3	3	3	2	2	5	1	4	1	3	0	0	15	8	8	8	0	0	3	3	3	3	1.32228e-06	1.31949e-06	1.30953e-06	1.31925e-06	1.31066e-06	1.29136e-06	5.2774e-06
1	172175513	172175551	39	+	Dcaf8				YES	YES	127370	70	0	0	1	0	0	0	10	7	6	6	6	1	9	3	7	4	7	3	1	0	23	13	19	14	1	0	3	3	3	3	1.32228e-06	1.31949e-06	2.61905e-06	1.31925e-06	1.31066e-06	1.29136e-06	9.67523e-06
1	172315956	172315988	33	+	Igsf8			YES			127641	16	0	0	0	0	0	0	5	0	2	1	0	0	6	1	0	0	1	0	0	0	7	1	7	1	0	0	2	1	2	1	1.32228e-06	1.31949e-06	1.30953e-06	1.31925e-06	1.31066e-06	1.29136e-06	5.2774e-06
1	172316060	172316113	54	+	Igsf8			YES			127643	56	1	0	1	1	0	1	10	5	3	3	2	0	12	3	4	3	1	6	2	2	18	5	19	10	2	2	3	2	3	3	2.64457e-06	1.31949e-06	2.61905e-06	2.6385e-06	1.31066e-06	2.58271e-06	9.67523e-06
1	172319456	172319504	49	+	Igsf8			YES	YES		127688	21	0	0	0	0	0	0	7	1	0	1	0	0	7	2	0	1	0	2	0	0	8	1	9	3	0	0	2	1	2	2	1.32228e-06	1.31949e-06	1.30953e-06	1.31925e-06	1.31066e-06	1.29136e-06	7.03653e-06
1	173390355	173390390	36	+	Aim2			YES			128587	33	0	0	0	0	0	0	13	0	0	0	0	0	7	0	8	3	0	2	0	0	13	0	15	5	0	0	1	0	2	2	1.32228e-06	1.31949e-06	1.30953e-06	1.31925e-06	1.31066e-06	1.29136e-06	1.23139e-05
1	175904557	175904631	75	+	Exo1,Gm23805			YES	YES		130245	62	1	0	1	2	0	1	11	3	8	6	1	3	6	4	5	1	3	6	2	3	22	10	15	10	2	2	3	3	3	3	2.64457e-06	1.31949e-06	2.61905e-06	3.95775e-06	1.31066e-06	2.58271e-06	1.05548e-05
1	176278365	176278396	32	+	Gm38101				YES		130497	31	0	0	0	0	0	1	0	3	4	1	2	1	4	2	3	5	3	2	0	1	7	4	9	10	0	1	2	3	3	3	1.32228e-06	1.31949e-06	1.30953e-06	1.31925e-06	1.31066e-06	2.58271e-06	8.79566e-07
1	176948577	176948606	30	+	Sdccag8			YES			130996	180	2	0	5	1	1	1	23	14	16	6	12	9	19	15	13	18	12	13	7	3	53	27	47	43	2	3	3	3	3	3	3.96685e-06	1.31949e-06	7.85716e-06	2.6385e-06	2.62133e-06	2.58271e-06	2.11096e-05
1	178154498	178154551	54	+	Catspere2	YES					132208	36	0	0	0	0	0	0	1	3	4	3	4	5	1	4	1	3	3	4	0	0	8	12	6	10	0	0	3	3	3	3	1.32228e-06	1.31949e-06	1.30953e-06	1.31925e-06	1.31066e-06	1.29136e-06	1.75913e-06
1	178636909	178636955	47	+	Kif26b,Gm24405			YES	YES		132777	120	0	0	1	0	0	2	12	4	7	12	7	6	13	14	17	4	10	11	1	2	23	25	44	25	1	1	3	3	3	3	1.32228e-06	1.31949e-06	2.61905e-06	1.31925e-06	1.31066e-06	3.87407e-06	1.14344e-05
1	180184507	180184527	21	+							134544	77	0	1	1	1	0	0	9	9	4	2	5	3	12	10	6	4	4	6	2	1	22	10	28	14	2	1	3	3	3	3	1.32228e-06	2.63899e-06	2.61905e-06	2.6385e-06	1.31066e-06	1.29136e-06	8.79566e-06
1	180441483	180441503	21	+							134910	32	0	0	0	0	0	0	2	4	1	0	1	0	4	7	5	2	1	5	0	0	7	1	16	8	0	0	3	1	3	3	1.32228e-06	1.31949e-06	1.30953e-06	1.31925e-06	1.31066e-06	1.29136e-06	2.6387e-06
1	180516459	180516478	20	+							134972	37	0	0	0	0	0	0	2	3	3	0	2	2	10	6	1	4	1	3	0	0	8	4	17	8	0	0	3	2	3	3	1.32228e-06	1.31949e-06	1.30953e-06	1.31925e-06	1.31066e-06	1.29136e-06	2.6387e-06
1	180573541	180573627	87	+	Parp1			YES			135052	32	0	0	0	0	1	1	4	4	1	2	3	0	5	4	2	1	3	1	0	2	9	5	11	5	0	2	3	2	3	3	1.32228e-06	1.31949e-06	1.30953e-06	1.31925e-06	2.62133e-06	2.58271e-06	4.39783e-06
1	180598841	180598909	69	+	Parp1			YES	YES		135207	74	0	0	0	0	0	0	4	11	5	2	6	8	5	8	6	11	4	4	0	0	20	16	19	19	0	0	3	3	3	3	1.32228e-06	1.31949e-06	1.30953e-06	1.31925e-06	1.31066e-06	1.29136e-06	4.39783e-06
1	180598977	180598997	21	+	Parp1				YES	YES	135209	19	0	0	0	0	0	0	1	4	2	0	1	0	4	2	3	1	1	0	0	0	7	1	9	2	0	0	3	1	3	2	1.32228e-06	1.31949e-06	1.30953e-06	1.31925e-06	1.31066e-06	1.29136e-06	1.75913e-06
1	181523287	181523305	19	+							136435	53	0	0	0	0	1	0	2	2	7	7	4	3	6	5	5	3	7	1	0	1	11	14	16	11	0	1	3	3	3	3	1.32228e-06	1.31949e-06	1.30953e-06	1.31925e-06	2.62133e-06	1.29136e-06	2.6387e-06
1	181946972	181946999	28	+							136787	69	1	0	0	1	0	0	8	7	5	3	5	5	7	5	6	6	4	6	1	1	20	13	18	16	1	1	3	3	3	3	2.64457e-06	1.31949e-06	1.30953e-06	2.6385e-06	1.31066e-06	1.29136e-06	7.9161e-06
1	182342943	182342966	24	+							137163	300	3	4	7	2	2	8	29	27	28	20	16	26	18	27	9	19	30	25	14	12	84	62	54	74	3	3	3	3	3	3	5.28914e-06	6.59746e-06	1.04762e-05	3.95775e-06	3.93199e-06	1.16222e-05	2.6387e-05
1	183404539	183404649	111	+	Taf1a			YES			138343	18	0	0	0	0	0	0	3	4	0	1	1	1	2	2	2	0	2	0	0	0	7	3	6	2	0	0	2	3	3	1	1.32228e-06	1.31949e-06	1.30953e-06	1.31925e-06	1.31066e-06	1.29136e-06	3.51827e-06
1	185235852	185235915	64	+	Rab3gap2			YES			139807	40	0	0	0	0	0	1	4	3	3	2	2	1	4	6	3	3	4	4	0	1	10	5	13	11	0	1	3	3	3	3	1.32228e-06	1.31949e-06	1.30953e-06	1.31925e-06	1.31066e-06	2.58271e-06	4.39783e-06
1	185282114	185282213	100	+	Rab3gap2			YES			139986	43	0	0	0	0	0	1	8	3	4	0	6	1	5	5	4	2	4	0	0	1	15	7	14	6	0	1	3	2	3	2	1.32228e-06	1.31949e-06	1.30953e-06	1.31925e-06	1.31066e-06	2.58271e-06	7.9161e-06
1	185428466	185428492	27	+							140280	53	0	0	0	0	0	0	4	5	3	2	3	2	11	4	2	8	5	4	0	0	12	7	17	17	0	0	3	3	3	3	1.32228e-06	1.31949e-06	1.30953e-06	1.31925e-06	1.31066e-06	1.29136e-06	4.39783e-06
1	186117391	186117414	24	+							140745	29	0	0	0	0	0	0	5	4	1	1	2	1	2	2	2	5	2	2	0	0	10	4	6	9	0	0	3	3	3	3	1.32228e-06	1.31949e-06	1.30953e-06	1.31925e-06	1.31066e-06	1.29136e-06	5.2774e-06
1	186507950	186507968	19	+							141002	43	0	1	0	0	1	0	3	6	3	3	5	2	1	4	7	2	2	3	1	1	12	10	12	7	1	1	3	3	3	3	1.32228e-06	2.63899e-06	1.30953e-06	1.31925e-06	2.62133e-06	1.29136e-06	3.51827e-06
1	188661179	188661197	19	+	Ush2a			YES			142886	116	0	1	0	0	0	1	10	11	8	13	9	6	12	9	13	11	8	4	1	1	29	28	34	23	1	1	3	3	3	3	1.32228e-06	2.63899e-06	1.30953e-06	1.31925e-06	1.31066e-06	2.58271e-06	9.67523e-06
1	188668281	188668311	31	+	Ush2a			YES			142893	37	0	0	1	1	0	0	6	2	4	1	1	0	4	4	2	2	7	2	1	1	12	2	10	11	1	1	3	2	3	3	1.32228e-06	1.31949e-06	2.61905e-06	2.6385e-06	1.31066e-06	1.29136e-06	6.15696e-06
1	189320802	189320820	19	+							143359	31	0	0	0	0	0	1	4	1	1	4	1	1	3	3	6	2	2	2	0	1	6	6	12	6	0	1	3	3	3	3	1.32228e-06	1.31949e-06	1.30953e-06	1.31925e-06	1.31066e-06	2.58271e-06	4.39783e-06
1	189970658	189970677	20	+							143958	68	0	0	0	0	0	0	4	7	6	5	6	3	8	2	6	9	6	6	0	0	17	14	16	21	0	0	3	3	3	3	1.32228e-06	1.31949e-06	1.30953e-06	1.31925e-06	1.31066e-06	1.29136e-06	4.39783e-06
1	190137677	190137694	18	+							144094	39	0	0	0	0	0	0	3	4	2	5	4	3	2	4	5	4	2	1	0	0	9	12	11	7	0	0	3	3	3	3	1.32228e-06	1.31949e-06	1.30953e-06	1.31925e-06	1.31066e-06	1.29136e-06	3.51827e-06
1	190941348	190941393	46	+	Angel2			YES	YES		144804	90	0	0	0	0	0	0	5	9	8	3	4	8	13	13	7	9	5	6	0	0	22	15	33	20	0	0	3	3	3	3	1.32228e-06	1.31949e-06	1.30953e-06	1.31925e-06	1.31066e-06	1.29136e-06	5.2774e-06
1	191120926	191121066	141	+							144999	195	1	3	2	6	6	12	26	13	11	25	12	22	5	9	9	5	12	16	6	24	50	59	23	33	3	3	3	3	3	3	2.64457e-06	5.27797e-06	3.92858e-06	9.23474e-06	9.17465e-06	1.67876e-05	2.37483e-05
1	191338727	191338751	25	+	Pacc1			YES			145236	36	0	0	1	0	0	0	2	6	3	1	5	1	5	6	0	1	3	2	1	0	11	7	11	6	1	0	3	3	2	3	1.32228e-06	1.31949e-06	2.61905e-06	1.31925e-06	1.31066e-06	1.29136e-06	2.6387e-06
1	192464621	192464646	26	+	Kcnh1			YES			146735	18	0	0	0	0	0	0	4	2	0	0	1	0	0	4	4	0	1	2	0	0	6	1	8	3	0	0	2	1	2	2	1.32228e-06	1.31949e-06	1.30953e-06	1.31925e-06	1.31066e-06	1.29136e-06	4.39783e-06
1	193389740	193389758	19	+							147584	30	0	0	1	0	0	0	5	3	2	2	1	2	3	5	3	0	2	1	1	0	10	5	11	3	1	0	3	3	3	2	1.32228e-06	1.31949e-06	2.61905e-06	1.31925e-06	1.31066e-06	1.29136e-06	5.2774e-06
1	194786494	194786527	34	+	Plxna2			YES			148716	20	0	0	0	0	0	0	3	2	1	0	1	0	3	2	2	2	1	3	0	0	6	1	7	6	0	0	3	1	3	3	1.32228e-06	1.31949e-06	1.30953e-06	1.31925e-06	1.31066e-06	1.29136e-06	3.51827e-06
1	194807402	194807451	50	+	Plxna2			YES			148797	32	0	0	0	0	1	0	4	2	2	0	1	1	5	2	3	4	2	5	0	1	8	2	10	11	0	1	3	2	3	3	1.32228e-06	1.31949e-06	1.30953e-06	1.31925e-06	2.62133e-06	1.29136e-06	4.39783e-06
1	195021140	195021167	28	+	A330023F24Rik			YES			149146	38	0	0	0	0	0	0	2	7	5	2	3	1	4	3	5	1	2	3	0	0	14	6	12	6	0	0	3	3	3	3	1.32228e-06	1.31949e-06	1.30953e-06	1.31925e-06	1.31066e-06	1.29136e-06	2.6387e-06
1	195021695	195021739	45	+	A330023F24Rik				YES		149156	48	0	0	1	1	1	0	5	0	9	1	3	0	7	11	3	3	1	2	1	2	14	4	21	6	1	2	2	2	3	3	1.32228e-06	1.31949e-06	2.61905e-06	2.6385e-06	2.62133e-06	1.29136e-06	5.2774e-06
1	195032758	195032838	81	+	A330023F24Rik			YES			149237	16	0	0	0	0	0	0	1	3	2	0	0	1	1	5	0	1	0	2	0	0	6	1	6	3	0	0	3	1	2	2	1.32228e-06	1.31949e-06	1.30953e-06	1.31925e-06	1.31066e-06	1.29136e-06	1.75913e-06
1	195033882	195033919	38	+	A330023F24Rik				YES		149254	29	0	0	0	0	0	0	5	2	3	0	2	1	5	3	1	3	4	0	0	0	10	3	9	7	0	0	3	2	3	2	1.32228e-06	1.31949e-06	1.30953e-06	1.31925e-06	1.31066e-06	1.29136e-06	5.2774e-06
1	195034130	195034265	136	+	A330023F24Rik				YES		149258	946	6	5	10	3	7	6	130	77	68	45	83	64	80	66	70	72	70	84	21	16	275	192	216	226	3	3	3	3	3	3	9.25599e-06	7.91696e-06	1.44048e-05	5.277e-06	1.04853e-05	9.0395e-06	0.000115223
1	195034396	195034421	26	+	A330023F24Rik				YES		149260	35	0	0	1	0	0	1	7	2	2	1	2	3	4	1	3	2	3	3	1	1	11	6	8	8	1	1	3	3	3	3	1.32228e-06	1.31949e-06	2.61905e-06	1.31925e-06	1.31066e-06	2.58271e-06	7.03653e-06
1	195034483	195034553	71	+	A330023F24Rik				YES		149262	47	0	0	0	0	0	0	4	8	6	3	6	4	2	2	2	3	4	3	0	0	18	13	6	10	0	0	3	3	3	3	1.32228e-06	1.31949e-06	1.30953e-06	1.31925e-06	1.31066e-06	1.29136e-06	4.39783e-06
10	4437925	4437953	29	+	Armt1			YES			151177	24	0	0	0	0	0	0	2	2	3	0	1	2	3	3	1	1	4	2	0	0	7	3	7	7	0	0	3	2	3	3	1.32228e-06	1.31949e-06	1.30953e-06	1.31925e-06	1.31066e-06	1.29136e-06	2.6387e-06
10	4445778	4445797	20	+	Armt1			YES			151188	59	0	0	0	0	1	1	4	7	2	3	6	5	3	6	6	5	1	9	0	2	13	14	15	15	0	2	3	3	3	3	1.32228e-06	1.31949e-06	1.30953e-06	1.31925e-06	2.62133e-06	2.58271e-06	4.39783e-06
10	5194794	5194817	24	+							151697	75	0	0	0	0	0	2	7	10	7	4	7	1	7	9	6	5	3	7	0	2	24	12	22	15	0	1	3	3	3	3	1.32228e-06	1.31949e-06	1.30953e-06	1.31925e-06	1.31066e-06	3.87407e-06	7.03653e-06
10	6286951	6286975	25	+							152377	44	0	0	1	0	1	1	4	3	3	6	2	1	3	3	7	1	5	3	1	2	10	9	13	9	1	2	3	3	3	3	1.32228e-06	1.31949e-06	2.61905e-06	1.31925e-06	2.62133e-06	2.58271e-06	4.39783e-06
10	8364450	8364469	20	+							153907	34	0	0	0	0	0	0	4	3	4	1	3	2	5	4	2	1	2	3	0	0	11	6	11	6	0	0	3	3	3	3	1.32228e-06	1.31949e-06	1.30953e-06	1.31925e-06	1.31066e-06	1.29136e-06	4.39783e-06
10	8499167	8499186	20	+							154004	28	0	0	0	0	1	0	3	3	4	0	3	4	1	2	4	0	1	2	0	1	10	7	7	3	0	1	3	2	3	2	1.32228e-06	1.31949e-06	1.30953e-06	1.31925e-06	2.62133e-06	1.29136e-06	3.51827e-06
10	9180836	9180860	25	+							154508	78	0	0	1	0	0	1	8	10	6	9	5	8	6	6	6	4	3	5	1	1	24	22	18	12	1	1	3	3	3	3	1.32228e-06	1.31949e-06	2.61905e-06	1.31925e-06	1.31066e-06	2.58271e-06	7.9161e-06
10	9237582	9237611	30	+							154539	117	0	0	1	1	0	1	7	13	11	10	13	5	6	9	7	9	16	8	1	2	31	28	22	33	1	2	3	3	3	3	1.32228e-06	1.31949e-06	2.61905e-06	2.6385e-06	1.31066e-06	2.58271e-06	7.03653e-06
10	10100964	10101054	91	+	Gm28905,Gm25682			YES	YES		155089	111	1	0	0	1	0	0	15	4	12	8	9	13	5	6	10	8	11	8	1	1	31	30	21	27	1	1	3	3	3	3	2.64457e-06	1.31949e-06	1.30953e-06	2.6385e-06	1.31066e-06	1.29136e-06	1.40731e-05
10	10183708	10183727	20	+	Gm28905			YES			155149	32	0	0	0	0	0	1	2	3	3	4	0	3	2	3	3	2	3	3	0	1	8	7	8	8	0	1	3	2	3	3	1.32228e-06	1.31949e-06	1.30953e-06	1.31925e-06	1.31066e-06	2.58271e-06	2.6387e-06
10	11171883	11171908	26	+	Shprh				YES	YES	155759	27	0	0	0	0	0	0	3	3	3	0	3	0	3	2	2	3	2	3	0	0	9	3	7	8	0	0	3	1	3	3	1.32228e-06	1.31949e-06	1.30953e-06	1.31925e-06	1.31066e-06	1.29136e-06	3.51827e-06
10	11189538	11189566	29	+	Shprh			YES			155802	23	0	0	0	0	1	0	3	3	1	1	2	1	1	1	5	2	1	1	0	1	7	4	7	4	0	1	3	3	3	3	1.32228e-06	1.31949e-06	1.30953e-06	1.31925e-06	2.62133e-06	1.29136e-06	3.51827e-06
10	12363408	12363455	48	+	Gm23680				YES		156549	133	0	1	0	0	0	0	10	7	9	11	8	6	14	12	13	12	14	16	1	0	26	25	39	42	1	0	3	3	3	3	1.32228e-06	2.63899e-06	1.30953e-06	1.31925e-06	1.31066e-06	1.29136e-06	9.67523e-06
10	12402637	12402656	20	+							156574	76	0	0	1	0	0	0	10	8	7	11	4	3	3	7	1	7	7	7	1	0	25	18	11	21	1	0	3	3	3	3	1.32228e-06	1.31949e-06	2.61905e-06	1.31925e-06	1.31066e-06	1.29136e-06	9.67523e-06
10	12482107	12482124	18	+							156635	47	0	1	0	0	0	0	4	2	4	3	8	3	6	5	1	2	4	4	1	0	10	14	12	10	1	0	3	3	3	3	1.32228e-06	2.63899e-06	1.30953e-06	1.31925e-06	1.31066e-06	1.29136e-06	4.39783e-06
10	14132390	14132480	91	+	Hivep2				YES	YES	158318	54	1	0	0	0	0	0	9	4	4	4	8	7	5	0	3	3	4	2	1	0	17	19	8	9	1	0	3	3	2	3	2.64457e-06	1.31949e-06	1.30953e-06	1.31925e-06	1.31066e-06	1.29136e-06	8.79566e-06
10	17412469	17412489	21	+							159899	17	0	0	0	0	0	0	1	4	2	0	0	0	1	4	1	2	2	0	0	0	7	0	6	4	0	0	3	0	3	2	1.32228e-06	1.31949e-06	1.30953e-06	1.31925e-06	1.31066e-06	1.29136e-06	1.75913e-06
10	17626342	17626381	40	+							160016	338	2	1	2	1	1	3	36	26	30	32	33	16	25	23	26	31	21	29	5	5	92	81	74	81	3	3	3	3	3	3	3.96685e-06	2.63899e-06	3.92858e-06	2.6385e-06	2.62133e-06	5.16543e-06	3.2544e-05
10	17751970	17751993	24	+							160132	55	0	0	0	0	0	0	9	3	10	6	3	3	2	5	4	3	3	4	0	0	22	12	11	10	0	0	3	3	3	3	1.32228e-06	1.31949e-06	1.30953e-06	1.31925e-06	1.31066e-06	1.29136e-06	8.79566e-06
10	17928466	17928485	20	+							160229	59	0	0	1	0	0	0	7	4	5	2	5	4	2	7	4	4	5	9	1	0	16	11	13	18	1	0	3	3	3	3	1.32228e-06	1.31949e-06	2.61905e-06	1.31925e-06	1.31066e-06	1.29136e-06	7.03653e-06
10	18743795	18743836	42	+	Gm32926				YES		161095	18	0	0	0	0	1	0	3	3	0	0	1	0	5	3	1	1	0	0	0	1	6	1	9	1	0	1	2	1	3	1	1.32228e-06	1.31949e-06	1.30953e-06	1.31925e-06	2.62133e-06	1.29136e-06	3.51827e-06
10	19606874	19606917	44	+	Ifngr1			YES			161714	36	0	0	0	0	0	0	3	3	4	3	2	1	5	6	4	3	2	0	0	0	10	6	15	5	0	0	3	3	3	2	1.32228e-06	1.31949e-06	1.30953e-06	1.31925e-06	1.31066e-06	1.29136e-06	3.51827e-06
10	19782869	19782953	85	+	Gm25256				YES		161825	57	4	0	0	0	0	1	8	5	4	4	5	1	12	4	2	0	3	4	4	1	17	10	18	7	1	1	3	3	3	2	6.61142e-06	1.31949e-06	1.30953e-06	1.31925e-06	1.31066e-06	2.58271e-06	7.9161e-06
10	20068708	20068751	44	+	Map3k5			YES			162114	24	0	1	0	0	0	0	5	1	5	2	0	0	2	3	3	1	1	0	1	0	11	2	8	2	1	0	3	1	3	2	1.32228e-06	2.63899e-06	1.30953e-06	1.31925e-06	1.31066e-06	1.29136e-06	5.2774e-06
10	20256314	20256376	63	+	Map7			YES			162569	33	0	0	0	0	0	0	6	3	3	0	1	2	4	4	4	3	3	0	0	0	12	3	12	6	0	0	3	2	3	2	1.32228e-06	1.31949e-06	1.30953e-06	1.31925e-06	1.31066e-06	1.29136e-06	6.15696e-06
10	20267014	20267045	32	+	Map7			YES			162645	50	0	0	1	0	0	1	10	2	2	2	5	6	6	2	3	5	2	3	1	1	14	13	11	10	1	1	3	3	3	3	1.32228e-06	1.31949e-06	2.61905e-06	1.31925e-06	1.31066e-06	2.58271e-06	9.67523e-06
10	20269255	20269306	52	+	Map7			YES			162666	22	0	0	0	0	0	0	1	1	4	1	1	1	5	4	1	1	0	2	0	0	6	3	10	3	0	0	3	3	3	2	1.32228e-06	1.31949e-06	1.30953e-06	1.31925e-06	1.31066e-06	1.29136e-06	1.75913e-06
10	20273680	20273747	68	+	Map7			YES	YES		162686	45	0	0	0	0	1	0	2	4	1	4	3	7	6	4	5	4	1	3	0	1	7	14	15	8	0	1	3	3	3	3	1.32228e-06	1.31949e-06	1.30953e-06	1.31925e-06	2.62133e-06	1.29136e-06	2.6387e-06
10	20274292	20274382	91	+	Map7			YES	YES	YES	162695	22	0	0	0	0	0	0	3	3	1	0	0	1	3	4	3	1	2	1	0	0	7	1	10	4	0	0	3	1	3	3	1.32228e-06	1.31949e-06	1.30953e-06	1.31925e-06	1.31066e-06	1.29136e-06	3.51827e-06
10	20274629	20274662	34	+	Map7			YES	YES	YES	162697	30	0	0	1	0	0	0	6	3	2	0	1	1	8	1	2	2	1	2	1	0	11	2	11	5	1	0	3	2	3	3	1.32228e-06	1.31949e-06	2.61905e-06	1.31925e-06	1.31066e-06	1.29136e-06	6.15696e-06
10	20965986	20966012	27	+	Ahi1				YES	YES	163343	34	1	0	0	0	0	0	2	6	1	1	3	4	3	4	4	1	3	1	1	0	9	8	11	5	1	0	3	3	3	3	2.64457e-06	1.31949e-06	1.30953e-06	1.31925e-06	1.31066e-06	1.29136e-06	2.6387e-06
10	21058148	21058225	78	+	Ahi1			YES	YES	YES	163513	333	1	1	3	0	0	3	36	27	26	26	20	24	29	22	26	36	28	25	5	3	89	70	77	89	3	1	3	3	3	3	2.64457e-06	2.63899e-06	5.2381e-06	1.31925e-06	1.31066e-06	5.16543e-06	3.2544e-05
10	21070389	21070439	51	+	Ahi1	YES					163559	79	0	0	0	1	0	0	13	8	5	1	6	8	8	8	6	2	3	10	0	1	26	15	22	15	0	1	3	3	3	3	1.32228e-06	1.31949e-06	1.30953e-06	2.6385e-06	1.31066e-06	1.29136e-06	1.23139e-05
10	21072436	21072517	82	+	Ahi1			YES			163571	74	0	1	0	0	0	0	12	4	4	3	6	5	5	11	4	7	3	9	1	0	20	14	20	19	1	0	3	3	3	3	1.32228e-06	2.63899e-06	1.30953e-06	1.31925e-06	1.31066e-06	1.29136e-06	1.14344e-05
10	21352436	21352493	58	+	Hbs1l			YES			163853	40	0	0	1	0	0	0	6	2	3	0	3	2	6	4	4	3	5	1	1	0	11	5	14	9	1	0	3	2	3	3	1.32228e-06	1.31949e-06	2.61905e-06	1.31925e-06	1.31066e-06	1.29136e-06	6.15696e-06
10	21381935	21381957	23	+	Aldh8a1			YES	YES		163931	497	2	1	5	1	1	6	75	47	43	29	33	27	43	41	39	35	34	35	8	8	165	89	123	104	3	3	3	3	3	3	3.96685e-06	2.63899e-06	7.85716e-06	2.6385e-06	2.62133e-06	9.0395e-06	6.6847e-05
10	21996095	21996183	89	+	Sgk1			YES	YES	YES	164460	115	1	1	2	0	0	2	17	13	6	9	9	7	11	9	8	8	4	8	4	2	36	25	28	20	3	1	3	3	3	3	2.64457e-06	2.63899e-06	3.92858e-06	1.31925e-06	1.31066e-06	3.87407e-06	1.58322e-05
10	22562964	22562996	33	+							164832	33	0	0	0	0	0	0	3	5	1	4	1	3	1	5	2	3	0	5	0	0	9	8	8	8	0	0	3	3	3	2	1.32228e-06	1.31949e-06	1.30953e-06	1.31925e-06	1.31066e-06	1.29136e-06	3.51827e-06
10	24905717	24905774	58	+	Med23			YES			166519	30	0	0	0	0	0	0	5	0	2	0	3	1	5	3	3	4	3	1	0	0	7	4	11	8	0	0	2	2	3	3	1.32228e-06	1.31949e-06	1.30953e-06	1.31925e-06	1.31066e-06	1.29136e-06	5.2774e-06
10	25239571	25239588	18	+							166794	23	0	0	0	0	0	0	3	1	3	1	3	1	2	5	2	2	0	0	0	0	7	5	9	2	0	0	3	3	3	1	1.32228e-06	1.31949e-06	1.30953e-06	1.31925e-06	1.31066e-06	1.29136e-06	3.51827e-06
10	25583421	25583447	27	+	Gm29571			YES			167137	38	0	0	0	0	2	0	6	2	0	0	3	3	4	5	2	3	4	4	0	2	8	6	11	11	0	1	2	2	3	3	1.32228e-06	1.31949e-06	1.30953e-06	1.31925e-06	3.93199e-06	1.29136e-06	6.15696e-06
10	26073108	26073139	32	+							167414	37	1	0	1	0	0	0	4	6	4	2	3	0	7	1	3	4	1	0	2	0	14	5	11	5	2	0	3	2	3	2	2.64457e-06	1.31949e-06	2.61905e-06	1.31925e-06	1.31066e-06	1.29136e-06	4.39783e-06
10	29197458	29197521	64	+	Soga3			YES			169401	37	0	0	0	0	0	1	11	1	6	1	2	2	5	3	0	2	1	2	0	1	18	5	8	5	0	1	3	3	2	3	1.32228e-06	1.31949e-06	1.30953e-06	1.31925e-06	1.31066e-06	2.58271e-06	1.05548e-05
10	29982418	29982439	22	+							169921	68	0	0	0	0	0	0	10	6	8	4	3	4	4	8	5	2	9	5	0	0	24	11	17	16	0	0	3	3	3	3	1.32228e-06	1.31949e-06	1.30953e-06	1.31925e-06	1.31066e-06	1.29136e-06	9.67523e-06
10	30493963	30494047	85	+	Gm22623				YES		170193	64	0	0	1	1	0	0	13	9	6	4	5	5	4	5	2	2	3	4	1	1	28	14	11	9	1	1	3	3	3	3	1.32228e-06	1.31949e-06	2.61905e-06	2.6385e-06	1.31066e-06	1.29136e-06	1.23139e-05
10	34778866	34778884	19	+							172380	75	0	0	2	0	2	1	9	7	2	9	1	2	7	6	6	11	3	7	2	3	18	12	19	21	1	2	3	3	3	3	1.32228e-06	1.31949e-06	3.92858e-06	1.31925e-06	3.93199e-06	2.58271e-06	8.79566e-06
10	36998275	36998321	47	+	Hdac2			YES	YES		173531	18	0	0	0	0	0	0	2	3	1	0	2	0	4	2	1	1	1	1	0	0	6	2	7	3	0	0	3	1	3	3	1.32228e-06	1.31949e-06	1.30953e-06	1.31925e-06	1.31066e-06	1.29136e-06	2.6387e-06
10	37411954	37411976	23	+							173806	37	0	0	1	0	0	0	5	2	5	2	1	1	3	3	6	5	1	2	1	0	12	4	12	8	1	0	3	3	3	3	1.32228e-06	1.31949e-06	2.61905e-06	1.31925e-06	1.31066e-06	1.29136e-06	5.2774e-06
10	38908931	38908949	19	+							174491	46	1	0	0	0	0	0	3	7	6	1	5	3	1	3	9	1	2	4	1	0	16	9	13	7	1	0	3	3	3	3	2.64457e-06	1.31949e-06	1.30953e-06	1.31925e-06	1.31066e-06	1.29136e-06	3.51827e-06
10	39523411	39523467	57	+	Fyn			YES			175231	465	1	3	4	1	3	1	51	33	28	30	45	35	35	41	30	47	36	41	8	5	112	110	106	124	3	3	3	3	3	3	2.64457e-06	5.27797e-06	6.54763e-06	2.6385e-06	5.24266e-06	2.58271e-06	4.57374e-05
10	39563678	39563710	33	+	Fyn			YES			175366	31	0	0	0	0	0	2	4	3	3	2	2	2	1	4	3	1	3	1	0	2	10	6	8	5	0	1	3	3	3	3	1.32228e-06	1.31949e-06	1.30953e-06	1.31925e-06	1.31066e-06	3.87407e-06	4.39783e-06
10	39828215	39828251	37	+	Rev3l	YES					175654	86	0	0	0	2	1	0	11	5	6	4	9	5	5	5	9	7	9	8	0	3	22	18	19	24	0	2	3	3	3	3	1.32228e-06	1.31949e-06	1.30953e-06	3.95775e-06	2.62133e-06	1.29136e-06	1.05548e-05
10	39875475	39875494	20	+							175742	63	0	0	0	0	0	2	9	10	7	5	3	3	5	4	4	4	4	3	0	2	26	11	13	11	0	1	3	3	3	3	1.32228e-06	1.31949e-06	1.30953e-06	1.31925e-06	1.31066e-06	3.87407e-06	8.79566e-06
10	40461481	40461513	33	+	Cdk19			YES			176238	150	1	1	0	0	1	2	16	14	16	10	9	6	9	16	8	9	18	14	2	3	46	25	33	41	2	2	3	3	3	3	2.64457e-06	2.63899e-06	1.30953e-06	1.31925e-06	2.62133e-06	3.87407e-06	1.49526e-05
10	40816515	40816533	19	+							176570	21	0	0	0	0	0	0	2	3	3	1	0	2	2	5	1	0	0	2	0	0	8	3	8	2	0	0	3	2	3	1	1.32228e-06	1.31949e-06	1.30953e-06	1.31925e-06	1.31066e-06	1.29136e-06	2.6387e-06
10	40938053	40938080	28	+	Wasf1	YES					176735	227	0	2	0	0	0	0	30	19	9	4	10	9	31	32	28	18	16	19	2	0	58	23	91	53	1	0	3	3	3	3	1.32228e-06	3.95848e-06	1.30953e-06	1.31925e-06	1.31066e-06	1.29136e-06	2.72666e-05
10	41494415	41494442	28	+	Ppil6			YES			177299	96	0	0	1	1	2	0	12	8	6	6	10	7	10	8	8	4	8	5	1	3	26	23	26	17	1	2	3	3	3	3	1.32228e-06	1.31949e-06	2.61905e-06	2.6385e-06	3.93199e-06	1.29136e-06	1.14344e-05
10	41905033	41905134	102	+	Sesn1			YES			177740	60	0	1	0	0	0	0	10	6	4	3	2	5	6	4	4	8	4	3	1	0	20	10	14	15	1	0	3	3	3	3	1.32228e-06	2.63899e-06	1.30953e-06	1.31925e-06	1.31066e-06	1.29136e-06	9.67523e-06
10	42477055	42477078	24	+							178234	618	4	5	4	6	11	6	46	60	37	60	56	48	40	56	50	48	30	51	13	23	143	164	146	129	3	3	3	3	3	3	6.61142e-06	7.91696e-06	6.54763e-06	9.23474e-06	1.5728e-05	9.0395e-06	4.13396e-05
10	42809953	42809982	30	+	Sec63			YES			178607	25	0	0	0	1	0	0	3	3	0	1	1	1	4	1	3	1	5	1	0	1	6	3	8	7	0	1	2	3	3	3	1.32228e-06	1.31949e-06	1.30953e-06	2.6385e-06	1.31066e-06	1.29136e-06	3.51827e-06
10	43738070	43738088	19	+							179577	59	1	0	0	0	0	1	6	7	8	2	3	2	5	6	6	2	4	6	1	1	21	7	17	12	1	1	3	3	3	3	2.64457e-06	1.31949e-06	1.30953e-06	1.31925e-06	1.31066e-06	2.58271e-06	6.15696e-06
10	45629260	45629284	25	+	Hace1			YES			181081	38	0	0	0	0	0	0	6	5	3	4	7	1	4	3	3	1	1	0	0	0	14	12	10	2	0	0	3	3	3	2	1.32228e-06	1.31949e-06	1.30953e-06	1.31925e-06	1.31066e-06	1.29136e-06	6.15696e-06
10	46325217	46325235	19	+	Gm35430				YES		181555	24	0	0	0	0	0	0	3	4	3	1	0	0	4	1	4	2	1	1	0	0	10	1	9	4	0	0	3	1	3	3	1.32228e-06	1.31949e-06	1.30953e-06	1.31925e-06	1.31066e-06	1.29136e-06	3.51827e-06
10	56981440	56981459	20	+							187071	46	0	1	0	0	1	0	6	2	4	4	0	1	2	10	5	4	3	3	1	1	12	5	17	10	1	1	3	2	3	3	1.32228e-06	2.63899e-06	1.30953e-06	1.31925e-06	2.62133e-06	1.29136e-06	6.15696e-06
10	57472717	57472754	38	+							187329	62	1	1	0	1	0	1	11	1	5	8	4	8	5	4	5	2	2	3	2	2	17	20	14	7	2	2	3	3	3	3	2.64457e-06	2.63899e-06	1.30953e-06	2.6385e-06	1.31066e-06	2.58271e-06	1.05548e-05
10	58281241	58281265	25	+	Gcc2			YES			187724	23	0	0	0	0	0	0	6	2	0	1	2	3	1	3	2	3	0	0	0	0	8	6	6	3	0	0	2	3	3	1	1.32228e-06	1.31949e-06	1.30953e-06	1.31925e-06	1.31066e-06	1.29136e-06	6.15696e-06
10	59755440	59755464	25	+	Micu1			YES			189450	26	0	0	0	0	1	0	4	1	4	1	4	1	2	3	3	0	0	2	0	1	9	6	8	2	0	1	3	3	3	1	1.32228e-06	1.31949e-06	1.30953e-06	1.31925e-06	2.62133e-06	1.29136e-06	4.39783e-06
10	59766983	59767034	52	+	Micu1			YES			189495	23	0	0	0	0	0	0	2	3	3	4	1	1	2	3	1	1	1	1	0	0	8	6	6	3	0	0	3	3	3	3	1.32228e-06	1.31949e-06	1.30953e-06	1.31925e-06	1.31066e-06	1.29136e-06	2.6387e-06
10	59839594	59839632	39	+	Micu1			YES			189599	38	0	0	0	0	0	0	4	2	4	3	2	1	4	2	6	2	2	6	0	0	10	6	12	10	0	0	3	3	3	3	1.32228e-06	1.31949e-06	1.30953e-06	1.31925e-06	1.31066e-06	1.29136e-06	4.39783e-06
10	59861493	59861530	38	+	Micu1			YES	YES		189636	46	1	0	1	0	0	0	5	5	3	0	3	7	6	2	5	1	5	2	2	0	13	10	13	8	2	0	3	2	3	3	2.64457e-06	1.31949e-06	2.61905e-06	1.31925e-06	1.31066e-06	1.29136e-06	5.2774e-06
10	59943180	59943203	24	+							189780	106	0	0	0	0	2	1	10	6	9	8	9	9	4	3	15	8	15	7	0	3	25	26	22	30	0	2	3	3	3	3	1.32228e-06	1.31949e-06	1.30953e-06	1.31925e-06	3.93199e-06	2.58271e-06	9.67523e-06
10	60131244	60131286	43	+	Spock2			YES			190225	31	0	0	1	0	0	0	2	3	3	1	1	0	4	4	6	4	1	1	1	0	8	2	14	6	1	0	3	2	3	3	1.32228e-06	1.31949e-06	2.61905e-06	1.31925e-06	1.31066e-06	1.29136e-06	2.6387e-06
10	60299011	60299060	50	+	Psap			YES	YES	YES	190532	36	0	0	0	1	0	0	6	4	2	1	1	5	4	4	4	1	1	2	0	1	12	7	12	4	0	1	3	3	3	3	1.32228e-06	1.31949e-06	1.30953e-06	2.6385e-06	1.31066e-06	1.29136e-06	6.15696e-06
10	60299692	60299761	70	+	Psap			YES			190541	33	0	0	0	0	0	0	5	2	3	1	4	2	3	3	1	4	1	4	0	0	10	7	7	9	0	0	3	3	3	3	1.32228e-06	1.31949e-06	1.30953e-06	1.31925e-06	1.31066e-06	1.29136e-06	5.2774e-06
10	60300024	60300100	77	+	Psap			YES	YES	YES	190546	83	1	1	0	0	0	0	11	4	11	6	3	5	10	11	3	6	6	5	2	0	26	14	24	17	2	0	3	3	3	3	2.64457e-06	2.63899e-06	1.30953e-06	1.31925e-06	1.31066e-06	1.29136e-06	1.05548e-05
10	60300409	60300476	68	+	Psap			YES			190552	42	0	0	0	0	1	1	4	0	2	3	3	5	6	4	4	3	2	4	0	2	6	11	14	9	0	2	2	3	3	3	1.32228e-06	1.31949e-06	1.30953e-06	1.31925e-06	2.62133e-06	2.58271e-06	4.39783e-06
10	60300624	60300695	72	+	Psap			YES			190556	31	0	0	0	1	1	0	4	5	3	3	1	1	2	2	2	1	4	1	0	2	12	5	6	6	0	2	3	3	3	3	1.32228e-06	1.31949e-06	1.30953e-06	2.6385e-06	2.62133e-06	1.29136e-06	4.39783e-06
10	60627496	60627515	20	+							190979	19	0	0	0	0	0	0	3	3	0	0	1	0	1	5	2	0	2	2	0	0	6	1	8	4	0	0	2	1	3	2	1.32228e-06	1.31949e-06	1.30953e-06	1.31925e-06	1.31066e-06	1.29136e-06	3.51827e-06
10	60885765	60885788	24	+							191264	41	0	0	0	0	0	0	2	8	3	1	1	0	5	6	4	4	4	3	0	0	13	2	15	11	0	0	3	2	3	3	1.32228e-06	1.31949e-06	1.30953e-06	1.31925e-06	1.31066e-06	1.29136e-06	2.6387e-06
10	61015365	61015382	18	+							191436	27	0	0	0	0	0	0	2	3	2	1	1	1	4	4	5	2	1	1	0	0	7	3	13	4	0	0	3	3	3	3	1.32228e-06	1.31949e-06	1.30953e-06	1.31925e-06	1.31066e-06	1.29136e-06	2.6387e-06
10	61032192	61032210	19	+	Gm20611			YES			191454	19	0	0	0	0	0	0	4	1	1	2	1	0	2	3	3	0	2	0	0	0	6	3	8	2	0	0	3	2	3	1	1.32228e-06	1.31949e-06	1.30953e-06	1.31925e-06	1.31066e-06	1.29136e-06	4.39783e-06
10	61416388	61416418	31	+							191891	67	0	1	0	0	0	0	10	2	7	4	4	2	9	5	7	5	7	4	1	0	19	10	21	16	1	0	3	3	3	3	1.32228e-06	2.63899e-06	1.30953e-06	1.31925e-06	1.31066e-06	1.29136e-06	9.67523e-06
10	61689678	61689719	42	+	Sar1a	YES					192277	44	0	0	0	0	0	0	5	4	1	2	5	7	7	2	4	3	2	2	0	0	10	14	13	7	0	0	3	3	3	3	1.32228e-06	1.31949e-06	1.30953e-06	1.31925e-06	1.31066e-06	1.29136e-06	5.2774e-06
10	61941543	61941567	25	+							192663	20	0	0	0	0	0	0	1	3	4	0	1	2	2	2	3	0	1	1	0	0	8	3	7	2	0	0	3	2	3	2	1.32228e-06	1.31949e-06	1.30953e-06	1.31925e-06	1.31066e-06	1.29136e-06	1.75913e-06
10	62607896	62607917	22	+							193337	42	1	0	0	0	0	0	6	3	3	4	5	0	2	5	2	1	4	6	1	0	12	9	9	11	1	0	3	2	3	3	2.64457e-06	1.31949e-06	1.30953e-06	1.31925e-06	1.31066e-06	1.29136e-06	6.15696e-06
10	62965577	62965605	29	+	Dna2			YES	YES		193676	64	0	0	1	1	0	0	9	3	4	5	4	4	7	9	4	7	2	4	1	1	16	13	20	13	1	1	3	3	3	3	1.32228e-06	1.31949e-06	2.61905e-06	2.6385e-06	1.31066e-06	1.29136e-06	8.79566e-06
10	63186753	63186773	21	+							193992	181	0	0	1	0	0	3	12	12	14	9	18	13	20	16	13	14	14	22	1	3	38	40	49	50	1	1	3	3	3	3	1.32228e-06	1.31949e-06	2.61905e-06	1.31925e-06	1.31066e-06	5.16543e-06	1.14344e-05
10	68022265	68022296	32	+	Rtkn2			YES			197459	46	0	0	0	0	2	0	9	1	7	4	4	2	2	1	6	3	2	3	0	2	17	10	9	8	0	1	3	3	3	3	1.32228e-06	1.31949e-06	1.30953e-06	1.31925e-06	3.93199e-06	1.29136e-06	8.79566e-06
10	69670636	69670655	20	+	Ank3			YES			198954	53	0	1	0	0	0	0	7	5	2	1	5	1	4	9	2	5	6	5	1	0	14	7	15	16	1	0	3	3	3	3	1.32228e-06	2.63899e-06	1.30953e-06	1.31925e-06	1.31066e-06	1.29136e-06	7.03653e-06
10	69897264	69897292	29	+	Ank3			YES			199607	48	0	0	0	0	1	0	3	2	7	6	4	0	2	6	1	5	6	5	0	1	12	10	9	16	0	1	3	2	3	3	1.32228e-06	1.31949e-06	1.30953e-06	1.31925e-06	2.62133e-06	1.29136e-06	3.51827e-06
10	69927588	69927614	27	+	Ank3			YES			199730	44	1	0	0	0	0	0	5	4	4	2	4	3	4	3	2	4	4	4	1	0	13	9	9	12	1	0	3	3	3	3	2.64457e-06	1.31949e-06	1.30953e-06	1.31925e-06	1.31066e-06	1.29136e-06	5.2774e-06
10	69994201	69994250	50	+	Ank3			YES			199970	15	0	0	0	0	0	0	1	3	2	0	0	0	2	3	1	1	2	0	0	0	6	0	6	3	0	0	3	0	3	2	1.32228e-06	1.31949e-06	1.30953e-06	1.31925e-06	1.31066e-06	1.29136e-06	1.75913e-06
10	69994274	69994346	73	+	Ank3			YES	YES		199971	30	0	0	1	1	0	0	8	3	0	2	1	0	5	4	1	1	2	1	1	1	11	3	10	4	1	1	2	2	3	3	1.32228e-06	1.31949e-06	2.61905e-06	2.6385e-06	1.31066e-06	1.29136e-06	7.9161e-06
10	70015370	70015475	106	+	Ank3			YES			200057	31	1	0	0	0	0	0	4	6	3	0	1	1	4	5	2	1	2	1	1	0	13	2	11	4	1	0	3	2	3	3	2.64457e-06	1.31949e-06	1.30953e-06	1.31925e-06	1.31066e-06	1.29136e-06	4.39783e-06
10	70015486	70015530	45	+	Ank3			YES			200058	18	0	0	0	0	0	0	3	2	2	0	0	0	4	3	0	0	3	1	0	0	7	0	7	4	0	0	3	0	2	2	1.32228e-06	1.31949e-06	1.30953e-06	1.31925e-06	1.31066e-06	1.29136e-06	3.51827e-06
10	70210368	70210418	51	+	Mrln			YES			200420	599	5	7	3	5	4	7	88	40	45	62	39	39	51	53	41	43	36	31	15	16	173	140	145	110	3	3	3	3	3	3	7.93371e-06	1.05559e-05	5.2381e-06	7.91549e-06	6.55332e-06	1.03309e-05	7.82814e-05
10	70882102	70882191	90	+	4930533K18Rik,Gm24486			YES	YES		201089	65	2	1	1	0	0	1	14	6	6	1	3	3	3	12	3	1	3	5	4	1	26	7	18	9	3	1	3	3	3	3	3.96685e-06	2.63899e-06	2.61905e-06	1.31925e-06	1.31066e-06	2.58271e-06	1.31935e-05
10	71875609	71875628	20	+							201845	81	0	0	0	0	1	1	8	6	4	6	7	9	6	7	5	10	5	6	0	2	18	22	18	21	0	2	3	3	3	3	1.32228e-06	1.31949e-06	1.30953e-06	1.31925e-06	2.62133e-06	2.58271e-06	7.9161e-06
10	72656395	72656500	106	+	Zwint			YES	YES		202252	63	0	0	0	0	0	1	7	10	4	1	4	8	6	7	2	6	4	3	0	1	21	13	15	13	0	1	3	3	3	3	1.32228e-06	1.31949e-06	1.30953e-06	1.31925e-06	1.31066e-06	2.58271e-06	7.03653e-06
10	72656938	72657066	129	+	Zwint			YES	YES	YES	202256	28	0	0	0	0	0	0	2	4	0	2	1	2	3	2	5	1	3	3	0	0	6	5	10	7	0	0	2	3	3	3	1.32228e-06	1.31949e-06	1.30953e-06	1.31925e-06	1.31066e-06	1.29136e-06	2.6387e-06
10	73239812	73239834	23	+	Pcdh15			YES			202707	81	0	1	2	0	2	3	4	10	7	2	3	8	6	4	9	4	7	9	3	5	21	13	19	20	2	2	3	3	3	3	1.32228e-06	2.63899e-06	3.92858e-06	1.31925e-06	3.93199e-06	5.16543e-06	4.39783e-06
10	73488894	73488912	19	+	Pcdh15			YES			202877	25	0	0	0	0	0	0	6	0	2	3	1	3	1	4	3	0	1	1	0	0	8	7	8	2	0	0	2	3	3	2	1.32228e-06	1.31949e-06	1.30953e-06	1.31925e-06	1.31066e-06	1.29136e-06	6.15696e-06
10	74324409	74324434	26	+	Pcdh15			YES	YES	YES	203378	65	0	1	0	0	0	2	4	8	6	1	5	6	5	5	3	6	8	5	1	2	18	12	13	19	1	1	3	3	3	3	1.32228e-06	2.63899e-06	1.30953e-06	1.31925e-06	1.31066e-06	3.87407e-06	4.39783e-06
10	75045926	75045981	56	+	Rab36			YES			204037	33	0	0	0	0	0	0	3	4	0	2	3	2	3	4	3	2	6	1	0	0	7	7	10	9	0	0	2	3	3	3	1.32228e-06	1.31949e-06	1.30953e-06	1.31925e-06	1.31066e-06	1.29136e-06	3.51827e-06
10	75048241	75048344	104	+	Rab36			YES			204045	51	0	0	0	0	0	0	6	3	3	4	2	0	9	7	3	3	11	0	0	0	12	6	19	14	0	0	3	2	3	2	1.32228e-06	1.31949e-06	1.30953e-06	1.31925e-06	1.31066e-06	1.29136e-06	6.15696e-06
10	75048359	75048382	24	+	Rab36			YES			204046	292	0	0	1	1	1	2	29	20	22	21	30	19	24	29	24	37	20	12	1	4	71	70	77	69	1	3	3	3	3	3	1.32228e-06	1.31949e-06	2.61905e-06	2.6385e-06	2.62133e-06	3.87407e-06	2.6387e-05
10	75051830	75051866	37	+	Rab36			YES			204077	65	0	0	0	0	0	1	4	6	5	3	3	6	6	6	6	9	2	8	0	1	15	12	18	19	0	1	3	3	3	3	1.32228e-06	1.31949e-06	1.30953e-06	1.31925e-06	1.31066e-06	2.58271e-06	4.39783e-06
10	75165867	75165893	27	+	Bcr			YES			204363	26	0	0	0	0	0	0	1	1	4	0	5	1	4	3	3	1	0	3	0	0	6	6	10	4	0	0	3	2	3	2	1.32228e-06	1.31949e-06	1.30953e-06	1.31925e-06	1.31066e-06	1.29136e-06	1.75913e-06
10	75306356	75306373	18	+	Specc1l			YES			204666	22	0	0	0	0	0	0	3	2	2	2	1	1	2	4	4	0	0	1	0	0	7	4	10	1	0	0	3	3	3	1	1.32228e-06	1.31949e-06	1.30953e-06	1.31925e-06	1.31066e-06	1.29136e-06	3.51827e-06
10	75432712	75432730	19	+	Upb1			YES			204817	43	0	0	0	0	0	0	6	4	5	1	5	0	6	3	5	0	4	4	0	0	15	6	14	8	0	0	3	2	3	2	1.32228e-06	1.31949e-06	1.30953e-06	1.31925e-06	1.31066e-06	1.29136e-06	6.15696e-06
10	75442676	75442696	21	+	Gm25545				YES		204829	55	0	0	1	0	0	0	8	2	4	3	8	4	3	10	4	0	4	4	1	0	14	15	17	8	1	0	3	3	3	2	1.32228e-06	1.31949e-06	2.61905e-06	1.31925e-06	1.31066e-06	1.29136e-06	7.9161e-06
10	75468927	75468955	29	+							204857	73	0	0	1	1	0	1	2	4	6	7	5	5	11	10	4	7	5	4	1	2	12	17	25	16	1	2	3	3	3	3	1.32228e-06	1.31949e-06	2.61905e-06	2.6385e-06	1.31066e-06	2.58271e-06	2.6387e-06
10	75756010	75756028	19	+							205201	34	0	0	0	0	0	0	2	0	4	2	2	1	3	7	4	4	1	4	0	0	6	5	14	9	0	0	2	3	3	3	1.32228e-06	1.31949e-06	1.30953e-06	1.31925e-06	1.31066e-06	1.29136e-06	2.6387e-06
10	75936153	75936191	39	+	Chchd10			YES			205412	483	6	4	2	3	3	2	35	39	42	42	40	42	29	47	39	41	28	39	12	8	116	124	115	108	3	3	3	3	3	3	9.25599e-06	6.59746e-06	3.92858e-06	5.277e-06	5.24266e-06	3.87407e-06	3.16644e-05
10	76480444	76480466	23	+	Mcm3ap			YES			205993	34	0	0	0	0	0	0	1	5	2	1	4	3	1	4	4	4	2	3	0	0	8	8	9	9	0	0	3	3	3	3	1.32228e-06	1.31949e-06	1.30953e-06	1.31925e-06	1.31066e-06	1.29136e-06	1.75913e-06
10	76538253	76538316	64	+	Lss			YES			206146	31	0	0	0	0	0	0	3	2	4	1	5	2	4	2	1	2	1	4	0	0	9	8	7	7	0	0	3	3	3	3	1.32228e-06	1.31949e-06	1.30953e-06	1.31925e-06	1.31066e-06	1.29136e-06	3.51827e-06
10	77042790	77042849	60	+	Slc19a1			YES	YES	YES	206694	53	0	0	0	0	0	0	6	5	1	2	4	6	4	7	4	10	3	1	0	0	12	12	15	14	0	0	3	3	3	3	1.32228e-06	1.31949e-06	1.30953e-06	1.31925e-06	1.31066e-06	1.29136e-06	6.15696e-06
10	77981467	77981552	86	+	Cfap410			YES	YES		207899	42	0	0	1	1	1	0	7	7	1	2	3	3	4	4	2	2	3	1	1	2	15	8	10	6	1	2	3	3	3	3	1.32228e-06	1.31949e-06	2.61905e-06	2.6385e-06	2.62133e-06	1.29136e-06	7.03653e-06
10	79708616	79708672	57	+	Bsg			YES			209328	42	0	1	0	0	0	0	5	3	3	1	7	3	8	3	4	0	2	2	1	0	11	11	15	4	1	0	3	3	3	2	1.32228e-06	2.63899e-06	1.30953e-06	1.31925e-06	1.31066e-06	1.29136e-06	5.2774e-06
10	79709551	79709632	82	+	Bsg		YES	YES	YES		209344	52	1	0	0	0	0	0	10	3	1	1	5	5	7	3	3	4	5	4	1	0	14	11	13	13	1	0	3	3	3	3	2.64457e-06	1.31949e-06	1.30953e-06	1.31925e-06	1.31066e-06	1.29136e-06	9.67523e-06
10	79730714	79730764	51	+	Hcn2			YES			209475	27	0	0	1	0	0	0	4	3	2	0	1	2	4	3	3	3	0	1	1	0	9	3	10	4	1	0	3	2	3	2	1.32228e-06	1.31949e-06	2.61905e-06	1.31925e-06	1.31066e-06	1.29136e-06	4.39783e-06
10	79809376	79809420	45	+	Palm			YES			209695	140	1	0	0	0	1	2	12	10	8	9	6	7	11	11	15	18	19	10	1	3	30	22	37	47	1	2	3	3	3	3	2.64457e-06	1.31949e-06	1.30953e-06	1.31925e-06	2.62133e-06	3.87407e-06	1.14344e-05
10	79858866	79858916	51	+	Ptbp1			YES	YES		209850	33	0	0	0	0	0	1	4	1	5	4	3	0	1	3	3	1	5	2	0	1	10	7	7	8	0	1	3	2	3	3	1.32228e-06	1.31949e-06	1.30953e-06	1.31925e-06	1.31066e-06	2.58271e-06	4.39783e-06
10	79891482	79891500	19	+	Cfd				YES	YES	209945	35	0	0	0	0	0	0	5	6	4	5	1	3	3	1	2	2	1	2	0	0	15	9	6	5	0	0	3	3	3	3	1.32228e-06	1.31949e-06	1.30953e-06	1.31925e-06	1.31066e-06	1.29136e-06	5.2774e-06
10	79933686	79933711	26	+	Arid3a			YES			210029	295	2	3	2	1	2	1	36	22	30	17	26	16	26	23	32	14	23	19	7	4	88	59	81	56	3	3	3	3	3	3	3.96685e-06	5.27797e-06	3.92858e-06	2.6385e-06	3.93199e-06	2.58271e-06	3.2544e-05
10	79985521	79985607	87	+	Gm26243				YES		210222	65	0	0	2	0	0	1	12	4	4	9	2	3	4	10	0	6	3	5	2	1	20	14	14	14	1	1	3	3	2	3	1.32228e-06	1.31949e-06	3.92858e-06	1.31925e-06	1.31066e-06	2.58271e-06	1.14344e-05
10	79998663	79998696	34	+	Abca7			YES			210265	20	0	0	0	0	0	0	2	2	2	1	1	3	4	1	1	2	1	0	0	0	6	5	6	3	0	0	3	3	3	2	1.32228e-06	1.31949e-06	1.30953e-06	1.31925e-06	1.31066e-06	1.29136e-06	2.6387e-06
10	80002631	80002717	87	+	Abca7				YES	YES	210308	25	0	1	0	0	0	0	1	3	5	1	0	2	3	2	3	2	1	1	1	0	9	3	8	4	1	0	3	2	3	3	1.32228e-06	2.63899e-06	1.30953e-06	1.31925e-06	1.31066e-06	1.29136e-06	1.75913e-06
10	80011726	80011801	76	+	Abca7				YES	YES	210391	69	1	0	1	0	0	1	12	5	5	6	7	4	2	9	5	4	4	3	2	1	22	17	16	11	2	1	3	3	3	3	2.64457e-06	1.31949e-06	2.61905e-06	1.31925e-06	1.31066e-06	2.58271e-06	1.14344e-05
10	80013454	80013518	65	+	Abca7			YES			210399	82	0	0	0	1	0	0	7	2	5	2	9	8	14	10	5	8	7	4	0	1	14	19	29	19	0	1	3	3	3	3	1.32228e-06	1.31949e-06	1.30953e-06	2.6385e-06	1.31066e-06	1.29136e-06	7.03653e-06
10	80108817	80108838	22	+							210627	43	1	0	0	0	1	0	4	4	3	5	2	4	4	3	3	4	1	4	1	1	11	11	10	9	1	1	3	3	3	3	2.64457e-06	1.31949e-06	1.30953e-06	1.31925e-06	2.62133e-06	1.29136e-06	4.39783e-06
10	80125883	80125910	28	+	Stk11			YES			210711	67	0	1	0	0	0	1	9	5	2	0	6	7	6	7	8	3	7	5	1	1	16	13	21	15	1	1	3	2	3	3	1.32228e-06	2.63899e-06	1.30953e-06	1.31925e-06	1.31066e-06	2.58271e-06	8.79566e-06
10	80142722	80142785	64	+	Atp5d			YES			210791	71	0	1	1	0	0	0	6	9	4	4	7	5	8	4	3	3	10	6	2	0	19	16	15	19	2	0	3	3	3	3	1.32228e-06	2.63899e-06	2.61905e-06	1.31925e-06	1.31066e-06	1.29136e-06	6.15696e-06
10	80142818	80142869	52	+	Atp5d			YES			210793	23	0	0	0	0	0	0	3	3	1	1	0	3	4	3	1	1	2	1	0	0	7	4	8	4	0	0	3	2	3	3	1.32228e-06	1.31949e-06	1.30953e-06	1.31925e-06	1.31066e-06	1.29136e-06	3.51827e-06
10	80170609	80170649	41	+	Cirbp			YES	YES		210961	107	0	1	0	0	1	0	6	5	10	4	7	5	16	9	11	17	8	7	1	1	21	16	36	32	1	1	3	3	3	3	1.32228e-06	2.63899e-06	1.30953e-06	1.31925e-06	2.62133e-06	1.29136e-06	6.15696e-06
10	80170836	80170903	68	+	Cirbp			YES	YES		210965	25	0	0	0	0	0	0	2	2	2	3	2	0	1	5	2	5	0	1	0	0	6	5	8	6	0	0	3	2	3	2	1.32228e-06	1.31949e-06	1.30953e-06	1.31925e-06	1.31066e-06	1.29136e-06	2.6387e-06
10	80238053	80238095	43	+	Pwwp3a			YES	YES		211130	14	0	0	0	0	0	0	2	3	2	1	0	0	2	2	2	0	0	0	0	0	7	1	6	0	0	0	3	1	3	0	1.32228e-06	1.31949e-06	1.30953e-06	1.31925e-06	1.31066e-06	1.29136e-06	2.6387e-06
10	80240307	80240345	39	+	Pwwp3a			YES	YES		211158	39	0	1	0	1	0	0	6	3	1	2	2	3	4	4	4	2	5	1	1	1	10	7	12	8	1	1	3	3	3	3	1.32228e-06	2.63899e-06	1.30953e-06	2.6385e-06	1.31066e-06	1.29136e-06	6.15696e-06
10	80278867	80278910	44	+	Dazap1			YES			211369	20	0	0	0	1	0	0	2	2	2	1	2	0	2	3	1	0	3	1	0	1	6	3	6	4	0	1	3	2	3	2	1.32228e-06	1.31949e-06	1.30953e-06	2.6385e-06	1.31066e-06	1.29136e-06	2.6387e-06
10	80280589	80280647	59	+	Dazap1			YES	YES		211381	141	0	0	0	0	0	0	9	8	15	7	9	6	11	15	11	28	10	12	0	0	32	22	37	50	0	0	3	3	3	3	1.32228e-06	1.31949e-06	1.30953e-06	1.31925e-06	1.31066e-06	1.29136e-06	8.79566e-06
10	80301723	80301799	77	+	Apc2			YES	YES		211507	28	0	0	0	0	0	0	6	2	3	1	1	2	1	2	3	3	2	2	0	0	11	4	6	7	0	0	3	3	3	3	1.32228e-06	1.31949e-06	1.30953e-06	1.31925e-06	1.31066e-06	1.29136e-06	6.15696e-06
10	80302025	80302080	56	+	Apc2			YES			211511	79	0	1	0	0	0	0	9	3	5	8	6	3	9	9	8	8	5	5	1	0	17	17	26	18	1	0	3	3	3	3	1.32228e-06	2.63899e-06	1.30953e-06	1.31925e-06	1.31066e-06	1.29136e-06	8.79566e-06
10	80305428	80305479	52	+	Apc2			YES			211540	19	0	0	0	0	0	0	2	4	3	1	0	1	0	3	3	1	0	1	0	0	9	2	6	2	0	0	3	2	2	2	1.32228e-06	1.31949e-06	1.30953e-06	1.31925e-06	1.31066e-06	1.29136e-06	2.6387e-06
10	80360517	80360565	49	+	Plk5				YES	YES	211744	14	0	0	0	0	0	0	4	2	0	0	0	0	3	1	2	0	2	0	0	0	6	0	6	2	0	0	2	0	3	1	1.32228e-06	1.31949e-06	1.30953e-06	1.31925e-06	1.31066e-06	1.29136e-06	4.39783e-06
10	80639889	80639927	39	+	Csnk1g2			YES	YES		212270	26	0	0	0	0	2	0	4	3	3	0	0	2	4	1	1	3	2	1	0	2	10	2	6	6	0	1	3	1	3	3	1.32228e-06	1.31949e-06	1.30953e-06	1.31925e-06	3.93199e-06	1.29136e-06	4.39783e-06
10	80704559	80704640	82	+	Izumo4			YES	YES	YES	212389	23	0	0	0	0	0	0	6	5	2	0	1	0	4	2	1	1	0	1	0	0	13	1	7	2	0	0	3	1	3	2	1.32228e-06	1.31949e-06	1.30953e-06	1.31925e-06	1.31066e-06	1.29136e-06	6.15696e-06
10	80772956	80773008	53	+	Dot1l			YES			212548	26	0	0	0	0	0	0	4	2	1	0	2	2	4	5	0	1	2	3	0	0	7	4	9	6	0	0	3	2	2	3	1.32228e-06	1.31949e-06	1.30953e-06	1.31925e-06	1.31066e-06	1.29136e-06	4.39783e-06
10	80780976	80781015	40	+	Dot1l			YES			212622	31	0	0	0	0	0	0	4	3	2	1	4	1	5	4	4	0	2	1	0	0	9	6	13	3	0	0	3	3	3	2	1.32228e-06	1.31949e-06	1.30953e-06	1.31925e-06	1.31066e-06	1.29136e-06	4.39783e-06
10	80791553	80791616	64	+	Dot1l			YES	YES	YES	212763	210	0	1	2	0	1	0	27	20	18	10	12	15	18	22	14	14	15	21	3	1	65	37	54	50	2	1	3	3	3	3	1.32228e-06	2.63899e-06	3.92858e-06	1.31925e-06	2.62133e-06	1.29136e-06	2.46279e-05
10	80791666	80791725	60	+	Dot1l			YES			212765	31	0	0	0	0	0	0	4	1	3	2	2	3	2	5	1	3	4	1	0	0	8	7	8	8	0	0	3	3	3	3	1.32228e-06	1.31949e-06	1.30953e-06	1.31925e-06	1.31066e-06	1.29136e-06	4.39783e-06
10	80791831	80792114	284	+	Dot1l	YES					212768	173	0	0	0	0	2	1	21	16	14	15	20	18	8	11	9	24	8	6	0	3	51	53	28	38	0	2	3	3	3	3	1.32228e-06	1.31949e-06	1.30953e-06	1.31925e-06	3.93199e-06	2.58271e-06	1.93505e-05
10	80792343	80792379	37	+	Dot1l	YES					212773	58	0	0	0	0	0	0	6	2	6	7	4	8	2	2	8	4	7	2	0	0	14	19	12	13	0	0	3	3	3	3	1.32228e-06	1.31949e-06	1.30953e-06	1.31925e-06	1.31066e-06	1.29136e-06	6.15696e-06
10	80793180	80793261	82	+	Dot1l	YES					212790	34	0	0	0	0	0	0	1	3	6	2	4	3	3	3	1	3	1	4	0	0	10	9	7	8	0	0	3	3	3	3	1.32228e-06	1.31949e-06	1.30953e-06	1.31925e-06	1.31066e-06	1.29136e-06	1.75913e-06
10	80793328	80793428	101	+	Dot1l	YES					212792	150	0	0	1	0	2	2	18	11	9	5	12	10	15	17	12	4	16	16	1	4	38	27	44	36	1	2	3	3	3	3	1.32228e-06	1.31949e-06	2.61905e-06	1.31925e-06	3.93199e-06	3.87407e-06	1.67118e-05
10	80793428	80793468	41	+	Dot1l	YES					212793	351	2	1	1	2	2	2	36	26	31	29	25	20	22	34	22	38	35	23	4	6	93	74	78	96	3	3	3	3	3	3	3.96685e-06	2.63899e-06	2.61905e-06	3.95775e-06	3.93199e-06	3.87407e-06	3.2544e-05
10	80828081	80828196	116	+	Oaz1			YES	YES		212920	45	0	1	1	2	1	0	4	6	1	4	2	7	3	6	4	2	0	1	2	3	11	13	13	3	2	2	3	3	3	2	1.32228e-06	2.63899e-06	2.61905e-06	3.95775e-06	2.62133e-06	1.29136e-06	4.39783e-06
10	80828373	80828436	64	+	Oaz1			YES	YES	YES	212925	98	0	0	0	1	0	0	13	7	11	4	17	11	6	7	4	8	3	6	0	1	31	32	17	17	0	1	3	3	3	3	1.32228e-06	1.31949e-06	1.30953e-06	2.6385e-06	1.31066e-06	1.29136e-06	1.23139e-05
10	80862543	80862659	117	+	Sppl2b			YES			213023	51	0	0	0	0	0	0	5	3	5	0	6	9	1	5	5	5	4	3	0	0	13	15	11	12	0	0	3	2	3	3	1.32228e-06	1.31949e-06	1.30953e-06	1.31925e-06	1.31066e-06	1.29136e-06	5.2774e-06
10	80867277	80867366	90	+	Sppl2b	YES					213084	34	0	0	0	0	0	0	7	3	2	0	1	2	5	9	1	1	1	2	0	0	12	3	15	4	0	0	3	2	3	3	1.32228e-06	1.31949e-06	1.30953e-06	1.31925e-06	1.31066e-06	1.29136e-06	7.03653e-06
10	81079729	81079757	29	+	Thop1			YES			213455	21	0	0	0	0	0	0	3	2	3	0	2	1	2	1	3	3	1	0	0	0	8	3	6	4	0	0	3	2	3	2	1.32228e-06	1.31949e-06	1.30953e-06	1.31925e-06	1.31066e-06	1.29136e-06	3.51827e-06
10	81119190	81119222	33	+	Map2k2			YES			213598	23	0	0	0	0	0	0	3	3	0	2	1	2	4	3	0	2	2	1	0	0	6	5	7	5	0	0	2	3	2	3	1.32228e-06	1.31949e-06	1.30953e-06	1.31925e-06	1.31066e-06	1.29136e-06	3.51827e-06
10	81120147	81120225	79	+	Map2k2			YES			213611	40	0	0	0	0	0	1	5	2	4	2	4	3	2	5	2	3	2	5	0	1	11	9	9	10	0	1	3	3	3	3	1.32228e-06	1.31949e-06	1.30953e-06	1.31925e-06	1.31066e-06	2.58271e-06	5.2774e-06
10	81121813	81121867	55	+	Map2k2			YES			213633	41	0	0	0	0	0	0	4	5	1	5	4	3	6	2	1	2	3	5	0	0	10	12	9	10	0	0	3	3	3	3	1.32228e-06	1.31949e-06	1.30953e-06	1.31925e-06	1.31066e-06	1.29136e-06	4.39783e-06
10	81158388	81158411	24	+							213824	27	0	0	0	0	0	0	4	4	1	2	2	1	5	1	1	4	0	2	0	0	9	5	7	6	0	0	3	3	3	2	1.32228e-06	1.31949e-06	1.30953e-06	1.31925e-06	1.31066e-06	1.29136e-06	4.39783e-06
10	81180461	81180537	77	+	Eef2			YES	YES		213900	37	0	0	0	0	0	0	6	5	2	1	0	2	3	8	1	3	3	3	0	0	13	3	12	9	0	0	3	2	3	3	1.32228e-06	1.31949e-06	1.30953e-06	1.31925e-06	1.31066e-06	1.29136e-06	6.15696e-06
10	81181774	81181820	47	+	Eef2			YES			213922	71	0	2	0	0	1	0	16	7	4	4	7	2	6	7	5	5	3	2	2	1	27	13	18	10	1	1	3	3	3	3	1.32228e-06	3.95848e-06	1.30953e-06	1.31925e-06	2.62133e-06	1.29136e-06	1.49526e-05
10	81242987	81243030	44	+	Zfr2			YES	YES		214134	15	0	0	0	0	0	0	3	2	2	0	0	1	3	1	2	1	0	0	0	0	7	1	6	1	0	0	3	1	3	1	1.32228e-06	1.31949e-06	1.30953e-06	1.31925e-06	1.31066e-06	1.29136e-06	3.51827e-06
10	81244962	81245006	45	+	Zfr2			YES			214158	27	0	0	0	0	0	0	3	2	2	1	0	3	1	4	2	2	1	6	0	0	7	4	7	9	0	0	3	2	3	3	1.32228e-06	1.31949e-06	1.30953e-06	1.31925e-06	1.31066e-06	1.29136e-06	3.51827e-06
10	81245286	81245321	36	+	Zfr2			YES			214161	123	0	1	0	1	3	2	16	8	9	5	8	8	14	9	9	7	9	14	1	6	33	21	32	30	1	3	3	3	3	3	1.32228e-06	2.63899e-06	1.30953e-06	2.6385e-06	5.24266e-06	3.87407e-06	1.49526e-05
10	81246506	81246553	48	+	Zfr2			YES			214171	28	0	0	0	0	0	0	2	4	0	2	2	1	6	3	1	2	3	2	0	0	6	5	10	7	0	0	2	3	3	3	1.32228e-06	1.31949e-06	1.30953e-06	1.31925e-06	1.31066e-06	1.29136e-06	2.6387e-06
10	81249199	81249295	97	+	Zfr2			YES	YES	YES	214192	88	0	0	1	0	0	0	19	12	5	2	2	1	11	10	6	3	7	9	1	0	36	5	27	19	1	0	3	3	3	3	1.32228e-06	1.31949e-06	2.61905e-06	1.31925e-06	1.31066e-06	1.29136e-06	1.75913e-05
10	81249500	81249558	59	+	Zfr2			YES			214196	34	0	0	0	0	1	0	6	2	2	0	4	1	4	6	1	2	1	4	0	1	10	5	11	7	0	1	3	2	3	3	1.32228e-06	1.31949e-06	1.30953e-06	1.31925e-06	2.62133e-06	1.29136e-06	6.15696e-06
10	81258386	81258449	64	+	Matk			YES			214268	35	0	0	0	0	1	0	3	1	4	1	2	2	2	3	5	3	4	4	0	1	8	5	10	11	0	1	3	3	3	3	1.32228e-06	1.31949e-06	1.30953e-06	1.31925e-06	2.62133e-06	1.29136e-06	3.51827e-06
10	81261869	81261957	89	+	Matk	YES					214314	649	1	2	5	2	5	5	73	58	69	36	49	50	59	59	57	40	37	42	8	12	200	135	175	119	3	3	3	3	3	3	2.64457e-06	3.95848e-06	7.85716e-06	3.95775e-06	7.86398e-06	7.74814e-06	6.50879e-05
10	81272673	81272747	75	+	Apba3			YES	YES	YES	214395	27	0	0	0	0	1	1	7	2	1	0	1	3	5	3	0	1	0	2	0	2	10	4	8	3	0	2	3	2	2	2	1.32228e-06	1.31949e-06	1.30953e-06	1.31925e-06	2.62133e-06	2.58271e-06	7.03653e-06
10	81304598	81304670	73	+	Pip5k1c			YES			214521	168	1	0	2	0	0	1	18	11	16	3	14	10	16	19	16	14	15	12	3	1	45	27	51	41	2	1	3	3	3	3	2.64457e-06	1.31949e-06	3.92858e-06	1.31925e-06	1.31066e-06	2.58271e-06	1.67118e-05
10	81309430	81309472	43	+	Pip5k1c			YES			214576	22	0	0	0	0	0	0	3	2	1	0	2	2	2	4	3	1	1	1	0	0	6	4	9	3	0	0	3	2	3	3	1.32228e-06	1.31949e-06	1.30953e-06	1.31925e-06	1.31066e-06	1.29136e-06	3.51827e-06
10	81311477	81311612	136	+	Pip5k1c			YES			214602	51	0	0	1	0	1	0	10	4	2	3	1	6	7	7	1	4	3	1	1	1	16	10	15	8	1	1	3	3	3	3	1.32228e-06	1.31949e-06	2.61905e-06	1.31925e-06	2.62133e-06	1.29136e-06	9.67523e-06
10	81312821	81312862	42	+	Pip5k1c			YES			214620	31	0	0	0	0	0	0	7	0	3	2	3	0	4	3	3	1	4	1	0	0	10	5	10	6	0	0	2	2	3	3	1.32228e-06	1.31949e-06	1.30953e-06	1.31925e-06	1.31066e-06	1.29136e-06	7.03653e-06
10	81313054	81313238	185	+	Pip5k1c	YES					214625	36	1	0	0	0	0	0	9	2	4	0	0	2	8	3	5	0	1	1	1	0	15	2	16	2	1	0	3	1	3	2	2.64457e-06	1.31949e-06	1.30953e-06	1.31925e-06	1.31066e-06	1.29136e-06	8.79566e-06
10	81313242	81313334	93	+	Pip5k1c			YES			214626	80	0	0	1	2	0	0	10	9	11	1	4	7	11	7	4	4	3	6	1	2	30	12	22	13	1	1	3	3	3	3	1.32228e-06	1.31949e-06	2.61905e-06	3.95775e-06	1.31066e-06	1.29136e-06	9.67523e-06
10	81313912	81313972	61	+	Pip5k1c			YES			214636	159	0	0	1	1	0	2	18	15	11	7	8	13	15	15	11	13	14	15	1	3	44	28	41	42	1	2	3	3	3	3	1.32228e-06	1.31949e-06	2.61905e-06	2.6385e-06	1.31066e-06	3.87407e-06	1.67118e-05
10	81317121	81317243	123	+	Pip5k1c			YES	YES		214683	31	0	0	0	0	0	0	4	5	3	2	2	0	3	3	1	2	3	3	0	0	12	4	7	8	0	0	3	2	3	3	1.32228e-06	1.31949e-06	1.30953e-06	1.31925e-06	1.31066e-06	1.29136e-06	4.39783e-06
10	81317673	81317722	50	+	Pip5k1c			YES			214688	30	0	0	0	0	0	1	5	3	1	3	1	0	3	3	0	4	2	4	0	1	9	4	6	10	0	1	3	2	2	3	1.32228e-06	1.31949e-06	1.30953e-06	1.31925e-06	1.31066e-06	2.58271e-06	5.2774e-06
10	81371979	81372002	24	+							214843	23	0	0	0	0	1	0	3	1	3	1	0	0	1	3	3	3	2	2	0	1	7	1	7	7	0	1	3	1	3	3	1.32228e-06	1.31949e-06	1.30953e-06	1.31925e-06	2.62133e-06	1.29136e-06	3.51827e-06
10	81386330	81386369	40	+	Dohh,Gm48551,Mir6913			YES	YES		214884	73	0	0	1	0	0	1	8	6	4	3	8	2	9	8	6	1	10	6	1	1	18	13	23	17	1	1	3	3	3	3	1.32228e-06	1.31949e-06	2.61905e-06	1.31925e-06	1.31066e-06	2.58271e-06	7.9161e-06
10	81387609	81387644	36	+	Dohh	YES					214900	24	0	0	0	0	0	0	2	2	2	1	2	1	4	3	2	3	0	2	0	0	6	4	9	5	0	0	3	3	3	2	1.32228e-06	1.31949e-06	1.30953e-06	1.31925e-06	1.31066e-06	1.29136e-06	2.6387e-06
10	81390239	81390312	74	+	Gm48551,Gm48552		YES	YES	YES		214918	51	0	0	0	0	0	0	7	11	8	5	1	4	3	5	2	2	2	1	0	0	26	10	10	5	0	0	3	3	3	3	1.32228e-06	1.31949e-06	1.30953e-06	1.31925e-06	1.31066e-06	1.29136e-06	7.03653e-06
10	81561020	81561054	35	+	Tle5			YES	YES		215176	28	0	0	0	0	0	1	3	2	3	1	0	2	2	3	1	4	3	3	0	1	8	3	6	10	0	1	3	2	3	3	1.32228e-06	1.31949e-06	1.30953e-06	1.31925e-06	1.31066e-06	2.58271e-06	3.51827e-06
10	81564328	81564429	102	+	Tle5			YES	YES		215201	32	0	0	0	0	0	0	4	3	4	2	0	4	6	4	0	1	4	0	0	0	11	6	10	5	0	0	3	2	2	2	1.32228e-06	1.31949e-06	1.30953e-06	1.31925e-06	1.31066e-06	1.29136e-06	4.39783e-06
10	81564565	81564634	70	+	Tle5			YES	YES		215204	22	0	0	0	0	0	0	5	2	2	0	1	2	0	5	2	0	0	3	0	0	9	3	7	3	0	0	3	2	2	1	1.32228e-06	1.31949e-06	1.30953e-06	1.31925e-06	1.31066e-06	1.29136e-06	5.2774e-06
10	81575358	81575445	88	+	Tle2		YES	YES	YES		215243	23	0	0	0	0	0	1	7	2	3	1	0	1	4	2	2	0	0	0	0	1	12	2	8	0	0	1	3	2	3	0	1.32228e-06	1.31949e-06	1.30953e-06	1.31925e-06	1.31066e-06	2.58271e-06	7.03653e-06
10	81580763	81580849	87	+	Tle2			YES	YES		215293	33	0	0	1	0	0	0	3	3	6	2	2	0	2	6	4	2	1	1	1	0	12	4	12	4	1	0	3	2	3	3	1.32228e-06	1.31949e-06	2.61905e-06	1.31925e-06	1.31066e-06	1.29136e-06	3.51827e-06
10	81582584	81582697	114	+	Tle2			YES	YES		215306	38	1	0	1	0	0	0	7	10	3	1	2	1	3	4	4	1	0	0	2	0	20	4	11	1	2	0	3	3	3	1	2.64457e-06	1.31949e-06	2.61905e-06	1.31925e-06	1.31066e-06	1.29136e-06	7.03653e-06
10	81640087	81640180	94	+	Ankrd24	YES					215475	18	0	0	0	0	0	0	5	3	1	0	0	1	2	5	0	0	0	1	0	0	9	1	7	1	0	0	3	1	2	1	1.32228e-06	1.31949e-06	1.30953e-06	1.31925e-06	1.31066e-06	1.29136e-06	5.2774e-06
10	81642218	81642281	64	+	Ankrd24			YES			215497	30	0	0	0	0	0	0	2	3	3	2	4	3	4	2	4	2	0	1	0	0	8	9	10	3	0	0	3	3	3	2	1.32228e-06	1.31949e-06	1.30953e-06	1.31925e-06	1.31066e-06	1.29136e-06	2.6387e-06
10	82625604	82625630	27	+							216253	21	0	0	0	0	0	0	1	5	1	1	1	1	2	1	3	1	0	4	0	0	7	3	6	5	0	0	3	3	3	2	1.32228e-06	1.31949e-06	1.30953e-06	1.31925e-06	1.31066e-06	1.29136e-06	1.75913e-06
10	82955089	82955125	37	+							216751	113	1	1	1	1	6	1	8	3	3	22	7	10	6	6	3	12	11	11	3	8	14	39	15	34	3	3	3	3	3	3	2.64457e-06	2.63899e-06	2.61905e-06	2.6385e-06	9.17465e-06	2.58271e-06	7.9161e-06
10	83168698	83168718	21	+	Chst11			YES			217202	45	0	0	0	0	0	0	9	4	4	0	5	4	2	9	4	1	1	2	0	0	17	9	15	4	0	0	3	2	3	3	1.32228e-06	1.31949e-06	1.30953e-06	1.31925e-06	1.31066e-06	1.29136e-06	8.79566e-06
10	83571874	83571934	61	+	Washc4			YES			217705	70	0	0	0	0	1	0	9	5	6	3	9	6	8	7	4	5	7	0	0	1	20	18	19	12	0	1	3	3	3	2	1.32228e-06	1.31949e-06	1.30953e-06	1.31925e-06	2.62133e-06	1.29136e-06	8.79566e-06
10	83571964	83572047	84	+	Washc4			YES			217706	27	0	0	0	0	0	1	2	1	3	1	2	1	7	6	0	0	1	2	0	1	6	4	13	3	0	1	3	3	2	2	1.32228e-06	1.31949e-06	1.30953e-06	1.31925e-06	1.31066e-06	2.58271e-06	2.6387e-06
10	83590879	83590941	63	+	Washc4			YES			217769	45	0	0	0	0	1	2	5	4	4	3	5	3	5	3	4	3	2	1	0	3	13	11	12	6	0	2	3	3	3	3	1.32228e-06	1.31949e-06	1.30953e-06	1.31925e-06	2.62133e-06	3.87407e-06	5.2774e-06
10	85885325	85885348	24	+	Pwp1			YES			220223	55	0	0	0	0	0	0	5	5	1	0	7	4	4	7	5	9	3	5	0	0	11	11	16	17	0	0	3	2	3	3	1.32228e-06	1.31949e-06	1.30953e-06	1.31925e-06	1.31066e-06	1.29136e-06	5.2774e-06
10	86764002	86764020	19	+	Ttc41,Gm49358			YES			221077	48	0	0	0	1	1	0	4	3	7	3	5	2	1	1	9	5	3	3	0	2	14	10	11	11	0	2	3	3	3	3	1.32228e-06	1.31949e-06	1.30953e-06	2.6385e-06	2.62133e-06	1.29136e-06	4.39783e-06
10	86991262	86991283	22	+	Gm16271			YES			221377	46	0	1	0	0	1	0	2	3	5	5	3	3	3	7	2	2	3	6	1	1	10	11	12	11	1	1	3	3	3	3	1.32228e-06	2.63899e-06	1.30953e-06	1.31925e-06	2.62133e-06	1.29136e-06	2.6387e-06
10	89218180	89218199	20	+							223112	56	0	0	1	0	0	0	9	7	5	1	3	1	4	10	3	7	2	3	1	0	21	5	17	12	1	0	3	3	3	3	1.32228e-06	1.31949e-06	2.61905e-06	1.31925e-06	1.31066e-06	1.29136e-06	8.79566e-06
10	89772675	89772735	61	+	Uhrf1bp1l	YES					223533	122	0	0	1	0	0	1	14	9	9	3	14	4	6	13	8	13	12	15	1	1	32	21	27	40	1	1	3	3	3	3	1.32228e-06	1.31949e-06	2.61905e-06	1.31925e-06	1.31066e-06	2.58271e-06	1.31935e-05
10	89784917	89784987	71	+	Uhrf1bp1l			YES			223560	30	0	0	0	0	0	0	5	4	2	0	3	0	4	5	1	1	3	2	0	0	11	3	10	6	0	0	3	1	3	3	1.32228e-06	1.31949e-06	1.30953e-06	1.31925e-06	1.31066e-06	1.29136e-06	5.2774e-06
10	89806554	89806583	30	+	Uhrf1bp1l			YES			223627	71	0	0	0	0	1	2	10	5	3	1	8	6	8	5	8	8	5	1	0	3	18	15	21	14	0	2	3	3	3	3	1.32228e-06	1.31949e-06	1.30953e-06	1.31925e-06	2.62133e-06	3.87407e-06	9.67523e-06
10	90966089	90966180	92	+	Anks1b			YES			225586	210	1	0	2	0	1	1	24	20	21	18	17	10	19	18	16	14	14	14	3	2	65	45	53	42	2	2	3	3	3	3	2.64457e-06	1.31949e-06	3.92858e-06	1.31925e-06	2.62133e-06	2.58271e-06	2.19892e-05
10	93232961	93232997	37	+	Cdk17			YES			227196	24	0	0	0	0	0	0	8	3	2	1	0	0	2	7	0	1	0	0	0	0	13	1	9	1	0	0	3	1	2	1	1.32228e-06	1.31949e-06	1.30953e-06	1.31925e-06	1.31066e-06	1.29136e-06	7.9161e-06
10	93861735	93861763	29	+							227916	24	0	0	0	0	0	0	6	2	1	0	3	1	3	4	0	1	2	1	0	0	9	4	7	4	0	0	3	2	2	3	1.32228e-06	1.31949e-06	1.30953e-06	1.31925e-06	1.31066e-06	1.29136e-06	6.15696e-06
10	95701829	95701864	36	+							229830	42	1	0	0	0	0	0	3	0	6	4	6	5	3	4	4	2	1	3	1	0	9	15	11	6	1	0	2	3	3	3	2.64457e-06	1.31949e-06	1.30953e-06	1.31925e-06	1.31066e-06	1.29136e-06	3.51827e-06
10	95844428	95844448	21	+	Gm47719			YES			229952	67	2	0	1	1	0	0	4	5	7	10	6	5	2	6	8	4	4	2	3	1	16	21	16	10	2	1	3	3	3	3	3.96685e-06	1.31949e-06	2.61905e-06	2.6385e-06	1.31066e-06	1.29136e-06	4.39783e-06
10	95993288	95993319	32	+	Eea1	YES					230090	20	0	0	0	0	0	0	2	4	0	1	3	1	3	2	1	1	0	2	0	0	6	5	6	3	0	0	2	3	3	2	1.32228e-06	1.31949e-06	1.30953e-06	1.31925e-06	1.31066e-06	1.29136e-06	2.6387e-06
10	96719130	96719147	18	+							230692	21	0	0	0	0	0	0	3	4	1	0	2	0	2	4	2	3	0	0	0	0	8	2	8	3	0	0	3	1	3	1	1.32228e-06	1.31949e-06	1.30953e-06	1.31925e-06	1.31066e-06	1.29136e-06	3.51827e-06
10	98968696	98968730	35	+	Atp2b1		YES		YES		231945	43	0	0	0	1	0	0	4	2	4	1	2	1	4	7	5	5	4	3	0	1	10	4	16	12	0	1	3	3	3	3	1.32228e-06	1.31949e-06	1.30953e-06	2.6385e-06	1.31066e-06	1.29136e-06	4.39783e-06
10	98979624	98979660	37	+	Atp2b1			YES			231987	27	0	0	0	0	0	0	2	2	4	2	2	1	6	4	1	0	1	2	0	0	8	5	11	3	0	0	3	3	3	2	1.32228e-06	1.31949e-06	1.30953e-06	1.31925e-06	1.31066e-06	1.29136e-06	2.6387e-06
10	98986894	98986937	44	+	Atp2b1				YES	YES	232020	32	0	1	0	0	0	0	5	3	4	1	2	0	5	4	2	0	3	2	1	0	12	3	11	5	1	0	3	2	3	2	1.32228e-06	2.63899e-06	1.30953e-06	1.31925e-06	1.31066e-06	1.29136e-06	5.2774e-06
10	98987006	98987034	29	+	Atp2b1				YES	YES	232023	31	0	0	0	0	0	0	3	0	3	2	1	0	3	7	6	1	1	4	0	0	6	3	16	6	0	0	2	2	3	3	1.32228e-06	1.31949e-06	1.30953e-06	1.31925e-06	1.31066e-06	1.29136e-06	3.51827e-06
10	98987089	98987146	58	+	Atp2b1			YES	YES	YES	232024	28	0	0	0	0	0	0	3	1	3	1	3	3	5	4	2	0	1	2	0	0	7	7	11	3	0	0	3	3	3	2	1.32228e-06	1.31949e-06	1.30953e-06	1.31925e-06	1.31066e-06	1.29136e-06	3.51827e-06
10	99015249	99015277	29	+	Atp2b1			YES			232187	22	0	0	0	0	0	0	3	3	3	1	0	1	0	6	1	1	0	3	0	0	9	2	7	4	0	0	3	2	2	2	1.32228e-06	1.31949e-06	1.30953e-06	1.31925e-06	1.31066e-06	1.29136e-06	3.51827e-06
10	99016979	99017039	61	+	Atp2b1			YES	YES	YES	232206	29	0	0	0	0	1	0	3	1	2	1	1	1	5	1	4	4	3	2	0	1	6	3	10	9	0	1	3	3	3	3	1.32228e-06	1.31949e-06	1.30953e-06	1.31925e-06	2.62133e-06	1.29136e-06	3.51827e-06
10	99017084	99017153	70	+	Atp2b1			YES	YES		232207	20	0	0	0	0	0	0	2	4	3	0	3	0	3	4	0	1	0	0	0	0	9	3	7	1	0	0	3	1	2	1	1.32228e-06	1.31949e-06	1.30953e-06	1.31925e-06	1.31066e-06	1.29136e-06	2.6387e-06
10	99017686	99017721	36	+	Atp2b1			YES			232214	16	0	0	0	0	0	0	3	4	0	2	0	0	3	3	1	0	0	0	0	0	7	2	7	0	0	0	2	1	3	0	1.32228e-06	1.31949e-06	1.30953e-06	1.31925e-06	1.31066e-06	1.29136e-06	3.51827e-06
10	99018607	99018660	54	+	Atp2b1			YES			232223	30	0	0	0	0	0	0	3	4	4	1	3	0	3	1	3	3	4	1	0	0	11	4	7	8	0	0	3	2	3	3	1.32228e-06	1.31949e-06	1.30953e-06	1.31925e-06	1.31066e-06	1.29136e-06	3.51827e-06
10	99018888	99018969	82	+	Atp2b1			YES	YES	YES	232227	26	0	0	0	0	0	0	7	3	3	1	3	1	2	1	4	1	0	0	0	0	13	5	7	1	0	0	3	3	3	1	1.32228e-06	1.31949e-06	1.30953e-06	1.31925e-06	1.31066e-06	1.29136e-06	7.03653e-06
10	99019194	99019242	49	+	Atp2b1			YES	YES		232231	53	0	0	0	0	0	1	5	9	8	1	2	5	7	2	5	2	3	3	0	1	22	8	14	8	0	1	3	3	3	3	1.32228e-06	1.31949e-06	1.30953e-06	1.31925e-06	1.31066e-06	2.58271e-06	5.2774e-06
10	99297591	99297616	26	+							232520	67	0	0	0	0	0	1	12	7	3	8	4	2	10	5	3	4	4	4	0	1	22	14	18	12	0	1	3	3	3	3	1.32228e-06	1.31949e-06	1.30953e-06	1.31925e-06	1.31066e-06	2.58271e-06	1.14344e-05
10	100076650	100076677	28	+	Kitl			YES			233039	25	0	0	0	0	0	1	2	4	1	2	1	1	2	2	3	2	1	3	0	1	7	4	7	6	0	1	3	3	3	3	1.32228e-06	1.31949e-06	1.30953e-06	1.31925e-06	1.31066e-06	2.58271e-06	2.6387e-06
10	101206308	101206325	18	+							233677	61	1	1	0	0	0	0	4	8	4	1	6	7	5	5	6	5	1	7	2	0	16	14	16	13	2	0	3	3	3	3	2.64457e-06	2.63899e-06	1.30953e-06	1.31925e-06	1.31066e-06	1.29136e-06	4.39783e-06
10	102958527	102958547	21	+							234581	34	1	0	0	0	0	0	5	3	4	1	2	2	4	3	5	1	1	2	1	0	12	5	12	4	1	0	3	3	3	3	2.64457e-06	1.31949e-06	1.30953e-06	1.31925e-06	1.31066e-06	1.29136e-06	5.2774e-06
10	105238333	105238368	36	+							235628	34	0	0	0	1	0	0	5	1	2	3	4	3	3	2	3	2	2	3	0	1	8	10	8	7	0	1	3	3	3	3	1.32228e-06	1.31949e-06	1.30953e-06	2.6385e-06	1.31066e-06	1.29136e-06	5.2774e-06
10	107177720	107177746	27	+							236881	76	0	0	0	1	0	0	14	9	9	8	5	8	6	3	7	1	1	4	0	1	32	21	16	6	0	1	3	3	3	3	1.32228e-06	1.31949e-06	1.30953e-06	2.6385e-06	1.31066e-06	1.29136e-06	1.31935e-05
10	107746148	107746194	47	+							237260	178	0	0	0	1	0	1	23	21	17	12	17	12	8	11	9	21	8	17	0	2	61	41	28	46	0	2	3	3	3	3	1.32228e-06	1.31949e-06	1.30953e-06	2.6385e-06	1.31066e-06	2.58271e-06	2.11096e-05
10	107909945	107909963	19	+							237337	72	1	0	0	0	0	2	6	5	2	0	9	6	4	8	10	11	2	6	1	2	13	15	22	19	1	1	3	2	3	3	2.64457e-06	1.31949e-06	1.30953e-06	1.31925e-06	1.31066e-06	3.87407e-06	6.15696e-06
10	111486559	111486595	37	+	Nap1l1			YES			239897	93	1	1	0	0	1	0	12	12	7	2	6	3	14	9	14	4	2	5	2	1	31	11	37	11	2	1	3	3	3	3	2.64457e-06	2.63899e-06	1.30953e-06	1.31925e-06	2.62133e-06	1.29136e-06	1.14344e-05
10	111495370	111495413	44	+	Nap1l1			YES	YES	YES	239942	17	0	0	0	0	0	0	1	4	2	0	0	1	3	1	2	0	1	2	0	0	7	1	6	3	0	0	3	1	3	2	1.32228e-06	1.31949e-06	1.30953e-06	1.31925e-06	1.31066e-06	1.29136e-06	1.75913e-06
10	111518723	111518747	25	+							239982	66	1	0	0	1	0	0	10	5	7	6	1	5	8	7	6	2	2	5	1	1	22	12	21	9	1	1	3	3	3	3	2.64457e-06	1.31949e-06	1.30953e-06	2.6385e-06	1.31066e-06	1.29136e-06	9.67523e-06
10	111699521	111699539	19	+							240114	59	0	0	0	0	0	0	6	7	7	2	2	8	4	7	6	3	4	3	0	0	20	12	17	10	0	0	3	3	3	3	1.32228e-06	1.31949e-06	1.30953e-06	1.31925e-06	1.31066e-06	1.29136e-06	6.15696e-06
10	112503261	112503280	20	+							240801	30	0	0	0	0	0	0	7	9	2	0	0	0	2	4	2	3	1	0	0	0	18	0	8	4	0	0	3	0	3	2	1.32228e-06	1.31949e-06	1.30953e-06	1.31925e-06	1.31066e-06	1.29136e-06	7.03653e-06
10	112931428	112931455	28	+	Gm22507				YES		241034	52	0	0	0	0	1	0	2	2	2	6	3	1	13	8	4	1	6	3	0	1	6	10	25	10	0	1	3	3	3	3	1.32228e-06	1.31949e-06	1.30953e-06	1.31925e-06	2.62133e-06	1.29136e-06	2.6387e-06
10	115385822	115385878	57	+	Zfc3h1			YES			242297	28	0	0	0	0	0	1	6	2	4	3	0	3	2	2	2	1	1	1	0	1	12	6	6	3	0	1	3	2	3	3	1.32228e-06	1.31949e-06	1.30953e-06	1.31925e-06	1.31066e-06	2.58271e-06	6.15696e-06
10	115415503	115415531	29	+	Zfc3h1			YES			242390	108	1	0	1	0	0	2	12	8	4	2	6	7	12	14	11	8	8	12	2	2	24	15	37	28	2	1	3	3	3	3	2.64457e-06	1.31949e-06	2.61905e-06	1.31925e-06	1.31066e-06	3.87407e-06	1.14344e-05
10	115432392	115432430	39	+	Zfc3h1	YES					242458	37	0	0	0	0	0	2	3	4	1	2	3	2	5	4	2	6	1	2	0	2	8	7	11	9	0	1	3	3	3	3	1.32228e-06	1.31949e-06	1.30953e-06	1.31925e-06	1.31066e-06	3.87407e-06	3.51827e-06
10	116050934	116050964	31	+	Ptprr			YES			242899	37	0	1	0	0	0	0	10	3	4	1	0	2	2	4	4	0	5	1	1	0	17	3	10	6	1	0	3	2	3	2	1.32228e-06	2.63899e-06	1.30953e-06	1.31925e-06	1.31066e-06	1.29136e-06	9.67523e-06
10	116956069	116956086	18	+	4933412E12Rik			YES			243729	61	0	0	0	0	2	0	4	5	7	7	7	6	7	3	0	4	6	3	0	2	16	20	10	13	0	1	3	3	2	3	1.32228e-06	1.31949e-06	1.30953e-06	1.31925e-06	3.93199e-06	1.29136e-06	4.39783e-06
10	118773971	118773997	27	+							245237	74	0	0	0	0	1	1	8	5	7	2	10	1	8	14	7	2	3	5	0	2	20	13	29	10	0	2	3	3	3	3	1.32228e-06	1.31949e-06	1.30953e-06	1.31925e-06	2.62133e-06	2.58271e-06	7.9161e-06
10	120103929	120103949	21	+							246995	25	0	0	0	0	0	0	3	3	2	1	3	1	3	2	1	2	2	2	0	0	8	5	6	6	0	0	3	3	3	3	1.32228e-06	1.31949e-06	1.30953e-06	1.31925e-06	1.31066e-06	1.29136e-06	3.51827e-06
10	121374168	121374301	134	+	Gns			YES			248049	164	0	0	0	1	0	4	20	17	7	6	15	9	11	9	15	19	14	17	0	5	44	30	35	50	0	2	3	3	3	3	1.32228e-06	1.31949e-06	1.30953e-06	2.6385e-06	1.31066e-06	6.45679e-06	1.84709e-05
10	121376506	121376542	37	+	Gns	YES					248066	30	0	0	0	0	0	0	3	1	2	3	3	2	2	3	2	4	4	1	0	0	6	8	7	9	0	0	3	3	3	3	1.32228e-06	1.31949e-06	1.30953e-06	1.31925e-06	1.31066e-06	1.29136e-06	3.51827e-06
10	121394928	121394986	59	+	Gns			YES			248155	31	0	0	0	0	0	0	5	2	3	1	5	0	1	1	6	2	3	2	0	0	10	6	8	7	0	0	3	2	3	3	1.32228e-06	1.31949e-06	1.30953e-06	1.31925e-06	1.31066e-06	1.29136e-06	5.2774e-06
10	122871211	122871229	19	+	Ppm1h			YES			249527	27	0	0	0	0	1	0	0	2	5	1	4	1	4	3	3	1	0	2	0	1	7	6	10	3	0	1	2	3	3	2	1.32228e-06	1.31949e-06	1.30953e-06	1.31925e-06	2.62133e-06	1.29136e-06	8.79566e-07
10	123304340	123304363	24	+	Tafa2			YES			249987	32	0	0	0	0	0	0	4	5	1	1	4	3	2	5	3	1	2	1	0	0	10	8	10	4	0	0	3	3	3	3	1.32228e-06	1.31949e-06	1.30953e-06	1.31925e-06	1.31066e-06	1.29136e-06	4.39783e-06
10	123432578	123432619	42	+	Tafa2,Gm22958			YES	YES		250175	204	1	0	2	1	1	1	31	20	16	18	16	14	9	16	12	20	11	15	3	3	67	48	37	46	2	3	3	3	3	3	2.64457e-06	1.31949e-06	3.92858e-06	2.6385e-06	2.62133e-06	2.58271e-06	2.81461e-05
10	125378928	125378948	21	+							251252	26	0	0	0	0	1	0	3	2	1	0	1	1	4	3	4	4	2	0	0	1	6	2	11	6	0	1	3	2	3	2	1.32228e-06	1.31949e-06	1.30953e-06	1.31925e-06	2.62133e-06	1.29136e-06	3.51827e-06
10	126210787	126210804	18	+							251825	30	0	1	0	0	0	0	2	4	3	2	3	1	7	2	2	2	1	0	1	0	9	6	11	3	1	0	3	3	3	2	1.32228e-06	2.63899e-06	1.30953e-06	1.31925e-06	1.31066e-06	1.29136e-06	2.6387e-06
10	126652999	126653023	25	+							252128	60	0	0	1	0	0	0	11	4	7	4	1	2	10	7	5	4	4	0	1	0	22	7	22	8	1	0	3	3	3	2	1.32228e-06	1.31949e-06	2.61905e-06	1.31925e-06	1.31066e-06	1.29136e-06	1.05548e-05
10	126960403	126960436	34	+	Gm49335				YES		252360	160	0	1	1	0	1	0	13	14	13	4	6	6	20	21	26	14	8	12	2	1	40	16	67	34	2	1	3	3	3	3	1.32228e-06	2.63899e-06	2.61905e-06	1.31925e-06	2.62133e-06	1.29136e-06	1.23139e-05
10	126991451	126991483	33	+	Ctdsp2			YES			252504	32	0	0	0	0	2	0	5	2	3	0	4	4	2	2	3	2	0	3	0	2	10	8	7	5	0	1	3	2	3	2	1.32228e-06	1.31949e-06	1.30953e-06	1.31925e-06	3.93199e-06	1.29136e-06	5.2774e-06
10	126992660	126992715	56	+	Ctdsp2			YES			252519	46	0	0	0	0	1	0	8	3	3	1	5	4	3	2	6	3	3	4	0	1	14	10	11	10	0	1	3	3	3	3	1.32228e-06	1.31949e-06	1.30953e-06	1.31925e-06	2.62133e-06	1.29136e-06	7.9161e-06
10	126992883	126992974	92	+	Ctdsp2			YES			252523	32	0	0	0	0	0	0	6	1	1	1	3	1	3	5	1	4	3	3	0	0	8	5	9	10	0	0	3	3	3	3	1.32228e-06	1.31949e-06	1.30953e-06	1.31925e-06	1.31066e-06	1.29136e-06	6.15696e-06
10	126993703	126993752	50	+	Ctdsp2			YES			252534	38	0	0	0	0	0	0	6	3	2	3	2	1	3	4	6	1	3	4	0	0	11	6	13	8	0	0	3	3	3	3	1.32228e-06	1.31949e-06	1.30953e-06	1.31925e-06	1.31066e-06	1.29136e-06	6.15696e-06
10	126995523	126995572	50	+	Ctdsp2,Mir26a-2			YES	YES		252556	99	1	2	0	1	0	4	11	5	3	14	4	4	7	3	10	11	9	10	3	5	19	22	20	30	2	2	3	3	3	3	2.64457e-06	3.95848e-06	1.30953e-06	2.6385e-06	1.31066e-06	6.45679e-06	1.05548e-05
10	126995788	126995820	33	+	Ctdsp2		YES	YES	YES		252560	44	0	0	0	1	0	0	7	2	2	0	1	5	4	5	4	6	4	3	0	1	11	6	13	13	0	1	3	2	3	3	1.32228e-06	1.31949e-06	1.30953e-06	2.6385e-06	1.31066e-06	1.29136e-06	7.03653e-06
10	126996212	126996334	123	+	Ctdsp2			YES			252565	61	0	0	0	0	0	0	7	9	4	4	4	4	6	8	5	2	2	6	0	0	20	12	19	10	0	0	3	3	3	3	1.32228e-06	1.31949e-06	1.30953e-06	1.31925e-06	1.31066e-06	1.29136e-06	7.03653e-06
10	127004500	127004518	19	+	Avil			YES			252607	62	0	0	0	0	0	1	5	5	5	3	5	4	9	3	7	6	1	8	0	1	15	12	19	15	0	1	3	3	3	3	1.32228e-06	1.31949e-06	1.30953e-06	1.31925e-06	1.31066e-06	2.58271e-06	5.2774e-06
10	127066012	127066077	66	+	Cdk4			YES	YES		252766	50	1	0	0	0	0	0	5	7	3	3	5	0	5	1	7	7	1	5	1	0	15	8	13	13	1	0	3	2	3	3	2.64457e-06	1.31949e-06	1.30953e-06	1.31925e-06	1.31066e-06	1.29136e-06	5.2774e-06
10	127079321	127079657	337	+	Agap2		YES	YES	YES	YES	252799	112	2	0	0	0	0	0	11	3	7	6	10	2	11	12	18	9	7	14	2	0	21	18	41	30	1	0	3	3	3	3	3.96685e-06	1.31949e-06	1.30953e-06	1.31925e-06	1.31066e-06	1.29136e-06	1.05548e-05
10	127079914	127080121	208	+	Agap2			YES	YES	YES	252804	51	0	0	0	1	0	1	7	3	2	5	2	2	5	7	8	4	1	3	0	2	12	9	20	8	0	2	3	3	3	3	1.32228e-06	1.31949e-06	1.30953e-06	2.6385e-06	1.31066e-06	2.58271e-06	7.03653e-06
10	127080672	127080771	100	+	Agap2			YES	YES	YES	252812	21	0	0	0	0	0	0	6	0	1	1	1	0	5	2	1	1	0	3	0	0	7	2	8	4	0	0	2	2	3	2	1.32228e-06	1.31949e-06	1.30953e-06	1.31925e-06	1.31066e-06	1.29136e-06	6.15696e-06
10	127083193	127083311	119	+	Agap2			YES	YES	YES	252845	47	1	0	0	0	0	0	6	5	4	4	2	0	6	4	3	4	4	4	1	0	15	6	13	12	1	0	3	2	3	3	2.64457e-06	1.31949e-06	1.30953e-06	1.31925e-06	1.31066e-06	1.29136e-06	6.15696e-06
10	127083514	127083646	133	+	Agap2			YES	YES	YES	252848	53	1	0	0	0	0	1	9	7	3	3	4	1	4	5	3	2	7	3	1	1	19	8	12	12	1	1	3	3	3	3	2.64457e-06	1.31949e-06	1.30953e-06	1.31925e-06	1.31066e-06	2.58271e-06	8.79566e-06
10	127084125	127084163	39	+	Agap2			YES			252858	27	1	0	0	0	0	0	2	1	5	0	1	0	3	4	2	3	3	2	1	0	8	1	9	8	1	0	3	1	3	3	2.64457e-06	1.31949e-06	1.30953e-06	1.31925e-06	1.31066e-06	1.29136e-06	2.6387e-06
10	127089890	127089986	97	+	Agap2			YES			252915	41	0	0	0	0	0	0	6	4	3	1	2	4	7	6	2	1	1	4	0	0	13	7	15	6	0	0	3	3	3	3	1.32228e-06	1.31949e-06	1.30953e-06	1.31925e-06	1.31066e-06	1.29136e-06	6.15696e-06
10	127090448	127090477	30	+	Agap2				YES	YES	252925	23	0	0	0	0	0	0	7	1	0	0	0	0	4	2	1	2	2	4	0	0	8	0	7	8	0	0	2	0	3	3	1.32228e-06	1.31949e-06	1.30953e-06	1.31925e-06	1.31066e-06	1.29136e-06	7.03653e-06
10	127112336	127112371	36	+							253001	43	0	0	0	0	0	0	8	2	4	3	3	3	3	4	4	4	3	2	0	0	14	9	11	9	0	0	3	3	3	3	1.32228e-06	1.31949e-06	1.30953e-06	1.31925e-06	1.31066e-06	1.29136e-06	7.9161e-06
10	127165797	127165963	167	+	B4galnt1			YES	YES		253062	40	0	0	0	0	0	1	4	1	5	2	6	1	2	5	4	4	0	5	0	1	10	9	11	9	0	1	3	3	3	2	1.32228e-06	1.31949e-06	1.30953e-06	1.31925e-06	1.31066e-06	2.58271e-06	4.39783e-06
10	127166878	127166975	98	+	B4galnt1			YES	YES	YES	253075	34	0	0	0	0	1	1	6	6	1	3	1	1	2	1	3	3	0	5	0	2	13	5	6	8	0	2	3	3	3	2	1.32228e-06	1.31949e-06	1.30953e-06	1.31925e-06	2.62133e-06	2.58271e-06	6.15696e-06
10	127267496	127267532	37	+	Dctn2			YES	YES		253257	95	0	1	1	0	0	2	8	9	7	5	6	4	8	10	9	7	12	6	2	2	24	15	27	25	2	1	3	3	3	3	1.32228e-06	2.63899e-06	2.61905e-06	1.31925e-06	1.31066e-06	3.87407e-06	7.9161e-06
10	127272276	127272326	51	+	Dctn2			YES			253282	22	0	0	0	0	0	0	4	1	1	0	6	1	2	2	4	0	0	1	0	0	6	7	8	1	0	0	3	2	3	1	1.32228e-06	1.31949e-06	1.30953e-06	1.31925e-06	1.31066e-06	1.29136e-06	4.39783e-06
10	127274831	127274966	136	+	Dctn2			YES			253312	50	0	0	1	0	0	0	10	2	2	0	4	3	4	4	5	7	3	5	1	0	14	7	13	15	1	0	3	2	3	3	1.32228e-06	1.31949e-06	2.61905e-06	1.31925e-06	1.31066e-06	1.29136e-06	9.67523e-06
10	127276307	127276340	34	+	Dctn2			YES			253325	32	0	0	0	0	1	0	5	2	5	3	4	2	3	1	3	1	0	2	0	1	12	9	7	3	0	1	3	3	3	2	1.32228e-06	1.31949e-06	1.30953e-06	1.31925e-06	2.62133e-06	1.29136e-06	5.2774e-06
10	127278038	127278074	37	+	Dctn2			YES	YES		253351	39	0	0	0	0	0	0	5	7	2	1	1	2	4	4	3	1	5	4	0	0	14	4	11	10	0	0	3	3	3	3	1.32228e-06	1.31949e-06	1.30953e-06	1.31925e-06	1.31066e-06	1.29136e-06	5.2774e-06
10	127285195	127285214	20	+							253383	81	0	0	0	0	0	1	10	6	6	4	5	6	14	9	7	2	6	5	0	1	22	15	30	13	0	1	3	3	3	3	1.32228e-06	1.31949e-06	1.30953e-06	1.31925e-06	1.31066e-06	2.58271e-06	9.67523e-06
10	127462100	127462146	47	+	R3hdm2			YES			253715	18	0	0	0	0	0	0	4	2	2	0	1	0	1	1	4	0	2	1	0	0	8	1	6	3	0	0	3	1	3	2	1.32228e-06	1.31949e-06	1.30953e-06	1.31925e-06	1.31066e-06	1.29136e-06	4.39783e-06
10	127472063	127472095	33	+	R3hdm2			YES			253777	56	1	0	0	0	0	0	2	1	5	2	7	4	8	2	7	5	3	9	1	0	8	13	17	17	1	0	3	3	3	3	2.64457e-06	1.31949e-06	1.30953e-06	1.31925e-06	1.31066e-06	1.29136e-06	2.6387e-06
10	127476439	127476471	33	+	R3hdm2			YES			253793	28	0	0	0	0	0	0	5	2	2	0	3	3	5	3	1	3	1	0	0	0	9	6	9	4	0	0	3	2	3	2	1.32228e-06	1.31949e-06	1.30953e-06	1.31925e-06	1.31066e-06	1.29136e-06	5.2774e-06
10	127481516	127481588	73	+	R3hdm2			YES	YES		253833	73	2	0	1	0	1	0	6	6	9	3	4	4	13	5	9	4	3	3	3	1	21	11	27	10	2	1	3	3	3	3	3.96685e-06	1.31949e-06	2.61905e-06	1.31925e-06	2.62133e-06	1.29136e-06	6.15696e-06
10	127481672	127481714	43	+	R3hdm2			YES	YES	YES	253834	22	0	0	0	0	0	0	3	3	1	1	1	1	4	1	6	0	1	0	0	0	7	3	11	1	0	0	3	3	3	1	1.32228e-06	1.31949e-06	1.30953e-06	1.31925e-06	1.31066e-06	1.29136e-06	3.51827e-06
10	127485048	127485102	55	+	R3hdm2			YES			253852	20	0	0	0	0	0	0	3	2	6	0	0	1	3	3	1	1	0	0	0	0	11	1	7	1	0	0	3	1	3	1	1.32228e-06	1.31949e-06	1.30953e-06	1.31925e-06	1.31066e-06	1.29136e-06	3.51827e-06
10	127485286	127485380	95	+	R3hdm2			YES	YES		253856	100	1	0	0	0	1	0	9	16	7	4	3	6	12	7	6	8	13	7	1	1	32	13	25	28	1	1	3	3	3	3	2.64457e-06	1.31949e-06	1.30953e-06	1.31925e-06	2.62133e-06	1.29136e-06	8.79566e-06
10	127492454	127492512	59	+	R3hdm2			YES			253886	57	0	1	0	0	0	1	9	6	5	0	1	1	6	11	8	1	3	4	1	1	20	2	25	8	1	1	3	2	3	3	1.32228e-06	2.63899e-06	1.30953e-06	1.31925e-06	1.31066e-06	2.58271e-06	8.79566e-06
10	127518984	127519002	19	+							254004	71	1	0	1	0	1	1	8	4	7	4	6	7	6	9	5	3	3	5	2	2	19	17	20	11	2	2	3	3	3	3	2.64457e-06	1.31949e-06	2.61905e-06	1.31925e-06	2.62133e-06	2.58271e-06	7.9161e-06
10	127554644	127554663	20	+							254046	165	0	1	1	1	1	0	18	16	10	14	18	20	7	9	7	10	16	16	2	2	44	52	23	42	2	2	3	3	3	3	1.32228e-06	2.63899e-06	2.61905e-06	2.6385e-06	2.62133e-06	1.29136e-06	1.67118e-05
10	127932434	127932465	32	+							254519	43	0	0	0	0	0	0	7	1	1	3	3	3	6	8	2	2	2	5	0	0	9	9	16	9	0	0	3	3	3	3	1.32228e-06	1.31949e-06	1.30953e-06	1.31925e-06	1.31066e-06	1.29136e-06	7.03653e-06
10	128084125	128084243	119	+	Atp5b,Snord59a			YES	YES		254746	93	0	1	0	0	1	3	12	6	8	6	11	12	7	8	3	4	7	4	1	4	26	29	18	15	1	2	3	3	3	3	1.32228e-06	2.63899e-06	1.30953e-06	1.31925e-06	2.62133e-06	5.16543e-06	1.14344e-05
10	128085288	128085378	91	+	Atp5b,Mir677,Gm50449			YES	YES		254756	186	1	2	2	0	0	0	15	17	7	14	14	12	19	18	18	23	13	11	5	0	39	40	55	47	3	0	3	3	3	3	2.64457e-06	3.95848e-06	3.92858e-06	1.31925e-06	1.31066e-06	1.29136e-06	1.40731e-05
10	128115928	128116018	91	+	Baz2a			YES	YES		254919	33	0	0	0	0	0	0	7	0	1	2	2	2	3	5	2	4	4	1	0	0	8	6	10	9	0	0	2	3	3	3	1.32228e-06	1.31949e-06	1.30953e-06	1.31925e-06	1.31066e-06	1.29136e-06	7.03653e-06
10	128119504	128119600	97	+	Baz2a			YES			254948	58	0	0	2	0	0	0	14	5	5	1	0	2	8	9	5	4	1	2	2	0	24	3	22	7	1	0	3	2	3	3	1.32228e-06	1.31949e-06	3.92858e-06	1.31925e-06	1.31066e-06	1.29136e-06	1.31935e-05
10	128121028	128121066	39	+	Baz2a			YES			254962	24	0	0	0	0	0	0	5	4	1	1	0	3	3	4	0	0	1	2	0	0	10	4	7	3	0	0	3	2	2	2	1.32228e-06	1.31949e-06	1.30953e-06	1.31925e-06	1.31066e-06	1.29136e-06	5.2774e-06
10	128124768	128124838	71	+	Baz2a			YES			254996	49	0	0	0	0	1	0	3	3	6	2	5	2	11	5	4	1	4	2	0	1	12	9	20	7	0	1	3	3	3	3	1.32228e-06	1.31949e-06	1.30953e-06	1.31925e-06	2.62133e-06	1.29136e-06	3.51827e-06
10	128203732	128203779	48	+	Gls2			YES	YES		255147	28	0	0	0	0	0	0	1	3	4	2	1	3	4	3	3	0	1	3	0	0	8	6	10	4	0	0	3	3	3	2	1.32228e-06	1.31949e-06	1.30953e-06	1.31925e-06	1.31066e-06	1.29136e-06	1.75913e-06
10	128204753	128204816	64	+	Gls2			YES			255158	20	0	0	0	0	1	1	4	2	4	0	0	0	3	3	1	1	0	0	0	2	10	0	7	1	0	2	3	0	3	1	1.32228e-06	1.31949e-06	1.30953e-06	1.31925e-06	2.62133e-06	2.58271e-06	4.39783e-06
10	128207443	128207507	65	+	Gls2			YES			255178	51	0	0	0	1	2	0	10	6	3	3	5	5	5	2	1	2	3	3	0	3	19	13	8	8	0	2	3	3	3	3	1.32228e-06	1.31949e-06	1.30953e-06	2.6385e-06	3.93199e-06	1.29136e-06	9.67523e-06
10	128281245	128281301	57	+	Stat2			YES	YES		255301	21	0	0	0	0	0	0	3	1	3	0	2	1	4	2	1	2	1	1	0	0	7	3	7	4	0	0	3	2	3	3	1.32228e-06	1.31949e-06	1.30953e-06	1.31925e-06	1.31066e-06	1.29136e-06	3.51827e-06
10	128283020	128283115	96	+	Stat2			YES	YES	YES	255317	46	0	0	1	0	0	0	12	0	2	3	2	0	8	7	6	1	1	3	1	0	14	5	21	5	1	0	2	2	3	3	1.32228e-06	1.31949e-06	2.61905e-06	1.31925e-06	1.31066e-06	1.29136e-06	1.14344e-05
10	128283350	128283382	33	+	Stat2			YES			255321	149	0	0	0	0	0	4	17	15	10	10	10	9	14	16	13	10	10	11	0	4	42	29	43	31	0	1	3	3	3	3	1.32228e-06	1.31949e-06	1.30953e-06	1.31925e-06	1.31066e-06	6.45679e-06	1.58322e-05
10	128283394	128283427	34	+	Stat2			YES			255322	92	0	0	1	1	0	0	19	6	10	6	5	3	11	11	5	6	4	4	1	1	35	14	27	14	1	1	3	3	3	3	1.32228e-06	1.31949e-06	2.61905e-06	2.6385e-06	1.31066e-06	1.29136e-06	1.75913e-05
10	128318658	128318699	42	+	Pan2			YES	YES		255442	244	0	1	2	2	5	1	45	25	23	22	19	15	19	16	19	3	15	12	3	8	93	56	54	30	2	3	3	3	3	3	1.32228e-06	2.63899e-06	3.92858e-06	3.95775e-06	7.86398e-06	2.58271e-06	4.046e-05
10	128360876	128360913	38	+	Cs			YES			255552	50	1	1	0	0	0	0	5	4	2	1	6	3	4	7	3	2	7	4	2	0	11	10	14	13	2	0	3	3	3	3	2.64457e-06	2.63899e-06	1.30953e-06	1.31925e-06	1.31066e-06	1.29136e-06	5.2774e-06
10	128378623	128378666	44	+	Ankrd52			YES			255604	30	0	0	0	0	0	1	4	5	1	2	1	1	8	2	2	1	1	1	0	1	10	4	12	3	0	1	3	3	3	3	1.32228e-06	1.31949e-06	1.30953e-06	1.31925e-06	1.31066e-06	2.58271e-06	4.39783e-06
10	128385985	128386077	93	+	Ankrd52			YES			255681	47	0	0	0	0	0	0	11	5	4	2	1	1	3	8	3	3	2	4	0	0	20	4	14	9	0	0	3	3	3	3	1.32228e-06	1.31949e-06	1.30953e-06	1.31925e-06	1.31066e-06	1.29136e-06	1.05548e-05
10	128386814	128386929	116	+	Ankrd52			YES			255689	38	0	0	0	0	0	0	7	1	1	3	6	4	2	4	1	3	5	1	0	0	9	13	7	9	0	0	3	3	3	3	1.32228e-06	1.31949e-06	1.30953e-06	1.31925e-06	1.31066e-06	1.29136e-06	7.03653e-06
10	128389316	128389394	79	+	Ankrd52			YES	YES	YES	255713	47	0	0	0	0	0	1	5	5	8	0	3	2	2	3	6	1	8	3	0	1	18	5	11	12	0	1	3	2	3	3	1.32228e-06	1.31949e-06	1.30953e-06	1.31925e-06	1.31066e-06	2.58271e-06	5.2774e-06
10	128438000	128438039	40	+	Rnf41			YES			255853	34	0	0	0	1	0	1	1	1	4	0	3	4	6	5	3	2	2	1	0	2	6	7	14	5	0	2	3	2	3	3	1.32228e-06	1.31949e-06	1.30953e-06	2.6385e-06	1.31066e-06	2.58271e-06	1.75913e-06
10	128474570	128474672	103	+	Smarcc2			YES	YES		255976	39	0	0	0	0	0	0	5	6	3	2	3	3	3	3	3	3	2	3	0	0	14	8	9	8	0	0	3	3	3	3	1.32228e-06	1.31949e-06	1.30953e-06	1.31925e-06	1.31066e-06	1.29136e-06	5.2774e-06
10	128481701	128481807	107	+	Smarcc2			YES	YES	YES	256008	161	1	2	1	0	1	0	23	18	12	1	8	7	20	23	14	8	13	9	4	1	53	16	57	30	3	1	3	3	3	3	2.64457e-06	3.95848e-06	2.61905e-06	1.31925e-06	2.62133e-06	1.29136e-06	2.11096e-05
10	128481807	128481947	141	+	Smarcc2			YES			256009	60	0	3	0	0	0	0	10	9	1	4	3	5	7	9	4	2	1	2	3	0	20	12	20	5	1	0	3	3	3	3	1.32228e-06	5.27797e-06	1.30953e-06	1.31925e-06	1.31066e-06	1.29136e-06	9.67523e-06
10	128482528	128482567	40	+	Smarcc2			YES			256020	35	1	0	0	2	0	0	5	5	5	0	4	0	1	3	4	5	0	0	1	2	15	4	8	5	1	1	3	1	3	1	2.64457e-06	1.31949e-06	1.30953e-06	3.95775e-06	1.31066e-06	1.29136e-06	5.2774e-06
10	128483011	128483070	60	+	Smarcc2			YES			256027	35	0	0	0	0	1	0	9	2	2	0	2	3	6	1	4	3	2	0	0	1	13	5	11	5	0	1	3	2	3	2	1.32228e-06	1.31949e-06	1.30953e-06	1.31925e-06	2.62133e-06	1.29136e-06	8.79566e-06
10	128483478	128483524	47	+	Smarcc2			YES			256033	22	0	0	0	0	0	0	2	4	0	3	1	1	3	3	2	0	1	2	0	0	6	5	8	3	0	0	2	3	3	2	1.32228e-06	1.31949e-06	1.30953e-06	1.31925e-06	1.31066e-06	1.29136e-06	2.6387e-06
10	128487832	128487893	62	+	Smarcc2			YES			256065	24	0	0	0	0	0	0	4	1	3	2	2	1	5	0	1	1	1	3	0	0	8	5	6	5	0	0	3	3	2	3	1.32228e-06	1.31949e-06	1.30953e-06	1.31925e-06	1.31066e-06	1.29136e-06	4.39783e-06
10	128640115	128640141	27	+							256291	91	1	1	1	1	0	0	7	8	12	7	2	3	3	7	10	7	15	6	3	1	27	12	20	28	3	1	3	3	3	3	2.64457e-06	2.63899e-06	2.61905e-06	2.6385e-06	1.31066e-06	1.29136e-06	7.03653e-06
10	128679290	128679317	28	+							256349	217	0	0	0	0	1	2	22	18	15	7	18	13	22	21	22	21	24	11	0	3	55	38	65	56	0	2	3	3	3	3	1.32228e-06	1.31949e-06	1.30953e-06	1.31925e-06	2.62133e-06	3.87407e-06	2.023e-05
10	128868217	128868236	20	+	Sarnp			YES			256603	33	0	0	0	0	0	1	3	2	4	5	2	1	2	4	4	1	2	2	0	1	9	8	10	5	0	1	3	3	3	3	1.32228e-06	1.31949e-06	1.30953e-06	1.31925e-06	1.31066e-06	2.58271e-06	3.51827e-06
10	128941451	128941535	85	+	Itga7			YES	YES	YES	256768	44	0	0	1	0	0	0	8	3	4	3	4	3	4	3	4	1	3	3	1	0	15	10	11	7	1	0	3	3	3	3	1.32228e-06	1.31949e-06	2.61905e-06	1.31925e-06	1.31066e-06	1.29136e-06	7.9161e-06
11	3127355	3127437	83	+	Pisd-ps1			YES			257730	63	0	0	0	1	0	0	15	5	10	2	5	1	7	5	5	2	4	1	0	1	30	8	17	7	0	1	3	3	3	3	1.32228e-06	1.31949e-06	1.30953e-06	2.6385e-06	1.31066e-06	1.29136e-06	1.40731e-05
11	3129114	3129144	31	+	Pisd-ps1				YES		257747	35	0	0	1	0	0	0	6	4	1	3	3	1	5	3	3	2	3	0	1	0	11	7	11	5	1	0	3	3	3	2	1.32228e-06	1.31949e-06	2.61905e-06	1.31925e-06	1.31066e-06	1.29136e-06	6.15696e-06
11	3129255	3129368	114	+	Pisd-ps1			YES	YES		257749	179	1	0	1	1	0	1	34	16	26	5	10	6	24	15	16	8	5	10	2	2	76	21	55	23	2	2	3	3	3	3	2.64457e-06	1.31949e-06	2.61905e-06	2.6385e-06	1.31066e-06	2.58271e-06	3.07848e-05
11	3129409	3129445	37	+	Pisd-ps1				YES		257750	24	0	0	0	0	0	1	4	2	3	2	2	0	4	2	1	1	1	1	0	1	9	4	7	3	0	1	3	2	3	3	1.32228e-06	1.31949e-06	1.30953e-06	1.31925e-06	1.31066e-06	2.58271e-06	4.39783e-06
11	3129904	3130048	145	+	Pisd-ps1			YES	YES		257756	57	0	2	0	1	0	2	14	4	4	2	3	2	8	5	3	1	1	5	2	3	22	7	16	7	1	2	3	3	3	3	1.32228e-06	3.95848e-06	1.30953e-06	2.6385e-06	1.31066e-06	3.87407e-06	1.31935e-05
11	3130052	3130133	82	+	Pisd-ps1			YES	YES		257757	56	0	1	0	0	0	1	8	2	4	5	4	3	6	4	7	4	3	4	1	1	14	12	17	11	1	1	3	3	3	3	1.32228e-06	2.63899e-06	1.30953e-06	1.31925e-06	1.31066e-06	2.58271e-06	7.9161e-06
11	3131477	3131516	40	+							257777	20	0	0	0	0	0	0	7	3	1	1	1	1	2	3	1	0	0	0	0	0	11	3	6	0	0	0	3	3	3	0	1.32228e-06	1.31949e-06	1.30953e-06	1.31925e-06	1.31066e-06	1.29136e-06	7.03653e-06
11	3132122	3132211	90	+							257785	97	0	0	0	0	0	0	23	1	21	1	4	3	10	11	6	3	7	7	0	0	45	8	27	17	0	0	3	3	3	3	1.32228e-06	1.31949e-06	1.30953e-06	1.31925e-06	1.31066e-06	1.29136e-06	2.11096e-05
11	3134708	3134763	56	+							257809	29	0	0	1	0	0	0	4	2	4	3	2	2	3	1	4	1	1	1	1	0	10	7	8	3	1	0	3	3	3	3	1.32228e-06	1.31949e-06	2.61905e-06	1.31925e-06	1.31066e-06	1.29136e-06	4.39783e-06
11	3135281	3135353	73	+							257815	44	0	0	0	0	0	0	8	4	8	2	3	0	6	3	3	0	3	4	0	0	20	5	12	7	0	0	3	2	3	2	1.32228e-06	1.31949e-06	1.30953e-06	1.31925e-06	1.31066e-06	1.29136e-06	7.9161e-06
11	3516297	3516406	110	+	Selenom			YES	YES		258390	109	0	1	0	1	3	1	9	12	9	7	12	7	10	7	8	8	10	4	1	5	30	26	25	22	1	3	3	3	3	3	1.32228e-06	2.63899e-06	1.30953e-06	2.6385e-06	5.24266e-06	2.58271e-06	8.79566e-06
11	3649534	3649582	49	+	Morc2a		YES		YES		258540	44	0	0	0	0	0	0	9	6	1	2	2	0	3	8	2	5	2	4	0	0	16	4	13	11	0	0	3	2	3	3	1.32228e-06	1.31949e-06	1.30953e-06	1.31925e-06	1.31066e-06	1.29136e-06	8.79566e-06
11	3984856	3984892	37	+	Gal3st1			YES			259035	109	2	0	0	2	1	3	15	10	6	6	3	5	13	17	9	1	10	6	2	6	31	14	39	17	1	3	3	3	3	3	3.96685e-06	1.31949e-06	1.30953e-06	3.95775e-06	2.62133e-06	5.16543e-06	1.40731e-05
11	4136980	4137063	84	+	Rnf215			YES	YES		259239	20	0	0	0	0	0	0	4	2	1	1	1	0	2	2	4	1	1	1	0	0	7	2	8	3	0	0	3	2	3	3	1.32228e-06	1.31949e-06	1.30953e-06	1.31925e-06	1.31066e-06	1.29136e-06	4.39783e-06
11	4244298	4244324	27	+							259530	28	0	0	0	0	0	0	4	2	4	2	0	1	0	4	2	3	3	3	0	0	10	3	6	9	0	0	3	2	2	3	1.32228e-06	1.31949e-06	1.30953e-06	1.31925e-06	1.31066e-06	1.29136e-06	4.39783e-06
11	4291521	4291552	32	+							259592	32	0	0	0	0	0	0	6	2	3	0	5	1	2	5	1	0	5	2	0	0	11	6	8	7	0	0	3	2	3	2	1.32228e-06	1.31949e-06	1.30953e-06	1.31925e-06	1.31066e-06	1.29136e-06	6.15696e-06
11	4513959	4513979	21	+							259789	38	0	0	0	0	1	0	5	4	4	1	1	2	2	4	2	4	4	4	0	1	13	4	8	12	0	1	3	3	3	3	1.32228e-06	1.31949e-06	1.30953e-06	1.31925e-06	2.62133e-06	1.29136e-06	5.2774e-06
11	4681252	4681278	27	+	Ascc2			YES			260027	19	0	0	0	0	0	0	2	3	2	2	1	0	3	4	0	0	2	0	0	0	7	3	7	2	0	0	3	2	2	1	1.32228e-06	1.31949e-06	1.30953e-06	1.31925e-06	1.31066e-06	1.29136e-06	2.6387e-06
11	4730691	4730709	19	+	Zmat5			YES			260121	21	0	0	0	0	0	0	4	0	3	1	0	1	3	4	2	1	0	2	0	0	7	2	9	3	0	0	2	2	3	2	1.32228e-06	1.31949e-06	1.30953e-06	1.31925e-06	1.31066e-06	1.29136e-06	4.39783e-06
11	4871253	4871304	52	+							260294	62	0	0	0	0	1	1	10	4	5	9	9	6	6	5	2	1	2	1	0	2	19	24	13	4	0	2	3	3	3	3	1.32228e-06	1.31949e-06	1.30953e-06	1.31925e-06	2.62133e-06	2.58271e-06	9.67523e-06
11	4872763	4872783	21	+							260295	47	0	0	0	0	0	1	2	5	6	3	4	1	3	9	5	1	4	3	0	1	13	8	17	8	0	1	3	3	3	3	1.32228e-06	1.31949e-06	1.30953e-06	1.31925e-06	1.31066e-06	2.58271e-06	2.6387e-06
11	4883786	4883811	26	+	Nipsnap1			YES			260329	48	0	0	0	0	0	1	7	2	1	1	6	1	4	4	8	6	5	2	0	1	10	8	16	13	0	1	3	3	3	3	1.32228e-06	1.31949e-06	1.30953e-06	1.31925e-06	1.31066e-06	2.58271e-06	7.03653e-06
11	4912644	4912692	49	+	Thoc5			YES			260471	18	0	0	0	1	0	1	5	0	3	0	2	0	3	1	2	0	0	0	0	2	8	2	6	0	0	2	2	1	3	0	1.32228e-06	1.31949e-06	1.30953e-06	2.6385e-06	1.31066e-06	2.58271e-06	5.2774e-06
11	5022988	5023033	46	+	Ap1b1			YES			260805	107	1	0	1	2	0	3	11	10	9	6	8	8	8	8	6	12	10	4	2	5	30	22	22	26	2	2	3	3	3	3	2.64457e-06	1.31949e-06	2.61905e-06	3.95775e-06	1.31066e-06	5.16543e-06	1.05548e-05
11	5032414	5032478	65	+	Ap1b1			YES	YES	YES	260856	32	0	0	0	0	0	0	4	0	4	3	5	0	4	2	4	2	2	2	0	0	8	8	10	6	0	0	2	2	3	3	1.32228e-06	1.31949e-06	1.30953e-06	1.31925e-06	1.31066e-06	1.29136e-06	4.39783e-06
11	5039016	5039079	64	+	Ap1b1			YES	YES		260903	27	0	0	0	1	0	0	2	1	4	3	1	2	3	0	3	3	0	4	0	1	7	6	6	7	0	1	3	3	2	2	1.32228e-06	1.31949e-06	1.30953e-06	2.6385e-06	1.31066e-06	1.29136e-06	2.6387e-06
11	5404305	5404331	27	+							261355	51	0	0	0	0	0	0	3	5	4	2	4	8	1	2	5	9	2	6	0	0	12	14	8	17	0	0	3	3	3	3	1.32228e-06	1.31949e-06	1.30953e-06	1.31925e-06	1.31066e-06	1.29136e-06	3.51827e-06
11	5521301	5521422	122	+	Xbp1			YES			261472	60	0	0	0	0	0	0	9	6	5	4	1	4	10	9	2	5	4	1	0	0	20	9	21	10	0	0	3	3	3	3	1.32228e-06	1.31949e-06	1.30953e-06	1.31925e-06	1.31066e-06	1.29136e-06	8.79566e-06
11	5521828	5521860	33	+	Xbp1		YES	YES	YES		261477	25	0	0	0	0	0	0	6	4	3	0	1	1	5	1	0	1	2	1	0	0	13	2	6	4	0	0	3	2	2	3	1.32228e-06	1.31949e-06	1.30953e-06	1.31925e-06	1.31066e-06	1.29136e-06	6.15696e-06
11	5523476	5523532	57	+	Xbp1			YES	YES		261488	17	0	0	0	0	0	0	4	3	2	0	0	0	4	2	2	0	0	0	0	0	9	0	8	0	0	0	3	0	3	0	1.32228e-06	1.31949e-06	1.30953e-06	1.31925e-06	1.31066e-06	1.29136e-06	4.39783e-06
11	5799145	5799209	65	+	Dbnl			YES			261820	38	0	0	0	0	0	0	9	4	1	4	4	5	4	2	0	2	2	1	0	0	14	13	6	5	0	0	3	3	2	3	1.32228e-06	1.31949e-06	1.30953e-06	1.31925e-06	1.31066e-06	1.29136e-06	8.79566e-06
11	5959206	5959270	65	+	Ykt6			YES			262043	38	0	0	0	0	0	0	5	2	7	1	3	2	5	4	2	1	4	2	0	0	14	6	11	7	0	0	3	3	3	3	1.32228e-06	1.31949e-06	1.30953e-06	1.31925e-06	1.31066e-06	1.29136e-06	5.2774e-06
11	6010038	6010060	23	+							262156	30	0	0	0	0	1	0	2	3	2	0	5	4	1	3	4	2	0	3	0	1	7	9	8	5	0	1	3	2	3	2	1.32228e-06	1.31949e-06	1.30953e-06	1.31925e-06	2.62133e-06	1.29136e-06	2.6387e-06
11	6349024	6349055	32	+	Ogdh			YES			262580	50	0	0	1	0	0	0	9	1	3	3	6	4	6	3	1	6	5	2	1	0	13	13	10	13	1	0	3	3	3	3	1.32228e-06	1.31949e-06	2.61905e-06	1.31925e-06	1.31066e-06	1.29136e-06	8.79566e-06
11	6350397	6350557	161	+	Ogdh			YES			262600	128	1	2	1	0	1	1	12	8	14	8	7	7	18	16	12	5	12	3	4	2	34	22	46	20	3	2	3	3	3	3	2.64457e-06	3.95848e-06	2.61905e-06	1.31925e-06	2.62133e-06	2.58271e-06	1.14344e-05
11	6351961	6352062	102	+	Ogdh			YES			262615	31	0	0	0	0	0	0	6	3	1	0	2	2	7	2	3	4	0	1	0	0	10	4	12	5	0	0	3	2	3	2	1.32228e-06	1.31949e-06	1.30953e-06	1.31925e-06	1.31066e-06	1.29136e-06	6.15696e-06
11	6394174	6394233	60	+	Zmiz2			YES			262705	22	0	0	0	0	0	0	5	2	2	0	1	0	3	2	2	2	2	1	0	0	9	1	7	5	0	0	3	1	3	3	1.32228e-06	1.31949e-06	1.30953e-06	1.31925e-06	1.31066e-06	1.29136e-06	5.2774e-06
11	6396904	6396989	86	+	Zmiz2			YES			262743	45	1	0	0	0	0	0	5	5	3	0	2	2	6	6	3	3	4	5	1	0	13	4	15	12	1	0	3	2	3	3	2.64457e-06	1.31949e-06	1.30953e-06	1.31925e-06	1.31066e-06	1.29136e-06	5.2774e-06
11	6398387	6398523	137	+	Zmiz2			YES			262767	41	0	0	0	0	0	0	5	5	4	3	0	3	7	3	3	3	1	4	0	0	14	6	13	8	0	0	3	2	3	3	1.32228e-06	1.31949e-06	1.30953e-06	1.31925e-06	1.31066e-06	1.29136e-06	5.2774e-06
11	6402993	6403078	86	+	Zmiz2			YES			262825	49	0	0	1	0	1	2	11	6	2	1	1	3	7	5	3	2	3	1	1	3	19	5	15	6	1	2	3	3	3	3	1.32228e-06	1.31949e-06	2.61905e-06	1.31925e-06	2.62133e-06	3.87407e-06	1.05548e-05
11	6584792	6584818	27	+	Ccm2			YES			263110	18	0	0	0	1	1	0	3	2	1	0	0	0	2	2	2	3	0	1	0	2	6	0	6	4	0	2	3	0	3	2	1.32228e-06	1.31949e-06	1.30953e-06	2.6385e-06	2.62133e-06	1.29136e-06	3.51827e-06
11	7138945	7138979	35	+	Adcy1			YES			263796	30	0	0	0	0	0	1	7	2	0	2	2	1	3	2	2	1	4	3	0	1	9	5	7	8	0	1	2	3	3	3	1.32228e-06	1.31949e-06	1.30953e-06	1.31925e-06	1.31066e-06	2.58271e-06	7.03653e-06
11	7144566	7144629	64	+	Adcy1			YES			263835	37	0	1	0	0	0	0	8	1	2	0	3	1	4	5	8	2	1	1	1	0	11	4	17	4	1	0	3	2	3	3	1.32228e-06	2.63899e-06	1.30953e-06	1.31925e-06	1.31066e-06	1.29136e-06	7.9161e-06
11	7146676	7146710	35	+	Adcy1			YES			263854	21	0	0	0	0	0	0	2	1	4	0	3	1	3	2	2	2	1	0	0	0	7	4	7	3	0	0	3	2	3	2	1.32228e-06	1.31949e-06	1.30953e-06	1.31925e-06	1.31066e-06	1.29136e-06	2.6387e-06
11	7149809	7149994	186	+	Adcy1			YES	YES	YES	263881	45	0	0	0	0	1	0	7	6	3	5	2	1	4	6	4	4	2	0	0	1	16	8	14	6	0	1	3	3	3	2	1.32228e-06	1.31949e-06	1.30953e-06	1.31925e-06	2.62133e-06	1.29136e-06	7.03653e-06
11	7150641	7150743	103	+	Adcy1			YES			263888	28	0	0	0	0	0	0	6	6	0	0	1	1	5	5	3	0	1	0	0	0	12	2	13	1	0	0	2	2	3	1	1.32228e-06	1.31949e-06	1.30953e-06	1.31925e-06	1.31066e-06	1.29136e-06	6.15696e-06
11	7162001	7162043	43	+	Adcy1			YES			263961	58	1	0	0	0	0	1	12	6	4	3	6	3	4	4	6	3	4	1	1	1	22	12	14	8	1	1	3	3	3	3	2.64457e-06	1.31949e-06	1.30953e-06	1.31925e-06	1.31066e-06	2.58271e-06	1.14344e-05
11	7869775	7869851	77	+							264554	45	0	0	1	1	1	0	7	4	2	4	1	2	3	7	3	1	6	2	1	2	13	7	13	9	1	2	3	3	3	3	1.32228e-06	1.31949e-06	2.61905e-06	2.6385e-06	2.62133e-06	1.29136e-06	7.03653e-06
11	9398962	9398980	19	+	Abca13			YES			265592	89	2	1	0	0	2	1	9	10	4	3	6	3	7	8	12	7	7	7	3	3	23	12	27	21	2	2	3	3	3	3	3.96685e-06	2.63899e-06	1.30953e-06	1.31925e-06	3.93199e-06	2.58271e-06	8.79566e-06
11	10408836	10408862	27	+							266093	19	0	0	0	0	1	0	3	3	0	1	0	1	4	0	2	2	0	2	0	1	6	2	6	4	0	1	2	2	2	2	1.32228e-06	1.31949e-06	1.30953e-06	1.31925e-06	2.62133e-06	1.29136e-06	3.51827e-06
11	10948652	10948670	19	+							266337	76	0	0	0	0	0	1	6	6	11	6	12	7	3	3	6	4	7	4	0	1	23	25	12	15	0	1	3	3	3	3	1.32228e-06	1.31949e-06	1.30953e-06	1.31925e-06	1.31066e-06	2.58271e-06	6.15696e-06
11	11950319	11950337	19	+							266928	43	0	0	1	0	0	0	7	3	3	1	4	3	6	5	3	1	3	3	1	0	13	8	14	7	1	0	3	3	3	3	1.32228e-06	1.31949e-06	2.61905e-06	1.31925e-06	1.31066e-06	1.29136e-06	7.03653e-06
11	13469531	13469550	20	+							267722	131	2	0	0	3	2	2	14	10	14	27	16	14	5	4	4	6	3	5	2	7	38	57	13	14	1	3	3	3	3	3	3.96685e-06	1.31949e-06	1.30953e-06	5.277e-06	3.93199e-06	3.87407e-06	1.31935e-05
11	15412312	15412358	47	+	Gm24707				YES		268581	48	2	0	0	0	1	0	8	6	5	8	2	0	4	5	3	0	3	1	2	1	19	10	12	4	1	1	3	2	3	2	3.96685e-06	1.31949e-06	1.30953e-06	1.31925e-06	2.62133e-06	1.29136e-06	7.9161e-06
11	17308260	17308278	19	+							269700	32	0	0	0	0	0	0	4	2	6	1	3	2	2	3	5	1	2	1	0	0	12	6	10	4	0	0	3	3	3	3	1.32228e-06	1.31949e-06	1.30953e-06	1.31925e-06	1.31066e-06	1.29136e-06	4.39783e-06
11	17982725	17982746	22	+							270065	50	0	0	0	0	0	0	4	1	5	5	5	4	1	7	6	5	2	5	0	0	10	14	14	12	0	0	3	3	3	3	1.32228e-06	1.31949e-06	1.30953e-06	1.31925e-06	1.31066e-06	1.29136e-06	4.39783e-06
11	18842640	18842659	20	+							270521	21	0	0	0	0	0	0	2	3	4	0	1	1	4	2	1	0	1	2	0	0	9	2	7	3	0	0	3	2	3	2	1.32228e-06	1.31949e-06	1.30953e-06	1.31925e-06	1.31066e-06	1.29136e-06	2.6387e-06
11	19998029	19998080	52	+	Spred2			YES			271636	28	0	0	0	0	1	0	5	1	3	2	0	1	4	4	2	1	1	3	0	1	9	3	10	5	0	1	3	2	3	3	1.32228e-06	1.31949e-06	1.30953e-06	1.31925e-06	2.62133e-06	1.29136e-06	5.2774e-06
11	21239408	21239438	31	+	Vps54			YES			272917	46	0	0	0	1	1	1	5	6	4	4	3	3	6	4	1	4	3	0	0	3	15	10	11	7	0	3	3	3	3	2	1.32228e-06	1.31949e-06	1.30953e-06	2.6385e-06	2.62133e-06	2.58271e-06	5.2774e-06
11	21312623	21312659	37	+	Vps54			YES	YES		273032	21	0	0	0	0	0	0	3	2	2	0	0	1	4	1	1	2	2	3	0	0	7	1	6	7	0	0	3	1	3	3	1.32228e-06	1.31949e-06	1.30953e-06	1.31925e-06	1.31066e-06	1.29136e-06	3.51827e-06
11	21320188	21320206	19	+	Vps54	YES					273054	24	0	0	0	0	0	0	5	1	1	4	1	1	1	2	7	0	1	0	0	0	7	6	10	1	0	0	3	3	3	1	1.32228e-06	1.31949e-06	1.30953e-06	1.31925e-06	1.31066e-06	1.29136e-06	5.2774e-06
11	22202166	22202183	18	+							273604	74	0	0	0	0	0	2	10	6	4	3	5	4	11	12	9	3	2	3	0	2	20	12	32	8	0	1	3	3	3	3	1.32228e-06	1.31949e-06	1.30953e-06	1.31925e-06	1.31066e-06	3.87407e-06	9.67523e-06
11	24584984	24585007	24	+	Gm12068			YES			276057	80	0	0	0	0	0	0	10	5	7	3	6	7	9	10	8	5	4	6	0	0	22	16	27	15	0	0	3	3	3	3	1.32228e-06	1.31949e-06	1.30953e-06	1.31925e-06	1.31066e-06	1.29136e-06	9.67523e-06
11	26833029	26833048	20	+	Gm12072				YES		277304	94	0	0	1	0	0	1	5	10	6	5	5	11	4	11	9	6	12	8	1	1	21	21	24	26	1	1	3	3	3	3	1.32228e-06	1.31949e-06	2.61905e-06	1.31925e-06	1.31066e-06	2.58271e-06	5.2774e-06
11	29469494	29469513	20	+	Ccdc88a			YES			278746	36	0	0	0	1	0	0	3	3	1	0	5	5	3	3	4	2	3	3	0	1	7	10	10	8	0	1	3	2	3	3	1.32228e-06	1.31949e-06	1.30953e-06	2.6385e-06	1.31066e-06	1.29136e-06	3.51827e-06
11	29530499	29530535	37	+	Mtif2			YES			278865	17	0	0	0	0	1	0	1	5	0	0	1	1	3	2	1	0	1	1	0	1	6	2	6	2	0	1	2	2	3	2	1.32228e-06	1.31949e-06	1.30953e-06	1.31925e-06	2.62133e-06	1.29136e-06	1.75913e-06
11	29741372	29741413	42	+	Rtn4			YES	YES		279144	51	0	0	0	0	0	1	6	0	3	4	6	1	12	4	1	4	3	6	0	1	9	11	17	13	0	1	2	3	3	3	1.32228e-06	1.31949e-06	1.30953e-06	1.31925e-06	1.31066e-06	2.58271e-06	6.15696e-06
11	29931636	29931653	18	+							279285	44	0	0	1	0	1	0	3	4	5	2	8	3	4	6	2	2	1	2	1	1	12	13	12	5	1	1	3	3	3	3	1.32228e-06	1.31949e-06	2.61905e-06	1.31925e-06	2.62133e-06	1.29136e-06	3.51827e-06
11	30519982	30520001	20	+							279703	41	0	1	0	0	0	0	4	3	2	5	1	5	3	8	3	2	3	1	1	0	9	11	14	6	1	0	3	3	3	3	1.32228e-06	2.63899e-06	1.30953e-06	1.31925e-06	1.31066e-06	1.29136e-06	4.39783e-06
11	31920589	31920677	89	+	Cpeb4			YES			280886	37	0	0	0	0	0	0	3	3	5	3	1	4	5	2	2	4	1	4	0	0	11	8	9	9	0	0	3	3	3	3	1.32228e-06	1.31949e-06	1.30953e-06	1.31925e-06	1.31066e-06	1.29136e-06	3.51827e-06
11	31931195	31931239	45	+	Cpeb4			YES			280917	43	0	0	0	0	0	2	6	4	4	3	5	0	8	4	4	2	0	1	0	2	14	8	16	3	0	1	3	2	3	2	1.32228e-06	1.31949e-06	1.30953e-06	1.31925e-06	1.31066e-06	3.87407e-06	6.15696e-06
11	32001607	32001684	78	+	Nsg2			YES			280996	25	0	0	0	1	0	0	2	2	2	3	1	0	1	3	2	2	3	3	0	1	6	4	6	8	0	1	3	2	3	3	1.32228e-06	1.31949e-06	1.30953e-06	2.6385e-06	1.31066e-06	1.29136e-06	2.6387e-06
11	32362177	32362199	23	+	Sh3pxd2b			YES			281466	19	0	0	0	0	0	0	4	1	2	1	0	0	4	2	0	3	1	1	0	0	7	1	6	5	0	0	3	1	2	3	1.32228e-06	1.31949e-06	1.30953e-06	1.31925e-06	1.31066e-06	1.29136e-06	4.39783e-06
11	33657488	33657506	19	+							282932	24	0	0	0	1	0	0	4	2	2	3	1	1	2	1	3	0	1	3	0	1	8	5	6	4	0	1	3	3	3	2	1.32228e-06	1.31949e-06	1.30953e-06	2.6385e-06	1.31066e-06	1.29136e-06	4.39783e-06
11	33792118	33792141	24	+							283050	20	0	0	0	0	0	1	3	2	1	3	1	0	3	2	1	1	0	2	0	1	6	4	6	3	0	1	3	2	3	2	1.32228e-06	1.31949e-06	1.30953e-06	1.31925e-06	1.31066e-06	2.58271e-06	3.51827e-06
11	34288262	34288281	20	+							283487	104	0	0	0	0	0	1	10	7	7	4	6	9	7	14	11	9	10	9	0	1	24	19	32	28	0	1	3	3	3	3	1.32228e-06	1.31949e-06	1.30953e-06	1.31925e-06	1.31066e-06	2.58271e-06	9.67523e-06
11	35297934	35297964	31	+	Slit3			YES			284419	24	0	0	0	0	0	0	5	1	0	3	2	3	3	2	3	2	0	0	0	0	6	8	8	2	0	0	2	3	3	1	1.32228e-06	1.31949e-06	1.30953e-06	1.31925e-06	1.31066e-06	1.29136e-06	5.2774e-06
11	35566850	35566871	22	+	Slit3			YES			285033	68	0	0	1	0	0	0	7	9	8	2	2	7	7	6	7	5	2	5	1	0	24	11	20	12	1	0	3	3	3	3	1.32228e-06	1.31949e-06	2.61905e-06	1.31925e-06	1.31066e-06	1.29136e-06	7.03653e-06
11	36173514	36173533	20	+							285813	48	0	0	0	0	1	0	4	7	4	1	7	4	4	3	5	2	4	2	0	1	15	12	12	8	0	1	3	3	3	3	1.32228e-06	1.31949e-06	1.30953e-06	1.31925e-06	2.62133e-06	1.29136e-06	4.39783e-06
11	37049256	37049279	24	+							286373	25	0	0	0	0	0	0	1	5	2	1	0	1	4	5	3	1	1	1	0	0	8	2	12	3	0	0	3	2	3	3	1.32228e-06	1.31949e-06	1.30953e-06	1.31925e-06	1.31066e-06	1.29136e-06	1.75913e-06
11	40132983	40133010	28	+	Gm12132			YES			287803	80	1	0	0	1	0	0	9	7	8	7	3	7	4	3	8	6	6	10	1	1	24	17	15	22	1	1	3	3	3	3	2.64457e-06	1.31949e-06	1.30953e-06	2.6385e-06	1.31066e-06	1.29136e-06	8.79566e-06
11	40488769	40488802	34	+							287996	61	0	0	1	0	0	1	11	7	1	2	5	6	3	7	6	3	4	4	1	1	19	13	16	11	1	1	3	3	3	3	1.32228e-06	1.31949e-06	2.61905e-06	1.31925e-06	1.31066e-06	2.58271e-06	1.05548e-05
11	41716968	41716990	23	+	A230004M16Rik			YES			288597	36	0	0	0	0	0	1	3	2	3	3	2	2	4	2	2	5	4	3	0	1	8	7	8	12	0	1	3	3	3	3	1.32228e-06	1.31949e-06	1.30953e-06	1.31925e-06	1.31066e-06	2.58271e-06	3.51827e-06
11	42618353	42618375	23	+	Gabrb2			YES			289145	37	0	0	0	0	1	0	3	2	3	0	3	5	5	5	1	3	2	4	0	1	8	8	11	9	0	1	3	2	3	3	1.32228e-06	1.31949e-06	1.30953e-06	1.31925e-06	2.62133e-06	1.29136e-06	3.51827e-06
11	42932047	42932066	20	+							289327	53	0	0	0	1	0	1	7	4	8	7	4	4	5	8	4	0	0	0	0	2	19	15	17	0	0	2	3	3	3	0	1.32228e-06	1.31949e-06	1.30953e-06	2.6385e-06	1.31066e-06	2.58271e-06	7.03653e-06
11	44559867	44559943	77	+	Rnf145			YES			290775	81	0	1	0	1	0	0	10	6	7	4	7	3	8	12	6	3	3	10	1	1	23	14	26	16	1	1	3	3	3	3	1.32228e-06	2.63899e-06	1.30953e-06	2.6385e-06	1.31066e-06	1.29136e-06	9.67523e-06
11	44833974	44833995	22	+	Ebf1			YES			291137	84	0	0	0	0	1	2	14	11	6	6	8	9	2	6	5	5	6	3	0	3	31	23	13	14	0	2	3	3	3	3	1.32228e-06	1.31949e-06	1.30953e-06	1.31925e-06	2.62133e-06	3.87407e-06	1.31935e-05
11	45176797	45176817	21	+	Gm12160			YES			291376	17	0	0	0	0	0	0	3	0	5	1	2	0	4	0	2	0	0	0	0	0	8	3	6	0	0	0	2	2	2	0	1.32228e-06	1.31949e-06	1.30953e-06	1.31925e-06	1.31066e-06	1.29136e-06	3.51827e-06
11	45498465	45498489	25	+							291568	58	0	0	0	0	0	1	9	5	6	3	6	4	4	4	3	4	5	4	0	1	20	13	11	13	0	1	3	3	3	3	1.32228e-06	1.31949e-06	1.30953e-06	1.31925e-06	1.31066e-06	2.58271e-06	8.79566e-06
11	45853122	45853158	37	+	Clint1			YES			291811	33	0	0	0	0	0	0	7	2	3	1	3	0	3	2	4	1	3	4	0	0	12	4	9	8	0	0	3	2	3	3	1.32228e-06	1.31949e-06	1.30953e-06	1.31925e-06	1.31066e-06	1.29136e-06	7.03653e-06
11	48686128	48686150	23	+							293803	35	0	0	0	0	0	0	6	8	2	1	0	3	5	3	4	2	1	0	0	0	16	4	12	3	0	0	3	2	3	2	1.32228e-06	1.31949e-06	1.30953e-06	1.31925e-06	1.31066e-06	1.29136e-06	6.15696e-06
11	50085847	50085888	42	+	Rnf130			YES			295147	21	0	0	0	0	0	0	4	2	1	1	1	1	3	3	2	2	1	0	0	0	7	3	8	3	0	0	3	3	3	2	1.32228e-06	1.31949e-06	1.30953e-06	1.31925e-06	1.31066e-06	1.29136e-06	4.39783e-06
11	50151820	50151867	48	+	Tbc1d9b			YES			295368	22	0	0	0	0	0	1	3	2	1	2	1	2	3	1	2	3	1	0	0	1	6	5	6	4	0	1	3	3	3	2	1.32228e-06	1.31949e-06	1.30953e-06	1.31925e-06	1.31066e-06	2.58271e-06	3.51827e-06
11	50161891	50161993	103	+	Tbc1d9b			YES			295436	39	0	0	0	0	0	1	8	4	3	3	0	1	6	7	0	1	2	3	0	1	15	4	13	6	0	1	3	2	2	3	1.32228e-06	1.31949e-06	1.30953e-06	1.31925e-06	1.31066e-06	2.58271e-06	7.9161e-06
11	50163926	50164066	141	+	Tbc1d9b			YES	YES		295452	69	1	0	0	2	0	0	6	9	8	2	6	5	8	3	6	3	3	7	1	2	23	13	17	13	1	1	3	3	3	3	2.64457e-06	1.31949e-06	1.30953e-06	3.95775e-06	1.31066e-06	1.29136e-06	6.15696e-06
11	50231644	50231695	52	+	Mgat4b			YES			295608	25	0	0	0	0	0	0	3	3	3	1	1	0	3	5	2	2	2	0	0	0	9	2	10	4	0	0	3	2	3	2	1.32228e-06	1.31949e-06	1.30953e-06	1.31925e-06	1.31066e-06	1.29136e-06	3.51827e-06
11	50231827	50231992	166	+	Mgat4b			YES			295609	29	0	1	0	0	0	0	6	3	1	0	0	2	5	5	1	2	2	1	1	0	10	2	11	5	1	0	3	1	3	3	1.32228e-06	2.63899e-06	1.30953e-06	1.31925e-06	1.31066e-06	1.29136e-06	6.15696e-06
11	50233369	50233425	57	+	Mgat4b			YES	YES	YES	295623	21	0	0	0	0	0	0	3	4	0	0	3	0	1	4	3	0	1	2	0	0	7	3	8	3	0	0	2	1	3	2	1.32228e-06	1.31949e-06	1.30953e-06	1.31925e-06	1.31066e-06	1.29136e-06	3.51827e-06
11	50378142	50378236	95	+	Hnrnph1			YES			295807	71	1	0	0	1	0	0	7	4	3	4	8	9	7	9	7	3	4	4	1	1	14	21	23	11	1	1	3	3	3	3	2.64457e-06	1.31949e-06	1.30953e-06	2.6385e-06	1.31066e-06	1.29136e-06	7.03653e-06
11	50379751	50379785	35	+	Hnrnph1			YES	YES		295820	35	0	0	0	0	0	0	3	2	2	1	3	0	6	5	2	3	7	1	0	0	7	4	13	11	0	0	3	2	3	3	1.32228e-06	1.31949e-06	1.30953e-06	1.31925e-06	1.31066e-06	1.29136e-06	3.51827e-06
11	50383721	50383776	56	+	Hnrnph1			YES	YES	YES	295848	37	0	0	0	0	1	0	5	4	5	1	2	4	8	3	1	0	2	1	0	1	14	7	12	3	0	1	3	3	3	2	1.32228e-06	1.31949e-06	1.30953e-06	1.31925e-06	2.62133e-06	1.29136e-06	5.2774e-06
11	50429535	50429560	26	+							295910	18	0	0	0	0	0	0	3	1	2	0	2	2	1	2	3	0	1	1	0	0	6	4	6	2	0	0	3	2	3	2	1.32228e-06	1.31949e-06	1.30953e-06	1.31925e-06	1.31066e-06	1.29136e-06	3.51827e-06
11	50950928	50950950	23	+							296507	50	1	0	0	0	0	0	3	3	7	1	4	5	3	5	3	5	3	7	1	0	13	10	11	15	1	0	3	3	3	3	2.64457e-06	1.31949e-06	1.30953e-06	1.31925e-06	1.31066e-06	1.29136e-06	3.51827e-06
11	51349891	51349910	20	+	Col23a1			YES			296850	35	0	0	0	0	0	0	2	6	6	1	3	0	4	7	3	2	1	0	0	0	14	4	14	3	0	0	3	2	3	2	1.32228e-06	1.31949e-06	1.30953e-06	1.31925e-06	1.31066e-06	1.29136e-06	2.6387e-06
11	51350982	51351020	39	+	Col23a1			YES			296855	134	0	0	2	1	0	0	20	9	12	9	10	9	15	12	9	8	9	9	2	1	41	28	36	26	1	1	3	3	3	3	1.32228e-06	1.31949e-06	3.92858e-06	2.6385e-06	1.31066e-06	1.29136e-06	1.84709e-05
11	52292699	52292716	18	+							297965	47	0	0	0	1	0	0	9	6	4	1	1	0	7	9	3	4	1	1	0	1	19	2	19	6	0	1	3	2	3	3	1.32228e-06	1.31949e-06	1.30953e-06	2.6385e-06	1.31066e-06	1.29136e-06	8.79566e-06
11	52404954	52404976	23	+	9530068E07Rik			YES			298181	22	0	0	0	0	0	0	7	2	2	1	0	1	1	5	1	1	1	0	0	0	11	2	7	2	0	0	3	2	3	2	1.32228e-06	1.31949e-06	1.30953e-06	1.31925e-06	1.31066e-06	1.29136e-06	7.03653e-06
11	53372511	53372542	32	+	Aff4				YES	YES	299433	32	0	0	0	0	0	0	4	4	2	0	5	3	7	1	1	2	1	2	0	0	10	8	9	5	0	0	3	2	3	3	1.32228e-06	1.31949e-06	1.30953e-06	1.31925e-06	1.31066e-06	1.29136e-06	4.39783e-06
11	53534842	53534928	87	+	2008-09-01			YES			299812	82	0	0	0	0	0	0	14	8	5	3	4	5	13	8	3	6	8	5	0	0	27	12	24	19	0	0	3	3	3	3	1.32228e-06	1.31949e-06	1.30953e-06	1.31925e-06	1.31066e-06	1.29136e-06	1.31935e-05
11	53537366	53537443	78	+	2008-09-01			YES			299851	105	0	1	0	0	1	0	12	11	10	7	10	9	7	9	3	10	7	8	1	1	33	26	19	25	1	1	3	3	3	3	1.32228e-06	2.63899e-06	1.30953e-06	1.31925e-06	2.62133e-06	1.29136e-06	1.14344e-05
11	53570416	53570476	61	+	Kif3a			YES			299954	21	0	0	0	0	0	0	2	3	1	2	4	1	2	3	2	0	1	0	0	0	6	7	7	1	0	0	3	3	3	1	1.32228e-06	1.31949e-06	1.30953e-06	1.31925e-06	1.31066e-06	1.29136e-06	2.6387e-06
11	53586938	53587001	64	+	Kif3a			YES			299996	22	0	0	0	0	0	0	2	3	1	0	0	2	5	4	1	2	2	0	0	0	6	2	10	4	0	0	3	1	3	2	1.32228e-06	1.31949e-06	1.30953e-06	1.31925e-06	1.31066e-06	1.29136e-06	2.6387e-06
11	53600940	53600965	26	+	Kif3a			YES			300094	262	3	2	4	1	0	3	29	21	20	11	16	17	21	27	25	22	16	24	9	4	70	44	73	62	3	2	3	3	3	3	5.28914e-06	3.95848e-06	6.54763e-06	2.6385e-06	1.31066e-06	5.16543e-06	2.6387e-05
11	53909247	53909269	23	+							300421	132	1	0	0	0	0	2	13	11	11	10	14	7	12	11	10	7	13	10	1	2	35	31	33	30	1	1	3	3	3	3	2.64457e-06	1.31949e-06	1.30953e-06	1.31925e-06	1.31066e-06	3.87407e-06	1.23139e-05
11	54319939	54319998	60	+	Acsl6		YES	YES	YES		300929	26	0	0	0	0	0	0	1	5	1	0	0	3	2	3	4	1	4	2	0	0	7	3	9	7	0	0	3	1	3	3	1.32228e-06	1.31949e-06	1.30953e-06	1.31925e-06	1.31066e-06	1.29136e-06	1.75913e-06
11	54323781	54323826	46	+	Acsl6			YES			300959	44	0	0	0	0	0	0	7	3	2	0	4	5	5	6	3	2	6	1	0	0	12	9	14	9	0	0	3	2	3	3	1.32228e-06	1.31949e-06	1.30953e-06	1.31925e-06	1.31066e-06	1.29136e-06	7.03653e-06
11	54323870	54323909	40	+	Acsl6			YES			300960	49	1	0	0	0	0	0	4	4	3	3	2	2	8	8	3	4	2	5	1	0	11	7	19	11	1	0	3	3	3	3	2.64457e-06	1.31949e-06	1.30953e-06	1.31925e-06	1.31066e-06	1.29136e-06	4.39783e-06
11	54324951	54325012	62	+	Acsl6			YES			300967	22	0	0	0	0	0	0	3	4	5	0	1	0	1	2	4	0	1	1	0	0	12	1	7	2	0	0	3	1	3	2	1.32228e-06	1.31949e-06	1.30953e-06	1.31925e-06	1.31066e-06	1.29136e-06	3.51827e-06
11	54336562	54336623	62	+	Acsl6			YES	YES		301035	89	1	0	0	1	0	0	14	7	8	3	4	4	11	9	9	7	8	3	1	1	29	11	29	18	1	1	3	3	3	3	2.64457e-06	1.31949e-06	1.30953e-06	2.6385e-06	1.31066e-06	1.29136e-06	1.31935e-05
11	54338917	54338943	27	+	Acsl6			YES			301054	34	0	0	1	0	0	0	6	2	6	0	4	2	3	4	3	0	3	0	1	0	14	6	10	3	1	0	3	2	3	1	1.32228e-06	1.31949e-06	2.61905e-06	1.31925e-06	1.31066e-06	1.29136e-06	6.15696e-06
11	54345085	54345136	52	+	Acsl6			YES			301090	21	0	0	0	0	0	0	2	1	3	1	2	1	4	3	2	0	0	2	0	0	6	4	9	2	0	0	3	3	3	1	1.32228e-06	1.31949e-06	1.30953e-06	1.31925e-06	1.31066e-06	1.29136e-06	2.6387e-06
11	54491797	54491816	20	+	Fnip1			YES			301286	18	0	0	0	0	0	0	1	2	5	1	0	0	3	4	0	1	0	1	0	0	8	1	7	2	0	0	3	1	2	2	1.32228e-06	1.31949e-06	1.30953e-06	1.31925e-06	1.31066e-06	1.29136e-06	1.75913e-06
11	54515382	54515441	60	+	Fnip1			YES			301338	37	0	0	0	0	0	0	4	3	2	1	2	0	6	3	4	4	2	6	0	0	9	3	13	12	0	0	3	2	3	3	1.32228e-06	1.31949e-06	1.30953e-06	1.31925e-06	1.31066e-06	1.29136e-06	4.39783e-06
11	55219697	55219775	79	+	Slc36a1			YES			302175	19	0	0	0	0	0	0	3	2	1	1	2	1	4	1	2	1	0	1	0	0	6	4	7	2	0	0	3	3	3	2	1.32228e-06	1.31949e-06	1.30953e-06	1.31925e-06	1.31066e-06	1.29136e-06	3.51827e-06
11	55224802	55224839	38	+	Slc36a1			YES			302210	47	0	0	2	0	0	0	8	3	6	2	0	1	5	9	2	4	4	1	2	0	17	3	16	9	1	0	3	2	3	3	1.32228e-06	1.31949e-06	3.92858e-06	1.31925e-06	1.31066e-06	1.29136e-06	7.9161e-06
11	56483706	56483729	24	+							303338	29	0	0	0	0	0	0	2	4	1	2	1	2	4	4	4	3	1	1	0	0	7	5	12	5	0	0	3	3	3	3	1.32228e-06	1.31949e-06	1.30953e-06	1.31925e-06	1.31066e-06	1.29136e-06	2.6387e-06
11	57289649	57289690	42	+	Gria1			YES			304307	72	1	0	0	0	0	0	6	4	2	4	2	3	9	6	6	10	7	12	1	0	12	9	21	29	1	0	3	3	3	3	2.64457e-06	1.31949e-06	1.30953e-06	1.31925e-06	1.31066e-06	1.29136e-06	6.15696e-06
11	57317796	57317872	77	+	Gria1			YES	YES	YES	304409	24	0	0	0	0	0	0	3	3	1	1	0	3	0	4	3	3	2	1	0	0	7	4	7	6	0	0	3	2	2	3	1.32228e-06	1.31949e-06	1.30953e-06	1.31925e-06	1.31066e-06	1.29136e-06	3.51827e-06
11	58040283	58040363	81	+	Larp1			YES			305392	35	0	0	0	0	0	0	5	3	4	1	4	2	2	3	1	3	2	5	0	0	12	7	6	10	0	0	3	3	3	3	1.32228e-06	1.31949e-06	1.30953e-06	1.31925e-06	1.31066e-06	1.29136e-06	5.2774e-06
11	58042647	58042689	43	+	Larp1			YES	YES		305415	17	0	0	0	0	0	0	5	1	0	1	1	0	4	1	1	0	2	1	0	0	6	2	6	3	0	0	2	2	3	2	1.32228e-06	1.31949e-06	1.30953e-06	1.31925e-06	1.31066e-06	1.29136e-06	5.2774e-06
11	58057122	58057202	81	+	Larp1			YES	YES	YES	305485	23	0	0	0	0	0	0	2	4	2	1	3	0	4	3	1	0	1	2	0	0	8	4	8	3	0	0	3	2	3	2	1.32228e-06	1.31949e-06	1.30953e-06	1.31925e-06	1.31066e-06	1.29136e-06	2.6387e-06
11	58058463	58058583	121	+	Larp1			YES	YES	YES	305499	72	0	0	0	0	0	0	7	7	7	1	5	6	9	5	6	7	8	4	0	0	21	12	20	19	0	0	3	3	3	3	1.32228e-06	1.31949e-06	1.30953e-06	1.31925e-06	1.31066e-06	1.29136e-06	7.03653e-06
11	58080168	58080186	19	+							305552	37	0	0	0	0	0	0	4	2	9	4	6	0	2	5	1	0	1	3	0	0	15	10	8	4	0	0	3	2	3	2	1.32228e-06	1.31949e-06	1.30953e-06	1.31925e-06	1.31066e-06	1.29136e-06	4.39783e-06
11	58130297	58130330	34	+							305629	32	0	0	0	0	0	0	2	6	1	1	1	0	2	6	1	6	2	4	0	0	9	2	9	12	0	0	3	2	3	3	1.32228e-06	1.31949e-06	1.30953e-06	1.31925e-06	1.31066e-06	1.29136e-06	2.6387e-06
11	58309308	58309350	43	+	Zfp692			YES			305824	109	1	0	0	1	0	0	14	10	4	4	5	3	18	19	7	10	5	8	1	1	28	12	44	23	1	1	3	3	3	3	2.64457e-06	1.31949e-06	1.30953e-06	2.6385e-06	1.31066e-06	1.29136e-06	1.31935e-05
11	58346080	58346163	84	+	Sh3bp5l			YES	YES	YES	305927	18	0	0	0	0	0	0	2	2	2	1	1	0	3	2	1	1	1	2	0	0	6	2	6	4	0	0	3	2	3	3	1.32228e-06	1.31949e-06	1.30953e-06	1.31925e-06	1.31066e-06	1.29136e-06	2.6387e-06
11	58650641	58650728	88	+	Trim58			YES			306175	1168	8	9	14	8	10	11	158	85	83	82	105	82	88	72	84	92	75	102	31	29	326	269	244	269	3	3	3	3	3	3	1.19006e-05	1.31949e-05	1.96429e-05	1.18732e-05	1.44173e-05	1.54963e-05	0.000139851
11	58988643	58988683	41	+	Trim11			YES			306587	64	0	0	2	0	0	2	9	6	2	2	9	4	1	10	5	3	5	4	2	2	17	15	16	12	1	1	3	3	3	3	1.32228e-06	1.31949e-06	3.92858e-06	1.31925e-06	1.31066e-06	3.87407e-06	8.79566e-06
11	58988842	58988977	136	+	Trim11	YES					306590	36	0	0	1	0	0	0	7	6	2	0	2	0	7	2	2	3	1	3	1	0	15	2	11	7	1	0	3	1	3	3	1.32228e-06	1.31949e-06	2.61905e-06	1.31925e-06	1.31066e-06	1.29136e-06	7.03653e-06
11	59450901	59450939	39	+	Jmjd4			YES	YES		307145	50	0	0	0	0	0	0	4	1	4	3	3	3	5	5	4	7	7	4	0	0	9	9	14	18	0	0	3	3	3	3	1.32228e-06	1.31949e-06	1.30953e-06	1.31925e-06	1.31066e-06	1.29136e-06	4.39783e-06
11	59563321	59563354	34	+	Nlrp3			YES			307334	49	0	0	0	0	0	0	5	4	4	4	7	2	7	4	3	2	4	3	0	0	13	13	14	9	0	0	3	3	3	3	1.32228e-06	1.31949e-06	1.30953e-06	1.31925e-06	1.31066e-06	1.29136e-06	5.2774e-06
11	59740596	59740618	23	+	Mprip			YES			307628	36	0	0	0	0	0	0	4	6	1	4	4	4	3	3	2	1	2	2	0	0	11	12	8	5	0	0	3	3	3	3	1.32228e-06	1.31949e-06	1.30953e-06	1.31925e-06	1.31066e-06	1.29136e-06	4.39783e-06
11	59741024	59741098	75	+	Mprip			YES	YES		307635	76	0	1	0	0	0	0	14	5	8	3	4	5	7	9	4	5	3	8	1	0	27	12	20	16	1	0	3	3	3	3	1.32228e-06	2.63899e-06	1.30953e-06	1.31925e-06	1.31066e-06	1.29136e-06	1.31935e-05
11	59784028	59784069	42	+							307865	40	0	0	0	0	0	1	4	3	2	1	2	0	7	4	5	5	2	4	0	1	9	3	16	11	0	1	3	2	3	3	1.32228e-06	1.31949e-06	1.30953e-06	1.31925e-06	1.31066e-06	2.58271e-06	4.39783e-06
11	60193794	60193896	103	+	Rai1			YES			308767	42	0	0	0	0	0	0	6	4	3	1	3	5	2	3	2	5	4	4	0	0	13	9	7	13	0	0	3	3	3	3	1.32228e-06	1.31949e-06	1.30953e-06	1.31925e-06	1.31066e-06	1.29136e-06	6.15696e-06
11	60461914	60461941	28	+	Drg2			YES			309176	17	0	0	0	0	0	0	3	2	1	1	0	2	4	1	1	0	1	1	0	0	6	3	6	2	0	0	3	2	3	2	1.32228e-06	1.31949e-06	1.30953e-06	1.31925e-06	1.31066e-06	1.29136e-06	3.51827e-06
11	60709794	60709897	104	+	Llgl1			YES			309553	37	0	0	0	0	0	0	4	3	2	1	2	3	3	3	3	4	4	5	0	0	9	6	9	13	0	0	3	3	3	3	1.32228e-06	1.31949e-06	1.30953e-06	1.31925e-06	1.31066e-06	1.29136e-06	4.39783e-06
11	60795719	60795744	26	+							309754	79	0	0	0	0	0	0	8	8	6	8	9	7	7	3	7	7	4	5	0	0	22	24	17	16	0	0	3	3	3	3	1.32228e-06	1.31949e-06	1.30953e-06	1.31925e-06	1.31066e-06	1.29136e-06	7.9161e-06
11	60985073	60985101	29	+							310073	66	0	0	0	0	0	0	4	4	12	2	6	5	7	6	6	7	4	3	0	0	20	13	19	14	0	0	3	3	3	3	1.32228e-06	1.31949e-06	1.30953e-06	1.31925e-06	1.31066e-06	1.29136e-06	4.39783e-06
11	61702631	61702654	24	+	Fam83g				YES	YES	310947	78	0	1	0	0	1	0	13	6	7	0	7	2	6	9	9	6	7	4	1	1	26	9	24	17	1	1	3	2	3	3	1.32228e-06	2.63899e-06	1.30953e-06	1.31925e-06	2.62133e-06	1.29136e-06	1.23139e-05
11	62281908	62282048	141	+	Ttc19			YES	YES		311715	116	1	0	0	0	0	0	17	8	10	9	7	15	11	8	6	7	4	13	1	0	35	31	25	24	1	0	3	3	3	3	2.64457e-06	1.31949e-06	1.30953e-06	1.31925e-06	1.31066e-06	1.29136e-06	1.58322e-05
11	62313577	62313599	23	+	Ttc19			YES			311810	26	0	0	0	0	0	0	4	1	1	0	3	1	4	5	3	0	2	2	0	0	6	4	12	4	0	0	3	2	3	2	1.32228e-06	1.31949e-06	1.30953e-06	1.31925e-06	1.31066e-06	1.29136e-06	4.39783e-06
11	62603433	62603522	90	+	2410006H16Rik,Snord49a			YES	YES		312202	136	1	2	1	3	1	4	8	4	8	15	9	21	7	7	9	11	6	19	4	8	20	45	23	36	3	3	3	3	3	3	2.64457e-06	3.95848e-06	2.61905e-06	5.277e-06	2.62133e-06	6.45679e-06	7.9161e-06
11	64472693	64472722	30	+	Hs3st3a1			YES			313713	74	0	0	0	0	0	0	8	6	2	4	5	8	6	5	7	3	16	4	0	0	16	17	18	23	0	0	3	3	3	3	1.32228e-06	1.31949e-06	1.30953e-06	1.31925e-06	1.31066e-06	1.29136e-06	7.9161e-06
11	64985483	64985518	36	+	Elac2		YES	YES	YES		314132	18	0	0	0	0	0	0	0	5	1	0	0	0	3	3	0	1	3	2	0	0	6	0	6	6	0	0	2	0	2	3	1.32228e-06	1.31949e-06	1.30953e-06	1.31925e-06	1.31066e-06	1.29136e-06	8.79566e-07
11	64987302	64987375	74	+	Elac2			YES	YES	YES	314150	92	0	1	1	0	0	1	21	6	7	2	3	6	14	13	7	2	4	4	2	1	34	11	34	10	2	1	3	3	3	3	1.32228e-06	2.63899e-06	2.61905e-06	1.31925e-06	1.31066e-06	2.58271e-06	1.93505e-05
11	64995195	64995259	65	+	Elac2			YES			314181	26	0	0	0	0	0	0	5	1	0	0	4	2	2	3	4	2	2	1	0	0	6	6	9	5	0	0	2	2	3	3	1.32228e-06	1.31949e-06	1.30953e-06	1.31925e-06	1.31066e-06	1.29136e-06	5.2774e-06
11	67659878	67659967	90	+	Gas7			YES			316478	34	0	0	1	0	0	0	4	5	4	4	0	2	5	3	2	1	2	1	1	0	13	6	10	4	1	0	3	2	3	3	1.32228e-06	1.31949e-06	2.61905e-06	1.31925e-06	1.31066e-06	1.29136e-06	4.39783e-06
11	67661968	67662015	48	+	Gas7			YES			316493	138	0	1	0	2	1	1	19	15	6	4	7	4	18	24	13	6	8	9	1	4	40	15	55	23	1	3	3	3	3	3	1.32228e-06	2.63899e-06	1.30953e-06	3.95775e-06	2.62133e-06	2.58271e-06	1.75913e-05
11	67665262	67665303	42	+	Gas7			YES			316510	51	0	0	0	0	0	0	5	4	4	2	4	2	2	9	6	5	2	6	0	0	13	8	17	13	0	0	3	3	3	3	1.32228e-06	1.31949e-06	1.30953e-06	1.31925e-06	1.31066e-06	1.29136e-06	5.2774e-06
11	68784797	68784883	87	+	Myh10			YES			318033	84	0	0	1	0	0	1	8	4	8	6	7	7	9	9	6	6	3	9	1	1	20	20	24	18	1	1	3	3	3	3	1.32228e-06	1.31949e-06	2.61905e-06	1.31925e-06	1.31066e-06	2.58271e-06	7.9161e-06
11	68785476	68785577	102	+	Myh10			YES			318038	238	1	3	0	0	0	2	20	23	17	15	20	18	13	22	22	20	15	27	4	2	60	53	57	62	2	1	3	3	3	3	2.64457e-06	5.27797e-06	1.30953e-06	1.31925e-06	1.31066e-06	3.87407e-06	1.84709e-05
11	68786893	68786977	85	+	Myh10			YES			318049	22	0	0	0	0	0	0	4	0	2	0	2	2	4	2	2	1	1	2	0	0	6	4	8	4	0	0	2	2	3	3	1.32228e-06	1.31949e-06	1.30953e-06	1.31925e-06	1.31066e-06	1.29136e-06	4.39783e-06
11	68795431	68795450	20	+	Myh10			YES			318104	23	0	0	0	0	0	1	2	1	4	2	1	0	2	3	3	1	2	1	0	1	7	3	8	4	0	1	3	2	3	3	1.32228e-06	1.31949e-06	1.30953e-06	1.31925e-06	1.31066e-06	2.58271e-06	2.6387e-06
11	68941598	68941617	20	+							318374	52	0	1	0	1	0	0	6	3	5	6	2	1	6	8	4	4	2	3	1	1	14	9	18	9	1	1	3	3	3	3	1.32228e-06	2.63899e-06	1.30953e-06	2.6385e-06	1.31066e-06	1.29136e-06	6.15696e-06
11	68971572	68971599	28	+	Slc25a35			YES			318422	127	0	1	2	1	2	2	16	5	6	6	13	8	12	15	9	16	8	5	3	5	27	27	36	29	2	3	3	3	3	3	1.32228e-06	2.63899e-06	3.92858e-06	2.6385e-06	3.93199e-06	3.87407e-06	1.49526e-05
11	69073430	69073569	140	+	Snord118				YES		318603	306	3	2	5	5	4	7	27	21	28	33	25	33	13	17	8	29	22	24	10	16	76	91	38	75	3	3	3	3	3	3	5.28914e-06	3.95848e-06	7.85716e-06	7.91549e-06	6.55332e-06	1.03309e-05	2.46279e-05
11	69101100	69101160	61	+	Per1			YES	YES	YES	318708	42	0	0	0	0	0	0	6	3	5	0	0	2	10	5	3	2	1	5	0	0	14	2	18	8	0	0	3	1	3	3	1.32228e-06	1.31949e-06	1.30953e-06	1.31925e-06	1.31066e-06	1.29136e-06	6.15696e-06
11	69101313	69101436	124	+	Per1			YES	YES	YES	318712	181	1	1	1	0	0	2	38	13	16	3	8	11	24	20	20	5	9	9	3	2	67	22	64	23	3	1	3	3	3	3	2.64457e-06	2.63899e-06	2.61905e-06	1.31925e-06	1.31066e-06	3.87407e-06	3.43031e-05
11	69101879	69101963	85	+	Per1			YES			318718	123	1	0	1	1	0	0	24	7	9	3	6	6	17	9	11	10	9	9	2	1	40	15	37	28	2	1	3	3	3	3	2.64457e-06	1.31949e-06	2.61905e-06	2.6385e-06	1.31066e-06	1.29136e-06	2.19892e-05
11	69103462	69103497	36	+	Per1			YES			318735	24	0	0	0	1	0	1	2	3	4	1	2	0	4	1	2	1	2	0	0	2	9	3	7	3	0	2	3	2	3	2	1.32228e-06	1.31949e-06	1.30953e-06	2.6385e-06	1.31066e-06	2.58271e-06	2.6387e-06
11	69103709	69103812	104	+	Per1			YES			318739	50	0	0	1	0	0	0	12	3	7	3	3	4	4	4	1	1	0	7	1	0	22	10	9	8	1	0	3	3	3	2	1.32228e-06	1.31949e-06	2.61905e-06	1.31925e-06	1.31066e-06	1.29136e-06	1.14344e-05
11	69107224	69107284	61	+	Per1			YES			318789	14	0	0	0	0	0	0	3	1	2	1	0	0	3	3	0	1	0	0	0	0	6	1	6	1	0	0	3	1	2	1	1.32228e-06	1.31949e-06	1.30953e-06	1.31925e-06	1.31066e-06	1.29136e-06	3.51827e-06
11	69107400	69107492	93	+	Per1			YES			318792	21	0	0	0	0	0	0	7	0	2	2	1	0	2	2	2	1	1	1	0	0	9	3	6	3	0	0	2	2	3	3	1.32228e-06	1.31949e-06	1.30953e-06	1.31925e-06	1.31066e-06	1.29136e-06	7.03653e-06
11	69107724	69107844	121	+	Per1			YES			318796	50	0	0	0	0	0	2	6	2	3	1	6	1	6	9	4	3	3	4	0	2	11	8	19	10	0	1	3	3	3	3	1.32228e-06	1.31949e-06	1.30953e-06	1.31925e-06	1.31066e-06	3.87407e-06	6.15696e-06
11	69108259	69108312	54	+	Per1			YES			318803	17	0	0	0	0	0	0	2	4	2	0	2	0	3	1	3	0	0	0	0	0	8	2	7	0	0	0	3	1	3	0	1.32228e-06	1.31949e-06	1.30953e-06	1.31925e-06	1.31066e-06	1.29136e-06	2.6387e-06
11	69124239	69124306	68	+							318850	108	1	2	1	1	2	1	10	6	5	7	6	8	11	9	10	8	11	9	4	4	21	21	30	28	3	3	3	3	3	3	2.64457e-06	3.95848e-06	2.61905e-06	2.6385e-06	3.93199e-06	2.58271e-06	9.67523e-06
11	69304962	69305030	69	+							319065	91	3	1	0	0	0	0	15	7	2	6	9	10	7	11	7	3	4	6	4	0	24	25	25	13	2	0	3	3	3	3	5.28914e-06	2.63899e-06	1.30953e-06	1.31925e-06	1.31066e-06	1.29136e-06	1.40731e-05
11	69588239	69588270	32	+	Trp53			YES	YES		319510	75	0	0	0	1	1	0	10	4	4	6	8	6	8	4	5	5	9	4	0	2	18	20	17	18	0	2	3	3	3	3	1.32228e-06	1.31949e-06	1.30953e-06	2.6385e-06	2.62133e-06	1.29136e-06	9.67523e-06
11	69641362	69641390	29	+	Fxr2			YES	YES		319619	52	0	0	0	0	0	0	5	8	3	2	5	5	1	7	3	7	3	3	0	0	16	12	11	13	0	0	3	3	3	3	1.32228e-06	1.31949e-06	1.30953e-06	1.31925e-06	1.31066e-06	1.29136e-06	5.2774e-06
11	69649045	69649083	39	+	Fxr2			YES			319655	71	0	0	0	0	0	0	15	7	10	3	3	1	11	9	6	2	2	2	0	0	32	7	26	6	0	0	3	3	3	3	1.32228e-06	1.31949e-06	1.30953e-06	1.31925e-06	1.31066e-06	1.29136e-06	1.40731e-05
11	69651440	69651480	41	+	Fxr2			YES			319675	36	0	0	0	0	0	0	8	1	3	1	4	4	3	5	2	0	2	3	0	0	12	9	10	5	0	0	3	3	3	2	1.32228e-06	1.31949e-06	1.30953e-06	1.31925e-06	1.31066e-06	1.29136e-06	7.9161e-06
11	69767574	69767594	21	+	Zbtb4			YES			319827	37	0	0	0	1	0	0	2	3	4	1	1	3	5	3	6	2	2	4	0	1	9	5	14	8	0	1	3	3	3	3	1.32228e-06	1.31949e-06	1.30953e-06	2.6385e-06	1.31066e-06	1.29136e-06	2.6387e-06
11	69776238	69776309	72	+	Zbtb4			YES	YES	YES	319870	22	0	0	0	0	0	0	6	1	1	0	4	2	3	1	2	2	0	0	0	0	8	6	6	2	0	0	3	2	3	1	1.32228e-06	1.31949e-06	1.30953e-06	1.31925e-06	1.31066e-06	1.29136e-06	6.15696e-06
11	69838981	69839005	25	+	Tmem256			YES	YES		320037	28	0	0	0	0	0	0	2	5	2	2	3	1	4	4	2	1	1	1	0	0	9	6	10	3	0	0	3	3	3	3	1.32228e-06	1.31949e-06	1.30953e-06	1.31925e-06	1.31066e-06	1.29136e-06	2.6387e-06
11	69903756	69903833	78	+	Neurl4			YES			320153	44	0	0	0	0	0	0	7	3	1	0	5	1	9	7	4	2	3	2	0	0	11	6	20	7	0	0	3	2	3	3	1.32228e-06	1.31949e-06	1.30953e-06	1.31925e-06	1.31066e-06	1.29136e-06	7.03653e-06
11	69907986	69908054	69	+	Neurl4	YES					320190	23	0	0	0	1	0	0	2	3	1	0	3	1	2	4	2	2	0	2	0	1	6	4	8	4	0	1	3	2	3	2	1.32228e-06	1.31949e-06	1.30953e-06	2.6385e-06	1.31066e-06	1.29136e-06	2.6387e-06
11	69914509	69914588	80	+	Gps2			YES			320251	25	0	1	0	1	0	0	5	4	2	0	1	0	6	1	2	0	2	0	1	1	11	1	9	2	1	1	3	1	3	1	1.32228e-06	2.63899e-06	1.30953e-06	2.6385e-06	1.31066e-06	1.29136e-06	5.2774e-06
11	69914588	69914638	51	+	Gps2			YES			320252	58	0	1	0	0	0	1	10	4	4	2	1	1	7	8	2	6	6	5	1	1	18	4	17	17	1	1	3	3	3	3	1.32228e-06	2.63899e-06	1.30953e-06	1.31925e-06	1.31066e-06	2.58271e-06	9.67523e-06
11	69939342	69939455	114	+	Ybx2			YES			320342	31	0	0	0	0	0	0	4	6	5	1	0	0	6	3	3	1	0	2	0	0	15	1	12	3	0	0	3	1	3	2	1.32228e-06	1.31949e-06	1.30953e-06	1.31925e-06	1.31066e-06	1.29136e-06	4.39783e-06
11	70006423	70006469	47	+	Dvl2			YES	YES	YES	320523	73	0	0	0	0	0	0	13	5	2	2	3	6	4	7	6	13	5	7	0	0	20	11	17	25	0	0	3	3	3	3	1.32228e-06	1.31949e-06	1.30953e-06	1.31925e-06	1.31066e-06	1.29136e-06	1.23139e-05
11	70009245	70009337	93	+	Dvl2				YES	YES	320553	61	0	0	0	0	0	0	8	6	5	4	5	3	6	11	5	3	2	3	0	0	19	12	22	8	0	0	3	3	3	3	1.32228e-06	1.31949e-06	1.30953e-06	1.31925e-06	1.31066e-06	1.29136e-06	7.9161e-06
11	70026833	70026927	95	+	Dlg4		YES	YES	YES	YES	320619	32	0	0	0	0	1	0	4	2	1	4	2	3	5	2	2	2	3	1	0	1	7	9	9	6	0	1	3	3	3	3	1.32228e-06	1.31949e-06	1.30953e-06	1.31925e-06	2.62133e-06	1.29136e-06	4.39783e-06
11	70038934	70038969	36	+	Dlg4			YES			320703	149	0	1	2	0	0	3	21	9	9	5	11	10	22	14	11	15	4	12	3	3	39	26	47	31	2	1	3	3	3	3	1.32228e-06	2.63899e-06	3.92858e-06	1.31925e-06	1.31066e-06	5.16543e-06	1.93505e-05
11	70039329	70039449	121	+	Dlg4			YES			320709	81	1	1	1	0	0	0	11	8	12	7	3	4	7	9	9	2	3	3	3	0	31	14	25	8	3	0	3	3	3	3	2.64457e-06	2.63899e-06	2.61905e-06	1.31925e-06	1.31066e-06	1.29136e-06	1.05548e-05
11	70041943	70042032	90	+	Dlg4			YES			320736	40	0	0	0	0	0	0	7	4	4	0	6	0	5	5	1	1	5	2	0	0	15	6	11	8	0	0	3	1	3	3	1.32228e-06	1.31949e-06	1.30953e-06	1.31925e-06	1.31066e-06	1.29136e-06	7.03653e-06
11	70044193	70044227	35	+	Dlg4			YES	YES		320762	33	0	0	0	0	0	1	3	1	3	2	3	3	4	1	3	3	5	1	0	1	7	8	8	9	0	1	3	3	3	3	1.32228e-06	1.31949e-06	1.30953e-06	1.31925e-06	1.31066e-06	2.58271e-06	3.51827e-06
11	70044434	70044544	111	+	Dlg4			YES			320767	36	0	1	0	0	0	1	5	5	2	0	1	1	6	5	3	2	2	2	1	1	12	2	14	6	1	1	3	2	3	3	1.32228e-06	2.63899e-06	1.30953e-06	1.31925e-06	1.31066e-06	2.58271e-06	5.2774e-06
11	70214075	70214114	40	+	Slc16a11		YES	YES	YES		320932	30	0	0	0	0	0	0	4	5	2	0	3	1	4	4	1	1	4	1	0	0	11	4	9	6	0	0	3	2	3	3	1.32228e-06	1.31949e-06	1.30953e-06	1.31925e-06	1.31066e-06	1.29136e-06	4.39783e-06
11	70214123	70214354	232	+	Slc16a11		YES	YES	YES		320933	291	1	3	0	0	1	4	38	36	33	12	13	6	36	30	25	20	15	18	4	5	107	31	91	53	2	2	3	3	3	3	2.64457e-06	5.27797e-06	1.30953e-06	1.31925e-06	2.62133e-06	6.45679e-06	3.43031e-05
11	70214359	70214442	84	+	Slc16a11		YES	YES	YES		320934	25	0	0	0	0	0	0	2	2	3	0	0	0	8	6	3	0	0	1	0	0	7	0	17	1	0	0	3	0	3	1	1.32228e-06	1.31949e-06	1.30953e-06	1.31925e-06	1.31066e-06	1.29136e-06	2.6387e-06
11	70215206	70215236	31	+	Slc16a11			YES			320946	33	0	0	1	0	0	0	5	3	5	0	1	1	2	7	5	1	0	2	1	0	13	2	14	3	1	0	3	2	3	2	1.32228e-06	1.31949e-06	2.61905e-06	1.31925e-06	1.31066e-06	1.29136e-06	5.2774e-06
11	70215950	70216098	149	+	Slc16a11	YES					320956	39	0	0	0	0	0	0	6	9	6	0	2	1	5	4	4	1	0	1	0	0	21	3	13	2	0	0	3	2	3	2	1.32228e-06	1.31949e-06	1.30953e-06	1.31925e-06	1.31066e-06	1.29136e-06	6.15696e-06
11	70438535	70438590	56	+	Arrb2			YES	YES		321243	72	0	1	0	0	0	1	10	7	7	3	4	2	7	12	5	2	3	8	1	1	24	9	24	13	1	1	3	3	3	3	1.32228e-06	2.63899e-06	1.30953e-06	1.31925e-06	1.31066e-06	2.58271e-06	9.67523e-06
11	70439297	70439408	112	+	Arrb2			YES			321249	42	0	0	0	0	0	0	2	5	3	0	2	4	5	7	3	1	7	3	0	0	10	6	15	11	0	0	3	2	3	3	1.32228e-06	1.31949e-06	1.30953e-06	1.31925e-06	1.31066e-06	1.29136e-06	2.6387e-06
11	70553537	70553581	45	+	Pld2			YES			321428	137	0	0	0	0	0	2	12	6	6	8	12	11	18	16	7	15	11	13	0	2	24	31	41	39	0	1	3	3	3	3	1.32228e-06	1.31949e-06	1.30953e-06	1.31925e-06	1.31066e-06	3.87407e-06	1.14344e-05
11	70601408	70601472	65	+	Mink1			YES			321582	48	0	1	1	0	0	0	9	4	3	2	2	2	5	6	4	1	6	2	2	0	16	6	15	9	2	0	3	3	3	3	1.32228e-06	2.63899e-06	2.61905e-06	1.31925e-06	1.31066e-06	1.29136e-06	8.79566e-06
11	70603184	70603211	28	+	Mink1			YES			321600	33	0	0	0	0	0	0	5	3	3	0	3	4	2	4	1	3	2	3	0	0	11	7	7	8	0	0	3	2	3	3	1.32228e-06	1.31949e-06	1.30953e-06	1.31925e-06	1.31066e-06	1.29136e-06	5.2774e-06
11	70605577	70605646	70	+	Mink1			YES			321630	34	0	0	0	0	0	0	5	5	1	3	1	1	1	7	3	2	1	4	0	0	11	5	11	7	0	0	3	3	3	3	1.32228e-06	1.31949e-06	1.30953e-06	1.31925e-06	1.31066e-06	1.29136e-06	5.2774e-06
11	70606751	70606870	120	+	Mink1			YES	YES		321645	511	5	5	4	1	2	8	94	35	29	24	34	33	47	50	32	30	40	38	14	11	158	91	129	108	3	3	3	3	3	3	7.93371e-06	7.91696e-06	6.54763e-06	2.6385e-06	3.93199e-06	1.16222e-05	8.35588e-05
11	70607220	70607314	95	+	Mink1			YES			321650	77	0	0	0	0	0	0	5	4	6	6	5	5	12	12	5	3	5	9	0	0	15	16	29	17	0	0	3	3	3	3	1.32228e-06	1.31949e-06	1.30953e-06	1.31925e-06	1.31066e-06	1.29136e-06	5.2774e-06
11	70609349	70609425	77	+	Mink1			YES	YES	YES	321680	247	2	1	2	0	1	1	30	19	20	14	13	18	22	31	25	19	17	12	5	2	69	45	78	48	3	2	3	3	3	3	3.96685e-06	2.63899e-06	3.92858e-06	1.31925e-06	2.62133e-06	2.58271e-06	2.72666e-05
11	70609432	70609524	93	+	Mink1			YES			321681	58	1	0	1	0	1	0	9	3	4	3	1	4	4	9	7	4	5	2	2	1	16	8	20	11	2	1	3	3	3	3	2.64457e-06	1.31949e-06	2.61905e-06	1.31925e-06	2.62133e-06	1.29136e-06	8.79566e-06
11	70609892	70610058	167	+	Mink1			YES	YES		321687	124	0	0	2	1	0	1	18	17	8	8	7	7	14	10	10	5	8	8	2	2	43	22	34	21	1	2	3	3	3	3	1.32228e-06	1.31949e-06	3.92858e-06	2.6385e-06	1.31066e-06	2.58271e-06	1.67118e-05
11	70611524	70611578	55	+	Mink1			YES			321705	25	0	0	0	0	0	0	3	2	1	2	3	1	4	3	3	1	1	1	0	0	6	6	10	3	0	0	3	3	3	3	1.32228e-06	1.31949e-06	1.30953e-06	1.31925e-06	1.31066e-06	1.29136e-06	3.51827e-06
11	70611772	70611796	25	+	Mink1			YES			321707	46	0	0	1	0	0	0	9	5	5	2	3	2	3	5	1	3	2	5	1	0	19	7	9	10	1	0	3	3	3	3	1.32228e-06	1.31949e-06	2.61905e-06	1.31925e-06	1.31066e-06	1.29136e-06	8.79566e-06
11	70612825	70612857	33	+	Mink1			YES			321718	36	0	1	0	1	0	0	6	4	5	1	1	2	3	3	3	2	2	2	1	1	15	4	9	6	1	1	3	3	3	3	1.32228e-06	2.63899e-06	1.30953e-06	2.6385e-06	1.31066e-06	1.29136e-06	6.15696e-06
11	70649327	70649369	43	+	Rnf167	YES					321801	37	0	0	0	0	0	0	4	6	5	0	2	4	3	6	1	1	2	3	0	0	15	6	10	6	0	0	3	2	3	3	1.32228e-06	1.31949e-06	1.30953e-06	1.31925e-06	1.31066e-06	1.29136e-06	4.39783e-06
11	70649804	70649845	42	+	Rnf167			YES	YES		321808	19	0	0	0	0	0	0	1	2	3	0	2	1	2	1	3	2	1	1	0	0	6	3	6	4	0	0	3	2	3	3	1.32228e-06	1.31949e-06	1.30953e-06	1.31925e-06	1.31066e-06	1.29136e-06	1.75913e-06
11	70702632	70702724	93	+	Kif1c			YES			321945	37	0	0	1	0	0	1	3	4	6	2	3	1	5	3	3	3	0	2	1	1	13	6	11	5	1	1	3	3	3	2	1.32228e-06	1.31949e-06	2.61905e-06	1.31925e-06	1.31066e-06	2.58271e-06	3.51827e-06
11	70705966	70706017	52	+	Kif1c,Mir6925			YES	YES		321979	34	0	0	0	0	0	0	2	2	2	2	1	1	9	4	1	1	4	5	0	0	6	4	14	10	0	0	3	3	3	3	1.32228e-06	1.31949e-06	1.30953e-06	1.31925e-06	1.31066e-06	1.29136e-06	2.6387e-06
11	70708685	70708729	45	+	Kif1c			YES			322001	24	0	0	0	0	0	0	4	3	1	1	2	2	2	4	2	0	3	0	0	0	8	5	8	3	0	0	3	3	3	1	1.32228e-06	1.31949e-06	1.30953e-06	1.31925e-06	1.31066e-06	1.29136e-06	4.39783e-06
11	72125939	72125956	18	+							323509	26	0	0	0	0	0	0	1	2	3	5	3	1	1	1	4	2	1	2	0	0	6	9	6	5	0	0	3	3	3	3	1.32228e-06	1.31949e-06	1.30953e-06	1.31925e-06	1.31066e-06	1.29136e-06	1.75913e-06
11	72445083	72445139	57	+	Mybbp1a			YES			323849	33	0	0	0	0	0	1	2	2	6	2	0	1	0	3	7	3	4	2	0	1	10	3	10	9	0	1	3	2	2	3	1.32228e-06	1.31949e-06	1.30953e-06	1.31925e-06	1.31066e-06	2.58271e-06	2.6387e-06
11	72918410	72918437	28	+	Zzef1			YES	YES		324782	55	0	0	0	0	0	0	4	3	3	3	3	5	5	7	4	6	7	5	0	0	10	11	16	18	0	0	3	3	3	3	1.32228e-06	1.31949e-06	1.30953e-06	1.31925e-06	1.31066e-06	1.29136e-06	4.39783e-06
11	72922242	72922278	37	+	Zzef1			YES	YES		324799	41	0	0	0	0	0	0	4	7	5	0	2	1	7	2	3	4	3	3	0	0	16	3	12	10	0	0	3	2	3	3	1.32228e-06	1.31949e-06	1.30953e-06	1.31925e-06	1.31066e-06	1.29136e-06	4.39783e-06
11	73025441	73025501	61	+	Camkk1			YES			324997	34	0	0	0	0	0	0	7	5	2	2	2	1	6	4	3	1	1	0	0	0	14	5	13	2	0	0	3	3	3	2	1.32228e-06	1.31949e-06	1.30953e-06	1.31925e-06	1.31066e-06	1.29136e-06	7.03653e-06
11	73026935	73026981	47	+	Camkk1			YES			325011	41	0	0	0	0	0	0	6	7	1	1	1	2	2	9	4	2	2	4	0	0	14	4	15	8	0	0	3	3	3	3	1.32228e-06	1.31949e-06	1.30953e-06	1.31925e-06	1.31066e-06	1.29136e-06	6.15696e-06
11	73030718	73030743	26	+	Camkk1			YES			325031	55	0	0	1	0	1	0	4	3	3	2	2	3	11	7	6	3	4	5	1	1	10	7	24	12	1	1	3	3	3	3	1.32228e-06	1.31949e-06	2.61905e-06	1.31925e-06	2.62133e-06	1.29136e-06	4.39783e-06
11	73037079	73037120	42	+	Camkk1			YES			325065	23	0	0	0	0	0	0	4	3	1	1	0	2	2	2	2	3	3	0	0	0	8	3	6	6	0	0	3	2	3	2	1.32228e-06	1.31949e-06	1.30953e-06	1.31925e-06	1.31066e-06	1.29136e-06	4.39783e-06
11	73037319	73037447	129	+	Camkk1			YES	YES		325067	66	0	0	0	1	2	0	14	5	3	3	0	3	9	11	6	2	0	7	0	3	22	6	26	9	0	2	3	2	3	2	1.32228e-06	1.31949e-06	1.30953e-06	2.6385e-06	3.93199e-06	1.29136e-06	1.31935e-05
11	73037458	73037495	38	+	Camkk1			YES	YES		325068	37	0	1	1	0	0	0	8	4	2	1	1	1	3	5	4	2	2	2	2	0	14	3	12	6	2	0	3	3	3	3	1.32228e-06	2.63899e-06	2.61905e-06	1.31925e-06	1.31066e-06	1.29136e-06	7.9161e-06
11	73870599	73870638	40	+							325722	40	0	0	0	0	0	0	5	3	6	2	3	3	2	5	2	4	3	2	0	0	14	8	9	9	0	0	3	3	3	3	1.32228e-06	1.31949e-06	1.30953e-06	1.31925e-06	1.31066e-06	1.29136e-06	5.2774e-06
11	74635250	74635277	28	+	Ccdc92b				YES	YES	326221	75	0	2	0	0	0	0	7	4	9	6	6	6	10	7	6	4	2	6	2	0	20	18	23	12	1	0	3	3	3	3	1.32228e-06	3.95848e-06	1.30953e-06	1.31925e-06	1.31066e-06	1.29136e-06	7.03653e-06
11	74660573	74660645	73	+	Cluh			YES			326308	52	0	0	0	1	0	0	5	11	5	1	5	4	7	5	2	3	0	3	0	1	21	10	14	6	0	1	3	3	3	2	1.32228e-06	1.31949e-06	1.30953e-06	2.6385e-06	1.31066e-06	1.29136e-06	5.2774e-06
11	74661243	74661272	30	+	Cluh			YES			326316	152	2	1	4	3	0	0	19	16	11	5	9	6	15	15	13	8	11	14	7	3	46	20	43	33	3	1	3	3	3	3	3.96685e-06	2.63899e-06	6.54763e-06	5.277e-06	1.31066e-06	1.29136e-06	1.75913e-05
11	74665070	74665147	78	+	Cluh			YES	YES		326353	59	0	1	0	0	0	0	10	7	3	6	1	0	4	8	6	4	4	5	1	0	20	7	18	13	1	0	3	2	3	3	1.32228e-06	2.63899e-06	1.30953e-06	1.31925e-06	1.31066e-06	1.29136e-06	9.67523e-06
11	74667518	74667616	99	+	Cluh			YES			326382	32	0	0	0	1	0	1	2	4	3	2	1	1	4	5	2	3	1	2	0	2	9	4	11	6	0	2	3	3	3	3	1.32228e-06	1.31949e-06	1.30953e-06	2.6385e-06	1.31066e-06	2.58271e-06	2.6387e-06
11	74667750	74667805	56	+	Cluh			YES	YES	YES	326384	34	0	0	0	0	0	0	5	3	2	2	1	5	2	3	2	3	5	1	0	0	10	8	7	9	0	0	3	3	3	3	1.32228e-06	1.31949e-06	1.30953e-06	1.31925e-06	1.31066e-06	1.29136e-06	5.2774e-06
11	75172816	75172890	75	+	1700016P03Rik			YES			327148	13	0	0	0	0	0	0	3	1	2	0	0	0	2	2	2	1	0	0	0	0	6	0	6	1	0	0	3	0	3	1	1.32228e-06	1.31949e-06	1.30953e-06	1.31925e-06	1.31066e-06	1.29136e-06	3.51827e-06
11	75598063	75598125	63	+	Pitpna			YES			328270	28	0	0	0	0	0	0	3	4	2	1	3	1	2	2	2	1	2	5	0	0	9	5	6	8	0	0	3	3	3	3	1.32228e-06	1.31949e-06	1.30953e-06	1.31925e-06	1.31066e-06	1.29136e-06	3.51827e-06
11	75603129	75603169	41	+	Pitpna			YES			328296	95	1	0	1	0	1	1	12	9	4	1	4	7	9	11	5	10	9	10	2	2	25	12	25	29	2	2	3	3	3	3	2.64457e-06	1.31949e-06	2.61905e-06	1.31925e-06	2.62133e-06	2.58271e-06	1.14344e-05
11	75603283	75603335	53	+	Pitpna			YES			328299	22	0	0	0	0	0	0	3	1	5	1	1	0	4	3	2	1	1	0	0	0	9	2	9	2	0	0	3	2	3	2	1.32228e-06	1.31949e-06	1.30953e-06	1.31925e-06	1.31066e-06	1.29136e-06	3.51827e-06
11	75612119	75612183	65	+	Pitpna			YES			328339	307	0	0	0	2	1	2	40	32	15	13	22	26	32	29	19	18	30	26	0	5	87	61	80	74	0	3	3	3	3	3	1.32228e-06	1.31949e-06	1.30953e-06	3.95775e-06	2.62133e-06	3.87407e-06	3.60622e-05
11	75620181	75620212	32	+	Pitpna			YES			328369	33	0	0	0	0	0	0	5	3	4	0	2	4	4	6	2	2	1	0	0	0	12	6	12	3	0	0	3	2	3	2	1.32228e-06	1.31949e-06	1.30953e-06	1.31925e-06	1.31066e-06	1.29136e-06	5.2774e-06
11	75625363	75625386	24	+	Pitpna			YES			328383	33	0	1	0	0	0	0	3	3	5	1	0	3	3	5	1	6	2	0	1	0	11	4	9	8	1	0	3	2	3	2	1.32228e-06	2.63899e-06	1.30953e-06	1.31925e-06	1.31066e-06	1.29136e-06	3.51827e-06
11	75647094	75647138	45	+	Inpp5k			YES			328506	27	0	0	0	0	0	1	5	2	2	0	1	0	5	1	3	3	3	1	0	1	9	1	9	7	0	1	3	1	3	3	1.32228e-06	1.31949e-06	1.30953e-06	1.31925e-06	1.31066e-06	2.58271e-06	5.2774e-06
11	75647518	75647619	102	+	Inpp5k			YES	YES		328513	24	0	0	0	0	0	0	4	3	2	0	0	1	4	2	4	1	2	1	0	0	9	1	10	4	0	0	3	1	3	3	1.32228e-06	1.31949e-06	1.30953e-06	1.31925e-06	1.31066e-06	1.29136e-06	4.39783e-06
11	75657948	75657986	39	+	Myo1c			YES			328560	45	0	0	1	0	1	2	5	5	1	4	6	2	5	3	2	2	4	2	1	3	11	12	10	8	1	2	3	3	3	3	1.32228e-06	1.31949e-06	2.61905e-06	1.31925e-06	2.62133e-06	3.87407e-06	5.2774e-06
11	75665394	75665439	46	+	Myo1c			YES	YES		328597	22	0	0	0	0	0	0	2	2	2	3	3	0	4	0	3	3	0	0	0	0	6	6	7	3	0	0	3	2	2	1	1.32228e-06	1.31949e-06	1.30953e-06	1.31925e-06	1.31066e-06	1.29136e-06	2.6387e-06
11	75894281	75894298	18	+							329038	28	0	0	0	0	0	0	1	4	3	1	4	1	4	1	1	1	4	3	0	0	8	6	6	8	0	0	3	3	3	3	1.32228e-06	1.31949e-06	1.30953e-06	1.31925e-06	1.31066e-06	1.29136e-06	1.75913e-06
11	76087424	76087446	23	+							329227	48	0	0	0	0	3	0	5	4	3	5	5	3	3	0	4	4	1	8	0	3	12	13	7	13	0	1	3	3	2	3	1.32228e-06	1.31949e-06	1.30953e-06	1.31925e-06	5.24266e-06	1.29136e-06	5.2774e-06
11	77205570	77205595	26	+							330366	68	0	0	0	0	0	0	17	6	6	4	5	4	7	7	2	5	2	3	0	0	29	13	16	10	0	0	3	3	3	3	1.32228e-06	1.31949e-06	1.30953e-06	1.31925e-06	1.31066e-06	1.29136e-06	1.58322e-05
11	77467048	77467193	146	+	Coro6			YES			330731	61	1	0	0	0	0	2	6	7	6	2	4	2	10	7	6	2	2	4	1	2	19	8	23	8	1	1	3	3	3	3	2.64457e-06	1.31949e-06	1.30953e-06	1.31925e-06	1.31066e-06	3.87407e-06	6.15696e-06
11	77467386	77467471	86	+	Coro6			YES			330735	129	1	0	0	0	2	1	14	20	3	6	6	10	17	15	13	6	6	9	1	3	37	22	45	21	1	2	3	3	3	3	2.64457e-06	1.31949e-06	1.30953e-06	1.31925e-06	3.93199e-06	2.58271e-06	1.31935e-05
11	77467928	77467990	63	+	Coro6			YES			330745	42	1	0	0	0	0	0	5	2	2	1	2	1	7	5	1	6	7	2	1	0	9	4	13	15	1	0	3	3	3	3	2.64457e-06	1.31949e-06	1.30953e-06	1.31925e-06	1.31066e-06	1.29136e-06	5.2774e-06
11	77500895	77501033	139	+	Git1			YES	YES		330871	66	0	0	0	0	0	0	8	7	4	1	5	3	11	2	7	6	5	7	0	0	19	9	20	18	0	0	3	3	3	3	1.32228e-06	1.31949e-06	1.30953e-06	1.31925e-06	1.31066e-06	1.29136e-06	7.9161e-06
11	77504593	77504653	61	+	Git1			YES	YES	YES	330904	29	0	0	0	0	0	1	4	5	5	3	2	0	4	0	2	1	0	2	0	1	14	5	6	3	0	1	3	2	2	2	1.32228e-06	1.31949e-06	1.30953e-06	1.31925e-06	1.31066e-06	2.58271e-06	4.39783e-06
11	77651838	77651866	29	+							331074	45	0	0	0	0	0	0	4	6	4	3	2	4	5	2	3	3	4	5	0	0	14	9	10	12	0	0	3	3	3	3	1.32228e-06	1.31949e-06	1.30953e-06	1.31925e-06	1.31066e-06	1.29136e-06	4.39783e-06
11	77817779	77817859	81	+	Myo18a			YES			331471	60	1	0	0	0	1	0	8	2	3	2	4	0	9	5	9	4	9	3	1	1	13	6	23	16	1	1	3	2	3	3	2.64457e-06	1.31949e-06	1.30953e-06	1.31925e-06	2.62133e-06	1.29136e-06	7.9161e-06
11	77817997	77818082	86	+	Myo18a			YES	YES	YES	331473	28	0	0	0	0	0	0	4	2	5	1	3	1	3	1	2	2	1	3	0	0	11	5	6	6	0	0	3	3	3	3	1.32228e-06	1.31949e-06	1.30953e-06	1.31925e-06	1.31066e-06	1.29136e-06	4.39783e-06
11	77823122	77823240	119	+	Myo18a			YES			331528	59	2	0	0	1	0	1	9	4	5	2	5	5	6	5	4	4	3	3	2	2	18	12	15	10	1	2	3	3	3	3	3.96685e-06	1.31949e-06	1.30953e-06	2.6385e-06	1.31066e-06	2.58271e-06	8.79566e-06
11	77841793	77841856	64	+	Myo18a			YES	YES		331637	42	0	0	0	1	0	0	9	3	4	2	1	1	7	6	2	2	1	3	0	1	16	4	15	6	0	1	3	3	3	3	1.32228e-06	1.31949e-06	1.30953e-06	2.6385e-06	1.31066e-06	1.29136e-06	8.79566e-06
11	77845313	77845366	54	+	Myo18a			YES			331668	26	0	0	0	0	0	0	3	4	1	0	4	3	3	3	0	0	4	1	0	0	8	7	6	5	0	0	3	2	2	2	1.32228e-06	1.31949e-06	1.30953e-06	1.31925e-06	1.31066e-06	1.29136e-06	3.51827e-06
11	77847209	77847248	40	+	Myo18a			YES			331696	43	0	0	1	0	0	1	5	4	7	2	2	2	2	5	4	3	3	2	1	1	16	6	11	8	1	1	3	3	3	3	1.32228e-06	1.31949e-06	2.61905e-06	1.31925e-06	1.31066e-06	2.58271e-06	5.2774e-06
11	77853641	77853709	69	+	Myo18a			YES			331747	27	0	0	0	0	0	0	3	2	5	1	3	1	0	3	4	1	2	2	0	0	10	5	7	5	0	0	3	3	2	3	1.32228e-06	1.31949e-06	1.30953e-06	1.31925e-06	1.31066e-06	1.29136e-06	3.51827e-06
11	77866427	77866467	41	+							331837	21	0	0	0	0	0	0	3	2	1	0	1	1	3	3	2	1	2	2	0	0	6	2	8	5	0	0	3	2	3	3	1.32228e-06	1.31949e-06	1.30953e-06	1.31925e-06	1.31066e-06	1.29136e-06	3.51827e-06
11	77953327	77953361	35	+	Sez6			YES			331976	155	0	0	2	2	0	0	18	12	14	9	13	9	13	11	13	10	13	16	2	2	44	31	37	39	1	1	3	3	3	3	1.32228e-06	1.31949e-06	3.92858e-06	3.95775e-06	1.31066e-06	1.29136e-06	1.67118e-05
11	77974311	77974385	75	+	Sez6			YES	YES	YES	332087	49	0	0	0	0	0	0	3	7	3	1	5	2	4	9	4	4	3	4	0	0	13	8	17	11	0	0	3	3	3	3	1.32228e-06	1.31949e-06	1.30953e-06	1.31925e-06	1.31066e-06	1.29136e-06	3.51827e-06
11	77977871	77977977	107	+	Sez6			YES			332118	43	0	0	0	2	0	0	4	5	6	1	4	5	4	2	3	2	2	3	0	2	15	10	9	7	0	1	3	3	3	3	1.32228e-06	1.31949e-06	1.30953e-06	3.95775e-06	1.31066e-06	1.29136e-06	4.39783e-06
11	78024732	78024771	40	+	Phf12			YES			332248	87	2	0	1	0	0	0	15	10	2	4	5	7	11	5	5	8	6	6	3	0	27	16	21	20	2	0	3	3	3	3	3.96685e-06	1.31949e-06	2.61905e-06	1.31925e-06	1.31066e-06	1.29136e-06	1.40731e-05
11	78026067	78026094	28	+	Phf12	YES					332261	30	0	0	0	0	1	0	3	4	4	0	3	2	6	4	1	2	0	0	0	1	11	5	11	2	0	1	3	2	3	1	1.32228e-06	1.31949e-06	1.30953e-06	1.31925e-06	2.62133e-06	1.29136e-06	3.51827e-06
11	78191248	78191340	93	+	Rab34			YES	YES	YES	332685	52	0	0	0	0	0	0	5	3	3	3	3	2	5	8	1	8	9	2	0	0	11	8	14	19	0	0	3	3	3	3	1.32228e-06	1.31949e-06	1.30953e-06	1.31925e-06	1.31066e-06	1.29136e-06	5.2774e-06
11	78262682	78262721	40	+	2610507B11Rik			YES	YES	YES	332817	46	0	1	0	0	0	0	5	4	3	2	2	1	6	4	5	4	7	2	1	0	12	5	15	13	1	0	3	3	3	3	1.32228e-06	2.63899e-06	1.30953e-06	1.31925e-06	1.31066e-06	1.29136e-06	5.2774e-06
11	78264364	78264420	57	+	2610507B11Rik			YES			332831	29	0	0	0	0	0	0	3	2	3	2	4	2	3	4	1	1	4	0	0	0	8	8	8	5	0	0	3	3	3	2	1.32228e-06	1.31949e-06	1.30953e-06	1.31925e-06	1.31066e-06	1.29136e-06	3.51827e-06
11	78267994	78268056	63	+	2610507B11Rik			YES			332856	27	0	0	0	0	0	0	5	4	2	1	1	1	2	3	2	1	4	1	0	0	11	3	7	6	0	0	3	3	3	3	1.32228e-06	1.31949e-06	1.30953e-06	1.31925e-06	1.31066e-06	1.29136e-06	5.2774e-06
11	78268547	78268591	45	+	2610507B11Rik			YES			332862	24	0	0	0	0	0	0	5	2	1	3	2	2	2	4	1	0	1	1	0	0	8	7	7	2	0	0	3	3	3	2	1.32228e-06	1.31949e-06	1.30953e-06	1.31925e-06	1.31066e-06	1.29136e-06	5.2774e-06
11	78324162	78324228	67	+	Aldoc		YES	YES	YES		333126	37	0	0	0	0	0	1	6	4	3	2	2	0	6	4	2	3	1	3	0	1	13	4	12	7	0	1	3	2	3	3	1.32228e-06	1.31949e-06	1.30953e-06	1.31925e-06	1.31066e-06	2.58271e-06	6.15696e-06
11	78324265	78324356	92	+	Aldoc		YES	YES	YES		333127	44	0	0	2	0	0	0	5	5	4	2	2	2	6	1	5	5	2	3	2	0	14	6	12	10	1	0	3	3	3	3	1.32228e-06	1.31949e-06	3.92858e-06	1.31925e-06	1.31066e-06	1.29136e-06	5.2774e-06
11	78326038	78326096	59	+	Aldoc			YES	YES	YES	333151	46	0	0	1	0	0	0	5	6	4	0	2	3	5	6	6	2	4	2	1	0	15	5	17	8	1	0	3	2	3	3	1.32228e-06	1.31949e-06	2.61905e-06	1.31925e-06	1.31066e-06	1.29136e-06	5.2774e-06
11	78328184	78328208	25	+							333156	77	0	0	1	0	1	0	15	1	5	4	7	3	10	6	7	8	5	4	1	1	21	14	23	17	1	1	3	3	3	3	1.32228e-06	1.31949e-06	2.61905e-06	1.31925e-06	2.62133e-06	1.29136e-06	1.40731e-05
11	79555677	79555710	34	+	Nf1			YES			334765	243	0	3	4	2	3	3	24	17	15	5	19	17	24	26	29	21	17	14	7	8	56	41	79	52	2	3	3	3	3	3	1.32228e-06	5.27797e-06	6.54763e-06	3.95775e-06	5.24266e-06	5.16543e-06	2.19892e-05
11	79568474	79568495	22	+	Nf1			YES			334798	32	0	0	0	0	0	0	4	2	2	0	4	2	1	3	3	5	1	5	0	0	8	6	7	11	0	0	3	2	3	3	1.32228e-06	1.31949e-06	1.30953e-06	1.31925e-06	1.31066e-06	1.29136e-06	4.39783e-06
11	79578652	79578730	79	+	Nf1	YES					334826	68	1	0	0	2	0	0	7	5	6	2	5	4	8	5	5	6	6	6	1	2	18	11	18	18	1	1	3	3	3	3	2.64457e-06	1.31949e-06	1.30953e-06	3.95775e-06	1.31066e-06	1.29136e-06	7.03653e-06
11	79683257	79683299	43	+	Rab11fip4			YES			335173	20	0	0	0	0	0	0	7	1	1	0	1	1	1	2	3	1	1	1	0	0	9	2	6	3	0	0	3	2	3	3	1.32228e-06	1.31949e-06	1.30953e-06	1.31925e-06	1.31066e-06	1.29136e-06	7.03653e-06
11	79685119	79685198	80	+	Rab11fip4			YES	YES	YES	335195	25	0	0	0	0	0	0	7	4	1	0	0	1	6	5	0	1	0	0	0	0	12	1	11	1	0	0	3	1	2	1	1.32228e-06	1.31949e-06	1.30953e-06	1.31925e-06	1.31066e-06	1.29136e-06	7.03653e-06
11	79690603	79690668	66	+	Rab11fip4			YES			335233	87	2	0	0	0	0	0	8	6	7	5	4	2	9	14	8	9	4	9	2	0	21	11	31	22	1	0	3	3	3	3	3.96685e-06	1.31949e-06	1.30953e-06	1.31925e-06	1.31066e-06	1.29136e-06	7.9161e-06
11	79704683	79704749	67	+	Gm11205			YES			335293	19	0	0	0	0	0	0	4	0	2	1	3	0	3	2	3	1	0	0	0	0	6	4	8	1	0	0	2	2	3	1	1.32228e-06	1.31949e-06	1.30953e-06	1.31925e-06	1.31066e-06	1.29136e-06	4.39783e-06
11	80470069	80470102	34	+	Psmd11			YES	YES		336410	30	0	0	0	0	0	0	1	3	3	2	2	2	3	4	2	3	3	2	0	0	7	6	9	8	0	0	3	3	3	3	1.32228e-06	1.31949e-06	1.30953e-06	1.31925e-06	1.31066e-06	1.29136e-06	1.75913e-06
11	80470253	80470286	34	+	Psmd11			YES	YES		336414	34	0	0	0	0	0	0	4	6	3	1	2	1	6	3	2	1	4	1	0	0	13	4	11	6	0	0	3	3	3	3	1.32228e-06	1.31949e-06	1.30953e-06	1.31925e-06	1.31066e-06	1.29136e-06	4.39783e-06
11	80470424	80470493	70	+	Psmd11			YES			336417	134	0	0	0	0	0	0	10	12	11	6	8	16	14	11	9	11	9	17	0	0	33	30	34	37	0	0	3	3	3	3	1.32228e-06	1.31949e-06	1.30953e-06	1.31925e-06	1.31066e-06	1.29136e-06	9.67523e-06
11	80471595	80471675	81	+	Psmd11	YES					336423	128	0	0	0	0	0	1	16	8	4	9	13	12	17	12	10	10	8	8	0	1	28	34	39	26	0	1	3	3	3	3	1.32228e-06	1.31949e-06	1.30953e-06	1.31925e-06	1.31066e-06	2.58271e-06	1.49526e-05
11	81055119	81055142	24	+							336995	30	0	0	0	0	0	0	4	5	1	3	4	1	3	2	3	0	3	1	0	0	10	8	8	4	0	0	3	3	3	2	1.32228e-06	1.31949e-06	1.30953e-06	1.31925e-06	1.31066e-06	1.29136e-06	4.39783e-06
11	81236246	81236263	18	+							337178	42	1	0	0	0	1	0	3	5	2	6	2	2	3	7	6	2	0	2	1	1	10	10	16	4	1	1	3	3	3	2	2.64457e-06	1.31949e-06	1.30953e-06	1.31925e-06	2.62133e-06	1.29136e-06	3.51827e-06
11	81740915	81740937	23	+							337559	14	0	0	0	0	0	0	1	2	3	1	1	0	5	1	0	0	0	0	0	0	6	2	6	0	0	0	3	2	2	0	1.32228e-06	1.31949e-06	1.30953e-06	1.31925e-06	1.31066e-06	1.29136e-06	1.75913e-06
11	82521759	82521784	26	+							338340	31	0	0	0	0	0	1	4	2	3	1	3	0	2	4	3	2	2	4	0	1	9	4	9	8	0	1	3	2	3	3	1.32228e-06	1.31949e-06	1.30953e-06	1.31925e-06	1.31066e-06	2.58271e-06	4.39783e-06
11	82791944	82791991	48	+	Lig3			YES			338624	49	0	0	0	0	0	1	6	1	2	3	2	2	3	7	6	6	7	3	0	1	9	7	16	16	0	1	3	3	3	3	1.32228e-06	1.31949e-06	1.30953e-06	1.31925e-06	1.31066e-06	2.58271e-06	6.15696e-06
11	82795229	82795329	101	+	Lig3			YES			338638	109	0	0	1	0	1	1	10	7	7	9	10	10	9	8	5	10	8	13	1	2	24	29	22	31	1	2	3	3	3	3	1.32228e-06	1.31949e-06	2.61905e-06	1.31925e-06	2.62133e-06	2.58271e-06	9.67523e-06
11	83271499	83271697	199	+	Gm23444				YES		338996	974	10	10	18	8	16	15	120	88	99	88	68	63	86	96	53	43	45	48	38	39	307	219	235	136	3	3	3	3	3	3	1.45451e-05	1.45144e-05	2.4881e-05	1.18732e-05	2.22813e-05	2.06617e-05	0.000106428
11	83365514	83365543	30	+	Ap2b1			YES			339149	35	0	0	0	0	0	0	6	4	6	1	0	1	4	2	4	2	2	3	0	0	16	2	10	7	0	0	3	2	3	3	1.32228e-06	1.31949e-06	1.30953e-06	1.31925e-06	1.31066e-06	1.29136e-06	6.15696e-06
11	83757182	83757268	87	+	Heatr6			YES			339685	34	0	0	0	0	0	0	5	4	3	1	4	1	5	1	2	5	2	1	0	0	12	6	8	8	0	0	3	3	3	3	1.32228e-06	1.31949e-06	1.30953e-06	1.31925e-06	1.31066e-06	1.29136e-06	5.2774e-06
11	84257094	84257152	59	+	Acaca			YES			340487	34	0	0	0	0	1	0	5	4	3	0	1	2	1	5	4	1	5	2	0	1	12	3	10	8	0	1	3	2	3	3	1.32228e-06	1.31949e-06	1.30953e-06	1.31925e-06	2.62133e-06	1.29136e-06	5.2774e-06
11	84342002	84342031	30	+	Acaca			YES	YES	YES	340621	49	0	0	0	0	0	0	3	1	2	2	10	4	3	6	4	7	2	5	0	0	6	16	13	14	0	0	3	3	3	3	1.32228e-06	1.31949e-06	1.30953e-06	1.31925e-06	1.31066e-06	1.29136e-06	3.51827e-06
11	84963522	84963576	55	+	Car4			YES			341467	48	0	0	0	0	0	1	7	7	3	1	3	0	7	8	2	4	1	4	0	1	17	4	17	9	0	1	3	2	3	3	1.32228e-06	1.31949e-06	1.30953e-06	1.31925e-06	1.31066e-06	2.58271e-06	7.03653e-06
11	84964210	84964314	105	+	Car4	YES					341478	94	0	0	2	0	0	1	19	10	9	4	1	4	14	14	5	6	2	3	2	1	38	9	33	11	1	1	3	3	3	3	1.32228e-06	1.31949e-06	3.92858e-06	1.31925e-06	1.31066e-06	2.58271e-06	1.75913e-05
11	84964435	84964497	63	+	Car4			YES			341481	21	0	0	0	0	0	0	3	1	9	0	0	1	3	2	1	0	0	1	0	0	13	1	6	1	0	0	3	1	3	1	1.32228e-06	1.31949e-06	1.30953e-06	1.31925e-06	1.31066e-06	1.29136e-06	3.51827e-06
11	84965508	84965572	65	+	Car4			YES			341490	50	1	0	0	0	0	0	5	6	2	0	1	3	7	8	12	2	2	1	1	0	13	4	27	5	1	0	3	2	3	3	2.64457e-06	1.31949e-06	1.30953e-06	1.31925e-06	1.31066e-06	1.29136e-06	5.2774e-06
11	85575782	85575813	32	+	Bcas3			YES			342100	55	0	0	1	0	0	0	7	8	3	6	4	2	3	4	5	6	4	2	1	0	18	12	12	12	1	0	3	3	3	3	1.32228e-06	1.31949e-06	2.61905e-06	1.31925e-06	1.31066e-06	1.29136e-06	7.03653e-06
11	86396858	86396879	22	+							342952	26	0	0	0	0	0	0	3	3	2	0	3	2	0	5	1	3	4	0	0	0	8	5	6	7	0	0	3	2	2	2	1.32228e-06	1.31949e-06	1.30953e-06	1.31925e-06	1.31066e-06	1.29136e-06	3.51827e-06
11	86484821	86484932	112	+	Rnft1			YES			343029	44	0	0	0	0	1	0	5	6	5	1	2	2	4	4	6	1	4	3	0	1	16	5	14	8	0	1	3	3	3	3	1.32228e-06	1.31949e-06	1.30953e-06	1.31925e-06	2.62133e-06	1.29136e-06	5.2774e-06
11	87182424	87182446	23	+	Trim37				YES	YES	343699	120	0	1	1	0	0	0	6	10	6	7	6	8	9	15	12	16	14	9	2	0	22	21	36	39	2	0	3	3	3	3	1.32228e-06	2.63899e-06	2.61905e-06	1.31925e-06	1.31066e-06	1.29136e-06	6.15696e-06
11	87422865	87423036	172	+	Tex14,Rnu1a1			YES	YES		343958	896	12	12	3	5	10	5	131	78	71	85	60	51	73	80	56	56	58	50	27	20	280	196	209	164	3	3	3	3	3	3	1.71897e-05	1.71534e-05	5.2381e-06	7.91549e-06	1.44173e-05	7.74814e-06	0.000116103
11	87426719	87426882	164	+	Tex14,Gm22068			YES	YES		343960	828	13	6	6	4	8	8	107	63	70	90	52	49	69	68	52	50	59	54	25	20	240	191	189	163	3	3	3	3	3	3	1.8512e-05	9.23645e-06	9.16668e-06	6.59625e-06	1.1796e-05	1.16222e-05	9.49932e-05
11	87462407	87462501	95	+	Tex14,Rnu3b4			YES	YES		343995	203	1	0	5	9	3	10	13	6	13	37	16	23	8	6	9	13	12	19	6	22	32	76	23	44	2	3	3	3	3	3	2.64457e-06	1.31949e-06	7.85716e-06	1.31925e-05	5.24266e-06	1.42049e-05	1.23139e-05
11	87588409	87588528	120	+	2004-09-01			YES			344179	26	0	0	0	0	0	0	2	6	2	0	0	2	3	5	1	1	1	3	0	0	10	2	9	5	0	0	3	1	3	3	1.32228e-06	1.31949e-06	1.30953e-06	1.31925e-06	1.31066e-06	1.29136e-06	2.6387e-06
11	87588609	87588668	60	+	2004-09-01			YES			344181	107	0	1	1	0	0	0	13	12	10	4	4	6	8	15	8	3	12	10	2	0	35	14	31	25	2	0	3	3	3	3	1.32228e-06	2.63899e-06	2.61905e-06	1.31925e-06	1.31066e-06	1.29136e-06	1.23139e-05
11	87589821	87589873	53	+	2004-09-01			YES	YES		344196	21	0	0	0	0	0	0	1	3	3	0	1	0	3	2	1	2	2	3	0	0	7	1	6	7	0	0	3	1	3	3	1.32228e-06	1.31949e-06	1.30953e-06	1.31925e-06	1.31066e-06	1.29136e-06	1.75913e-06
11	87597532	87597578	47	+	Mtmr4			YES			344253	18	0	0	0	0	0	0	6	0	1	0	1	0	1	2	3	1	3	0	0	0	7	1	6	4	0	0	2	1	3	2	1.32228e-06	1.31949e-06	1.30953e-06	1.31925e-06	1.31066e-06	1.29136e-06	6.15696e-06
11	87598696	87598739	44	+	Mtmr4			YES			344260	22	0	0	0	0	0	0	4	3	0	0	0	0	1	5	3	3	1	2	0	0	7	0	9	6	0	0	2	0	3	3	1.32228e-06	1.31949e-06	1.30953e-06	1.31925e-06	1.31066e-06	1.29136e-06	4.39783e-06
11	87611074	87611137	64	+	Mtmr4				YES	YES	344336	18	0	0	0	0	0	0	2	4	1	1	0	0	1	4	1	0	3	1	0	0	7	1	6	4	0	0	3	1	3	2	1.32228e-06	1.31949e-06	1.30953e-06	1.31925e-06	1.31066e-06	1.29136e-06	2.6387e-06
11	87762471	87762552	82	+	Tspoap1			YES	YES	YES	344581	32	0	0	1	0	0	0	8	1	2	1	0	2	4	6	0	2	3	2	1	0	11	3	10	7	1	0	3	2	2	3	1.32228e-06	1.31949e-06	2.61905e-06	1.31925e-06	1.31066e-06	1.29136e-06	7.9161e-06
11	87762595	87762749	155	+	Tspoap1			YES			344583	36	0	0	0	0	0	0	3	8	3	2	0	2	4	7	1	3	3	0	0	0	14	4	12	6	0	0	3	2	3	2	1.32228e-06	1.31949e-06	1.30953e-06	1.31925e-06	1.31066e-06	1.29136e-06	3.51827e-06
11	87762943	87762975	33	+	Tspoap1			YES			344589	55	0	0	1	0	0	0	10	6	5	2	2	2	5	8	3	4	4	3	1	0	21	6	16	11	1	0	3	3	3	3	1.32228e-06	1.31949e-06	2.61905e-06	1.31925e-06	1.31066e-06	1.29136e-06	9.67523e-06
11	87762981	87763133	153	+	Tspoap1			YES			344590	40	0	1	0	1	0	0	5	3	1	3	3	5	4	4	1	6	1	2	1	1	9	11	9	9	1	1	3	3	3	3	1.32228e-06	2.63899e-06	1.30953e-06	2.6385e-06	1.31066e-06	1.29136e-06	5.2774e-06
11	87763157	87763246	90	+	Tspoap1			YES			344591	33	0	0	0	0	0	0	8	3	2	2	0	3	6	1	0	2	4	2	0	0	13	5	7	8	0	0	3	2	2	3	1.32228e-06	1.31949e-06	1.30953e-06	1.31925e-06	1.31066e-06	1.29136e-06	7.9161e-06
11	87764029	87764109	81	+	Tspoap1			YES			344604	60	1	1	1	0	0	0	12	2	2	1	4	4	5	11	4	2	3	7	3	0	16	9	20	12	3	0	3	3	3	3	2.64457e-06	2.63899e-06	2.61905e-06	1.31925e-06	1.31066e-06	1.29136e-06	1.14344e-05
11	87766138	87766328	191	+	Tspoap1			YES	YES	YES	344636	122	1	1	1	1	0	0	16	12	12	3	7	7	13	13	12	8	5	10	3	1	40	17	38	23	3	1	3	3	3	3	2.64457e-06	2.63899e-06	2.61905e-06	2.6385e-06	1.31066e-06	1.29136e-06	1.49526e-05
11	87766772	87766822	51	+	Tspoap1			YES	YES	YES	344642	62	0	0	1	0	0	0	8	10	4	4	5	1	6	5	5	4	5	4	1	0	22	10	16	13	1	0	3	3	3	3	1.32228e-06	1.31949e-06	2.61905e-06	1.31925e-06	1.31066e-06	1.29136e-06	7.9161e-06
11	87775361	87775457	97	+	Tspoap1			YES			344721	32	0	0	0	0	0	0	3	2	4	2	0	2	3	5	6	0	4	1	0	0	9	4	14	5	0	0	3	2	3	2	1.32228e-06	1.31949e-06	1.30953e-06	1.31925e-06	1.31066e-06	1.29136e-06	3.51827e-06
11	87776189	87776258	70	+	Tspoap1			YES	YES	YES	344731	133	0	1	1	2	1	0	16	21	13	9	7	1	8	16	14	15	5	3	2	3	50	17	38	23	2	2	3	3	3	3	1.32228e-06	2.63899e-06	2.61905e-06	3.95775e-06	2.62133e-06	1.29136e-06	1.49526e-05
11	87777255	87777406	152	+	Tspoap1			YES	YES		344748	123	2	0	1	0	2	0	21	6	11	11	10	12	9	9	9	9	5	6	3	2	38	33	27	20	2	1	3	3	3	3	3.96685e-06	1.31949e-06	2.61905e-06	1.31925e-06	3.93199e-06	1.29136e-06	1.93505e-05
11	87777423	87777521	99	+	Tspoap1			YES	YES		344749	45	0	0	0	0	0	2	11	2	1	1	3	0	5	7	4	0	3	6	0	2	14	4	16	9	0	1	3	2	3	2	1.32228e-06	1.31949e-06	1.30953e-06	1.31925e-06	1.31066e-06	3.87407e-06	1.05548e-05
11	87777525	87777759	235	+	Tspoap1			YES	YES		344750	80	0	1	1	0	0	0	10	15	5	3	8	4	9	8	3	4	4	5	2	0	30	15	20	13	2	0	3	3	3	3	1.32228e-06	2.63899e-06	2.61905e-06	1.31925e-06	1.31066e-06	1.29136e-06	9.67523e-06
11	87778209	87778366	158	+	Tspoap1			YES	YES	YES	344759	87	0	2	2	0	0	2	12	6	5	4	10	6	9	5	4	12	4	4	4	2	23	20	18	20	2	1	3	3	3	3	1.32228e-06	3.95848e-06	3.92858e-06	1.31925e-06	1.31066e-06	3.87407e-06	1.14344e-05
11	87778506	87778619	114	+	Tspoap1			YES	YES	YES	344762	28	0	0	0	0	0	0	6	2	2	1	3	2	1	3	4	1	3	0	0	0	10	6	8	4	0	0	3	3	3	2	1.32228e-06	1.31949e-06	1.30953e-06	1.31925e-06	1.31066e-06	1.29136e-06	6.15696e-06
11	87779023	87779177	155	+	Tspoap1			YES	YES		344768	63	0	0	1	0	0	1	8	8	4	8	4	4	6	4	3	1	5	6	1	1	20	16	13	12	1	1	3	3	3	3	1.32228e-06	1.31949e-06	2.61905e-06	1.31925e-06	1.31066e-06	2.58271e-06	7.9161e-06
11	87782534	87782728	195	+	Tspoap1	YES					344814	26	0	0	0	0	1	0	4	1	1	0	4	2	4	1	2	2	2	2	0	1	6	6	7	6	0	1	3	2	3	3	1.32228e-06	1.31949e-06	1.30953e-06	1.31925e-06	2.62133e-06	1.29136e-06	4.39783e-06
11	87811913	87811930	18	+							344873	31	0	0	0	0	0	0	5	2	2	4	3	2	4	2	1	2	3	1	0	0	9	9	7	6	0	0	3	3	3	3	1.32228e-06	1.31949e-06	1.30953e-06	1.31925e-06	1.31066e-06	1.29136e-06	5.2774e-06
11	87941671	87941690	20	+							345015	130	0	0	0	0	0	1	18	15	7	8	8	6	6	10	17	14	10	10	0	1	40	22	33	34	0	1	3	3	3	3	1.32228e-06	1.31949e-06	1.30953e-06	1.31925e-06	1.31066e-06	2.58271e-06	1.67118e-05
11	88048031	88048109	79	+	Srsf1			YES	YES	YES	345125	48	1	0	0	0	0	0	5	8	5	0	5	0	3	7	4	3	5	2	1	0	18	5	14	10	1	0	3	1	3	3	2.64457e-06	1.31949e-06	1.30953e-06	1.31925e-06	1.31066e-06	1.29136e-06	5.2774e-06
11	88048158	88048224	67	+	Srsf1			YES			345127	43	0	0	0	0	0	0	10	2	6	1	3	2	4	3	4	6	1	1	0	0	18	6	11	8	0	0	3	3	3	3	1.32228e-06	1.31949e-06	1.30953e-06	1.31925e-06	1.31066e-06	1.29136e-06	9.67523e-06
11	88048227	88048455	229	+	Srsf1			YES			345128	106	1	1	1	0	1	0	27	6	6	6	7	9	6	15	5	4	10	1	3	1	39	22	26	15	3	1	3	3	3	3	2.64457e-06	2.63899e-06	2.61905e-06	1.31925e-06	2.62133e-06	1.29136e-06	2.46279e-05
11	88049311	88049401	91	+	Srsf1	YES					345144	86	0	0	1	0	1	1	12	5	11	5	10	2	5	9	4	8	5	7	1	2	28	17	18	20	1	2	3	3	3	3	1.32228e-06	1.31949e-06	2.61905e-06	1.31925e-06	2.62133e-06	2.58271e-06	1.14344e-05
11	88187863	88187941	79	+	Cuedc1			YES	YES		345448	31	0	0	0	0	0	1	4	2	2	1	1	2	6	1	5	1	1	4	0	1	8	4	12	6	0	1	3	3	3	3	1.32228e-06	1.31949e-06	1.30953e-06	1.31925e-06	1.31066e-06	2.58271e-06	4.39783e-06
11	89319848	89319869	22	+							346638	21	0	0	0	0	0	0	3	1	4	3	1	0	1	1	4	1	2	0	0	0	8	4	6	3	0	0	3	2	3	2	1.32228e-06	1.31949e-06	1.30953e-06	1.31925e-06	1.31066e-06	1.29136e-06	3.51827e-06
11	89420840	89420859	20	+							346715	28	0	0	0	0	0	0	0	2	4	3	2	2	3	4	2	1	3	2	0	0	6	7	9	6	0	0	2	3	3	3	1.32228e-06	1.31949e-06	1.30953e-06	1.31925e-06	1.31066e-06	1.29136e-06	8.79566e-07
11	93809061	93809078	18	+							349714	51	0	0	0	0	0	0	5	3	7	8	1	4	8	7	2	3	1	2	0	0	15	13	17	6	0	0	3	3	3	3	1.32228e-06	1.31949e-06	1.30953e-06	1.31925e-06	1.31066e-06	1.29136e-06	5.2774e-06
11	94111953	94111986	34	+	Spag9			YES			350161	75	0	0	0	0	0	0	4	5	3	2	6	4	9	8	8	10	9	7	0	0	12	12	25	26	0	0	3	3	3	3	1.32228e-06	1.31949e-06	1.30953e-06	1.31925e-06	1.31066e-06	1.29136e-06	4.39783e-06
11	94125291	94125315	25	+	Spag9	YES					350226	29	0	0	0	0	1	0	2	3	1	2	2	0	4	4	1	5	2	2	0	1	6	4	9	9	0	1	3	2	3	3	1.32228e-06	1.31949e-06	1.30953e-06	1.31925e-06	2.62133e-06	1.29136e-06	2.6387e-06
11	94680238	94680261	24	+	Gm11542			YES			350969	25	0	0	0	0	0	0	3	1	3	1	0	2	2	3	3	4	1	2	0	0	7	3	8	7	0	0	3	2	3	3	1.32228e-06	1.31949e-06	1.30953e-06	1.31925e-06	1.31066e-06	1.29136e-06	3.51827e-06
11	95000089	95000164	76	+	Ppp1r9b			YES			351390	29	0	0	0	0	0	0	2	5	3	1	5	2	1	5	2	0	2	1	0	0	10	8	8	3	0	0	3	3	3	2	1.32228e-06	1.31949e-06	1.30953e-06	1.31925e-06	1.31066e-06	1.29136e-06	2.6387e-06
11	95001751	95001795	45	+	Ppp1r9b			YES			351414	36	0	0	0	0	0	0	2	3	4	3	3	2	5	7	3	1	0	3	0	0	9	8	15	4	0	0	3	3	3	2	1.32228e-06	1.31949e-06	1.30953e-06	1.31925e-06	1.31066e-06	1.29136e-06	2.6387e-06
11	95004928	95004978	51	+	Ppp1r9b			YES			351440	39	1	0	0	0	0	0	6	5	2	1	2	1	4	3	6	1	6	1	1	0	13	4	13	8	1	0	3	3	3	3	2.64457e-06	1.31949e-06	1.30953e-06	1.31925e-06	1.31066e-06	1.29136e-06	6.15696e-06
11	95387685	95387752	68	+	Slc35b1			YES			352046	22	0	0	0	0	0	0	2	4	1	0	1	1	5	2	3	2	1	0	0	0	7	2	10	3	0	0	3	2	3	2	1.32228e-06	1.31949e-06	1.30953e-06	1.31925e-06	1.31066e-06	1.29136e-06	2.6387e-06
11	96041345	96041381	37	+	Snf8			YES			353025	27	0	0	0	0	0	0	6	2	5	1	0	3	0	3	6	0	0	1	0	0	13	4	9	1	0	0	3	2	2	1	1.32228e-06	1.31949e-06	1.30953e-06	1.31925e-06	1.31066e-06	1.29136e-06	6.15696e-06
11	97193006	97193043	38	+							354480	33	0	0	0	0	0	0	7	5	2	6	0	2	4	3	2	2	0	0	0	0	14	8	9	2	0	0	3	2	3	1	1.32228e-06	1.31949e-06	1.30953e-06	1.31925e-06	1.31066e-06	1.29136e-06	7.03653e-06
11	97326677	97326741	65	+	Mrpl45			YES			354623	44	0	0	0	0	0	0	2	4	2	4	5	2	4	1	2	9	3	6	0	0	8	11	7	18	0	0	3	3	3	3	1.32228e-06	1.31949e-06	1.30953e-06	1.31925e-06	1.31066e-06	1.29136e-06	2.6387e-06
11	97376878	97376962	85	+	Socs7			YES			354744	35	0	0	0	0	2	1	2	3	4	0	3	0	6	2	5	1	1	5	0	3	9	3	13	7	0	2	3	1	3	3	1.32228e-06	1.31949e-06	1.30953e-06	1.31925e-06	3.93199e-06	2.58271e-06	2.6387e-06
11	97377183	97377216	34	+	Socs7			YES			354748	78	0	0	0	0	0	0	12	5	10	2	0	3	8	12	12	6	3	5	0	0	27	5	32	14	0	0	3	2	3	3	1.32228e-06	1.31949e-06	1.30953e-06	1.31925e-06	1.31066e-06	1.29136e-06	1.14344e-05
11	97444089	97444136	48	+	Arhgap23			YES			354972	25	0	0	0	0	1	0	3	5	3	0	1	0	3	2	3	2	0	2	0	1	11	1	8	4	0	1	3	1	3	2	1.32228e-06	1.31949e-06	1.30953e-06	1.31925e-06	2.62133e-06	1.29136e-06	3.51827e-06
11	97463223	97463341	119	+	Arhgap23			YES			355100	49	0	0	1	0	0	1	5	2	2	3	5	3	8	3	3	6	1	6	1	1	9	11	14	13	1	1	3	3	3	3	1.32228e-06	1.31949e-06	2.61905e-06	1.31925e-06	1.31066e-06	2.58271e-06	5.2774e-06
11	97463538	97463609	72	+	Arhgap23				YES	YES	355103	56	0	0	0	0	0	0	5	6	4	2	4	4	4	1	4	8	8	6	0	0	15	10	9	22	0	0	3	3	3	3	1.32228e-06	1.31949e-06	1.30953e-06	1.31925e-06	1.31066e-06	1.29136e-06	5.2774e-06
11	97464702	97464734	33	+	Arhgap23			YES			355112	24	0	0	0	0	0	0	1	3	2	1	0	2	2	3	3	3	3	1	0	0	6	3	8	7	0	0	3	2	3	3	1.32228e-06	1.31949e-06	1.30953e-06	1.31925e-06	1.31066e-06	1.29136e-06	1.75913e-06
11	97475218	97475284	67	+	Arhgap23			YES			355176	25	0	0	0	0	0	0	5	2	3	0	1	2	2	5	1	0	2	2	0	0	10	3	8	4	0	0	3	2	3	2	1.32228e-06	1.31949e-06	1.30953e-06	1.31925e-06	1.31066e-06	1.29136e-06	5.2774e-06
11	97666686	97666792	107	+	Mllt6			YES	YES	YES	355532	57	0	2	1	0	0	1	10	2	6	2	9	3	8	2	5	1	3	2	3	1	18	14	15	6	2	1	3	3	3	3	1.32228e-06	3.95848e-06	2.61905e-06	1.31925e-06	1.31066e-06	2.58271e-06	9.67523e-06
11	97672687	97672781	95	+	Mllt6			YES			355585	92	1	0	1	1	1	1	16	8	9	4	3	3	12	11	7	2	7	5	2	3	33	10	30	14	2	3	3	3	3	3	2.64457e-06	1.31949e-06	2.61905e-06	2.6385e-06	2.62133e-06	2.58271e-06	1.49526e-05
11	97673373	97673494	122	+	Mllt6			YES	YES	YES	355595	54	1	0	0	0	0	0	11	4	9	2	2	2	5	7	5	2	1	3	1	0	24	6	17	6	1	0	3	3	3	3	2.64457e-06	1.31949e-06	1.30953e-06	1.31925e-06	1.31066e-06	1.29136e-06	1.05548e-05
11	97674616	97674705	90	+	Mllt6			YES	YES	YES	355607	95	2	0	1	0	0	2	15	9	5	7	7	5	3	9	7	10	10	3	3	2	29	19	19	23	2	1	3	3	3	3	3.96685e-06	1.31949e-06	2.61905e-06	1.31925e-06	1.31066e-06	3.87407e-06	1.40731e-05
11	97676012	97676109	98	+	Mllt6			YES	YES		355618	31	0	0	1	0	0	0	4	4	4	1	5	1	2	2	4	0	2	1	1	0	12	7	8	3	1	0	3	3	3	2	1.32228e-06	1.31949e-06	2.61905e-06	1.31925e-06	1.31066e-06	1.29136e-06	4.39783e-06
11	97677262	97677351	90	+	Mllt6			YES			355637	26	0	0	0	1	1	0	4	4	1	2	0	3	3	0	3	1	1	2	0	2	9	5	6	4	0	2	3	2	2	3	1.32228e-06	1.31949e-06	1.30953e-06	2.6385e-06	2.62133e-06	1.29136e-06	4.39783e-06
11	97678222	97678268	47	+	Mllt6			YES			355645	53	1	0	0	0	0	0	7	7	6	4	3	6	2	4	4	4	2	3	1	0	20	13	10	9	1	0	3	3	3	3	2.64457e-06	1.31949e-06	1.30953e-06	1.31925e-06	1.31066e-06	1.29136e-06	7.03653e-06
11	97681612	97681750	139	+	Mllt6	YES					355678	34	0	0	0	1	0	1	4	3	1	7	2	1	4	1	2	3	2	2	0	2	8	10	7	7	0	2	3	3	3	3	1.32228e-06	1.31949e-06	1.30953e-06	2.6385e-06	1.31066e-06	2.58271e-06	4.39783e-06
11	97685128	97685186	59	+	Mllt6	YES					355717	29	0	0	0	0	0	0	9	4	0	1	2	0	4	5	1	1	1	1	0	0	13	3	10	3	0	0	2	2	3	3	1.32228e-06	1.31949e-06	1.30953e-06	1.31925e-06	1.31066e-06	1.29136e-06	8.79566e-06
11	97710985	97711023	39	+	Psmb3			YES			355781	22	0	0	0	0	1	0	3	2	1	0	1	1	4	1	4	2	0	2	0	1	6	2	9	4	0	1	3	2	3	2	1.32228e-06	1.31949e-06	1.30953e-06	1.31925e-06	2.62133e-06	1.29136e-06	3.51827e-06
11	97713243	97713286	44	+	Psmb3			YES			355794	41	0	0	0	2	1	1	5	5	2	5	4	0	3	5	2	2	1	3	0	4	12	9	10	6	0	3	3	2	3	3	1.32228e-06	1.31949e-06	1.30953e-06	3.95775e-06	2.62133e-06	2.58271e-06	5.2774e-06
11	98351160	98351216	57	+	Ppp1r1b			YES	YES		356718	15	0	0	0	0	0	0	4	1	1	0	1	0	2	2	2	0	0	2	0	0	6	1	6	2	0	0	3	1	3	1	1.32228e-06	1.31949e-06	1.30953e-06	1.31925e-06	1.31066e-06	1.29136e-06	4.39783e-06
11	98355219	98355266	48	+	Ppp1r1b			YES			356742	60	0	0	0	0	0	1	13	11	6	0	3	2	8	4	2	4	3	3	0	1	30	5	14	10	0	1	3	2	3	3	1.32228e-06	1.31949e-06	1.30953e-06	1.31925e-06	1.31066e-06	2.58271e-06	1.23139e-05
11	98378219	98378307	89	+	Stard3			YES	YES		356830	17	0	0	0	0	0	0	5	1	1	1	0	2	0	4	2	0	1	0	0	0	7	3	6	1	0	0	3	2	2	1	1.32228e-06	1.31949e-06	1.30953e-06	1.31925e-06	1.31066e-06	1.29136e-06	5.2774e-06
11	98768511	98768590	80	+	Thra	YES					357498	17	0	0	0	0	0	0	3	2	2	0	0	1	3	2	1	1	1	1	0	0	7	1	6	3	0	0	3	1	3	3	1.32228e-06	1.31949e-06	1.30953e-06	1.31925e-06	1.31066e-06	1.29136e-06	3.51827e-06
11	98810365	98810451	87	+	Casc3			YES	YES		357640	41	0	0	0	0	0	0	6	5	6	0	7	3	1	7	1	2	1	2	0	0	17	10	9	5	0	0	3	2	3	3	1.32228e-06	1.31949e-06	1.30953e-06	1.31925e-06	1.31066e-06	1.29136e-06	6.15696e-06
11	98832355	98832429	75	+	Casc3	YES					357729	91	1	0	1	1	0	0	17	8	6	3	1	2	11	12	7	2	14	5	2	1	31	6	30	21	2	1	3	3	3	3	2.64457e-06	1.31949e-06	2.61905e-06	2.6385e-06	1.31066e-06	1.29136e-06	1.58322e-05
11	98837370	98837530	161	+	Rapgefl1				YES	YES	357749	50	1	0	0	0	0	0	10	5	7	4	0	1	2	5	3	5	5	2	1	0	22	5	10	12	1	0	3	2	3	3	2.64457e-06	1.31949e-06	1.30953e-06	1.31925e-06	1.31066e-06	1.29136e-06	9.67523e-06
11	98842406	98842509	104	+	Rapgefl1			YES			357783	101	0	1	1	0	0	1	12	8	9	2	5	10	10	7	10	10	5	10	2	1	29	17	27	25	2	1	3	3	3	3	1.32228e-06	2.63899e-06	2.61905e-06	1.31925e-06	1.31066e-06	2.58271e-06	1.14344e-05
11	98846225	98846299	75	+	Rapgefl1			YES	YES	YES	357807	57	0	0	0	0	0	2	6	7	6	3	5	2	4	6	4	3	8	1	0	2	19	10	14	12	0	1	3	3	3	3	1.32228e-06	1.31949e-06	1.30953e-06	1.31925e-06	1.31066e-06	3.87407e-06	6.15696e-06
11	98849820	98849841	22	+	Rapgefl1			YES			357833	18	0	0	0	0	0	0	3	3	1	0	1	0	2	2	4	2	0	0	0	0	7	1	8	2	0	0	3	1	3	1	1.32228e-06	1.31949e-06	1.30953e-06	1.31925e-06	1.31066e-06	1.29136e-06	3.51827e-06
11	98850461	98850486	26	+	Rapgefl1			YES			357839	42	0	0	0	0	0	0	9	4	5	7	2	2	3	1	3	1	4	1	0	0	18	11	7	6	0	0	3	3	3	3	1.32228e-06	1.31949e-06	1.30953e-06	1.31925e-06	1.31066e-06	1.29136e-06	8.79566e-06
11	99116604	99116624	21	+							358339	23	0	0	0	0	0	1	3	2	1	2	1	2	7	0	1	1	0	2	0	1	6	5	8	3	0	1	3	3	2	2	1.32228e-06	1.31949e-06	1.30953e-06	1.31925e-06	1.31066e-06	2.58271e-06	3.51827e-06
11	101024145	101024192	48	+	Atp6v0a1			YES			360327	21	0	0	0	0	0	0	2	4	2	1	1	2	2	1	3	1	1	1	0	0	8	4	6	3	0	0	3	3	3	3	1.32228e-06	1.31949e-06	1.30953e-06	1.31925e-06	1.31066e-06	1.29136e-06	2.6387e-06
11	101051145	101051255	111	+	Atp6v0a1			YES			360511	82	0	0	1	1	0	0	7	8	5	9	4	4	10	10	8	2	7	6	1	1	20	17	28	15	1	1	3	3	3	3	1.32228e-06	1.31949e-06	2.61905e-06	2.6385e-06	1.31066e-06	1.29136e-06	7.03653e-06
11	101054903	101054996	94	+	Atp6v0a1			YES			360533	96	0	0	0	0	1	0	9	5	9	5	11	8	7	10	14	4	8	5	0	1	23	24	31	17	0	1	3	3	3	3	1.32228e-06	1.31949e-06	1.30953e-06	1.31925e-06	2.62133e-06	1.29136e-06	8.79566e-06
11	101055304	101055381	78	+	Atp6v0a1			YES			360540	110	0	0	0	0	1	0	14	9	8	9	10	8	7	10	10	9	7	8	0	1	31	27	27	24	0	1	3	3	3	3	1.32228e-06	1.31949e-06	1.30953e-06	1.31925e-06	2.62133e-06	1.29136e-06	1.31935e-05
11	101124863	101124915	53	+	Tubg1			YES			360768	43	0	0	0	0	0	2	2	3	2	1	6	3	4	5	1	4	5	5	0	2	7	10	10	14	0	1	3	3	3	3	1.32228e-06	1.31949e-06	1.30953e-06	1.31925e-06	1.31066e-06	3.87407e-06	2.6387e-06
11	101177640	101177685	46	+	Cntnap1			YES			360893	138	1	0	0	0	1	0	12	9	9	5	19	9	11	17	16	14	6	9	1	1	30	33	44	29	1	1	3	3	3	3	2.64457e-06	1.31949e-06	1.30953e-06	1.31925e-06	2.62133e-06	1.29136e-06	1.14344e-05
11	101177867	101177991	125	+	Cntnap1			YES			360896	61	0	0	0	1	1	0	2	5	8	4	7	1	4	8	9	4	3	4	0	2	15	12	21	11	0	2	3	3	3	3	1.32228e-06	1.31949e-06	1.30953e-06	2.6385e-06	2.62133e-06	1.29136e-06	2.6387e-06
11	101179357	101179420	64	+	Cntnap1			YES			360913	45	1	1	0	0	0	0	12	3	4	2	4	1	5	2	6	0	3	1	2	0	19	7	13	4	2	0	3	3	3	2	2.64457e-06	2.63899e-06	1.30953e-06	1.31925e-06	1.31066e-06	1.29136e-06	1.14344e-05
11	101183359	101183414	56	+	Cntnap1			YES	YES	YES	360957	21	0	0	0	0	0	0	5	2	2	0	0	0	2	1	3	3	1	2	0	0	9	0	6	6	0	0	3	0	3	3	1.32228e-06	1.31949e-06	1.30953e-06	1.31925e-06	1.31066e-06	1.29136e-06	5.2774e-06
11	101184908	101184939	32	+	Cntnap1			YES			360979	39	0	0	0	0	0	0	5	3	2	3	7	6	1	4	2	1	0	5	0	0	10	16	7	6	0	0	3	3	3	2	1.32228e-06	1.31949e-06	1.30953e-06	1.31925e-06	1.31066e-06	1.29136e-06	5.2774e-06
11	101190108	101190163	56	+	Cntnap1	YES					361016	73	0	1	0	1	1	0	8	4	4	2	3	5	8	15	3	5	5	8	1	2	16	10	26	18	1	2	3	3	3	3	1.32228e-06	2.63899e-06	1.30953e-06	2.6385e-06	2.62133e-06	1.29136e-06	7.9161e-06
11	101433050	101433076	27	+	Rundc1			YES			361418	82	0	0	0	1	0	0	14	11	13	9	3	1	7	7	9	3	3	1	0	1	38	13	23	7	0	1	3	3	3	3	1.32228e-06	1.31949e-06	1.30953e-06	2.6385e-06	1.31066e-06	1.29136e-06	1.31935e-05
11	101569929	101569955	27	+	Nbr1			YES			361648	14	0	0	0	0	0	0	2	0	4	0	1	0	2	2	2	0	0	1	0	0	6	1	6	1	0	0	2	1	3	1	1.32228e-06	1.31949e-06	1.30953e-06	1.31925e-06	1.31066e-06	1.29136e-06	2.6387e-06
11	101604851	101605014	164	+	Gm26316				YES		361757	1355	21	18	29	9	24	25	198	95	125	172	92	84	81	109	66	61	75	71	68	58	418	348	256	207	3	3	3	3	3	3	2.90903e-05	2.50704e-05	3.92858e-05	1.31925e-05	3.27666e-05	3.35753e-05	0.000175034
11	101605015	101605037	23	+	Gm26316				YES		361758	18	0	0	0	0	0	0	3	1	2	1	0	0	2	5	1	2	1	0	0	0	6	1	8	3	0	0	3	1	3	2	1.32228e-06	1.31949e-06	1.30953e-06	1.31925e-06	1.31066e-06	1.29136e-06	3.51827e-06
11	101627367	101627566	200	+	Rdm1,Gm23849			YES	YES		361786	1460	13	22	22	13	26	29	220	97	103	168	96	106	114	116	87	56	94	78	57	68	420	370	317	228	3	3	3	3	3	3	1.8512e-05	3.03483e-05	3.01191e-05	1.84695e-05	3.53879e-05	3.87407e-05	0.000194384
11	101641749	101641948	200	+	Gm24950				YES		361810	1484	19	13	34	17	21	24	233	113	126	172	96	105	91	91	88	61	105	75	66	62	472	373	270	241	3	3	3	3	3	3	2.64457e-05	1.84729e-05	4.58334e-05	2.37465e-05	2.88346e-05	3.22839e-05	0.000205819
11	101658239	101658438	200	+	Rnu2-10				YES		361823	1438	15	15	22	19	18	19	213	106	113	180	95	108	86	109	84	65	105	66	52	56	432	383	279	236	3	3	3	3	3	3	2.11565e-05	2.11119e-05	3.01191e-05	2.6385e-05	2.49026e-05	2.58271e-05	0.000188227
11	101754647	101754686	40	+	Dhx8			YES			361978	133	0	0	0	0	0	1	8	12	9	4	15	10	13	13	7	15	16	10	0	1	29	29	33	41	0	1	3	3	3	3	1.32228e-06	1.31949e-06	1.30953e-06	1.31925e-06	1.31066e-06	2.58271e-06	7.9161e-06
11	102399218	102399271	54	+	Rundc3a				YES	YES	362823	26	0	0	0	0	0	0	5	1	2	2	2	0	2	4	1	1	4	2	0	0	8	4	7	7	0	0	3	2	3	3	1.32228e-06	1.31949e-06	1.30953e-06	1.31925e-06	1.31066e-06	1.29136e-06	5.2774e-06
11	102399477	102399540	64	+	Rundc3a			YES			362826	44	0	0	0	1	0	1	6	6	3	1	6	1	2	6	2	4	3	2	0	2	15	8	10	9	0	2	3	3	3	3	1.32228e-06	1.31949e-06	1.30953e-06	2.6385e-06	1.31066e-06	2.58271e-06	6.15696e-06
11	102443606	102443624	19	+							362952	50	0	0	0	0	0	0	2	1	6	5	7	3	3	6	5	8	1	3	0	0	9	15	14	12	0	0	3	3	3	3	1.32228e-06	1.31949e-06	1.30953e-06	1.31925e-06	1.31066e-06	1.29136e-06	2.6387e-06
11	102761950	102762116	167	+	Adam11			YES	YES		363244	43	0	0	0	0	0	0	3	7	1	3	2	3	6	5	4	6	1	2	0	0	11	8	15	9	0	0	3	3	3	3	1.32228e-06	1.31949e-06	1.30953e-06	1.31925e-06	1.31066e-06	1.29136e-06	3.51827e-06
11	102772278	102772427	150	+	Adam11			YES			363340	101	0	0	0	1	0	0	16	11	5	4	7	8	12	8	13	3	8	5	0	1	32	19	33	16	0	1	3	3	3	3	1.32228e-06	1.31949e-06	1.30953e-06	2.6385e-06	1.31066e-06	1.29136e-06	1.49526e-05
11	102774505	102774580	76	+	Adam11			YES	YES	YES	363369	30	1	0	0	0	0	0	5	0	4	2	2	1	5	1	4	2	2	1	1	0	9	5	10	5	1	0	2	3	3	3	2.64457e-06	1.31949e-06	1.30953e-06	1.31925e-06	1.31066e-06	1.29136e-06	5.2774e-06
11	102777503	102777569	67	+	Adam11			YES			363407	150	0	1	0	1	3	0	13	13	11	9	14	11	9	15	10	14	10	16	1	4	37	34	34	40	1	2	3	3	3	3	1.32228e-06	2.63899e-06	1.30953e-06	2.6385e-06	5.24266e-06	1.29136e-06	1.23139e-05
11	102777974	102778085	112	+	Adam11	YES					363414	51	0	0	0	2	1	0	6	4	4	4	2	1	5	9	8	1	3	1	0	3	14	7	22	5	0	2	3	3	3	3	1.32228e-06	1.31949e-06	1.30953e-06	3.95775e-06	2.62133e-06	1.29136e-06	6.15696e-06
11	103057224	103057317	94	+	Nmt1			YES			363809	37	0	0	0	0	0	0	5	5	1	0	3	1	4	2	3	3	4	6	0	0	11	4	9	13	0	0	3	2	3	3	1.32228e-06	1.31949e-06	1.30953e-06	1.31925e-06	1.31066e-06	1.29136e-06	5.2774e-06
11	103058012	103058168	157	+	Nmt1			YES			363821	18	0	0	0	0	0	0	5	3	1	0	2	0	3	3	0	0	0	1	0	0	9	2	6	1	0	0	3	1	2	1	1.32228e-06	1.31949e-06	1.30953e-06	1.31925e-06	1.31066e-06	1.29136e-06	5.2774e-06
11	103064625	103064698	74	+	Nmt1			YES			363843	67	1	0	0	0	1	0	8	5	4	1	4	6	6	6	6	10	5	4	1	1	17	11	18	19	1	1	3	3	3	3	2.64457e-06	1.31949e-06	1.30953e-06	1.31925e-06	2.62133e-06	1.29136e-06	7.9161e-06
11	103102910	103102945	36	+	Acbd4		YES	YES	YES		363945	37	0	0	2	0	0	0	8	2	2	1	0	0	5	1	6	3	4	3	2	0	12	1	12	10	1	0	3	1	3	3	1.32228e-06	1.31949e-06	3.92858e-06	1.31925e-06	1.31066e-06	1.29136e-06	7.9161e-06
11	103103291	103103354	64	+	Acbd4		YES	YES	YES		363951	85	0	0	1	0	0	0	15	4	8	2	6	3	10	13	10	7	3	3	1	0	27	11	33	13	1	0	3	3	3	3	1.32228e-06	1.31949e-06	2.61905e-06	1.31925e-06	1.31066e-06	1.29136e-06	1.40731e-05
11	103103385	103103480	96	+	Acbd4			YES	YES		363953	59	1	0	0	0	0	0	7	4	6	2	3	1	5	10	8	6	2	4	1	0	17	6	23	12	1	0	3	3	3	3	2.64457e-06	1.31949e-06	1.30953e-06	1.31925e-06	1.31066e-06	1.29136e-06	7.03653e-06
11	103104014	103104054	41	+	Acbd4			YES	YES	YES	363962	29	0	0	0	0	0	0	4	2	2	1	3	0	6	6	1	1	0	3	0	0	8	4	13	4	0	0	3	2	3	2	1.32228e-06	1.31949e-06	1.30953e-06	1.31925e-06	1.31066e-06	1.29136e-06	4.39783e-06
11	103106017	103106049	33	+	Acbd4			YES			363984	33	0	0	0	0	1	0	2	1	3	0	4	5	1	4	4	4	2	2	0	1	6	9	9	8	0	1	3	2	3	3	1.32228e-06	1.31949e-06	1.30953e-06	1.31925e-06	2.62133e-06	1.29136e-06	2.6387e-06
11	103192381	103192412	32	+	Fmnl1			YES	YES		364201	34	0	0	0	0	0	0	5	0	5	0	2	1	3	5	4	2	2	5	0	0	10	3	12	9	0	0	2	2	3	3	1.32228e-06	1.31949e-06	1.30953e-06	1.31925e-06	1.31066e-06	1.29136e-06	5.2774e-06
11	103192818	103192853	36	+	Fmnl1			YES			364206	14	0	0	0	0	0	0	0	3	3	0	0	1	2	4	0	1	0	0	0	0	6	1	6	1	0	0	2	1	2	1	1.32228e-06	1.31949e-06	1.30953e-06	1.31925e-06	1.31066e-06	1.29136e-06	8.79566e-07
11	103195517	103195586	70	+	Fmnl1			YES			364235	23	0	0	0	0	0	0	6	0	1	2	0	0	5	5	2	0	1	1	0	0	7	2	12	2	0	0	2	1	3	2	1.32228e-06	1.31949e-06	1.30953e-06	1.31925e-06	1.31066e-06	1.29136e-06	6.15696e-06
11	103197197	103197293	97	+	Fmnl1			YES			364258	30	0	0	0	1	0	0	4	2	2	0	3	2	2	1	5	1	6	1	0	1	8	5	8	8	0	1	3	2	3	3	1.32228e-06	1.31949e-06	1.30953e-06	2.6385e-06	1.31066e-06	1.29136e-06	4.39783e-06
11	103197835	103197933	99	+	Fmnl1			YES	YES	YES	364267	68	1	0	0	0	0	0	11	11	2	3	0	5	8	12	5	4	3	3	1	0	24	8	25	10	1	0	3	2	3	3	2.64457e-06	1.31949e-06	1.30953e-06	1.31925e-06	1.31066e-06	1.29136e-06	1.05548e-05
11	103198181	103198229	49	+	Fmnl1	YES					364272	26	0	0	0	0	0	0	2	5	1	0	0	1	3	10	2	0	1	1	0	0	8	1	15	2	0	0	3	1	3	2	1.32228e-06	1.31949e-06	1.30953e-06	1.31925e-06	1.31066e-06	1.29136e-06	2.6387e-06
11	103749988	103750016	29	+							364838	124	2	0	1	0	2	1	18	11	11	3	13	8	8	11	7	9	9	10	3	3	40	24	26	28	2	2	3	3	3	3	3.96685e-06	1.31949e-06	2.61905e-06	1.31925e-06	3.93199e-06	2.58271e-06	1.67118e-05
11	104166700	104166740	41	+	Crhr1			YES			365399	46	0	1	0	0	0	0	11	5	3	1	0	0	8	10	2	2	2	1	1	0	19	1	20	5	1	0	3	1	3	3	1.32228e-06	2.63899e-06	1.30953e-06	1.31925e-06	1.31066e-06	1.29136e-06	1.05548e-05
11	104169576	104169693	118	+	Crhr1			YES			365423	23	0	0	0	0	0	0	4	2	3	0	0	1	5	3	3	1	0	1	0	0	9	1	11	2	0	0	3	1	3	2	1.32228e-06	1.31949e-06	1.30953e-06	1.31925e-06	1.31066e-06	1.29136e-06	4.39783e-06
11	104286979	104287022	44	+	Mapt			YES			365718	22	0	0	0	0	0	0	2	4	2	2	1	2	4	0	2	2	0	1	0	0	8	5	6	3	0	0	3	3	2	2	1.32228e-06	1.31949e-06	1.30953e-06	1.31925e-06	1.31066e-06	1.29136e-06	2.6387e-06
11	104294890	104295006	117	+	Mapt			YES	YES	YES	365778	20	0	0	0	0	0	0	7	5	1	0	0	0	3	3	0	0	0	1	0	0	13	0	6	1	0	0	3	0	2	1	1.32228e-06	1.31949e-06	1.30953e-06	1.31925e-06	1.31066e-06	1.29136e-06	7.03653e-06
11	104298169	104298226	58	+	Mapt			YES			365802	15	0	0	0	0	0	0	3	0	4	0	0	1	1	1	4	1	0	0	0	0	7	1	6	1	0	0	2	1	3	1	1.32228e-06	1.31949e-06	1.30953e-06	1.31925e-06	1.31066e-06	1.29136e-06	3.51827e-06
11	104298379	104298518	140	+	Mapt			YES	YES	YES	365805	100	0	0	2	0	0	1	15	13	5	2	6	6	17	11	9	3	4	6	2	1	33	14	37	13	1	1	3	3	3	3	1.32228e-06	1.31949e-06	3.92858e-06	1.31925e-06	1.31066e-06	2.58271e-06	1.40731e-05
11	104298792	104298926	135	+	Mapt			YES	YES	YES	365809	76	0	0	0	1	0	0	10	10	7	1	6	2	12	8	9	3	2	5	0	1	27	9	29	10	0	1	3	3	3	3	1.32228e-06	1.31949e-06	1.30953e-06	2.6385e-06	1.31066e-06	1.29136e-06	9.67523e-06
11	104302274	104302316	43	+	Mapt			YES			365849	142	0	1	2	1	1	1	16	15	14	3	7	6	24	14	13	11	4	9	3	3	45	16	51	24	2	3	3	3	3	3	1.32228e-06	2.63899e-06	3.92858e-06	2.6385e-06	2.62133e-06	2.58271e-06	1.49526e-05
11	104306535	104306586	52	+	Mapt			YES			365887	23	0	0	0	0	0	0	3	4	3	0	0	3	1	2	3	1	2	1	0	0	10	3	6	4	0	0	3	1	3	3	1.32228e-06	1.31949e-06	1.30953e-06	1.31925e-06	1.31066e-06	1.29136e-06	3.51827e-06
11	104310129	104310220	92	+	Mapt			YES			365917	32	0	0	0	0	0	1	4	4	1	1	3	0	3	2	6	5	1	1	0	1	9	4	11	7	0	1	3	2	3	3	1.32228e-06	1.31949e-06	1.30953e-06	1.31925e-06	1.31066e-06	2.58271e-06	4.39783e-06
11	104318007	104318136	130	+	Mapt			YES	YES		365988	96	0	0	0	0	0	0	18	11	4	3	4	6	12	7	12	5	4	10	0	0	33	13	31	19	0	0	3	3	3	3	1.32228e-06	1.31949e-06	1.30953e-06	1.31925e-06	1.31066e-06	1.29136e-06	1.67118e-05
11	104610141	104610158	18	+	Itgb3			YES			366319	72	0	0	0	0	0	4	5	4	5	4	6	5	6	5	10	6	2	10	0	4	14	15	21	18	0	1	3	3	3	3	1.32228e-06	1.31949e-06	1.30953e-06	1.31925e-06	1.31066e-06	6.45679e-06	5.2774e-06
11	104704241	104704264	24	+	Gm11639			YES			366408	141	1	0	0	0	0	4	12	10	13	6	19	6	15	14	5	11	15	10	1	4	35	31	34	36	1	1	3	3	3	3	2.64457e-06	1.31949e-06	1.30953e-06	1.31925e-06	1.31066e-06	6.45679e-06	1.14344e-05
11	105171108	105171141	34	+							366733	36	0	0	0	0	0	0	2	3	3	1	4	1	3	2	3	4	5	5	0	0	8	6	8	14	0	0	3	3	3	3	1.32228e-06	1.31949e-06	1.30953e-06	1.31925e-06	1.31066e-06	1.29136e-06	2.6387e-06
11	105574507	105574534	28	+							367260	43	0	0	0	0	0	0	2	3	6	0	1	2	7	3	6	2	3	8	0	0	11	3	16	13	0	0	3	2	3	3	1.32228e-06	1.31949e-06	1.30953e-06	1.31925e-06	1.31066e-06	1.29136e-06	2.6387e-06
11	105840547	105840589	43	+	Tanc2			YES			367520	56	0	2	0	0	1	1	7	4	4	3	1	5	3	5	6	4	2	8	2	2	15	9	14	14	1	2	3	3	3	3	1.32228e-06	3.95848e-06	1.30953e-06	1.31925e-06	2.62133e-06	2.58271e-06	7.03653e-06
11	105910249	105910274	26	+	Tanc2				YES	YES	367642	35	0	0	0	0	0	1	0	1	5	1	4	1	6	4	5	2	5	0	0	1	6	6	15	7	0	1	2	3	3	2	1.32228e-06	1.31949e-06	1.30953e-06	1.31925e-06	1.31066e-06	2.58271e-06	8.79566e-07
11	106066768	106066842	75	+	Taco1			YES			368015	110	0	1	0	2	1	6	5	5	8	18	5	21	2	5	2	7	13	9	1	9	18	44	9	29	1	3	3	3	3	3	1.32228e-06	2.63899e-06	1.30953e-06	3.95775e-06	2.62133e-06	9.0395e-06	5.2774e-06
11	106101489	106101518	30	+	Map3k3			YES			368068	110	0	0	3	0	0	0	12	11	2	1	9	5	10	9	13	19	4	12	3	0	25	15	32	35	1	0	3	3	3	3	1.32228e-06	1.31949e-06	5.2381e-06	1.31925e-06	1.31066e-06	1.29136e-06	1.14344e-05
11	106123682	106123733	52	+	Map3k3			YES			368107	51	0	0	0	0	0	0	9	3	3	4	2	1	7	7	3	2	4	6	0	0	15	7	17	12	0	0	3	3	3	3	1.32228e-06	1.31949e-06	1.30953e-06	1.31925e-06	1.31066e-06	1.29136e-06	8.79566e-06
11	106633292	106633309	18	+							368751	36	0	0	1	1	0	1	5	5	3	5	0	2	3	7	1	1	1	0	1	2	13	7	11	2	1	2	3	2	3	2	1.32228e-06	1.31949e-06	2.61905e-06	2.6385e-06	1.31066e-06	2.58271e-06	5.2774e-06
11	107595065	107595091	27	+	Helz			YES			369845	34	0	0	0	0	0	0	5	0	4	3	5	1	4	2	2	0	4	4	0	0	9	9	8	8	0	0	2	3	3	2	1.32228e-06	1.31949e-06	1.30953e-06	1.31925e-06	1.31066e-06	1.29136e-06	5.2774e-06
11	107627218	107627311	94	+	Helz			YES			369922	103	0	0	0	0	0	0	4	7	4	10	9	6	5	10	10	17	12	9	0	0	15	25	25	38	0	0	3	3	3	3	1.32228e-06	1.31949e-06	1.30953e-06	1.31925e-06	1.31066e-06	1.29136e-06	4.39783e-06
11	107669917	107669962	46	+	Helz			YES			370026	32	0	0	0	0	0	0	0	3	5	1	2	1	2	5	2	1	4	6	0	0	8	4	9	11	0	0	2	3	3	3	1.32228e-06	1.31949e-06	1.30953e-06	1.31925e-06	1.31066e-06	1.29136e-06	8.79566e-07
11	107906434	107906460	27	+							370307	219	1	0	2	0	0	2	20	15	21	11	18	21	19	22	15	14	17	21	3	2	56	50	56	52	2	1	3	3	3	3	2.64457e-06	1.31949e-06	3.92858e-06	1.31925e-06	1.31066e-06	3.87407e-06	1.84709e-05
11	108191105	108191127	23	+	Gm11655			YES			370527	22	0	0	0	0	0	0	0	3	3	1	1	1	3	4	4	1	0	1	0	0	6	3	11	2	0	0	2	3	3	2	1.32228e-06	1.31949e-06	1.30953e-06	1.31925e-06	1.31066e-06	1.29136e-06	8.79566e-07
11	108942770	108942872	103	+	Axin2			YES			371219	28	0	0	0	0	0	0	3	2	1	0	0	2	6	7	2	1	4	0	0	0	6	2	15	5	0	0	3	1	3	2	1.32228e-06	1.31949e-06	1.30953e-06	1.31925e-06	1.31066e-06	1.29136e-06	3.51827e-06
11	109225427	109225446	20	+							371477	37	0	0	0	0	0	0	6	2	4	5	2	1	1	5	2	3	3	3	0	0	12	8	8	9	0	0	3	3	3	3	1.32228e-06	1.31949e-06	1.30953e-06	1.31925e-06	1.31066e-06	1.29136e-06	6.15696e-06
11	109661988	109662016	29	+	Prkar1a			YES			372068	26	0	0	0	0	1	2	6	2	3	1	0	0	1	6	0	2	1	1	0	3	11	1	7	4	0	2	3	1	2	3	1.32228e-06	1.31949e-06	1.30953e-06	1.31925e-06	2.62133e-06	3.87407e-06	6.15696e-06
11	109811634	109811664	31	+							372237	40	0	0	0	0	0	0	5	3	3	3	3	3	2	10	2	3	3	0	0	0	11	9	14	6	0	0	3	3	3	2	1.32228e-06	1.31949e-06	1.30953e-06	1.31925e-06	1.31066e-06	1.29136e-06	5.2774e-06
11	110072472	110072495	24	+							372425	22	0	0	0	0	0	1	4	1	1	1	2	4	3	0	4	0	0	1	0	1	6	7	7	1	0	1	3	3	2	1	1.32228e-06	1.31949e-06	1.30953e-06	1.31925e-06	1.31066e-06	2.58271e-06	4.39783e-06
11	110325472	110325490	19	+							372573	58	2	0	0	0	1	1	6	4	4	1	2	3	7	6	6	8	3	4	2	2	14	6	19	15	1	2	3	3	3	3	3.96685e-06	1.31949e-06	1.30953e-06	1.31925e-06	2.62133e-06	2.58271e-06	6.15696e-06
11	111386102	111386130	29	+							373313	25	0	0	0	0	0	0	4	3	2	2	2	3	1	1	5	1	0	1	0	0	9	7	7	2	0	0	3	3	3	2	1.32228e-06	1.31949e-06	1.30953e-06	1.31925e-06	1.31066e-06	1.29136e-06	4.39783e-06
11	111859463	111859485	23	+							373567	81	0	0	0	0	0	0	3	3	9	3	5	6	10	10	10	7	6	9	0	0	15	14	30	22	0	0	3	3	3	3	1.32228e-06	1.31949e-06	1.30953e-06	1.31925e-06	1.31066e-06	1.29136e-06	3.51827e-06
11	113309848	113309866	19	+							374677	114	0	0	1	0	0	1	10	8	7	2	16	6	8	17	6	11	10	11	1	1	25	24	31	32	1	1	3	3	3	3	1.32228e-06	1.31949e-06	2.61905e-06	1.31925e-06	1.31066e-06	2.58271e-06	9.67523e-06
11	113656413	113656502	90	+	Cog1			YES	YES	YES	375061	39	0	0	0	0	1	0	7	2	1	6	1	8	1	6	4	1	0	1	0	1	10	15	11	2	0	1	3	3	3	2	1.32228e-06	1.31949e-06	1.30953e-06	1.31925e-06	2.62133e-06	1.29136e-06	7.03653e-06
11	113661049	113661100	52	+	Cog1			YES	YES	YES	375084	38	0	0	0	0	0	0	7	6	2	0	1	2	3	4	3	1	3	6	0	0	15	3	10	10	0	0	3	2	3	3	1.32228e-06	1.31949e-06	1.30953e-06	1.31925e-06	1.31066e-06	1.29136e-06	7.03653e-06
11	114006774	114006791	18	+							375538	15	0	0	0	0	0	0	2	3	1	0	0	0	0	4	2	1	1	1	0	0	6	0	6	3	0	0	3	0	2	3	1.32228e-06	1.31949e-06	1.30953e-06	1.31925e-06	1.31066e-06	1.29136e-06	2.6387e-06
11	114754418	114754441	24	+	Dnaic2				YES	YES	376425	30	0	0	0	0	0	0	8	2	1	2	1	1	2	4	2	1	5	1	0	0	11	4	8	7	0	0	3	3	3	3	1.32228e-06	1.31949e-06	1.30953e-06	1.31925e-06	1.31066e-06	1.29136e-06	7.9161e-06
11	114930780	114930797	18	+							376738	31	0	0	0	0	0	1	3	3	2	5	1	0	2	5	2	3	1	3	0	1	8	6	9	7	0	1	3	2	3	3	1.32228e-06	1.31949e-06	1.30953e-06	1.31925e-06	1.31066e-06	2.58271e-06	3.51827e-06
11	115108427	115108453	27	+	Rab37			YES			376899	33	0	0	0	0	0	0	3	4	1	2	4	1	3	1	5	3	5	1	0	0	8	7	9	9	0	0	3	3	3	3	1.32228e-06	1.31949e-06	1.30953e-06	1.31925e-06	1.31066e-06	1.29136e-06	3.51827e-06
11	115157033	115157077	45	+	Rab37			YES	YES	YES	376977	66	0	1	0	0	0	1	9	4	3	2	6	5	6	10	5	6	5	3	1	1	16	13	21	14	1	1	3	3	3	3	1.32228e-06	2.63899e-06	1.30953e-06	1.31925e-06	1.31066e-06	2.58271e-06	8.79566e-06
11	115197272	115197298	27	+	Tmem104				YES	YES	377088	36	0	0	0	0	0	1	3	2	4	4	2	3	3	3	3	4	4	0	0	1	9	9	9	8	0	1	3	3	3	2	1.32228e-06	1.31949e-06	1.30953e-06	1.31925e-06	1.31066e-06	2.58271e-06	3.51827e-06
11	115311378	115311400	23	+	Otop2			YES			377338	19	0	0	0	0	0	0	3	3	2	0	4	0	2	2	2	1	0	0	0	0	8	4	6	1	0	0	3	1	3	1	1.32228e-06	1.31949e-06	1.30953e-06	1.31925e-06	1.31066e-06	1.29136e-06	3.51827e-06
11	115337114	115337133	20	+	Otop3			YES			377373	28	0	0	0	0	0	0	5	4	1	1	2	1	1	2	3	2	2	4	0	0	10	4	6	8	0	0	3	3	3	3	1.32228e-06	1.31949e-06	1.30953e-06	1.31925e-06	1.31066e-06	1.29136e-06	5.2774e-06
11	115578674	115578701	28	+	Nup85			YES			377874	31	0	0	0	0	0	0	4	2	2	0	5	2	6	2	2	1	1	4	0	0	8	7	10	6	0	0	3	2	3	3	1.32228e-06	1.31949e-06	1.30953e-06	1.31925e-06	1.31066e-06	1.29136e-06	4.39783e-06
11	115581644	115581685	42	+	Nup85			YES	YES		377894	28	0	0	0	0	0	0	4	2	1	4	1	1	4	8	0	0	1	2	0	0	7	6	12	3	0	0	3	3	2	2	1.32228e-06	1.31949e-06	1.30953e-06	1.31925e-06	1.31066e-06	1.29136e-06	4.39783e-06
11	115604920	115605000	81	+	Mrps7			YES	YES		377950	46	0	0	0	0	0	1	4	2	2	6	2	5	5	4	2	4	2	7	0	1	8	13	11	13	0	1	3	3	3	3	1.32228e-06	1.31949e-06	1.30953e-06	1.31925e-06	1.31066e-06	2.58271e-06	4.39783e-06
11	115751424	115751446	23	+							378146	24	0	0	0	0	0	0	3	3	2	2	1	4	2	2	2	2	0	1	0	0	8	7	6	3	0	0	3	3	3	2	1.32228e-06	1.31949e-06	1.30953e-06	1.31925e-06	1.31066e-06	1.29136e-06	3.51827e-06
11	115785694	115785732	39	+	Tmem94			YES			378219	155	2	0	2	0	1	1	25	13	11	5	7	1	21	28	12	6	15	5	4	2	49	13	61	26	2	2	3	3	3	3	3.96685e-06	1.31949e-06	3.92858e-06	1.31925e-06	2.62133e-06	2.58271e-06	2.28687e-05
11	115788526	115788630	105	+	Tmem94			YES			378260	51	0	0	0	1	1	1	4	5	7	1	4	2	2	9	4	3	3	4	0	3	16	7	15	10	0	3	3	3	3	3	1.32228e-06	1.31949e-06	1.30953e-06	2.6385e-06	2.62133e-06	2.58271e-06	4.39783e-06
11	115795494	115795566	73	+	Tmem94			YES			378341	63	0	2	0	0	0	1	8	7	4	3	4	4	5	5	7	4	2	7	2	1	19	11	17	13	1	1	3	3	3	3	1.32228e-06	3.95848e-06	1.30953e-06	1.31925e-06	1.31066e-06	2.58271e-06	7.9161e-06
11	115951791	115951833	43	+	Sap30bp			YES			378656	35	0	0	0	0	0	3	2	5	1	3	4	1	2	8	1	1	2	2	0	3	8	8	11	5	0	1	3	3	3	3	1.32228e-06	1.31949e-06	1.30953e-06	1.31925e-06	1.31066e-06	5.16543e-06	2.6387e-06
11	115988807	115988835	29	+	Itgb4			YES			378767	22	0	0	0	0	0	0	4	2	1	1	0	1	1	3	4	3	2	0	0	0	7	2	8	5	0	0	3	2	3	2	1.32228e-06	1.31949e-06	1.30953e-06	1.31925e-06	1.31066e-06	1.29136e-06	4.39783e-06
11	116051547	116051584	38	+	Unk			YES			378931	72	0	0	0	0	0	0	13	3	3	1	3	7	12	11	7	2	4	6	0	0	19	11	30	12	0	0	3	3	3	3	1.32228e-06	1.31949e-06	1.30953e-06	1.31925e-06	1.31066e-06	1.29136e-06	1.23139e-05
11	116053318	116053386	69	+	Unk			YES	YES		378942	28	0	0	0	0	0	0	4	2	3	1	3	3	4	2	2	2	2	0	0	0	9	7	8	4	0	0	3	3	3	2	1.32228e-06	1.31949e-06	1.30953e-06	1.31925e-06	1.31066e-06	1.29136e-06	4.39783e-06
11	116480215	116480239	25	+							379547	184	1	1	1	1	2	1	23	19	16	8	7	8	17	25	21	19	8	6	3	4	58	23	63	33	3	3	3	3	3	3	2.64457e-06	2.63899e-06	2.61905e-06	2.6385e-06	3.93199e-06	2.58271e-06	2.11096e-05
11	116537833	116537852	20	+							379622	49	0	0	0	1	0	1	6	0	2	2	5	2	6	2	6	8	5	3	0	2	8	9	14	16	0	2	2	3	3	3	1.32228e-06	1.31949e-06	1.30953e-06	2.6385e-06	1.31066e-06	2.58271e-06	6.15696e-06
11	116839487	116839507	21	+							380015	124	0	0	0	0	0	0	12	10	16	20	8	7	8	10	14	7	2	10	0	0	38	35	32	19	0	0	3	3	3	3	1.32228e-06	1.31949e-06	1.30953e-06	1.31925e-06	1.31066e-06	1.29136e-06	1.14344e-05
11	116859398	116859463	66	+	Mfsd11			YES			380074	42	0	1	0	0	0	0	8	0	4	1	1	4	5	4	3	6	2	3	1	0	12	6	12	11	1	0	2	3	3	3	1.32228e-06	2.63899e-06	1.30953e-06	1.31925e-06	1.31066e-06	1.29136e-06	7.9161e-06
11	116969680	116969708	29	+	Mgat5b			YES			380361	35	0	0	0	0	0	0	4	3	2	1	4	3	6	3	2	2	2	3	0	0	9	8	11	7	0	0	3	3	3	3	1.32228e-06	1.31949e-06	1.30953e-06	1.31925e-06	1.31066e-06	1.29136e-06	4.39783e-06
11	116973211	116973254	44	+	Mgat5b			YES	YES		380378	27	0	0	0	0	0	0	5	5	1	0	1	2	4	4	1	1	3	0	0	0	11	3	9	4	0	0	3	2	3	2	1.32228e-06	1.31949e-06	1.30953e-06	1.31925e-06	1.31066e-06	1.29136e-06	5.2774e-06
11	117076794	117077075	282	+	Snhg20			YES	YES		380543	211	2	1	1	0	1	0	31	18	7	8	7	11	18	19	18	25	27	17	4	1	56	26	55	69	3	1	3	3	3	3	3.96685e-06	2.63899e-06	2.61905e-06	1.31925e-06	2.62133e-06	1.29136e-06	2.81461e-05
11	117115509	117115547	39	+	Sec14l1			YES			380612	45	0	0	0	0	0	0	9	5	4	1	3	0	3	5	4	4	7	0	0	0	18	4	12	11	0	0	3	2	3	2	1.32228e-06	1.31949e-06	1.30953e-06	1.31925e-06	1.31066e-06	1.29136e-06	8.79566e-06
11	117143635	117143677	43	+	Sec14l1			YES			380773	49	0	0	0	0	0	0	14	2	1	1	4	2	6	10	4	0	3	2	0	0	17	7	20	5	0	0	3	3	3	2	1.32228e-06	1.31949e-06	1.30953e-06	1.31925e-06	1.31066e-06	1.29136e-06	1.31935e-05
11	117156291	117156319	29	+	Sec14l1			YES			380893	27	0	0	0	0	0	0	5	4	1	0	1	2	4	0	2	4	1	3	0	0	10	3	6	8	0	0	3	2	2	3	1.32228e-06	1.31949e-06	1.30953e-06	1.31925e-06	1.31066e-06	1.29136e-06	5.2774e-06
11	117156616	117156655	40	+	Sec14l1			YES			380897	33	0	0	0	0	0	0	9	3	5	1	0	1	4	7	1	0	0	2	0	0	17	2	12	2	0	0	3	2	3	1	1.32228e-06	1.31949e-06	1.30953e-06	1.31925e-06	1.31066e-06	1.29136e-06	8.79566e-06
11	117157190	117157215	26	+	Sec14l1	YES					380902	79	0	0	0	0	0	0	7	5	5	1	3	2	11	16	11	8	5	5	0	0	17	6	38	18	0	0	3	3	3	3	1.32228e-06	1.31949e-06	1.30953e-06	1.31925e-06	1.31066e-06	1.29136e-06	7.03653e-06
11	117332618	117332637	20	+	2009-09-01			YES			381268	34	0	0	0	0	0	0	3	1	2	3	2	3	6	5	2	3	3	1	0	0	6	8	13	7	0	0	3	3	3	3	1.32228e-06	1.31949e-06	1.30953e-06	1.31925e-06	1.31066e-06	1.29136e-06	3.51827e-06
11	117359311	117359382	72	+	2009-09-01			YES	YES		381367	30	0	0	0	0	0	0	2	5	1	5	2	0	1	6	1	0	3	4	0	0	8	7	8	7	0	0	3	2	3	2	1.32228e-06	1.31949e-06	1.30953e-06	1.31925e-06	1.31066e-06	1.29136e-06	2.6387e-06
11	117739749	117739840	92	+	Tnrc6c			YES			382031	36	0	0	0	0	0	0	6	1	2	0	3	3	2	3	6	3	4	3	0	0	9	6	11	10	0	0	3	2	3	3	1.32228e-06	1.31949e-06	1.30953e-06	1.31925e-06	1.31066e-06	1.29136e-06	6.15696e-06
11	117755727	117755759	33	+	Tnrc6c			YES			382122	20	0	0	0	0	0	0	5	2	3	0	0	1	2	4	1	1	0	1	0	0	10	1	7	2	0	0	3	1	3	2	1.32228e-06	1.31949e-06	1.30953e-06	1.31925e-06	1.31066e-06	1.29136e-06	5.2774e-06
11	118019452	118019573	122	+	Pgs1			YES			382721	83	0	0	1	1	1	0	6	10	6	3	4	4	8	9	10	5	5	10	1	2	22	11	27	20	1	2	3	3	3	3	1.32228e-06	1.31949e-06	2.61905e-06	2.6385e-06	2.62133e-06	1.29136e-06	6.15696e-06
11	118121241	118121262	22	+							382896	17	0	0	0	0	0	0	4	3	1	0	1	0	4	1	1	1	0	1	0	0	8	1	6	2	0	0	3	1	3	2	1.32228e-06	1.31949e-06	1.30953e-06	1.31925e-06	1.31066e-06	1.29136e-06	4.39783e-06
11	118722963	118722992	30	+							383633	43	0	0	0	1	0	0	5	0	2	3	2	4	5	6	6	2	2	5	0	1	7	9	17	9	0	1	2	3	3	3	1.32228e-06	1.31949e-06	1.30953e-06	2.6385e-06	1.31066e-06	1.29136e-06	5.2774e-06
11	119274300	119274329	30	+	Gaa			YES	YES	YES	384339	17	0	0	0	0	2	0	1	3	2	0	1	0	2	2	2	0	1	1	0	2	6	1	6	2	0	1	3	1	3	2	1.32228e-06	1.31949e-06	1.30953e-06	1.31925e-06	3.93199e-06	1.29136e-06	1.75913e-06
11	119274557	119274596	40	+	Gaa			YES	YES	YES	384344	76	1	0	0	0	0	0	12	5	7	4	6	3	5	7	5	7	8	6	1	0	24	13	17	21	1	0	3	3	3	3	2.64457e-06	1.31949e-06	1.30953e-06	1.31925e-06	1.31066e-06	1.29136e-06	1.14344e-05
11	119278186	119278234	49	+	Gaa			YES			384382	29	0	0	0	0	0	1	4	1	3	0	1	2	5	2	1	3	3	3	0	1	8	3	8	9	0	1	3	2	3	3	1.32228e-06	1.31949e-06	1.30953e-06	1.31925e-06	1.31066e-06	2.58271e-06	4.39783e-06
11	119279088	119279141	54	+	Gaa			YES			384394	35	0	1	0	0	1	0	3	7	2	1	0	2	2	6	1	4	3	2	1	1	12	3	9	9	1	1	3	2	3	3	1.32228e-06	2.63899e-06	1.30953e-06	1.31925e-06	2.62133e-06	1.29136e-06	3.51827e-06
11	119479861	119479880	20	+	Rnf213			YES	YES	YES	384827	34	0	0	0	0	0	1	6	2	1	1	3	3	6	3	1	1	2	4	0	1	9	7	10	7	0	1	3	3	3	3	1.32228e-06	1.31949e-06	1.30953e-06	1.31925e-06	1.31066e-06	2.58271e-06	6.15696e-06
11	119811834	119811896	63	+	Rptor			YES	YES		385433	25	0	0	0	0	1	1	3	1	5	2	1	1	4	1	1	1	0	3	0	2	9	4	6	4	0	2	3	3	3	2	1.32228e-06	1.31949e-06	1.30953e-06	1.31925e-06	2.62133e-06	2.58271e-06	3.51827e-06
11	119822828	119822861	34	+	Rptor			YES			385473	30	0	0	0	0	1	0	3	2	2	1	1	1	4	1	2	6	2	4	0	1	7	3	7	12	0	1	3	3	3	3	1.32228e-06	1.31949e-06	1.30953e-06	1.31925e-06	2.62133e-06	1.29136e-06	3.51827e-06
11	119871387	119871445	59	+	Rptor			YES			385638	25	0	0	0	1	0	0	0	3	3	0	2	3	1	2	5	2	1	2	0	1	6	5	8	5	0	1	2	2	3	3	1.32228e-06	1.31949e-06	1.30953e-06	2.6385e-06	1.31066e-06	1.29136e-06	8.79566e-07
11	119956998	119957049	52	+	Baiap2			YES			385911	33	0	0	1	0	1	0	4	5	4	1	2	1	6	2	3	2	1	0	1	1	13	4	11	3	1	1	3	3	3	2	1.32228e-06	1.31949e-06	2.61905e-06	1.31925e-06	2.62133e-06	1.29136e-06	4.39783e-06
11	119981291	119981337	47	+	Baiap2			YES			386065	267	0	2	3	1	1	2	52	25	23	9	14	14	23	25	26	19	16	12	5	4	100	37	74	47	2	3	3	3	3	3	1.32228e-06	3.95848e-06	5.2381e-06	2.6385e-06	2.62133e-06	3.87407e-06	4.6617e-05
11	119996917	119996988	72	+	Baiap2			YES	YES	YES	386184	39	0	1	0	0	0	0	3	4	5	0	3	3	7	4	5	2	2	0	1	0	12	6	16	4	1	0	3	2	3	2	1.32228e-06	2.63899e-06	1.30953e-06	1.31925e-06	1.31066e-06	1.29136e-06	3.51827e-06
11	119998495	119998590	96	+	Baiap2			YES			386201	17	0	0	0	0	0	0	1	3	3	0	0	1	3	3	2	1	0	0	0	0	7	1	8	1	0	0	3	1	3	1	1.32228e-06	1.31949e-06	1.30953e-06	1.31925e-06	1.31066e-06	1.29136e-06	1.75913e-06
11	120000479	120000524	46	+	Baiap2			YES			386217	30	0	0	0	0	0	0	3	4	5	1	3	3	1	3	3	0	3	1	0	0	12	7	7	4	0	0	3	3	3	2	1.32228e-06	1.31949e-06	1.30953e-06	1.31925e-06	1.31066e-06	1.29136e-06	3.51827e-06
11	120000885	120000932	48	+	Baiap2	YES					386226	25	0	0	0	0	0	1	4	3	4	2	0	2	1	1	4	2	0	1	0	1	11	4	6	3	0	1	3	2	3	2	1.32228e-06	1.31949e-06	1.30953e-06	1.31925e-06	1.31066e-06	2.58271e-06	4.39783e-06
11	120000945	120001138	194	+	Baiap2	YES					386227	55	0	0	0	0	1	0	7	5	11	4	1	0	9	8	4	2	1	2	0	1	23	5	21	5	0	1	3	2	3	3	1.32228e-06	1.31949e-06	1.30953e-06	1.31925e-06	2.62133e-06	1.29136e-06	7.03653e-06
11	120003498	120003561	64	+	Baiap2			YES			386259	23	0	0	0	0	0	0	3	3	2	0	0	0	2	8	4	0	0	1	0	0	8	0	14	1	0	0	3	0	3	1	1.32228e-06	1.31949e-06	1.30953e-06	1.31925e-06	1.31066e-06	1.29136e-06	3.51827e-06
11	120006268	120006315	48	+	Baiap2			YES			386292	224	0	0	1	0	1	1	33	27	23	5	13	9	22	23	30	17	14	5	1	2	83	27	75	36	1	2	3	3	3	3	1.32228e-06	1.31949e-06	2.61905e-06	1.31925e-06	2.62133e-06	2.58271e-06	2.99053e-05
11	120021245	120021277	33	+							386324	96	1	0	0	0	0	2	14	7	10	8	5	6	10	7	12	8	4	2	1	2	31	19	29	14	1	1	3	3	3	3	2.64457e-06	1.31949e-06	1.30953e-06	1.31925e-06	1.31066e-06	3.87407e-06	1.31935e-05
11	120071468	120071490	23	+							386403	161	0	1	2	0	1	0	27	13	11	1	10	6	36	20	15	2	10	6	3	1	51	17	71	18	2	1	3	3	3	3	1.32228e-06	2.63899e-06	3.92858e-06	1.31925e-06	2.62133e-06	1.29136e-06	2.46279e-05
11	120375694	120375712	19	+							386970	51	0	0	0	0	0	1	6	6	2	2	3	0	8	9	1	4	8	1	0	1	14	5	18	13	0	1	3	2	3	3	1.32228e-06	1.31949e-06	1.30953e-06	1.31925e-06	1.31066e-06	2.58271e-06	6.15696e-06
11	120462086	120462170	85	+	Ccdc137			YES	YES		387096	43	1	0	0	0	0	1	7	3	4	0	2	4	3	4	2	3	5	4	1	1	14	6	9	12	1	1	3	2	3	3	2.64457e-06	1.31949e-06	1.30953e-06	1.31925e-06	1.31066e-06	2.58271e-06	7.03653e-06
11	120469858	120469892	35	+	Hgs			YES			387127	39	0	0	0	0	0	0	8	2	3	0	3	0	5	6	2	2	4	4	0	0	13	3	13	10	0	0	3	1	3	3	1.32228e-06	1.31949e-06	1.30953e-06	1.31925e-06	1.31066e-06	1.29136e-06	7.9161e-06
11	120474173	120474233	61	+	Hgs			YES			387151	60	0	1	0	0	1	1	7	3	4	1	4	4	10	8	2	2	5	7	1	2	14	9	20	14	1	2	3	3	3	3	1.32228e-06	2.63899e-06	1.30953e-06	1.31925e-06	2.62133e-06	2.58271e-06	7.03653e-06
11	120496884	120496953	70	+	Slc25a10			YES	YES		387292	25	0	0	0	0	0	0	4	2	1	1	3	0	1	4	4	0	3	2	0	0	7	4	9	5	0	0	3	2	3	2	1.32228e-06	1.31949e-06	1.30953e-06	1.31925e-06	1.31066e-06	1.29136e-06	4.39783e-06
11	120688677	120688755	79	+	Aspscr1			YES			387627	17	0	0	0	0	0	0	1	3	2	0	2	1	3	3	0	2	0	0	0	0	6	3	6	2	0	0	3	2	2	1	1.32228e-06	1.31949e-06	1.30953e-06	1.31925e-06	1.31066e-06	1.29136e-06	1.75913e-06
11	120688837	120688877	41	+	Aspscr1			YES			387629	127	1	1	1	0	1	2	8	5	5	8	12	8	17	11	5	15	14	13	3	3	18	28	33	42	3	2	3	3	3	3	2.64457e-06	2.63899e-06	2.61905e-06	1.31925e-06	2.62133e-06	3.87407e-06	7.9161e-06
11	120708518	120708605	88	+	Aspscr1			YES	YES	YES	387730	56	0	0	0	0	0	0	5	9	3	0	3	2	6	7	4	9	5	3	0	0	17	5	17	17	0	0	3	2	3	3	1.32228e-06	1.31949e-06	1.30953e-06	1.31925e-06	1.31066e-06	1.29136e-06	5.2774e-06
11	120716852	120717019	168	+	Lrrc45			YES			387787	127	0	0	0	0	0	2	25	15	11	4	7	10	15	8	5	10	10	5	0	2	51	21	28	25	0	1	3	3	3	3	1.32228e-06	1.31949e-06	1.30953e-06	1.31925e-06	1.31066e-06	3.87407e-06	2.28687e-05
11	120717182	120717277	96	+	Lrrc45			YES			387790	36	0	0	0	1	0	0	9	4	4	0	1	2	2	3	4	2	2	2	0	1	17	3	9	6	0	1	3	2	3	3	1.32228e-06	1.31949e-06	1.30953e-06	2.6385e-06	1.31066e-06	1.29136e-06	8.79566e-06
11	120717350	120717439	90	+	Lrrc45			YES			387793	65	0	0	0	0	0	0	9	10	5	2	5	1	7	6	4	3	8	5	0	0	24	8	17	16	0	0	3	3	3	3	1.32228e-06	1.31949e-06	1.30953e-06	1.31925e-06	1.31066e-06	1.29136e-06	8.79566e-06
11	120717526	120717633	108	+	Lrrc45			YES	YES	YES	387796	65	1	0	0	2	0	0	11	3	6	1	3	5	14	9	3	4	1	2	1	2	20	9	26	7	1	1	3	3	3	3	2.64457e-06	1.31949e-06	1.30953e-06	3.95775e-06	1.31066e-06	1.29136e-06	1.05548e-05
11	120717684	120717803	120	+	Lrrc45			YES			387798	75	1	0	0	1	0	0	13	10	10	3	6	4	11	9	1	2	3	1	1	1	33	13	21	6	1	1	3	3	3	3	2.64457e-06	1.31949e-06	1.30953e-06	2.6385e-06	1.31066e-06	1.29136e-06	1.23139e-05
11	120717944	120718003	60	+	Lrrc45			YES			387803	48	0	0	0	0	0	0	5	2	2	4	5	4	4	7	4	3	7	1	0	0	9	13	15	11	0	0	3	3	3	3	1.32228e-06	1.31949e-06	1.30953e-06	1.31925e-06	1.31066e-06	1.29136e-06	5.2774e-06
11	120718862	120719038	177	+	Lrrc45			YES	YES		387817	121	0	0	0	0	0	0	21	12	10	5	8	6	12	16	11	7	5	8	0	0	43	19	39	20	0	0	3	3	3	3	1.32228e-06	1.31949e-06	1.30953e-06	1.31925e-06	1.31066e-06	1.29136e-06	1.93505e-05
11	121220600	121220646	47	+	Hexdc			YES			388464	18	0	0	0	0	0	0	3	2	2	0	2	1	2	1	3	0	1	1	0	0	7	3	6	2	0	0	3	2	3	2	1.32228e-06	1.31949e-06	1.30953e-06	1.31925e-06	1.31066e-06	1.29136e-06	3.51827e-06
11	121221201	121221267	67	+	Hexdc			YES	YES	YES	388474	21	0	0	0	0	0	0	5	2	2	0	1	1	5	4	0	1	0	0	0	0	9	2	9	1	0	0	3	2	2	1	1.32228e-06	1.31949e-06	1.30953e-06	1.31925e-06	1.31066e-06	1.29136e-06	5.2774e-06
11	121245462	121245532	71	+	Narf			YES	YES		388531	45	0	0	0	0	0	0	3	6	1	1	4	2	6	3	2	6	5	6	0	0	10	7	11	17	0	0	3	3	3	3	1.32228e-06	1.31949e-06	1.30953e-06	1.31925e-06	1.31066e-06	1.29136e-06	3.51827e-06
11	121294532	121294556	25	+	Foxk2			YES			388688	37	0	0	0	0	1	1	1	3	3	5	0	4	2	4	0	9	3	1	0	2	7	9	6	13	0	2	3	2	2	3	1.32228e-06	1.31949e-06	1.30953e-06	1.31925e-06	2.62133e-06	2.58271e-06	1.75913e-06
11	121560578	121560625	48	+	Tbcd			YES			389137	147	0	1	0	0	0	2	16	11	6	9	14	13	12	15	9	18	9	12	1	2	33	36	36	39	1	1	3	3	3	3	1.32228e-06	2.63899e-06	1.30953e-06	1.31925e-06	1.31066e-06	3.87407e-06	1.49526e-05
11	121680475	121680495	21	+							389372	30	1	0	0	0	0	0	8	4	2	0	4	0	3	3	3	0	2	0	1	0	14	4	9	2	1	0	3	1	3	1	2.64457e-06	1.31949e-06	1.30953e-06	1.31925e-06	1.31066e-06	1.29136e-06	7.9161e-06
11	121839565	121839596	32	+	Ptchd3			YES			389518	162	0	1	3	3	0	5	14	11	16	13	7	9	12	11	9	12	18	18	4	8	41	29	32	48	2	2	3	3	3	3	1.32228e-06	2.63899e-06	5.2381e-06	5.277e-06	1.31066e-06	7.74814e-06	1.31935e-05
12	3389502	3389599	98	+	Kif3c			YES			389959	56	0	0	0	0	0	0	9	11	2	2	5	4	3	5	3	4	4	4	0	0	22	11	11	12	0	0	3	3	3	3	1.32228e-06	1.31949e-06	1.30953e-06	1.31925e-06	1.31066e-06	1.29136e-06	8.79566e-06
12	3402644	3402702	59	+	Kif3c			YES			390005	29	0	0	0	0	1	0	5	4	3	0	1	0	5	2	2	1	1	4	0	1	12	1	9	6	0	1	3	1	3	3	1.32228e-06	1.31949e-06	1.30953e-06	1.31925e-06	2.62133e-06	1.29136e-06	5.2774e-06
12	3403085	3403128	44	+	Kif3c	YES					390012	35	0	0	0	0	0	0	5	1	4	1	2	4	1	4	3	4	4	2	0	0	10	7	8	10	0	0	3	3	3	3	1.32228e-06	1.31949e-06	1.30953e-06	1.31925e-06	1.31066e-06	1.29136e-06	5.2774e-06
12	3469389	3469432	44	+	Asxl2			YES			390138	33	0	0	0	0	0	0	7	5	2	3	1	1	1	3	2	3	2	3	0	0	14	5	6	8	0	0	3	3	3	3	1.32228e-06	1.31949e-06	1.30953e-06	1.31925e-06	1.31066e-06	1.29136e-06	7.03653e-06
12	3555605	3555650	46	+							390266	493	6	1	3	7	4	2	64	49	36	46	30	38	50	28	31	32	24	42	10	13	149	114	109	98	3	3	3	3	3	3	9.25599e-06	2.63899e-06	5.2381e-06	1.0554e-05	6.55332e-06	3.87407e-06	5.71718e-05
12	3752263	3752299	37	+	Dtnb			YES			390555	101	0	1	1	0	0	1	7	12	10	5	2	6	9	13	11	14	1	8	2	1	29	13	33	23	2	1	3	3	3	3	1.32228e-06	2.63899e-06	2.61905e-06	1.31925e-06	1.31066e-06	2.58271e-06	7.03653e-06
12	3772498	3772545	48	+	Dtnb			YES			390594	83	0	0	0	1	1	0	7	10	3	2	10	5	9	15	7	7	5	1	0	2	20	17	31	13	0	2	3	3	3	3	1.32228e-06	1.31949e-06	1.30953e-06	2.6385e-06	2.62133e-06	1.29136e-06	7.03653e-06
12	3866150	3866177	28	+	Dnmt3a				YES	YES	391099	121	2	0	0	1	1	0	14	11	9	3	10	8	11	11	9	13	4	14	2	2	34	21	31	31	1	2	3	3	3	3	3.96685e-06	1.31949e-06	1.30953e-06	2.6385e-06	2.62133e-06	1.29136e-06	1.31935e-05
12	3872731	3872804	74	+	Dnmt3a			YES			391144	127	0	0	1	0	0	1	10	11	5	5	10	9	19	8	8	16	14	10	1	1	26	24	35	40	1	1	3	3	3	3	1.32228e-06	1.31949e-06	2.61905e-06	1.31925e-06	1.31066e-06	2.58271e-06	9.67523e-06
12	3895458	3895511	54	+	Dnmt3a			YES			391271	59	0	0	0	0	1	0	6	6	6	3	3	4	2	3	8	7	2	8	0	1	18	10	13	17	0	1	3	3	3	3	1.32228e-06	1.31949e-06	1.30953e-06	1.31925e-06	2.62133e-06	1.29136e-06	6.15696e-06
12	3899484	3899553	70	+	Dnmt3a			YES			391326	53	0	0	1	1	0	0	5	6	3	6	7	0	5	5	3	6	3	2	1	1	14	13	13	11	1	1	3	2	3	3	1.32228e-06	1.31949e-06	2.61905e-06	2.6385e-06	1.31066e-06	1.29136e-06	5.2774e-06
12	3899726	3899829	104	+	Dnmt3a			YES			391329	58	0	0	0	0	1	0	7	5	3	1	4	4	10	9	8	5	0	1	0	1	15	9	27	6	0	1	3	3	3	2	1.32228e-06	1.31949e-06	1.30953e-06	1.31925e-06	2.62133e-06	1.29136e-06	7.03653e-06
12	4116010	4116064	55	+							391718	36	0	0	1	0	0	0	6	5	5	2	1	1	5	4	2	2	2	0	1	0	16	4	11	4	1	0	3	3	3	2	1.32228e-06	1.31949e-06	2.61905e-06	1.31925e-06	1.31066e-06	1.29136e-06	6.15696e-06
12	4862377	4862396	20	+							392787	49	1	0	0	0	0	0	5	1	4	2	5	1	7	7	5	3	3	5	1	0	10	8	19	11	1	0	3	3	3	3	2.64457e-06	1.31949e-06	1.30953e-06	1.31925e-06	1.31066e-06	1.29136e-06	5.2774e-06
12	4929880	4929903	24	+	Atad2b			YES			392853	32	0	0	0	0	0	0	6	4	4	4	1	0	1	4	4	2	1	1	0	0	14	5	9	4	0	0	3	2	3	3	1.32228e-06	1.31949e-06	1.30953e-06	1.31925e-06	1.31066e-06	1.29136e-06	6.15696e-06
12	5084613	5084630	18	+							393077	27	0	0	0	0	0	0	7	3	1	0	1	2	3	2	1	0	2	5	0	0	11	3	6	7	0	0	3	2	3	2	1.32228e-06	1.31949e-06	1.30953e-06	1.31925e-06	1.31066e-06	1.29136e-06	7.03653e-06
12	6770946	6771035	90	+	Gm48619			YES			394296	188	0	2	2	0	1	0	36	17	12	14	18	8	18	13	13	4	16	14	4	1	65	40	44	34	2	1	3	3	3	3	1.32228e-06	3.95848e-06	3.92858e-06	1.31925e-06	2.62133e-06	1.29136e-06	3.2544e-05
12	8317687	8317743	57	+	Hs1bp3			YES			395237	73	1	0	1	0	1	0	7	7	5	7	8	5	5	4	5	10	5	2	2	1	19	20	14	17	2	1	3	3	3	3	2.64457e-06	1.31949e-06	2.61905e-06	1.31925e-06	2.62133e-06	1.29136e-06	7.03653e-06
12	8589696	8589727	32	+							395609	26	0	0	0	0	0	0	2	1	6	2	0	2	2	4	2	4	1	0	0	0	9	4	8	5	0	0	3	2	3	2	1.32228e-06	1.31949e-06	1.30953e-06	1.31925e-06	1.31066e-06	1.29136e-06	2.6387e-06
12	8813739	8813763	25	+							395873	32	0	0	0	0	0	0	2	4	1	4	2	1	2	4	1	5	3	3	0	0	7	7	7	11	0	0	3	3	3	3	1.32228e-06	1.31949e-06	1.30953e-06	1.31925e-06	1.31066e-06	1.29136e-06	2.6387e-06
12	9015901	9015919	19	+	Wdr35			YES			396126	32	0	0	0	0	0	0	2	1	4	2	2	4	4	5	1	4	3	0	0	0	7	8	10	7	0	0	3	3	3	2	1.32228e-06	1.31949e-06	1.30953e-06	1.31925e-06	1.31066e-06	1.29136e-06	2.6387e-06
12	9100808	9100825	18	+							396234	71	0	1	0	1	1	1	13	9	5	4	4	3	5	6	6	5	3	4	1	3	27	11	17	12	1	3	3	3	3	3	1.32228e-06	2.63899e-06	1.30953e-06	2.6385e-06	2.62133e-06	2.58271e-06	1.23139e-05
12	9225344	9225369	26	+							396339	48	0	0	0	0	0	0	2	4	5	2	8	5	5	6	2	3	3	3	0	0	11	15	13	9	0	0	3	3	3	3	1.32228e-06	1.31949e-06	1.30953e-06	1.31925e-06	1.31066e-06	1.29136e-06	2.6387e-06
12	10156505	10156524	20	+	Gm5182				YES		396886	47	0	0	0	1	0	0	1	3	4	2	4	2	3	3	6	7	6	5	0	1	8	8	12	18	0	1	3	3	3	3	1.32228e-06	1.31949e-06	1.30953e-06	2.6385e-06	1.31066e-06	1.29136e-06	1.75913e-06
12	10248960	10248977	18	+							396954	20	0	0	0	0	0	0	3	2	1	0	0	1	1	3	3	1	1	4	0	0	6	1	7	6	0	0	3	1	3	3	1.32228e-06	1.31949e-06	1.30953e-06	1.31925e-06	1.31066e-06	1.29136e-06	3.51827e-06
12	12771882	12771900	19	+							398590	270	2	1	3	3	2	1	36	21	27	15	14	24	23	17	22	11	16	32	6	6	84	53	62	59	3	3	3	3	3	3	3.96685e-06	2.63899e-06	5.2381e-06	5.277e-06	3.93199e-06	2.58271e-06	3.2544e-05
12	12857772	12857790	19	+							398663	44	0	0	0	0	0	0	5	2	5	1	6	6	1	5	2	6	3	2	0	0	12	13	8	11	0	0	3	3	3	3	1.32228e-06	1.31949e-06	1.30953e-06	1.31925e-06	1.31066e-06	1.29136e-06	5.2774e-06
12	13801570	13801587	18	+							399551	14	0	0	0	0	0	0	3	3	0	0	0	0	1	2	4	1	0	0	0	0	6	0	7	1	0	0	2	0	3	1	1.32228e-06	1.31949e-06	1.30953e-06	1.31925e-06	1.31066e-06	1.29136e-06	3.51827e-06
12	14055058	14055082	25	+	Gm48479			YES			399696	40	0	1	0	0	0	1	7	7	2	1	0	2	6	4	4	2	2	1	1	1	16	3	14	5	1	1	3	2	3	3	1.32228e-06	2.63899e-06	1.30953e-06	1.31925e-06	1.31066e-06	2.58271e-06	7.03653e-06
12	15154363	15154393	31	+							400206	142	1	0	2	0	5	2	7	11	7	10	10	9	10	17	8	15	19	9	3	7	25	29	35	43	2	2	3	3	3	3	2.64457e-06	1.31949e-06	3.92858e-06	1.31925e-06	7.86398e-06	3.87407e-06	7.03653e-06
12	15586058	15586078	21	+							400402	52	0	0	0	0	0	1	5	4	5	5	3	6	4	3	2	7	1	6	0	1	14	14	9	14	0	1	3	3	3	3	1.32228e-06	1.31949e-06	1.30953e-06	1.31925e-06	1.31066e-06	2.58271e-06	5.2774e-06
12	16069044	16069066	23	+							400735	28	0	0	0	0	1	0	5	2	0	1	4	1	5	1	0	3	2	3	0	1	7	6	6	8	0	1	2	3	2	3	1.32228e-06	1.31949e-06	1.30953e-06	1.31925e-06	2.62133e-06	1.29136e-06	5.2774e-06
12	16658224	16658293	70	+	Ntsr2			YES	YES		401194	41	0	0	0	0	1	1	4	0	6	4	2	4	2	7	3	2	2	3	0	2	10	10	12	7	0	2	2	3	3	3	1.32228e-06	1.31949e-06	1.30953e-06	1.31925e-06	2.62133e-06	2.58271e-06	4.39783e-06
12	16894136	16894163	28	+							401449	32	0	0	0	1	0	0	1	2	5	0	1	1	3	6	5	1	3	3	0	1	8	2	14	7	0	1	3	2	3	3	1.32228e-06	1.31949e-06	1.30953e-06	2.6385e-06	1.31066e-06	1.29136e-06	1.75913e-06
12	16954087	16954130	44	+	Rock2			YES			401564	32	0	0	1	0	0	0	5	3	4	0	2	0	7	4	3	0	3	0	1	0	12	2	14	3	1	0	3	1	3	1	1.32228e-06	1.31949e-06	2.61905e-06	1.31925e-06	1.31066e-06	1.29136e-06	5.2774e-06
12	16961510	16961533	24	+	Rock2			YES			401601	29	0	0	0	0	0	0	4	2	4	0	2	3	6	3	3	0	0	2	0	0	10	5	12	2	0	0	3	2	3	1	1.32228e-06	1.31949e-06	1.30953e-06	1.31925e-06	1.31066e-06	1.29136e-06	4.39783e-06
12	18454223	18454240	18	+							403223	72	0	0	0	0	0	0	9	6	6	5	3	7	11	4	7	5	3	6	0	0	21	15	22	14	0	0	3	3	3	3	1.32228e-06	1.31949e-06	1.30953e-06	1.31925e-06	1.31066e-06	1.29136e-06	8.79566e-06
12	20367768	20367788	21	+							404389	75	1	0	0	0	2	0	5	8	5	9	5	1	11	6	5	10	2	5	1	2	18	15	22	17	1	1	3	3	3	3	2.64457e-06	1.31949e-06	1.30953e-06	1.31925e-06	3.93199e-06	1.29136e-06	5.2774e-06
12	21230753	21230787	35	+	Asap2			YES			405139	37	0	0	0	0	0	0	3	7	4	2	3	0	5	3	4	1	3	2	0	0	14	5	12	6	0	0	3	2	3	3	1.32228e-06	1.31949e-06	1.30953e-06	1.31925e-06	1.31066e-06	1.29136e-06	3.51827e-06
12	21313668	21313718	51	+	Cpsf3			YES	YES		405392	80	0	0	1	0	0	1	14	7	6	4	6	9	11	8	5	0	7	1	1	1	27	19	24	8	1	1	3	3	3	2	1.32228e-06	1.31949e-06	2.61905e-06	1.31925e-06	1.31066e-06	2.58271e-06	1.31935e-05
12	24608029	24608047	19	+	Grhl1				YES	YES	407168	61	0	0	0	0	1	0	6	6	5	5	5	4	6	5	3	2	7	6	0	1	17	14	14	15	0	1	3	3	3	3	1.32228e-06	1.31949e-06	1.30953e-06	1.31925e-06	2.62133e-06	1.29136e-06	6.15696e-06
12	24701029	24701052	24	+							407292	63	1	0	1	0	1	0	11	11	9	1	2	2	8	6	4	2	3	1	2	1	31	5	18	6	2	1	3	3	3	3	2.64457e-06	1.31949e-06	2.61905e-06	1.31925e-06	2.62133e-06	1.29136e-06	1.05548e-05
12	24988434	24988494	61	+	Kidins220			YES			407735	58	0	0	0	1	0	0	6	4	6	8	2	1	5	6	6	5	3	5	0	1	16	11	17	13	0	1	3	3	3	3	1.32228e-06	1.31949e-06	1.30953e-06	2.6385e-06	1.31066e-06	1.29136e-06	6.15696e-06
12	25250436	25250455	20	+							408221	36	0	0	0	2	0	0	2	2	4	3	10	2	4	1	1	1	0	4	0	2	8	15	6	5	0	1	3	3	3	2	1.32228e-06	1.31949e-06	1.30953e-06	3.95775e-06	1.31066e-06	1.29136e-06	2.6387e-06
12	27311152	27311169	18	+							409629	42	0	0	0	1	0	0	2	1	3	1	2	3	5	7	10	1	1	5	0	1	6	6	22	7	0	1	3	3	3	3	1.32228e-06	1.31949e-06	1.30953e-06	2.6385e-06	1.31066e-06	1.29136e-06	2.6387e-06
12	27917802	27917820	19	+							410029	33	0	0	0	1	1	0	3	1	2	2	3	3	1	4	4	6	1	1	0	2	6	8	9	8	0	2	3	3	3	3	1.32228e-06	1.31949e-06	1.30953e-06	2.6385e-06	2.62133e-06	1.29136e-06	3.51827e-06
12	29783780	29783819	40	+	Myt1l			YES			412027	65	0	0	0	0	0	0	8	4	7	1	4	2	10	10	4	6	5	4	0	0	19	7	24	15	0	0	3	3	3	3	1.32228e-06	1.31949e-06	1.30953e-06	1.31925e-06	1.31066e-06	1.29136e-06	7.9161e-06
12	29832594	29832673	80	+	Myt1l			YES			412146	35	0	0	0	0	0	0	5	5	2	2	1	2	1	4	3	5	1	4	0	0	12	5	8	10	0	0	3	3	3	3	1.32228e-06	1.31949e-06	1.30953e-06	1.31925e-06	1.31066e-06	1.29136e-06	5.2774e-06
12	31137328	31137347	20	+							413420	94	0	0	0	1	1	0	8	9	4	5	13	6	8	6	6	11	7	9	0	2	21	24	20	27	0	2	3	3	3	3	1.32228e-06	1.31949e-06	1.30953e-06	2.6385e-06	2.62133e-06	1.29136e-06	7.9161e-06
12	31782361	31782379	19	+	Cog5			YES			414000	23	0	0	0	0	0	0	5	2	3	1	0	2	2	3	3	0	2	0	0	0	10	3	8	2	0	0	3	2	3	1	1.32228e-06	1.31949e-06	1.30953e-06	1.31925e-06	1.31066e-06	1.29136e-06	5.2774e-06
12	32239001	32239023	23	+							414401	56	0	0	1	0	1	0	7	6	6	7	3	5	2	3	7	2	3	3	1	1	19	15	12	8	1	1	3	3	3	3	1.32228e-06	1.31949e-06	2.61905e-06	1.31925e-06	2.62133e-06	1.29136e-06	7.03653e-06
12	32820902	32820973	72	+	Nampt			YES	YES		414786	30	0	0	1	0	0	0	5	5	1	0	0	0	6	4	2	2	0	4	1	0	11	0	12	6	1	0	3	0	3	2	1.32228e-06	1.31949e-06	2.61905e-06	1.31925e-06	1.31066e-06	1.29136e-06	5.2774e-06
12	36459564	36459583	20	+	Crppa			YES			417471	39	0	0	0	1	0	0	5	1	4	4	2	5	4	1	3	5	2	2	0	1	10	11	8	9	0	1	3	3	3	3	1.32228e-06	1.31949e-06	1.30953e-06	2.6385e-06	1.31066e-06	1.29136e-06	5.2774e-06
12	38199821	38199844	24	+	Dgkb			YES			418437	88	0	1	0	0	0	1	13	7	6	2	5	6	11	12	10	5	4	5	1	1	26	13	33	14	1	1	3	3	3	3	1.32228e-06	2.63899e-06	1.30953e-06	1.31925e-06	1.31066e-06	2.58271e-06	1.23139e-05
12	40241277	40241295	19	+							419664	24	0	0	0	0	0	0	2	3	1	0	0	0	1	4	2	7	2	2	0	0	6	0	7	11	0	0	3	0	3	3	1.32228e-06	1.31949e-06	1.30953e-06	1.31925e-06	1.31066e-06	1.29136e-06	2.6387e-06
12	40820532	40820571	40	+	Dock4			YES			420641	69	1	0	1	0	0	1	11	4	8	5	4	3	4	5	9	7	3	3	2	1	23	12	18	13	2	1	3	3	3	3	2.64457e-06	1.31949e-06	2.61905e-06	1.31925e-06	1.31066e-06	2.58271e-06	1.05548e-05
12	40834463	40834539	77	+	Dock4			YES			420683	67	1	0	1	0	0	0	16	3	3	6	4	6	5	6	5	3	6	2	2	0	22	16	16	11	2	0	3	3	3	3	2.64457e-06	1.31949e-06	2.61905e-06	1.31925e-06	1.31066e-06	1.29136e-06	1.49526e-05
12	44282351	44282415	65	+	Pnpla8			YES			422479	56	0	0	0	0	0	0	7	4	4	2	2	5	8	5	3	5	6	5	0	0	15	9	16	16	0	0	3	3	3	3	1.32228e-06	1.31949e-06	1.30953e-06	1.31925e-06	1.31066e-06	1.29136e-06	7.03653e-06
12	44532804	44532866	63	+	Nrcam			YES			422849	27	0	0	0	0	0	0	5	5	2	0	3	2	4	4	0	0	1	1	0	0	12	5	8	2	0	0	3	2	2	2	1.32228e-06	1.31949e-06	1.30953e-06	1.31925e-06	1.31066e-06	1.29136e-06	5.2774e-06
12	44574729	44574771	43	+	Nrcam			YES			422984	33	0	0	0	0	0	1	7	1	1	1	4	2	3	6	3	2	1	1	0	1	9	7	12	4	0	1	3	3	3	3	1.32228e-06	1.31949e-06	1.30953e-06	1.31925e-06	1.31066e-06	2.58271e-06	7.03653e-06
12	44591137	44591173	37	+	Nrcam			YES			423030	32	0	0	1	1	0	0	5	3	2	1	0	1	3	6	2	3	3	1	1	1	10	2	11	7	1	1	3	2	3	3	1.32228e-06	1.31949e-06	2.61905e-06	2.6385e-06	1.31066e-06	1.29136e-06	5.2774e-06
12	46419835	46419861	27	+							423993	18	0	0	0	0	0	0	3	1	3	0	1	0	0	5	3	1	0	1	0	0	7	1	8	2	0	0	3	1	2	2	1.32228e-06	1.31949e-06	1.30953e-06	1.31925e-06	1.31066e-06	1.29136e-06	3.51827e-06
12	50413090	50413119	30	+							425786	145	0	0	1	0	0	2	15	9	10	11	14	8	8	15	11	17	13	11	1	2	34	33	34	41	1	1	3	3	3	3	1.32228e-06	1.31949e-06	2.61905e-06	1.31925e-06	1.31066e-06	3.87407e-06	1.40731e-05
12	51482006	51482032	27	+							426426	21	0	0	0	0	0	0	3	3	1	1	1	0	2	3	1	4	1	1	0	0	7	2	6	6	0	0	3	2	3	3	1.32228e-06	1.31949e-06	1.30953e-06	1.31925e-06	1.31066e-06	1.29136e-06	3.51827e-06
12	52603786	52603886	101	+	Gm24859				YES		427354	63	0	1	1	0	0	1	7	6	6	6	5	2	4	6	4	4	8	2	2	1	19	13	14	14	2	1	3	3	3	3	1.32228e-06	2.63899e-06	2.61905e-06	1.31925e-06	1.31066e-06	2.58271e-06	7.03653e-06
12	54135477	54135540	64	+							429064	558	1	5	6	6	4	5	71	47	42	57	35	32	47	52	35	40	36	37	12	15	160	124	134	113	3	3	3	3	3	3	2.64457e-06	7.91696e-06	9.16668e-06	9.23474e-06	6.55332e-06	7.74814e-06	6.33288e-05
12	54221767	54221798	32	+							429128	52	0	0	0	1	0	0	7	10	2	6	4	2	3	3	4	3	6	1	0	1	19	12	10	10	0	1	3	3	3	3	1.32228e-06	1.31949e-06	1.30953e-06	2.6385e-06	1.31066e-06	1.29136e-06	7.03653e-06
12	54239242	54239351	110	+	1700104L18Rik,Gm22220			YES	YES		429143	383	4	4	8	2	5	2	64	29	45	30	26	20	26	37	15	14	27	25	16	9	138	76	78	66	3	3	3	3	3	3	6.61142e-06	6.59746e-06	1.17857e-05	3.95775e-06	7.86398e-06	3.87407e-06	5.71718e-05
12	54696786	54696951	166	+	Gm22513				YES		429489	818	7	7	2	1	5	13	106	64	65	104	55	47	71	68	40	48	69	46	16	19	235	206	179	163	3	3	3	3	3	3	1.05783e-05	1.05559e-05	3.92858e-06	2.6385e-06	7.86398e-06	1.8079e-05	9.41136e-05
12	54710312	54710474	163	+	Gm22634				YES		429505	895	12	14	10	7	11	8	116	60	84	90	57	45	69	67	58	50	72	65	36	26	260	192	194	187	3	3	3	3	3	3	1.71897e-05	1.97924e-05	1.44048e-05	1.0554e-05	1.5728e-05	1.16222e-05	0.000102909
12	54714218	54714383	166	+	Gm23804				YES		429515	879	15	5	9	4	4	7	120	70	78	88	47	44	67	78	57	48	75	63	29	15	268	179	202	186	3	3	3	3	3	3	2.11565e-05	7.91696e-06	1.30953e-05	6.59625e-06	6.55332e-06	1.03309e-05	0.000106428
12	54729606	54729768	163	+	Gm26444				YES		429527	863	14	10	4	5	10	5	95	85	64	87	64	57	62	76	49	54	60	62	28	20	244	208	187	176	3	3	3	3	3	3	1.98343e-05	1.45144e-05	6.54763e-06	7.91549e-06	1.44173e-05	7.74814e-06	8.44384e-05
12	55123854	55123884	31	+							429908	23	0	0	0	0	0	0	5	2	1	2	0	1	4	0	3	2	1	2	0	0	8	3	7	5	0	0	3	2	2	3	1.32228e-06	1.31949e-06	1.30953e-06	1.31925e-06	1.31066e-06	1.29136e-06	5.2774e-06
12	55198919	55198947	29	+							430016	18	0	0	0	0	0	0	6	2	1	1	1	0	2	3	2	0	0	0	0	0	9	2	7	0	0	0	3	2	3	0	1.32228e-06	1.31949e-06	1.30953e-06	1.31925e-06	1.31066e-06	1.29136e-06	6.15696e-06
12	55693077	55693097	21	+							430537	181	1	0	1	0	0	2	8	11	5	6	12	9	15	18	16	34	19	24	2	2	24	27	49	77	2	1	3	3	3	3	2.64457e-06	1.31949e-06	2.61905e-06	1.31925e-06	1.31066e-06	3.87407e-06	7.9161e-06
12	56431454	56431479	26	+							431063	53	1	0	0	0	1	1	6	4	6	6	6	1	3	2	5	2	6	3	1	2	16	13	10	11	1	2	3	3	3	3	2.64457e-06	1.31949e-06	1.30953e-06	1.31925e-06	2.62133e-06	2.58271e-06	6.15696e-06
12	57565857	57565880	24	+	Ttc6			YES			431790	768	4	4	6	3	9	6	78	70	52	48	58	72	49	46	61	86	49	67	14	18	200	178	156	202	3	3	3	3	3	3	6.61142e-06	6.59746e-06	9.16668e-06	5.277e-06	1.31066e-05	9.0395e-06	6.94857e-05
12	59040336	59040422	87	+	Gm22973				YES		432631	284	0	0	0	1	0	2	34	22	25	25	25	15	21	28	26	23	21	16	0	3	81	65	75	60	0	2	3	3	3	3	1.32228e-06	1.31949e-06	1.30953e-06	2.6385e-06	1.31066e-06	3.87407e-06	3.07848e-05
12	59040425	59040481	57	+	Gm22973				YES		432632	53	0	1	0	0	0	2	4	1	8	8	2	6	5	4	2	5	3	2	1	2	13	16	11	10	1	1	3	3	3	3	1.32228e-06	2.63899e-06	1.30953e-06	1.31925e-06	1.31066e-06	3.87407e-06	4.39783e-06
12	60926768	60926797	30	+							433673	22	0	0	0	0	0	0	5	0	2	1	2	0	1	4	1	2	2	2	0	0	7	3	6	6	0	0	2	2	3	3	1.32228e-06	1.31949e-06	1.30953e-06	1.31925e-06	1.31066e-06	1.29136e-06	5.2774e-06
12	61843217	61843236	20	+	Lrfn5			YES			434221	44	1	0	0	1	0	2	5	5	3	1	2	1	10	5	5	2	0	1	1	3	13	4	20	3	1	2	3	3	3	2	2.64457e-06	1.31949e-06	1.30953e-06	2.6385e-06	1.31066e-06	3.87407e-06	5.2774e-06
12	65003010	65003037	28	+	Togaram1			YES			435619	19	0	0	0	0	0	0	3	1	2	3	0	0	3	2	2	1	0	2	0	0	6	3	7	3	0	0	3	1	3	2	1.32228e-06	1.31949e-06	1.30953e-06	1.31925e-06	1.31066e-06	1.29136e-06	3.51827e-06
12	65054622	65054655	34	+	Prpf39			YES	YES		435718	38	0	0	1	0	0	0	9	2	6	1	1	1	2	5	2	2	2	4	1	0	17	3	9	8	1	0	3	3	3	3	1.32228e-06	1.31949e-06	2.61905e-06	1.31925e-06	1.31066e-06	1.29136e-06	8.79566e-06
12	66422340	66422371	32	+							436470	16	0	0	0	0	0	0	4	1	2	0	2	0	3	2	1	0	0	1	0	0	7	2	6	1	0	0	3	1	3	1	1.32228e-06	1.31949e-06	1.30953e-06	1.31925e-06	1.31066e-06	1.29136e-06	4.39783e-06
12	67686553	67686573	21	+							437047	93	0	2	1	2	5	0	7	4	7	14	5	3	8	1	6	20	6	2	3	7	18	22	15	28	2	2	3	3	3	3	1.32228e-06	3.95848e-06	2.61905e-06	3.95775e-06	7.86398e-06	1.29136e-06	7.03653e-06
12	69159318	69159598	281	+	Rn7s1,Gm47287,Gm47295				YES		437806	244	4	3	4	2	3	1	49	14	18	16	12	8	21	30	16	14	17	12	11	6	81	36	67	43	3	3	3	3	3	3	6.61142e-06	5.27797e-06	6.54763e-06	3.95775e-06	5.24266e-06	2.58271e-06	4.39783e-05
12	69197573	69197670	98	+	9330151L19Rik			YES	YES		437854	37	0	0	0	0	0	0	6	4	3	2	4	3	1	3	2	6	1	2	0	0	13	9	6	9	0	0	3	3	3	3	1.32228e-06	1.31949e-06	1.30953e-06	1.31925e-06	1.31066e-06	1.29136e-06	6.15696e-06
12	69308850	69308898	49	+	Klhdc2			YES			438040	44	0	0	1	0	0	0	6	4	1	2	1	0	11	4	4	5	4	1	1	0	11	3	19	10	1	0	3	2	3	3	1.32228e-06	1.31949e-06	2.61905e-06	1.31925e-06	1.31066e-06	1.29136e-06	6.15696e-06
12	69866677	69866695	19	+							438541	25	0	0	0	0	0	0	3	3	4	1	0	1	1	2	4	1	1	4	0	0	10	2	7	6	0	0	3	2	3	3	1.32228e-06	1.31949e-06	1.30953e-06	1.31925e-06	1.31066e-06	1.29136e-06	3.51827e-06
12	69930931	69930980	50	+	Atl1,Gm22058			YES	YES		438609	61	0	0	1	0	0	1	6	9	8	5	9	3	4	4	2	2	3	4	1	1	23	17	10	9	1	1	3	3	3	3	1.32228e-06	1.31949e-06	2.61905e-06	1.31925e-06	1.31066e-06	2.58271e-06	6.15696e-06
12	69931005	69931077	73	+	Atl1,Gm22058			YES	YES		438610	125	3	2	1	0	0	1	20	15	7	16	8	9	17	7	2	9	4	4	6	1	42	33	26	17	3	1	3	3	3	3	5.28914e-06	3.95848e-06	2.61905e-06	1.31925e-06	1.31066e-06	2.58271e-06	1.84709e-05
12	69945992	69946022	31	+	Atl1			YES			438659	28	0	0	0	0	1	0	4	5	2	2	2	1	2	0	4	1	4	0	0	1	11	5	6	5	0	1	3	3	2	2	1.32228e-06	1.31949e-06	1.30953e-06	1.31925e-06	2.62133e-06	1.29136e-06	4.39783e-06
12	70871268	70871298	31	+	Frmd6			YES			439545	20	0	0	0	0	0	0	1	3	2	1	0	0	0	4	3	3	2	1	0	0	6	1	7	6	0	0	3	1	2	3	1.32228e-06	1.31949e-06	1.30953e-06	1.31925e-06	1.31066e-06	1.29136e-06	1.75913e-06
12	70897750	70897787	38	+	Frmd6			YES	YES		439647	15	0	0	0	0	0	0	3	3	0	0	0	0	2	2	2	2	0	1	0	0	6	0	6	3	0	0	2	0	3	2	1.32228e-06	1.31949e-06	1.30953e-06	1.31925e-06	1.31066e-06	1.29136e-06	3.51827e-06
12	70898666	70898689	24	+	Frmd6			YES			439649	83	0	2	1	0	0	1	3	13	9	1	3	2	7	14	11	6	5	5	3	1	25	6	32	16	2	1	3	3	3	3	1.32228e-06	3.95848e-06	2.61905e-06	1.31925e-06	1.31066e-06	2.58271e-06	3.51827e-06
12	70899296	70899332	37	+	Frmd6			YES			439651	27	0	0	0	0	0	0	2	5	2	1	0	5	2	4	1	3	0	2	0	0	9	6	7	5	0	0	3	2	3	2	1.32228e-06	1.31949e-06	1.30953e-06	1.31925e-06	1.31066e-06	1.29136e-06	2.6387e-06
12	71200997	71201018	22	+	2700049A03Rik			YES			440131	36	0	0	0	0	0	0	4	3	2	4	2	1	4	6	4	0	3	3	0	0	9	7	14	6	0	0	3	3	3	2	1.32228e-06	1.31949e-06	1.30953e-06	1.31925e-06	1.31066e-06	1.29136e-06	4.39783e-06
12	71242873	71242904	32	+	2700049A03Rik			YES			440183	23	0	0	0	1	0	0	4	2	1	2	1	2	1	4	2	2	0	1	0	1	7	5	7	3	0	1	3	3	3	2	1.32228e-06	1.31949e-06	1.30953e-06	2.6385e-06	1.31066e-06	1.29136e-06	4.39783e-06
12	71250603	71250622	20	+							440193	18	0	0	0	0	0	0	3	1	3	0	2	1	2	4	1	0	0	1	0	0	7	3	7	1	0	0	3	2	3	1	1.32228e-06	1.31949e-06	1.30953e-06	1.31925e-06	1.31066e-06	1.29136e-06	3.51827e-06
12	71975369	71975398	30	+	Daam1			YES			440978	43	0	0	0	1	0	0	9	2	5	2	2	2	4	6	2	2	3	3	0	1	16	6	12	8	0	1	3	3	3	3	1.32228e-06	1.31949e-06	1.30953e-06	2.6385e-06	1.31066e-06	1.29136e-06	8.79566e-06
12	72678576	72678596	21	+							441658	22	0	0	0	0	0	0	2	3	2	4	0	2	1	2	3	1	1	1	0	0	7	6	6	3	0	0	3	2	3	3	1.32228e-06	1.31949e-06	1.30953e-06	1.31925e-06	1.31066e-06	1.29136e-06	2.6387e-06
12	72905978	72905997	20	+							441887	58	0	0	0	0	0	0	6	5	3	7	4	3	5	7	5	5	2	6	0	0	14	14	17	13	0	0	3	3	3	3	1.32228e-06	1.31949e-06	1.30953e-06	1.31925e-06	1.31066e-06	1.29136e-06	6.15696e-06
12	73044937	73044956	20	+							441995	22	0	0	0	0	0	0	7	1	1	1	0	3	5	1	0	0	3	0	0	0	9	4	6	3	0	0	3	2	2	1	1.32228e-06	1.31949e-06	1.30953e-06	1.31925e-06	1.31066e-06	1.29136e-06	7.03653e-06
12	73292052	73292080	29	+	Slc38a6			YES			442238	43	0	0	0	0	0	1	4	4	1	8	0	0	2	1	6	16	0	0	0	1	9	8	9	16	0	1	3	1	3	1	1.32228e-06	1.31949e-06	1.30953e-06	1.31925e-06	1.31066e-06	2.58271e-06	4.39783e-06
12	73292088	73292136	49	+	Slc38a6			YES			442239	62	0	1	0	0	0	0	5	3	4	4	4	6	7	10	4	6	3	5	1	0	12	14	21	14	1	0	3	3	3	3	1.32228e-06	2.63899e-06	1.30953e-06	1.31925e-06	1.31066e-06	1.29136e-06	5.2774e-06
12	73689204	73689223	20	+	Prkch			YES			442647	18	0	0	0	0	0	0	3	3	2	1	0	0	4	3	1	1	0	0	0	0	8	1	8	1	0	0	3	1	3	1	1.32228e-06	1.31949e-06	1.30953e-06	1.31925e-06	1.31066e-06	1.29136e-06	3.51827e-06
12	74216837	74216861	25	+	Syt16			YES			443272	20	0	0	0	0	0	0	4	2	3	3	0	0	3	0	3	0	2	0	0	0	9	3	6	2	0	0	3	1	2	1	1.32228e-06	1.31949e-06	1.30953e-06	1.31925e-06	1.31066e-06	1.29136e-06	4.39783e-06
12	75516831	75516849	19	+							444120	33	0	0	0	0	0	0	3	4	1	5	5	0	2	5	1	1	2	4	0	0	8	10	8	7	0	0	3	2	3	3	1.32228e-06	1.31949e-06	1.30953e-06	1.31925e-06	1.31066e-06	1.29136e-06	3.51827e-06
12	75940938	75940972	35	+	Syne2			YES			444524	46	0	0	0	0	0	0	4	4	4	3	3	3	3	2	12	2	4	2	0	0	12	9	17	8	0	0	3	3	3	3	1.32228e-06	1.31949e-06	1.30953e-06	1.31925e-06	1.31066e-06	1.29136e-06	4.39783e-06
12	76008722	76008749	28	+	Syne2			YES			444611	27	0	0	0	0	0	0	4	1	1	0	1	2	2	5	5	1	4	1	0	0	6	3	12	6	0	0	3	2	3	3	1.32228e-06	1.31949e-06	1.30953e-06	1.31925e-06	1.31066e-06	1.29136e-06	4.39783e-06
12	76289607	76289625	19	+	Mthfd1			YES			444954	30	0	0	0	0	0	0	4	1	2	4	4	1	1	2	3	3	3	2	0	0	7	9	6	8	0	0	3	3	3	3	1.32228e-06	1.31949e-06	1.30953e-06	1.31925e-06	1.31066e-06	1.29136e-06	4.39783e-06
12	76294008	76294108	101	+	Mthfd1			YES	YES		444978	101	0	0	0	0	0	0	12	6	10	10	5	5	13	8	7	6	7	12	0	0	28	20	28	25	0	0	3	3	3	3	1.32228e-06	1.31949e-06	1.30953e-06	1.31925e-06	1.31066e-06	1.29136e-06	1.14344e-05
12	76565915	76565954	40	+	Plekhg3			YES	YES		445412	51	1	0	0	0	0	0	4	10	1	1	3	3	3	7	3	2	6	7	1	0	15	7	13	15	1	0	3	3	3	3	2.64457e-06	1.31949e-06	1.30953e-06	1.31925e-06	1.31066e-06	1.29136e-06	4.39783e-06
12	76572915	76572935	21	+	Plekhg3			YES	YES		445445	39	0	0	0	0	1	0	4	5	2	2	2	4	6	4	1	4	2	2	0	1	11	8	11	8	0	1	3	3	3	3	1.32228e-06	1.31949e-06	1.30953e-06	1.31925e-06	2.62133e-06	1.29136e-06	4.39783e-06
12	76962426	76962447	22	+							445939	88	0	0	1	0	0	0	11	6	12	0	5	6	13	7	8	8	4	7	1	0	29	11	28	19	1	0	3	2	3	3	1.32228e-06	1.31949e-06	2.61905e-06	1.31925e-06	1.31066e-06	1.29136e-06	1.05548e-05
12	77224464	77224483	20	+							446143	35	0	0	0	0	0	0	6	6	2	2	3	1	0	7	2	2	3	1	0	0	14	6	9	6	0	0	3	3	2	3	1.32228e-06	1.31949e-06	1.30953e-06	1.31925e-06	1.31066e-06	1.29136e-06	6.15696e-06
12	78350922	78351053	132	+	Gphn			YES			446977	433	8	5	8	10	9	14	54	22	30	48	26	34	28	17	21	36	27	36	21	33	106	108	66	99	3	3	3	3	3	3	1.19006e-05	7.91696e-06	1.17857e-05	1.45117e-05	1.31066e-05	1.93704e-05	4.83761e-05
12	78679467	78679538	72	+	Gphn			YES			447244	566	5	2	5	2	2	9	80	60	41	58	48	34	48	42	32	29	32	37	12	13	181	140	122	98	3	3	3	3	3	3	7.93371e-06	3.95848e-06	7.85716e-06	3.95775e-06	3.93199e-06	1.29136e-05	7.12449e-05
12	79053734	79053794	61	+	Plekhh1			YES			447621	20	0	0	0	0	0	0	3	5	0	0	1	0	4	2	1	1	2	1	0	0	8	1	7	4	0	0	2	1	3	3	1.32228e-06	1.31949e-06	1.30953e-06	1.31925e-06	1.31066e-06	1.29136e-06	3.51827e-06
12	79112564	79112594	31	+							447800	74	0	0	2	0	0	2	6	7	6	4	3	4	11	5	8	4	5	7	2	2	19	11	24	16	1	1	3	3	3	3	1.32228e-06	1.31949e-06	3.92858e-06	1.31925e-06	1.31066e-06	3.87407e-06	6.15696e-06
12	80396567	80396585	19	+							448829	30	0	0	0	0	0	0	8	5	0	2	5	0	6	3	1	0	0	0	0	0	13	7	10	0	0	0	2	2	3	0	1.32228e-06	1.31949e-06	1.30953e-06	1.31925e-06	1.31066e-06	1.29136e-06	7.9161e-06
12	80490933	80491037	105	+	Exd2			YES	YES		448950	90	2	0	1	0	1	2	11	6	9	5	5	5	12	9	5	3	9	5	3	3	26	15	26	17	2	2	3	3	3	3	3.96685e-06	1.31949e-06	2.61905e-06	1.31925e-06	2.62133e-06	3.87407e-06	1.05548e-05
12	80705895	80705951	57	+	Plekhd1			YES			449433	30	0	0	0	0	0	0	1	3	2	1	4	1	6	4	2	3	2	1	0	0	6	6	12	6	0	0	3	3	3	3	1.32228e-06	1.31949e-06	1.30953e-06	1.31925e-06	1.31066e-06	1.29136e-06	1.75913e-06
12	80948132	80948173	42	+	Srsf5			YES	YES		449798	46	0	0	0	0	0	1	2	2	4	4	4	2	4	11	2	5	2	3	0	1	8	10	17	10	0	1	3	3	3	3	1.32228e-06	1.31949e-06	1.30953e-06	1.31925e-06	1.31066e-06	2.58271e-06	2.6387e-06
12	80948180	80948283	104	+	Srsf5			YES	YES		449799	47	0	1	1	0	0	1	7	5	10	1	3	0	4	8	0	2	2	2	2	1	22	4	12	6	2	1	3	2	2	3	1.32228e-06	2.63899e-06	2.61905e-06	1.31925e-06	1.31066e-06	2.58271e-06	7.03653e-06
12	80949009	80949058	50	+	Srsf5			YES	YES		449809	50	0	0	0	1	0	0	9	3	2	0	2	3	9	4	4	3	3	7	0	1	14	5	17	13	0	1	3	2	3	3	1.32228e-06	1.31949e-06	1.30953e-06	2.6385e-06	1.31066e-06	1.29136e-06	8.79566e-06
12	80949839	80949884	46	+	Srsf5				YES	YES	449817	21	0	0	0	0	1	0	3	2	2	1	2	2	2	4	0	1	1	0	0	1	7	5	6	2	0	1	3	3	2	2	1.32228e-06	1.31949e-06	1.30953e-06	1.31925e-06	2.62133e-06	1.29136e-06	3.51827e-06
12	80955058	80955094	37	+							449830	86	0	0	0	0	0	1	11	5	4	3	12	5	11	9	5	7	8	5	0	1	20	20	25	20	0	1	3	3	3	3	1.32228e-06	1.31949e-06	1.30953e-06	1.31925e-06	1.31066e-06	2.58271e-06	1.05548e-05
12	81683993	81684010	18	+							450464	28	0	0	0	0	0	1	6	5	1	0	1	1	2	1	5	1	3	1	0	1	12	2	8	5	0	1	3	2	3	3	1.32228e-06	1.31949e-06	1.30953e-06	1.31925e-06	1.31066e-06	2.58271e-06	6.15696e-06
12	81822453	81822472	20	+							450592	21	0	0	0	0	0	0	5	3	2	0	1	2	5	0	2	0	0	1	0	0	10	3	7	1	0	0	3	2	2	1	1.32228e-06	1.31949e-06	1.30953e-06	1.31925e-06	1.31066e-06	1.29136e-06	5.2774e-06
12	81913486	81913510	25	+	Pcnx			YES			450729	34	0	0	0	1	1	0	6	2	3	2	4	1	3	5	1	1	2	2	0	2	11	7	9	5	0	2	3	3	3	3	1.32228e-06	1.31949e-06	1.30953e-06	2.6385e-06	2.62133e-06	1.29136e-06	6.15696e-06
12	82169846	82169970	125	+	Sipa1l1		YES	YES	YES		451152	21	0	0	0	0	0	0	3	1	2	2	0	1	2	4	1	0	3	2	0	0	6	3	7	5	0	0	3	2	3	2	1.32228e-06	1.31949e-06	1.30953e-06	1.31925e-06	1.31066e-06	1.29136e-06	3.51827e-06
12	82353355	82353380	26	+	Sipa1l1			YES			451588	29	0	0	0	0	0	0	2	0	4	1	0	0	5	5	6	3	1	2	0	0	6	1	16	6	0	0	2	1	3	3	1.32228e-06	1.31949e-06	1.30953e-06	1.31925e-06	1.31066e-06	1.29136e-06	2.6387e-06
12	82420462	82420507	46	+	Sipa1l1			YES			451807	21	0	0	0	0	0	0	0	1	6	1	0	0	3	2	3	3	1	1	0	0	7	1	8	5	0	0	2	1	3	3	1.32228e-06	1.31949e-06	1.30953e-06	1.31925e-06	1.31066e-06	1.29136e-06	8.79566e-07
12	82422074	82422109	36	+	Sipa1l1			YES			451822	202	0	1	1	1	1	1	21	14	18	10	18	19	18	16	15	13	21	14	2	3	53	47	49	48	2	3	3	3	3	3	1.32228e-06	2.63899e-06	2.61905e-06	2.6385e-06	2.62133e-06	2.58271e-06	1.93505e-05
12	82422543	82422598	56	+	Sipa1l1			YES			451832	36	0	0	0	0	0	1	3	3	5	4	2	1	5	5	1	3	2	1	0	1	11	7	11	6	0	1	3	3	3	3	1.32228e-06	1.31949e-06	1.30953e-06	1.31925e-06	1.31066e-06	2.58271e-06	3.51827e-06
12	82619927	82619948	22	+	Rgs6			YES			452089	173	2	1	2	1	1	2	21	11	14	7	9	7	16	26	19	14	14	6	5	4	46	23	61	34	3	3	3	3	3	3	3.96685e-06	2.63899e-06	3.92858e-06	2.6385e-06	2.62133e-06	3.87407e-06	1.93505e-05
12	83663865	83663930	66	+	Rbm25			YES	YES		453498	185	0	1	1	0	0	1	26	14	23	15	11	7	17	13	11	14	17	14	2	1	63	33	41	45	2	1	3	3	3	3	1.32228e-06	2.63899e-06	2.61905e-06	1.31925e-06	1.31066e-06	2.58271e-06	2.37483e-05
12	83675932	83675964	33	+	Rbm25			YES			453539	116	0	0	1	0	1	1	14	6	10	6	10	5	9	13	6	11	9	14	1	2	30	21	28	34	1	2	3	3	3	3	1.32228e-06	1.31949e-06	2.61905e-06	1.31925e-06	2.62133e-06	2.58271e-06	1.31935e-05
12	83724743	83724770	28	+	Psen1			YES	YES		453649	43	0	0	0	0	0	1	8	1	0	3	2	1	3	4	2	10	4	4	0	1	9	6	9	18	0	1	2	3	3	3	1.32228e-06	1.31949e-06	1.30953e-06	1.31925e-06	1.31066e-06	2.58271e-06	7.9161e-06
12	84371336	84371391	56	+	Coq6			YES	YES		454454	55	0	0	0	0	0	0	5	2	5	4	5	3	5	4	4	6	3	9	0	0	12	12	13	18	0	0	3	3	3	3	1.32228e-06	1.31949e-06	1.30953e-06	1.31925e-06	1.31066e-06	1.29136e-06	5.2774e-06
12	84774461	84774494	34	+	Isca2			YES	YES		454995	197	4	1	2	0	1	5	23	16	12	11	20	15	25	15	15	13	9	10	7	6	51	46	55	32	3	2	3	3	3	3	6.61142e-06	2.63899e-06	3.92858e-06	1.31925e-06	2.62133e-06	7.74814e-06	2.11096e-05
12	85015557	85015601	45	+	Ylpm1			YES	YES	YES	455272	36	0	0	0	0	0	1	6	4	6	1	1	1	3	4	3	1	2	3	0	1	16	3	10	6	0	1	3	3	3	3	1.32228e-06	1.31949e-06	1.30953e-06	1.31925e-06	1.31066e-06	2.58271e-06	6.15696e-06
12	85049581	85049649	69	+	Ylpm1			YES			455363	61	0	1	0	0	2	0	11	2	2	1	9	2	7	6	5	5	6	2	1	2	15	12	18	13	1	1	3	3	3	3	1.32228e-06	2.63899e-06	1.30953e-06	1.31925e-06	3.93199e-06	1.29136e-06	1.05548e-05
12	85057115	85057141	27	+	Ylpm1			YES			455391	41	0	0	1	0	0	0	3	5	4	2	2	1	8	4	5	3	1	2	1	0	12	5	17	6	1	0	3	3	3	3	1.32228e-06	1.31949e-06	2.61905e-06	1.31925e-06	1.31066e-06	1.29136e-06	3.51827e-06
12	85060047	85060108	62	+	Ylpm1			YES	YES		455409	98	1	1	0	0	1	0	10	12	8	7	7	8	6	11	8	8	2	8	2	1	30	22	25	18	2	1	3	3	3	3	2.64457e-06	2.63899e-06	1.30953e-06	1.31925e-06	2.62133e-06	1.29136e-06	9.67523e-06
12	85064846	85064930	85	+	Ylpm1			YES	YES		455441	51	0	0	2	0	0	1	10	2	2	6	3	2	7	7	1	3	4	1	2	1	14	11	15	8	1	1	3	3	3	3	1.32228e-06	1.31949e-06	3.92858e-06	1.31925e-06	1.31066e-06	2.58271e-06	9.67523e-06
12	85069999	85070081	83	+	Ylpm1			YES			455468	85	0	0	1	0	0	1	7	8	7	7	5	5	5	10	4	6	9	10	1	1	22	17	19	25	1	1	3	3	3	3	1.32228e-06	1.31949e-06	2.61905e-06	1.31925e-06	1.31066e-06	2.58271e-06	7.03653e-06
12	85070101	85070182	82	+	Ylpm1	YES					455469	42	0	1	0	1	0	1	7	3	5	5	3	1	4	1	3	3	2	2	1	2	15	9	8	7	1	2	3	3	3	3	1.32228e-06	2.63899e-06	1.30953e-06	2.6385e-06	1.31066e-06	2.58271e-06	7.03653e-06
12	85087369	85087427	59	+	Prox2os			YES			455548	44	0	0	0	0	0	0	3	4	2	3	4	1	7	6	3	3	3	5	0	0	9	8	16	11	0	0	3	3	3	3	1.32228e-06	1.31949e-06	1.30953e-06	1.31925e-06	1.31066e-06	1.29136e-06	3.51827e-06
12	85088376	85088444	69	+							455557	35	0	0	0	0	0	0	6	5	2	3	1	0	4	4	1	4	4	1	0	0	13	4	9	9	0	0	3	2	3	3	1.32228e-06	1.31949e-06	1.30953e-06	1.31925e-06	1.31066e-06	1.29136e-06	6.15696e-06
12	85178574	85178598	25	+							455740	22	0	0	0	0	0	0	3	1	2	0	2	1	3	2	4	1	3	0	0	0	6	3	9	4	0	0	3	2	3	2	1.32228e-06	1.31949e-06	1.30953e-06	1.31925e-06	1.31066e-06	1.29136e-06	3.51827e-06
12	85599923	85599948	26	+	Jdp2			YES			456178	37	0	0	0	0	0	0	4	3	1	3	3	2	2	6	1	6	1	5	0	0	8	8	9	12	0	0	3	3	3	3	1.32228e-06	1.31949e-06	1.30953e-06	1.31925e-06	1.31066e-06	1.29136e-06	4.39783e-06
12	85850900	85850933	34	+	Ttll5			YES			456578	43	0	0	1	0	0	1	6	4	2	1	3	2	5	4	3	1	8	2	1	1	12	6	12	11	1	1	3	3	3	3	1.32228e-06	1.31949e-06	2.61905e-06	1.31925e-06	1.31066e-06	2.58271e-06	6.15696e-06
12	86161396	86161426	31	+	Ift43			YES			457217	58	0	0	0	0	0	0	5	6	4	2	6	2	5	7	6	4	7	4	0	0	15	10	18	15	0	0	3	3	3	3	1.32228e-06	1.31949e-06	1.30953e-06	1.31925e-06	1.31066e-06	1.29136e-06	5.2774e-06
12	86884606	86884633	28	+							458159	50	0	1	1	1	0	1	8	1	7	1	1	2	5	10	6	1	3	1	2	2	16	4	21	5	2	2	3	3	3	3	1.32228e-06	2.63899e-06	2.61905e-06	2.6385e-06	1.31066e-06	2.58271e-06	7.9161e-06
12	86960167	86960223	57	+	Cipc			YES			458313	51	0	0	0	0	0	0	4	5	6	0	3	3	7	4	1	7	5	6	0	0	15	6	12	18	0	0	3	2	3	3	1.32228e-06	1.31949e-06	1.30953e-06	1.31925e-06	1.31066e-06	1.29136e-06	4.39783e-06
12	87054336	87054366	31	+	Tmem63c			YES			458542	42	0	0	0	0	0	0	2	4	2	2	3	3	6	3	4	8	1	4	0	0	8	8	13	13	0	0	3	3	3	3	1.32228e-06	1.31949e-06	1.30953e-06	1.31925e-06	1.31066e-06	1.29136e-06	2.6387e-06
12	87074804	87074855	52	+	Tmem63c			YES			458712	113	1	0	0	0	1	0	15	14	1	5	9	8	10	12	13	9	6	9	1	1	30	22	35	24	1	1	3	3	3	3	2.64457e-06	1.31949e-06	1.30953e-06	1.31925e-06	2.62133e-06	1.29136e-06	1.40731e-05
12	87075320	87075344	25	+	Tmem63c			YES			458714	24	0	0	0	0	0	0	5	1	1	0	2	0	2	3	3	2	2	3	0	0	7	2	8	7	0	0	3	1	3	3	1.32228e-06	1.31949e-06	1.30953e-06	1.31925e-06	1.31066e-06	1.29136e-06	5.2774e-06
12	88430920	88430953	34	+	Adck1			YES			459769	50	0	0	0	0	1	0	3	7	3	4	4	6	2	5	1	5	2	7	0	1	13	14	8	14	0	1	3	3	3	3	1.32228e-06	1.31949e-06	1.30953e-06	1.31925e-06	2.62133e-06	1.29136e-06	3.51827e-06
12	89046987	89047015	29	+	Nrxn3			YES			460636	69	0	0	0	0	1	0	5	9	3	3	2	3	5	15	5	11	3	4	0	1	17	8	25	18	0	1	3	3	3	3	1.32228e-06	1.31949e-06	1.30953e-06	1.31925e-06	2.62133e-06	1.29136e-06	5.2774e-06
12	89583379	89583405	27	+	Nrxn3			YES			461340	24	0	0	0	0	1	0	3	0	4	2	3	1	2	3	1	1	1	2	0	1	7	6	6	4	0	1	2	3	3	3	1.32228e-06	1.31949e-06	1.30953e-06	1.31925e-06	2.62133e-06	1.29136e-06	3.51827e-06
12	90196286	90196328	43	+	Nrxn3			YES			462374	80	1	0	0	0	1	0	12	12	3	3	6	7	10	9	3	5	2	6	1	1	27	16	22	13	1	1	3	3	3	3	2.64457e-06	1.31949e-06	1.30953e-06	1.31925e-06	2.62133e-06	1.29136e-06	1.14344e-05
12	90204448	90204472	25	+	Nrxn3			YES			462388	39	0	0	0	0	0	1	2	3	6	3	6	3	5	1	3	3	1	2	0	1	11	12	9	6	0	1	3	3	3	3	1.32228e-06	1.31949e-06	1.30953e-06	1.31925e-06	1.31066e-06	2.58271e-06	2.6387e-06
12	95832425	95832442	18	+							465477	18	0	0	0	0	0	0	0	4	2	0	1	1	3	2	1	0	3	1	0	0	6	2	6	4	0	0	2	2	3	2	1.32228e-06	1.31949e-06	1.30953e-06	1.31925e-06	1.31066e-06	1.29136e-06	8.79566e-07
12	96598586	96598605	20	+							465780	95	0	0	1	1	0	1	7	15	9	8	15	12	6	5	7	3	4	1	1	2	31	35	18	8	1	2	3	3	3	3	1.32228e-06	1.31949e-06	2.61905e-06	2.6385e-06	1.31066e-06	2.58271e-06	7.03653e-06
12	98182156	98182192	37	+							466552	43	1	0	0	0	0	0	5	4	3	1	1	4	5	3	1	1	11	3	1	0	12	6	9	15	1	0	3	3	3	3	2.64457e-06	1.31949e-06	1.30953e-06	1.31925e-06	1.31066e-06	1.29136e-06	5.2774e-06
12	98747301	98747415	115	+	Zc3h14			YES	YES	YES	466970	72	0	0	0	0	0	1	13	6	5	9	11	2	5	3	2	7	4	4	0	1	24	22	10	15	0	1	3	3	3	3	1.32228e-06	1.31949e-06	1.30953e-06	1.31925e-06	1.31066e-06	2.58271e-06	1.23139e-05
12	98830816	98830834	19	+							467134	24	0	0	0	0	0	0	1	4	1	0	3	3	2	1	3	2	3	1	0	0	6	6	6	6	0	0	3	2	3	3	1.32228e-06	1.31949e-06	1.30953e-06	1.31925e-06	1.31066e-06	1.29136e-06	1.75913e-06
12	99913820	99913841	22	+	Tdp1			YES			468159	33	0	0	0	0	0	0	6	3	5	1	0	3	5	3	1	3	1	2	0	0	14	4	9	6	0	0	3	2	3	3	1.32228e-06	1.31949e-06	1.30953e-06	1.31925e-06	1.31066e-06	1.29136e-06	6.15696e-06
12	100118984	100119018	35	+	Psmc1			YES			468463	44	0	0	1	0	1	0	7	2	2	4	4	3	2	3	5	5	3	2	1	1	11	11	10	10	1	1	3	3	3	3	1.32228e-06	1.31949e-06	2.61905e-06	1.31925e-06	2.62133e-06	1.29136e-06	7.03653e-06
12	100119878	100119936	59	+	Psmc1			YES	YES		468472	25	0	0	0	0	1	0	2	3	2	1	3	0	4	3	1	0	3	2	0	1	7	4	8	5	0	1	3	2	3	2	1.32228e-06	1.31949e-06	1.30953e-06	1.31925e-06	2.62133e-06	1.29136e-06	2.6387e-06
12	100190751	100190770	20	+	Gm10433			YES			468535	72	1	0	0	0	0	0	12	1	6	9	7	9	5	5	4	2	5	6	1	0	19	25	14	13	1	0	3	3	3	3	2.64457e-06	1.31949e-06	1.30953e-06	1.31925e-06	1.31066e-06	1.29136e-06	1.14344e-05
12	100203469	100203518	50	+	Calm1			YES			468576	111	0	1	0	0	1	0	15	5	6	5	8	6	12	14	10	11	5	12	1	1	26	19	36	28	1	1	3	3	3	3	1.32228e-06	2.63899e-06	1.30953e-06	1.31925e-06	2.62133e-06	1.29136e-06	1.40731e-05
12	100205990	100206028	39	+	Calm1			YES			468609	88	0	0	2	1	1	1	11	8	12	2	7	7	7	9	7	2	4	7	2	3	31	16	23	13	1	3	3	3	3	3	1.32228e-06	1.31949e-06	3.92858e-06	2.6385e-06	2.62133e-06	2.58271e-06	1.05548e-05
12	102018294	102018312	19	+							469995	18	0	0	0	0	0	0	2	3	2	1	1	0	1	3	2	1	2	0	0	0	7	2	6	3	0	0	3	2	3	2	1.32228e-06	1.31949e-06	1.30953e-06	1.31925e-06	1.31066e-06	1.29136e-06	2.6387e-06
12	102213725	102213755	31	+	Slc24a4			YES			470218	41	0	0	0	0	1	0	8	4	3	1	2	1	3	5	8	1	2	2	0	1	15	4	16	5	0	1	3	3	3	3	1.32228e-06	1.31949e-06	1.30953e-06	1.31925e-06	2.62133e-06	1.29136e-06	7.9161e-06
12	102222661	102222696	36	+	Slc24a4			YES			470247	34	0	0	0	0	0	0	2	4	5	1	0	1	5	6	5	2	0	3	0	0	11	2	16	5	0	0	3	2	3	2	1.32228e-06	1.31949e-06	1.30953e-06	1.31925e-06	1.31066e-06	1.29136e-06	2.6387e-06
12	102260527	102260572	46	+	Slc24a4			YES			470329	22	0	0	0	0	0	0	2	5	1	2	1	2	1	4	2	0	0	2	0	0	8	5	7	2	0	0	3	3	3	1	1.32228e-06	1.31949e-06	1.30953e-06	1.31925e-06	1.31066e-06	1.29136e-06	2.6387e-06
12	102263899	102263926	28	+	Slc24a4			YES			470353	39	0	0	0	0	0	0	4	5	2	0	1	6	7	2	2	6	2	2	0	0	11	7	11	10	0	0	3	2	3	3	1.32228e-06	1.31949e-06	1.30953e-06	1.31925e-06	1.31066e-06	1.29136e-06	4.39783e-06
12	102950143	102950206	64	+	Unc79			YES			471164	161	0	1	1	0	0	2	20	17	12	7	8	10	18	15	15	10	6	19	2	2	49	25	48	35	2	1	3	3	3	3	1.32228e-06	2.63899e-06	2.61905e-06	1.31925e-06	1.31066e-06	3.87407e-06	1.84709e-05
12	102957177	102957201	25	+	Unc79			YES			471196	75	0	0	0	0	0	0	4	2	4	7	10	9	7	7	4	6	6	9	0	0	10	26	18	21	0	0	3	3	3	3	1.32228e-06	1.31949e-06	1.30953e-06	1.31925e-06	1.31066e-06	1.29136e-06	4.39783e-06
12	105173953	105173973	21	+							473675	28	0	0	0	0	0	0	3	3	3	2	1	3	4	4	2	2	1	0	0	0	9	6	10	3	0	0	3	3	3	2	1.32228e-06	1.31949e-06	1.30953e-06	1.31925e-06	1.31066e-06	1.29136e-06	3.51827e-06
12	105225323	105225340	18	+							473729	31	0	0	0	0	0	0	1	2	5	2	2	1	3	2	4	6	2	1	0	0	8	5	9	9	0	0	3	3	3	3	1.32228e-06	1.31949e-06	1.30953e-06	1.31925e-06	1.31066e-06	1.29136e-06	1.75913e-06
12	105799525	105799592	68	+	Papola			YES			474511	60	0	1	0	0	0	0	5	8	3	5	6	3	7	3	6	5	4	4	1	0	16	14	16	13	1	0	3	3	3	3	1.32228e-06	2.63899e-06	1.30953e-06	1.31925e-06	1.31066e-06	1.29136e-06	5.2774e-06
12	106055935	106055980	46	+	Vrk1			YES			474921	63	1	1	1	0	1	0	5	7	2	2	3	4	8	11	3	5	5	4	3	1	14	9	22	14	3	1	3	3	3	3	2.64457e-06	2.63899e-06	2.61905e-06	1.31925e-06	2.62133e-06	1.29136e-06	5.2774e-06
12	106831158	106831176	19	+							475617	65	1	0	2	0	0	2	8	6	5	1	3	3	5	5	5	6	6	7	3	2	19	7	15	19	2	1	3	3	3	3	2.64457e-06	1.31949e-06	3.92858e-06	1.31925e-06	1.31066e-06	3.87407e-06	7.9161e-06
12	107237733	107237750	18	+							475993	94	0	0	0	1	0	0	7	9	15	13	7	6	8	7	10	3	4	4	0	1	31	26	25	11	0	1	3	3	3	3	1.32228e-06	1.31949e-06	1.30953e-06	2.6385e-06	1.31066e-06	1.29136e-06	7.03653e-06
12	107303375	107303399	25	+							476038	94	0	1	0	0	0	0	12	7	6	3	9	6	9	9	10	5	10	7	1	0	25	18	28	22	1	0	3	3	3	3	1.32228e-06	2.63899e-06	1.30953e-06	1.31925e-06	1.31066e-06	1.29136e-06	1.14344e-05
12	108188690	108188743	54	+	Ccnk			YES			476827	51	0	0	0	0	0	0	7	8	3	3	4	2	3	9	6	0	2	4	0	0	18	9	18	6	0	0	3	3	3	2	1.32228e-06	1.31949e-06	1.30953e-06	1.31925e-06	1.31066e-06	1.29136e-06	7.03653e-06
12	108195869	108195898	30	+	Ccnk			YES			476859	129	0	2	0	0	0	1	14	8	5	2	14	7	13	17	13	11	11	11	2	1	27	23	43	33	1	1	3	3	3	3	1.32228e-06	3.95848e-06	1.30953e-06	1.31925e-06	1.31066e-06	2.58271e-06	1.31935e-05
12	108346004	108346058	55	+	Cyp46a1	YES					477144	22	0	0	0	0	0	0	5	2	2	1	3	0	0	3	4	1	0	1	0	0	9	4	7	2	0	0	3	2	2	2	1.32228e-06	1.31949e-06	1.30953e-06	1.31925e-06	1.31066e-06	1.29136e-06	5.2774e-06
12	108368123	108368156	34	+							477236	22	0	0	0	0	0	0	1	0	5	3	1	0	3	2	3	2	1	1	0	0	6	4	8	4	0	0	2	2	3	3	1.32228e-06	1.31949e-06	1.30953e-06	1.31925e-06	1.31066e-06	1.29136e-06	1.75913e-06
12	108411386	108411409	24	+	Eml1			YES			477292	26	0	0	0	0	0	0	3	3	3	3	2	2	2	3	1	2	0	2	0	0	9	7	6	4	0	0	3	3	3	2	1.32228e-06	1.31949e-06	1.30953e-06	1.31925e-06	1.31066e-06	1.29136e-06	3.51827e-06
12	108514992	108515046	55	+	Eml1			YES			477523	24	0	0	0	1	0	0	3	4	0	2	2	1	2	1	4	1	1	2	0	1	7	5	7	4	0	1	2	3	3	3	1.32228e-06	1.31949e-06	1.30953e-06	2.6385e-06	1.31066e-06	1.29136e-06	3.51827e-06
12	108537236	108537283	48	+	Eml1			YES			477582	55	0	1	0	0	0	1	2	7	3	2	1	2	5	12	8	6	1	4	1	1	12	5	25	11	1	1	3	3	3	3	1.32228e-06	2.63899e-06	1.30953e-06	1.31925e-06	1.31066e-06	2.58271e-06	2.6387e-06
12	108683239	108683299	61	+	Evl			YES	YES	YES	477819	49	0	1	1	0	0	1	8	7	2	3	1	3	6	4	3	5	3	1	2	1	17	7	13	9	2	1	3	3	3	3	1.32228e-06	2.63899e-06	2.61905e-06	1.31925e-06	1.31066e-06	2.58271e-06	7.9161e-06
12	108929201	108929226	26	+	Wdr25			YES			478225	59	1	0	0	0	0	1	6	5	7	7	5	2	5	3	5	5	6	1	1	1	18	14	13	12	1	1	3	3	3	3	2.64457e-06	1.31949e-06	1.30953e-06	1.31925e-06	1.31066e-06	2.58271e-06	6.15696e-06
12	109540999	109541069	71	+	Meg3				YES		478832	75	0	0	0	0	1	0	12	6	7	7	3	6	9	7	5	5	4	3	0	1	25	16	21	12	0	1	3	3	3	3	1.32228e-06	1.31949e-06	1.30953e-06	1.31925e-06	2.62133e-06	1.29136e-06	1.14344e-05
12	109544068	109544338	271	+	Meg3				YES		478852	782	4	4	7	2	3	11	107	66	39	53	76	53	74	62	30	63	57	71	15	16	212	182	166	191	3	3	3	3	3	3	6.61142e-06	6.59746e-06	1.04762e-05	3.95775e-06	5.24266e-06	1.54963e-05	9.49932e-05
12	109544342	109544760	419	+	Meg3,Gm27300,Mir1906-1			YES	YES		478853	1130	5	7	6	3	10	8	144	103	71	80	110	69	109	113	56	81	87	68	18	21	318	259	278	236	3	3	3	3	3	3	7.93371e-06	1.05559e-05	9.16668e-06	5.277e-06	1.44173e-05	1.16222e-05	0.000127537
12	109545140	109545247	108	+	Meg3			YES	YES		478859	58	0	1	0	0	0	0	6	4	4	6	4	4	8	2	4	2	7	6	1	0	14	14	14	15	1	0	3	3	3	3	1.32228e-06	2.63899e-06	1.30953e-06	1.31925e-06	1.31066e-06	1.29136e-06	6.15696e-06
12	109545661	109545748	88	+	Meg3			YES	YES		478865	50	0	0	0	0	0	0	8	3	3	4	2	4	7	8	3	3	4	1	0	0	14	10	18	8	0	0	3	3	3	3	1.32228e-06	1.31949e-06	1.30953e-06	1.31925e-06	1.31066e-06	1.29136e-06	7.9161e-06
12	109545879	109546530	652	+	Meg3			YES	YES		478867	4482	27	36	40	24	41	46	506	366	345	347	397	250	356	372	301	378	365	285	103	111	1217	994	1029	1028	3	3	3	3	3	3	3.7024e-05	4.88212e-05	5.36906e-05	3.29812e-05	5.50479e-05	6.06938e-05	0.00044594
12	109548877	109548932	56	+	Meg3			YES			478904	25	0	0	0	0	0	0	2	3	1	0	1	0	1	5	4	2	2	4	0	0	6	1	10	8	0	0	3	1	3	3	1.32228e-06	1.31949e-06	1.30953e-06	1.31925e-06	1.31066e-06	1.29136e-06	2.6387e-06
12	109549175	109549374	200	+	Meg3			YES	YES		478910	223	1	2	1	0	1	0	34	34	15	4	10	8	27	23	16	18	21	8	4	1	83	22	66	47	3	1	3	3	3	3	2.64457e-06	3.95848e-06	2.61905e-06	1.31925e-06	2.62133e-06	1.29136e-06	3.07848e-05
12	109549392	109549472	81	+	Meg3			YES	YES		478911	161	2	0	1	1	0	0	24	20	18	5	13	9	10	13	7	17	9	12	3	1	62	27	30	38	2	1	3	3	3	3	3.96685e-06	1.31949e-06	2.61905e-06	2.6385e-06	1.31066e-06	1.29136e-06	2.19892e-05
12	109549541	109549602	62	+	Meg3			YES	YES		478913	86	0	0	0	0	0	0	7	4	9	3	8	5	14	9	8	5	7	7	0	0	20	16	31	19	0	0	3	3	3	3	1.32228e-06	1.31949e-06	1.30953e-06	1.31925e-06	1.31066e-06	1.29136e-06	7.03653e-06
12	109549642	109549782	141	+	Meg3			YES	YES		478914	51	0	0	0	1	0	1	9	4	4	15	2	1	4	3	2	2	3	0	0	2	17	18	9	5	0	2	3	3	3	2	1.32228e-06	1.31949e-06	1.30953e-06	2.6385e-06	1.31066e-06	2.58271e-06	8.79566e-06
12	109549904	109549956	53	+	Meg3			YES			478918	33	0	0	0	0	0	0	3	1	3	1	3	3	6	3	2	2	4	2	0	0	7	7	11	8	0	0	3	3	3	3	1.32228e-06	1.31949e-06	1.30953e-06	1.31925e-06	1.31066e-06	1.29136e-06	3.51827e-06
12	109549960	109550016	57	+	Meg3			YES			478919	241	1	1	2	0	2	3	26	17	20	10	23	16	30	19	18	24	16	13	4	5	63	49	67	53	3	2	3	3	3	3	2.64457e-06	2.63899e-06	3.92858e-06	1.31925e-06	3.93199e-06	5.16543e-06	2.37483e-05
12	109558147	109558284	138	+	Meg3			YES	YES		478992	100	0	0	0	0	0	1	17	11	7	10	17	8	8	3	3	6	3	6	0	1	35	35	14	15	0	1	3	3	3	3	1.32228e-06	1.31949e-06	1.30953e-06	1.31925e-06	1.31066e-06	2.58271e-06	1.58322e-05
12	109558632	109558705	74	+	Meg3			YES	YES		478999	35	0	0	0	0	0	0	5	2	3	4	5	5	2	2	2	1	2	2	0	0	10	14	6	5	0	0	3	3	3	3	1.32228e-06	1.31949e-06	1.30953e-06	1.31925e-06	1.31066e-06	1.29136e-06	5.2774e-06
12	109558992	109559071	80	+	Meg3			YES	YES		479005	24	0	0	0	0	0	0	3	0	3	1	5	2	3	1	2	1	1	2	0	0	6	8	6	4	0	0	2	3	3	3	1.32228e-06	1.31949e-06	1.30953e-06	1.31925e-06	1.31066e-06	1.29136e-06	3.51827e-06
12	109560767	109560858	92	+	Meg3			YES	YES		479034	47	0	0	0	0	0	1	2	5	2	5	4	0	0	6	3	7	3	9	0	1	9	9	9	19	0	1	3	2	2	3	1.32228e-06	1.31949e-06	1.30953e-06	1.31925e-06	1.31066e-06	2.58271e-06	2.6387e-06
12	109562078	109562160	83	+	Meg3			YES	YES		479050	84	0	0	0	0	0	1	11	6	5	5	7	5	6	7	4	6	11	10	0	1	22	17	17	27	0	1	3	3	3	3	1.32228e-06	1.31949e-06	1.30953e-06	1.31925e-06	1.31066e-06	2.58271e-06	1.05548e-05
12	109562383	109562417	35	+	Meg3			YES	YES		479054	51	0	0	0	1	0	0	1	2	3	3	3	2	3	8	5	6	7	7	0	1	6	8	16	20	0	1	3	3	3	3	1.32228e-06	1.31949e-06	1.30953e-06	2.6385e-06	1.31066e-06	1.29136e-06	1.75913e-06
12	109562620	109562837	218	+	Meg3			YES	YES		479058	102	2	0	1	1	2	1	7	4	5	7	7	7	7	9	6	17	8	11	3	4	16	21	22	36	2	3	3	3	3	3	3.96685e-06	1.31949e-06	2.61905e-06	2.6385e-06	3.93199e-06	2.58271e-06	7.03653e-06
12	109563379	109563578	200	+	Meg3			YES	YES		479066	103	0	0	0	0	1	0	8	9	8	11	6	4	13	5	4	8	16	10	0	1	25	21	22	34	0	1	3	3	3	3	1.32228e-06	1.31949e-06	1.30953e-06	1.31925e-06	2.62133e-06	1.29136e-06	7.9161e-06
12	109563581	109563616	36	+	Meg3			YES	YES		479067	101	0	0	0	0	0	0	10	6	5	8	9	7	10	10	8	8	9	11	0	0	21	24	28	28	0	0	3	3	3	3	1.32228e-06	1.31949e-06	1.30953e-06	1.31925e-06	1.31066e-06	1.29136e-06	9.67523e-06
12	109563642	109563918	277	+	Meg3,Mir770			YES	YES		479068	253	2	0	1	1	1	2	39	12	9	25	30	18	20	19	10	15	29	20	3	4	60	73	49	64	2	3	3	3	3	3	3.96685e-06	1.31949e-06	2.61905e-06	2.6385e-06	2.62133e-06	3.87407e-06	3.51827e-05
12	109564020	109564152	133	+	Meg3			YES	YES		479070	59	0	0	1	0	1	1	5	0	4	8	5	3	5	5	6	7	6	2	1	2	9	16	16	15	1	2	2	3	3	3	1.32228e-06	1.31949e-06	2.61905e-06	1.31925e-06	2.62133e-06	2.58271e-06	5.2774e-06
12	109567872	109567911	40	+	Meg3			YES	YES		479128	41	0	0	1	0	0	0	5	3	2	5	2	2	8	5	1	2	2	3	1	0	10	9	14	7	1	0	3	3	3	3	1.32228e-06	1.31949e-06	2.61905e-06	1.31925e-06	1.31066e-06	1.29136e-06	5.2774e-06
12	109585255	109585310	56	+							479302	82	0	0	0	0	0	0	7	8	3	3	5	6	6	2	12	15	9	6	0	0	18	14	20	30	0	0	3	3	3	3	1.32228e-06	1.31949e-06	1.30953e-06	1.31925e-06	1.31066e-06	1.29136e-06	7.03653e-06
12	109587147	109587321	175	+							479328	73	0	0	0	0	0	1	13	6	2	9	3	3	3	8	5	5	9	6	0	1	21	15	16	20	0	1	3	3	3	3	1.32228e-06	1.31949e-06	1.30953e-06	1.31925e-06	1.31066e-06	2.58271e-06	1.23139e-05
12	109589772	109589862	91	+							479357	35	0	0	0	0	0	0	7	3	1	4	2	1	6	2	2	4	1	2	0	0	11	7	10	7	0	0	3	3	3	3	1.32228e-06	1.31949e-06	1.30953e-06	1.31925e-06	1.31066e-06	1.29136e-06	7.03653e-06
12	109593331	109593575	245	+							479397	144	0	1	1	0	1	0	15	14	16	6	15	14	15	11	9	13	5	8	2	1	45	35	35	26	2	1	3	3	3	3	1.32228e-06	2.63899e-06	2.61905e-06	1.31925e-06	2.62133e-06	1.29136e-06	1.40731e-05
12	109593992	109594060	69	+							479405	142	0	2	1	1	1	1	22	10	9	7	8	5	17	13	8	10	15	12	3	3	41	20	38	37	2	3	3	3	3	3	1.32228e-06	3.95848e-06	2.61905e-06	2.6385e-06	2.62133e-06	2.58271e-06	2.023e-05
12	109599679	109599713	35	+							479434	90	0	0	1	0	0	1	7	12	7	5	3	3	11	9	5	6	9	11	1	1	26	11	25	26	1	1	3	3	3	3	1.32228e-06	1.31949e-06	2.61905e-06	1.31925e-06	1.31066e-06	2.58271e-06	7.03653e-06
12	109599949	109600021	73	+							479435	64	0	0	0	0	0	0	6	5	2	3	4	5	5	12	4	6	5	7	0	0	13	12	21	18	0	0	3	3	3	3	1.32228e-06	1.31949e-06	1.30953e-06	1.31925e-06	1.31066e-06	1.29136e-06	6.15696e-06
12	109614309	109614358	50	+	Rian			YES			479563	42	1	0	0	0	0	0	8	6	1	1	1	2	6	3	7	3	1	2	1	0	15	4	16	6	1	0	3	3	3	3	2.64457e-06	1.31949e-06	1.30953e-06	1.31925e-06	1.31066e-06	1.29136e-06	7.9161e-06
12	109617027	109617121	95	+	Rian			YES	YES		479585	50	0	1	0	0	0	0	10	7	2	2	4	2	7	5	3	2	2	3	1	0	19	8	15	7	1	0	3	3	3	3	1.32228e-06	2.63899e-06	1.30953e-06	1.31925e-06	1.31066e-06	1.29136e-06	9.67523e-06
12	109643396	109643444	49	+	Rian			YES	YES		479743	144	0	1	0	1	1	2	29	16	11	2	8	6	17	19	11	3	8	9	1	4	56	16	47	20	1	3	3	3	3	3	1.32228e-06	2.63899e-06	1.30953e-06	2.6385e-06	2.62133e-06	3.87407e-06	2.6387e-05
12	109643788	109643826	39	+	Rian,Gm23600			YES	YES		479750	29	0	0	1	0	0	0	6	3	2	0	1	1	5	2	5	2	1	0	1	0	11	2	12	3	1	0	3	2	3	2	1.32228e-06	1.31949e-06	2.61905e-06	1.31925e-06	1.31066e-06	1.29136e-06	6.15696e-06
12	109646103	109646230	128	+	Rian,Gm24895			YES	YES		479770	33	0	0	0	0	1	0	4	3	5	2	2	1	4	1	2	2	1	5	0	1	12	5	7	8	0	1	3	3	3	3	1.32228e-06	1.31949e-06	1.30953e-06	1.31925e-06	2.62133e-06	1.29136e-06	4.39783e-06
12	109646595	109646640	46	+	Rian			YES	YES		479778	89	0	0	1	0	0	0	12	8	7	5	12	8	7	6	4	5	5	9	1	0	27	25	17	19	1	0	3	3	3	3	1.32228e-06	1.31949e-06	2.61905e-06	1.31925e-06	1.31066e-06	1.29136e-06	1.14344e-05
12	109649972	109650021	50	+	Rian			YES	YES		479798	80	0	0	0	2	1	0	10	5	4	2	8	5	11	4	8	6	6	8	0	3	19	15	23	20	0	2	3	3	3	3	1.32228e-06	1.31949e-06	1.30953e-06	3.95775e-06	2.62133e-06	1.29136e-06	9.67523e-06
12	109650636	109650751	116	+	Rian			YES	YES		479807	83	1	1	1	2	3	3	13	2	5	11	7	4	7	3	4	5	8	3	3	8	20	22	14	16	3	3	3	3	3	3	2.64457e-06	2.63899e-06	2.61905e-06	3.95775e-06	5.24266e-06	5.16543e-06	1.23139e-05
12	109676926	109676973	48	+	Gm37899,B830012L14Rik				YES		479940	811	6	2	4	4	8	8	86	57	60	49	62	53	82	63	84	59	54	70	12	20	203	164	229	183	3	3	3	3	3	3	9.25599e-06	3.95848e-06	6.54763e-06	6.59625e-06	1.1796e-05	1.16222e-05	7.65223e-05
12	109683266	109683328	63	+	B830012L14Rik			YES			479973	26	0	0	0	1	0	0	5	4	2	2	0	1	4	4	1	1	1	0	0	1	11	3	9	2	0	1	3	2	3	2	1.32228e-06	1.31949e-06	1.30953e-06	2.6385e-06	1.31066e-06	1.29136e-06	5.2774e-06
12	109683424	109683506	83	+	B830012L14Rik			YES	YES		479976	49	0	1	0	1	0	1	6	6	9	2	3	2	4	4	3	4	2	1	1	2	21	7	11	7	1	2	3	3	3	3	1.32228e-06	2.63899e-06	1.30953e-06	2.6385e-06	1.31066e-06	2.58271e-06	6.15696e-06
12	109713850	109713895	46	+	B830012L14Rik			YES			480152	104	0	0	0	1	1	0	7	12	10	7	11	3	18	9	5	12	4	4	0	2	29	21	32	20	0	2	3	3	3	3	1.32228e-06	1.31949e-06	1.30953e-06	2.6385e-06	2.62133e-06	1.29136e-06	7.03653e-06
12	109714799	109714863	65	+							480161	57	0	0	0	0	0	0	8	7	7	4	5	3	4	8	3	3	2	3	0	0	22	12	15	8	0	0	3	3	3	3	1.32228e-06	1.31949e-06	1.30953e-06	1.31925e-06	1.31066e-06	1.29136e-06	7.9161e-06
12	109716910	109716949	40	+							480189	24	0	0	0	0	0	0	6	1	1	1	0	4	2	0	4	2	2	1	0	0	8	5	6	5	0	0	3	2	2	3	1.32228e-06	1.31949e-06	1.30953e-06	1.31925e-06	1.31066e-06	1.29136e-06	6.15696e-06
12	109717477	109717560	84	+							480198	41	0	0	0	1	0	0	5	0	3	1	6	1	5	3	3	2	4	7	0	1	8	8	11	13	0	1	2	3	3	3	1.32228e-06	1.31949e-06	1.30953e-06	2.6385e-06	1.31066e-06	1.29136e-06	5.2774e-06
12	109718280	109718368	89	+							480207	44	0	0	0	1	0	0	7	1	1	1	3	2	8	5	3	5	5	2	0	1	9	6	16	12	0	1	3	3	3	3	1.32228e-06	1.31949e-06	1.30953e-06	2.6385e-06	1.31066e-06	1.29136e-06	7.03653e-06
12	109719926	109719963	38	+							480230	36	1	0	0	0	0	0	3	2	4	3	1	2	3	1	4	4	3	5	1	0	9	6	8	12	1	0	3	3	3	3	2.64457e-06	1.31949e-06	1.30953e-06	1.31925e-06	1.31066e-06	1.29136e-06	3.51827e-06
12	109720003	109720042	40	+	Mir667				YES		480231	42	0	0	0	0	0	1	14	6	3	2	3	0	2	3	2	2	2	2	0	1	23	5	7	6	0	1	3	2	3	3	1.32228e-06	1.31949e-06	1.30953e-06	1.31925e-06	1.31066e-06	2.58271e-06	1.31935e-05
12	109720094	109720186	93	+	Mir667				YES		480233	27	0	0	0	0	0	1	7	2	0	3	3	1	2	2	2	1	0	3	0	1	9	7	6	4	0	1	2	3	3	2	1.32228e-06	1.31949e-06	1.30953e-06	1.31925e-06	1.31066e-06	2.58271e-06	7.03653e-06
12	109722544	109722669	126	+							480261	52	0	0	0	1	0	0	8	7	1	0	2	5	12	7	1	2	2	4	0	1	16	7	20	8	0	1	3	2	3	3	1.32228e-06	1.31949e-06	1.30953e-06	2.6385e-06	1.31066e-06	1.29136e-06	7.9161e-06
12	109723135	109723251	117	+	Mir654				YES		480270	558	4	2	6	0	4	4	63	53	50	24	53	29	36	45	59	56	37	33	12	8	166	106	140	126	3	2	3	3	3	3	6.61142e-06	3.95848e-06	9.16668e-06	1.31925e-06	6.55332e-06	6.45679e-06	5.62922e-05
12	109723257	109723343	87	+	Mir654				YES		480271	262	2	3	4	0	5	3	45	17	20	8	16	10	32	28	19	20	22	8	9	8	82	34	79	50	3	2	3	3	3	3	3.96685e-06	5.27797e-06	6.54763e-06	1.31925e-06	7.86398e-06	5.16543e-06	4.046e-05
12	109723895	109724009	115	+							480279	62	0	0	1	0	1	0	9	2	5	4	1	6	9	5	6	6	5	2	1	1	16	11	20	13	1	1	3	3	3	3	1.32228e-06	1.31949e-06	2.61905e-06	1.31925e-06	2.62133e-06	1.29136e-06	8.79566e-06
12	109725142	109725238	97	+							480296	69	0	0	1	0	1	1	7	6	4	7	1	7	6	4	5	12	4	3	1	2	17	15	15	19	1	2	3	3	3	3	1.32228e-06	1.31949e-06	2.61905e-06	1.31925e-06	2.62133e-06	2.58271e-06	7.03653e-06
12	109730306	109730454	149	+	Mirg				YES		480350	20	0	0	0	0	0	0	1	2	3	2	2	1	3	4	1	1	0	0	0	0	6	5	8	1	0	0	3	3	3	1	1.32228e-06	1.31949e-06	1.30953e-06	1.31925e-06	1.31066e-06	1.29136e-06	1.75913e-06
12	109730610	109730673	64	+	Mirg				YES		480353	42	0	0	1	0	1	0	4	3	3	3	3	2	5	6	3	3	4	1	1	1	10	8	14	8	1	1	3	3	3	3	1.32228e-06	1.31949e-06	2.61905e-06	1.31925e-06	2.62133e-06	1.29136e-06	4.39783e-06
12	109730874	109730945	72	+	Mirg			YES	YES		480359	40	0	0	0	0	1	0	1	4	3	7	4	4	2	2	3	3	2	4	0	1	8	15	7	9	0	1	3	3	3	3	1.32228e-06	1.31949e-06	1.30953e-06	1.31925e-06	2.62133e-06	1.29136e-06	1.75913e-06
12	109730961	109731050	90	+	Mirg			YES	YES		480360	46	0	0	0	1	0	0	5	8	3	4	4	4	2	4	1	6	3	1	0	1	16	12	7	10	0	1	3	3	3	3	1.32228e-06	1.31949e-06	1.30953e-06	2.6385e-06	1.31066e-06	1.29136e-06	5.2774e-06
12	109733351	109733396	46	+	Mirg			YES	YES		480390	42	0	0	0	0	0	0	1	6	8	0	4	2	4	8	1	6	2	0	0	0	15	6	13	8	0	0	3	2	3	2	1.32228e-06	1.31949e-06	1.30953e-06	1.31925e-06	1.31066e-06	1.29136e-06	1.75913e-06
12	109733677	109733805	129	+	Mirg,Mir382			YES	YES		480395	252	0	0	2	0	2	1	47	22	18	14	13	8	29	31	23	17	10	15	2	3	87	35	83	42	1	2	3	3	3	3	1.32228e-06	1.31949e-06	3.92858e-06	1.31925e-06	3.93199e-06	2.58271e-06	4.22192e-05
12	109735390	109735438	49	+	Mirg			YES			480418	44	0	0	0	0	0	0	3	5	4	0	2	5	7	4	4	1	4	5	0	0	12	7	15	10	0	0	3	2	3	3	1.32228e-06	1.31949e-06	1.30953e-06	1.31925e-06	1.31066e-06	1.29136e-06	3.51827e-06
12	109735599	109735695	97	+	Mirg,Mir453			YES	YES		480420	63	0	0	0	0	1	0	4	7	8	1	6	0	7	6	10	8	4	1	0	1	19	7	23	13	0	1	3	2	3	3	1.32228e-06	1.31949e-06	1.30953e-06	1.31925e-06	2.62133e-06	1.29136e-06	4.39783e-06
12	109739535	109739659	125	+	Mirg			YES	YES		480453	88	1	0	1	1	0	0	8	8	9	4	6	5	8	8	4	5	10	10	2	1	25	15	20	25	2	1	3	3	3	3	2.64457e-06	1.31949e-06	2.61905e-06	2.6385e-06	1.31066e-06	1.29136e-06	7.9161e-06
12	109739772	109739837	66	+	Mirg			YES	YES		480456	87	0	2	0	0	0	3	19	4	5	1	5	5	10	12	7	4	4	6	2	3	28	11	29	14	1	1	3	3	3	3	1.32228e-06	3.95848e-06	1.30953e-06	1.31925e-06	1.31066e-06	5.16543e-06	1.75913e-05
12	109740071	109740127	57	+	Mirg			YES	YES		480461	73	0	0	0	1	0	2	13	7	6	4	6	7	11	6	3	2	2	3	0	3	26	17	20	7	0	2	3	3	3	3	1.32228e-06	1.31949e-06	1.30953e-06	2.6385e-06	1.31066e-06	3.87407e-06	1.23139e-05
12	109742345	109742449	105	+	Mirg,Mir541			YES	YES		480493	131	0	1	0	0	0	2	19	14	8	7	10	5	9	11	9	13	8	15	1	2	41	22	29	36	1	1	3	3	3	3	1.32228e-06	2.63899e-06	1.30953e-06	1.31925e-06	1.31066e-06	3.87407e-06	1.75913e-05
12	109743195	109743336	142	+	Mirg,Mir409,Mir412			YES	YES		480506	44	0	1	0	0	0	0	7	4	2	3	5	1	4	3	2	4	4	4	1	0	13	9	9	12	1	0	3	3	3	3	1.32228e-06	2.63899e-06	1.30953e-06	1.31925e-06	1.31066e-06	1.29136e-06	7.03653e-06
12	109743415	109743445	31	+	Mirg,Mir369			YES	YES		480508	75	0	0	0	0	1	3	6	8	1	7	5	6	6	6	5	2	13	6	0	4	15	18	17	21	0	2	3	3	3	3	1.32228e-06	1.31949e-06	1.30953e-06	1.31925e-06	2.62133e-06	5.16543e-06	6.15696e-06
12	109743464	109743555	92	+	Mirg,Mir369			YES	YES		480509	49	0	1	0	0	0	0	5	3	4	3	6	4	7	5	4	3	2	2	1	0	12	13	16	7	1	0	3	3	3	3	1.32228e-06	2.63899e-06	1.30953e-06	1.31925e-06	1.31066e-06	1.29136e-06	5.2774e-06
12	109743560	109743629	70	+	Mirg			YES			480510	46	0	0	0	0	0	0	10	4	3	1	4	4	2	6	1	4	5	2	0	0	17	9	9	11	0	0	3	3	3	3	1.32228e-06	1.31949e-06	1.30953e-06	1.31925e-06	1.31066e-06	1.29136e-06	9.67523e-06
12	109743892	109743968	77	+	Mirg			YES			480514	19	0	0	0	0	0	0	3	3	2	0	1	1	4	3	0	2	0	0	0	0	8	2	7	2	0	0	3	2	2	1	1.32228e-06	1.31949e-06	1.30953e-06	1.31925e-06	1.31066e-06	1.29136e-06	3.51827e-06
12	109748009	109748072	64	+	Mirg			YES	YES		480547	23	0	0	0	0	0	0	2	2	2	1	3	0	2	5	1	4	1	0	0	0	6	4	8	5	0	0	3	2	3	2	1.32228e-06	1.31949e-06	1.30953e-06	1.31925e-06	1.31066e-06	1.29136e-06	2.6387e-06
12	110568108	110568131	24	+	Ppp2r5c			YES	YES		481555	18	0	0	0	0	0	0	4	1	2	0	0	0	2	4	1	2	1	1	0	0	7	0	7	4	0	0	3	0	3	3	1.32228e-06	1.31949e-06	1.30953e-06	1.31925e-06	1.31066e-06	1.29136e-06	4.39783e-06
12	110630347	110630427	81	+	Dync1h1			YES			481791	43	0	0	0	0	0	0	3	6	3	1	3	0	5	9	2	3	4	4	0	0	12	4	16	11	0	0	3	2	3	3	1.32228e-06	1.31949e-06	1.30953e-06	1.31925e-06	1.31066e-06	1.29136e-06	3.51827e-06
12	110637424	110637453	30	+	Dync1h1			YES			481863	75	0	0	0	0	1	1	10	8	4	4	2	6	7	8	5	8	10	1	0	2	22	12	20	19	0	2	3	3	3	3	1.32228e-06	1.31949e-06	1.30953e-06	1.31925e-06	2.62133e-06	2.58271e-06	9.67523e-06
12	110641274	110641342	69	+	Dync1h1			YES	YES		481888	28	0	0	0	0	0	1	3	2	1	0	3	2	4	3	1	4	1	3	0	1	6	5	8	8	0	1	3	2	3	3	1.32228e-06	1.31949e-06	1.30953e-06	1.31925e-06	1.31066e-06	2.58271e-06	3.51827e-06
12	110649678	110649732	55	+	Dync1h1			YES			481930	23	0	0	0	0	0	0	5	0	1	1	3	0	3	1	2	1	3	3	0	0	6	4	6	7	0	0	2	2	3	3	1.32228e-06	1.31949e-06	1.30953e-06	1.31925e-06	1.31066e-06	1.29136e-06	5.2774e-06
12	110654624	110654679	56	+	Dync1h1			YES			481965	21	0	0	0	0	0	1	0	4	2	1	1	1	3	5	2	0	1	0	0	1	6	3	10	1	0	1	2	3	3	1	1.32228e-06	1.31949e-06	1.30953e-06	1.31925e-06	1.31066e-06	2.58271e-06	8.79566e-07
12	110658954	110659042	89	+	Dync1h1			YES	YES	YES	482002	60	0	0	0	0	0	1	4	4	3	3	5	7	9	6	3	6	4	5	0	1	11	15	18	15	0	1	3	3	3	3	1.32228e-06	1.31949e-06	1.30953e-06	1.31925e-06	1.31066e-06	2.58271e-06	4.39783e-06
12	110660693	110660785	93	+	Dync1h1			YES	YES		482015	40	0	0	0	0	0	0	4	6	1	2	5	2	3	5	8	3	1	0	0	0	11	9	16	4	0	0	3	3	3	2	1.32228e-06	1.31949e-06	1.30953e-06	1.31925e-06	1.31066e-06	1.29136e-06	4.39783e-06
12	110664987	110665047	61	+	Dync1h1			YES			482075	63	0	0	1	0	0	0	12	3	1	4	6	5	6	3	3	5	10	4	1	0	16	15	12	19	1	0	3	3	3	3	1.32228e-06	1.31949e-06	2.61905e-06	1.31925e-06	1.31066e-06	1.29136e-06	1.14344e-05
12	110968977	110969089	113	+	Tecpr2	YES					482669	26	0	0	0	0	0	0	3	4	2	2	3	2	1	3	2	2	1	1	0	0	9	7	6	4	0	0	3	3	3	3	1.32228e-06	1.31949e-06	1.30953e-06	1.31925e-06	1.31066e-06	1.29136e-06	3.51827e-06
12	111284081	111284101	21	+							483299	37	0	0	1	0	0	0	3	2	8	0	1	1	5	9	3	1	1	2	1	0	13	2	17	4	1	0	3	2	3	3	1.32228e-06	1.31949e-06	2.61905e-06	1.31925e-06	1.31066e-06	1.29136e-06	3.51827e-06
12	111309766	111309784	19	+							483329	114	1	0	0	1	0	0	18	10	7	4	7	4	11	12	9	9	9	12	1	1	35	15	32	30	1	1	3	3	3	3	2.64457e-06	1.31949e-06	1.30953e-06	2.6385e-06	1.31066e-06	1.29136e-06	1.67118e-05
12	111538291	111538353	63	+	Eif5		YES	YES	YES		483607	29	0	0	0	0	0	1	6	2	1	0	1	2	3	3	0	2	3	5	0	1	9	3	6	10	0	1	3	2	2	3	1.32228e-06	1.31949e-06	1.30953e-06	1.31925e-06	1.31066e-06	2.58271e-06	6.15696e-06
12	111539207	111539249	43	+	Eif5		YES	YES	YES		483620	48	0	0	0	0	0	1	2	4	5	4	6	1	2	5	5	1	5	7	0	1	11	11	12	13	0	1	3	3	3	3	1.32228e-06	1.31949e-06	1.30953e-06	1.31925e-06	1.31066e-06	2.58271e-06	2.6387e-06
12	111540935	111541073	139	+	Eif5,Snora28			YES	YES		483634	84	0	0	2	3	1	5	5	3	9	12	9	9	7	1	3	4	3	8	2	9	17	30	11	15	1	3	3	3	3	3	1.32228e-06	1.31949e-06	3.92858e-06	5.277e-06	2.62133e-06	7.74814e-06	5.2774e-06
12	111647778	111647844	67	+	Mark3			YES			483867	35	0	0	0	0	0	0	5	2	2	2	3	3	7	2	3	3	2	1	0	0	9	8	12	6	0	0	3	3	3	3	1.32228e-06	1.31949e-06	1.30953e-06	1.31925e-06	1.31066e-06	1.29136e-06	5.2774e-06
12	111652226	111652247	22	+	Mark3			YES			483877	66	0	0	2	0	1	0	8	5	7	1	2	5	6	7	11	3	4	4	2	1	20	8	24	11	1	1	3	3	3	3	1.32228e-06	1.31949e-06	3.92858e-06	1.31925e-06	2.62133e-06	1.29136e-06	7.9161e-06
12	111657778	111657803	26	+							483899	19	0	0	0	0	0	0	3	3	1	2	1	1	4	2	0	0	1	1	0	0	7	4	6	2	0	0	3	3	2	2	1.32228e-06	1.31949e-06	1.30953e-06	1.31925e-06	1.31066e-06	1.29136e-06	3.51827e-06
12	111762895	111762927	33	+	Klc1			YES			484082	32	0	0	0	0	0	0	1	3	3	2	2	1	3	4	3	3	5	2	0	0	7	5	10	10	0	0	3	3	3	3	1.32228e-06	1.31949e-06	1.30953e-06	1.31925e-06	1.31066e-06	1.29136e-06	1.75913e-06
12	111774268	111774329	62	+	Klc1			YES			484118	69	0	0	0	0	0	1	13	2	5	4	3	2	7	9	6	3	8	6	0	1	20	9	22	17	0	1	3	3	3	3	1.32228e-06	1.31949e-06	1.30953e-06	1.31925e-06	1.31066e-06	2.58271e-06	1.23139e-05
12	111781463	111781522	60	+	Klc1			YES			484169	34	0	0	0	0	1	0	2	5	2	1	3	5	1	3	3	2	4	2	0	1	9	9	7	8	0	1	3	3	3	3	1.32228e-06	1.31949e-06	1.30953e-06	1.31925e-06	2.62133e-06	1.29136e-06	2.6387e-06
12	111781823	111781894	72	+	Klc1			YES	YES	YES	484174	260	1	1	0	0	0	3	30	23	18	19	19	13	23	27	15	35	19	14	2	3	71	51	65	68	2	1	3	3	3	3	2.64457e-06	2.63899e-06	1.30953e-06	1.31925e-06	1.31066e-06	5.16543e-06	2.72666e-05
12	111794322	111794433	112	+	Klc1	YES					484276	36	0	0	1	0	0	0	4	2	5	1	0	2	5	6	4	2	2	2	1	0	11	3	15	6	1	0	3	2	3	3	1.32228e-06	1.31949e-06	2.61905e-06	1.31925e-06	1.31066e-06	1.29136e-06	4.39783e-06
12	112603900	112603963	64	+	Inf2			YES			485381	47	0	0	0	1	0	0	7	5	4	3	2	3	3	3	7	4	2	3	0	1	16	8	13	9	0	1	3	3	3	3	1.32228e-06	1.31949e-06	1.30953e-06	2.6385e-06	1.31066e-06	1.29136e-06	7.03653e-06
12	112607258	112607343	86	+	Inf2			YES			485420	19	0	0	0	0	0	0	6	1	1	0	0	0	4	2	2	0	0	3	0	0	8	0	8	3	0	0	3	0	3	1	1.32228e-06	1.31949e-06	1.30953e-06	1.31925e-06	1.31066e-06	1.29136e-06	6.15696e-06
12	112608400	112608458	59	+	Inf2			YES			485433	26	0	0	0	0	0	0	5	2	2	2	1	0	9	1	2	0	1	1	0	0	9	3	12	2	0	0	3	2	3	2	1.32228e-06	1.31949e-06	1.30953e-06	1.31925e-06	1.31066e-06	1.29136e-06	5.2774e-06
12	112608773	112608815	43	+	Inf2			YES			485438	15	0	0	0	0	0	0	1	4	1	0	0	1	3	1	2	1	0	1	0	0	6	1	6	2	0	0	3	1	3	2	1.32228e-06	1.31949e-06	1.30953e-06	1.31925e-06	1.31066e-06	1.29136e-06	1.75913e-06
12	112614359	112614386	28	+	Inf2			YES			485501	27	0	0	0	0	0	0	7	3	2	2	0	1	2	1	6	1	1	1	0	0	12	3	9	3	0	0	3	2	3	3	1.32228e-06	1.31949e-06	1.30953e-06	1.31925e-06	1.31066e-06	1.29136e-06	7.03653e-06
12	112614792	112614833	42	+	Inf2			YES			485507	37	0	0	0	0	0	0	6	10	2	1	0	0	7	3	5	2	0	1	0	0	18	1	15	3	0	0	3	1	3	2	1.32228e-06	1.31949e-06	1.30953e-06	1.31925e-06	1.31066e-06	1.29136e-06	6.15696e-06
12	112735048	112735119	72	+	Cep170b			YES			485809	108	0	0	1	1	1	0	18	9	7	9	3	6	8	7	8	13	14	3	1	2	34	18	23	30	1	2	3	3	3	3	1.32228e-06	1.31949e-06	2.61905e-06	2.6385e-06	2.62133e-06	1.29136e-06	1.67118e-05
12	112747298	112747332	35	+							485946	25	0	0	0	0	0	0	7	1	1	0	1	0	8	1	2	3	1	0	0	0	9	1	11	4	0	0	3	1	3	2	1.32228e-06	1.31949e-06	1.30953e-06	1.31925e-06	1.31066e-06	1.29136e-06	7.03653e-06
12	113050008	113050065	58	+	Pacs2			YES			486396	20	0	0	0	0	0	0	7	1	0	1	0	0	3	2	3	0	1	2	0	0	8	1	8	3	0	0	2	1	3	2	1.32228e-06	1.31949e-06	1.30953e-06	1.31925e-06	1.31066e-06	1.29136e-06	7.03653e-06
12	113050784	113050836	53	+	Pacs2			YES			486407	31	0	0	0	1	0	0	4	5	1	1	3	1	3	2	1	4	2	3	0	1	10	5	6	9	0	1	3	3	3	3	1.32228e-06	1.31949e-06	1.30953e-06	2.6385e-06	1.31066e-06	1.29136e-06	4.39783e-06
12	113060925	113061000	76	+	Pacs2			YES			486478	32	0	0	0	0	0	0	2	3	3	1	4	4	3	5	2	1	4	0	0	0	8	9	10	5	0	0	3	3	3	2	1.32228e-06	1.31949e-06	1.30953e-06	1.31925e-06	1.31066e-06	1.29136e-06	2.6387e-06
12	113061722	113061812	91	+	Pacs2			YES	YES	YES	486486	29	0	0	0	0	0	0	4	4	3	0	1	3	1	3	3	4	2	1	0	0	11	4	7	7	0	0	3	2	3	3	1.32228e-06	1.31949e-06	1.30953e-06	1.31925e-06	1.31066e-06	1.29136e-06	4.39783e-06
12	113070493	113070616	124	+	Pacs2			YES			486571	71	0	0	1	0	1	1	7	6	11	2	4	4	8	5	8	7	3	3	1	2	24	10	21	13	1	2	3	3	3	3	1.32228e-06	1.31949e-06	2.61905e-06	1.31925e-06	2.62133e-06	2.58271e-06	7.03653e-06
12	113120126	113120164	39	+	Mta1			YES			486712	19	0	0	0	0	0	0	2	2	3	1	1	0	1	4	1	1	2	1	0	0	7	2	6	4	0	0	3	2	3	3	1.32228e-06	1.31949e-06	1.30953e-06	1.31925e-06	1.31066e-06	1.29136e-06	2.6387e-06
12	113224741	113224759	19	+							487011	59	0	0	0	0	0	1	7	3	6	4	7	2	4	5	11	2	1	6	0	1	16	13	20	9	0	1	3	3	3	3	1.32228e-06	1.31949e-06	1.30953e-06	1.31925e-06	1.31066e-06	2.58271e-06	7.03653e-06
12	116363786	116363815	30	+	Esyt2			YES			488622	93	0	0	2	1	1	1	15	6	9	5	6	8	8	9	7	3	6	6	2	3	30	19	24	15	1	3	3	3	3	3	1.32228e-06	1.31949e-06	3.92858e-06	2.6385e-06	2.62133e-06	2.58271e-06	1.40731e-05
12	116366003	116366024	22	+	Esyt2			YES			488636	23	0	0	0	0	0	0	2	5	4	0	1	2	1	3	3	0	0	2	0	0	11	3	7	2	0	0	3	2	3	1	1.32228e-06	1.31949e-06	1.30953e-06	1.31925e-06	1.31066e-06	1.29136e-06	2.6387e-06
12	117027966	117027985	20	+	Ptprn2			YES			489603	158	0	1	1	0	2	1	12	13	19	11	8	14	10	9	17	13	14	13	2	3	44	33	36	40	2	2	3	3	3	3	1.32228e-06	2.63899e-06	2.61905e-06	1.31925e-06	3.93199e-06	2.58271e-06	1.14344e-05
12	117247533	117247608	76	+	Ptprn2			YES			490059	62	0	0	0	0	0	0	8	4	6	3	3	4	11	8	5	4	1	5	0	0	18	10	24	10	0	0	3	3	3	3	1.32228e-06	1.31949e-06	1.30953e-06	1.31925e-06	1.31066e-06	1.29136e-06	7.9161e-06
12	117250858	117250894	37	+	Ptprn2,Mir153			YES	YES		490080	30	0	0	0	0	1	0	5	1	0	2	2	2	3	2	1	3	3	5	0	1	6	6	6	11	0	1	2	3	3	3	1.32228e-06	1.31949e-06	1.30953e-06	1.31925e-06	2.62133e-06	1.29136e-06	5.2774e-06
12	117255446	117255503	58	+	Ptprn2	YES					490116	108	1	0	0	0	3	0	14	8	12	6	3	8	8	15	9	10	2	9	1	3	34	17	32	21	1	1	3	3	3	3	2.64457e-06	1.31949e-06	1.30953e-06	1.31925e-06	5.24266e-06	1.29136e-06	1.31935e-05
12	117435727	117435745	19	+							490312	26	0	0	0	0	0	0	2	2	2	0	3	3	3	3	0	4	3	1	0	0	6	6	6	8	0	0	3	2	2	3	1.32228e-06	1.31949e-06	1.30953e-06	1.31925e-06	1.31066e-06	1.29136e-06	2.6387e-06
12	117709510	117709554	45	+	Rapgef5			YES			490583	32	0	0	0	0	0	0	3	0	3	1	2	3	4	1	3	3	4	5	0	0	6	6	8	12	0	0	2	3	3	3	1.32228e-06	1.31949e-06	1.30953e-06	1.31925e-06	1.31066e-06	1.29136e-06	3.51827e-06
12	117927748	117927775	28	+							490859	58	0	0	0	0	0	0	7	4	2	4	5	6	9	4	5	2	4	6	0	0	13	15	18	12	0	0	3	3	3	3	1.32228e-06	1.31949e-06	1.30953e-06	1.31925e-06	1.31066e-06	1.29136e-06	7.03653e-06
12	118069760	118069791	32	+							490960	25	0	0	0	0	0	0	4	2	2	0	3	2	3	1	2	3	1	2	0	0	8	5	6	6	0	0	3	2	3	3	1.32228e-06	1.31949e-06	1.30953e-06	1.31925e-06	1.31066e-06	1.29136e-06	4.39783e-06
12	118600611	118600630	20	+							491281	27	0	0	0	0	0	0	1	3	3	3	1	3	3	3	3	1	1	2	0	0	7	7	9	4	0	0	3	3	3	3	1.32228e-06	1.31949e-06	1.30953e-06	1.31925e-06	1.31066e-06	1.29136e-06	1.75913e-06
12	118669123	118669159	37	+							491334	151	2	2	0	3	2	1	16	8	5	12	7	9	8	22	9	10	21	14	4	6	29	28	39	45	2	3	3	3	3	3	3.96685e-06	3.95848e-06	1.30953e-06	5.277e-06	3.93199e-06	2.58271e-06	1.49526e-05
12	119722517	119722543	27	+							491885	34	0	0	0	0	0	0	6	2	1	2	4	2	2	4	4	1	2	4	0	0	9	8	10	7	0	0	3	3	3	3	1.32228e-06	1.31949e-06	1.30953e-06	1.31925e-06	1.31066e-06	1.29136e-06	6.15696e-06
13	3328457	3328482	26	+							492146	32	0	0	0	1	1	0	5	2	2	1	1	0	2	4	1	4	3	5	0	2	9	2	7	12	0	2	3	2	3	3	1.32228e-06	1.31949e-06	1.30953e-06	2.6385e-06	2.62133e-06	1.29136e-06	5.2774e-06
13	4865167	4865198	32	+							493114	48	0	0	0	0	0	1	5	3	6	1	2	3	7	8	2	6	3	1	0	1	14	6	17	10	0	1	3	3	3	3	1.32228e-06	1.31949e-06	1.30953e-06	1.31925e-06	1.31066e-06	2.58271e-06	5.2774e-06
13	4929893	4929912	20	+							493149	15	0	0	0	0	0	0	3	1	3	0	0	0	1	4	2	0	0	1	0	0	7	0	7	1	0	0	3	0	3	1	1.32228e-06	1.31949e-06	1.30953e-06	1.31925e-06	1.31066e-06	1.29136e-06	3.51827e-06
13	5211021	5211038	18	+							493269	74	0	0	0	0	1	0	9	5	4	11	3	6	9	6	7	7	2	4	0	1	18	20	22	13	0	1	3	3	3	3	1.32228e-06	1.31949e-06	1.30953e-06	1.31925e-06	2.62133e-06	1.29136e-06	8.79566e-06
13	5355680	5355697	18	+							493341	57	0	0	0	0	0	2	10	6	8	4	6	3	2	7	4	1	1	3	0	2	24	13	13	5	0	1	3	3	3	3	1.32228e-06	1.31949e-06	1.30953e-06	1.31925e-06	1.31066e-06	3.87407e-06	9.67523e-06
13	6660019	6660039	21	+							494156	45	0	0	0	0	0	0	8	2	2	6	2	6	2	8	3	3	1	2	0	0	12	14	13	6	0	0	3	3	3	3	1.32228e-06	1.31949e-06	1.30953e-06	1.31925e-06	1.31066e-06	1.29136e-06	7.9161e-06
13	7995311	7995336	26	+							494767	16	0	0	0	0	0	0	2	2	2	0	1	0	2	3	1	1	2	0	0	0	6	1	6	3	0	0	3	1	3	2	1.32228e-06	1.31949e-06	1.30953e-06	1.31925e-06	1.31066e-06	1.29136e-06	2.6387e-06
13	8291513	8291542	30	+	Adarb2			YES			495021	28	0	0	0	0	0	0	3	4	2	1	2	3	3	5	3	1	0	1	0	0	9	6	11	2	0	0	3	3	3	2	1.32228e-06	1.31949e-06	1.30953e-06	1.31925e-06	1.31066e-06	1.29136e-06	3.51827e-06
13	9138588	9138625	38	+	Larp4b			YES			495795	147	1	1	2	1	1	1	28	25	14	10	9	2	16	19	5	2	5	5	4	3	67	21	40	12	3	3	3	3	3	3	2.64457e-06	2.63899e-06	3.92858e-06	2.6385e-06	2.62133e-06	2.58271e-06	2.55074e-05
13	9376721	9376740	20	+	Dip2c			YES			496244	26	0	0	0	0	0	0	1	3	3	0	2	0	1	5	0	1	5	5	0	0	7	2	6	11	0	0	3	1	2	3	1.32228e-06	1.31949e-06	1.30953e-06	1.31925e-06	1.31066e-06	1.29136e-06	1.75913e-06
13	11183119	11183145	27	+							497503	120	1	0	0	0	0	1	20	16	5	10	11	13	7	10	4	11	6	5	1	1	41	34	21	22	1	1	3	3	3	3	2.64457e-06	1.31949e-06	1.30953e-06	1.31925e-06	1.31066e-06	2.58271e-06	1.84709e-05
13	11604201	11604220	20	+							497764	22	0	0	0	0	0	0	2	3	2	1	1	1	1	3	2	4	2	0	0	0	7	3	6	6	0	0	3	3	3	2	1.32228e-06	1.31949e-06	1.30953e-06	1.31925e-06	1.31066e-06	1.29136e-06	2.6387e-06
13	11776444	11776462	19	+							497863	28	0	0	0	0	0	0	4	4	3	0	2	3	2	3	3	2	1	1	0	0	11	5	8	4	0	0	3	2	3	3	1.32228e-06	1.31949e-06	1.30953e-06	1.31925e-06	1.31066e-06	1.29136e-06	4.39783e-06
13	12157388	12157406	19	+							498143	59	0	0	0	0	0	1	7	4	4	5	4	6	8	6	5	3	4	2	0	1	15	15	19	9	0	1	3	3	3	3	1.32228e-06	1.31949e-06	1.30953e-06	1.31925e-06	1.31066e-06	2.58271e-06	7.03653e-06
13	13698554	13698616	63	+	Lyst			YES			499379	63	0	1	1	1	1	1	16	6	6	0	0	0	8	17	1	0	3	1	2	3	28	0	26	4	2	3	3	0	3	2	1.32228e-06	2.63899e-06	2.61905e-06	2.6385e-06	2.62133e-06	2.58271e-06	1.49526e-05
13	13775367	13775392	26	+	Lyst			YES			499494	31	0	0	0	0	0	0	6	3	2	0	1	2	3	3	4	1	4	2	0	0	11	3	10	7	0	0	3	2	3	3	1.32228e-06	1.31949e-06	1.30953e-06	1.31925e-06	1.31066e-06	1.29136e-06	6.15696e-06
13	15637001	15637026	26	+	Gli3			YES			500838	102	0	1	0	0	0	0	9	12	14	8	5	8	4	9	6	10	4	12	1	0	35	21	19	26	1	0	3	3	3	3	1.32228e-06	2.63899e-06	1.30953e-06	1.31925e-06	1.31066e-06	1.29136e-06	8.79566e-06
13	16986999	16987049	51	+							501613	35	0	0	0	0	0	0	7	2	3	2	4	1	5	6	3	1	1	0	0	0	12	7	14	2	0	0	3	3	3	2	1.32228e-06	1.31949e-06	1.30953e-06	1.31925e-06	1.31066e-06	1.29136e-06	7.03653e-06
13	18550412	18550439	28	+							502488	24	0	0	0	0	1	0	4	1	1	1	0	1	3	3	2	1	4	2	0	1	6	2	8	7	0	1	3	2	3	3	1.32228e-06	1.31949e-06	1.30953e-06	1.31925e-06	2.62133e-06	1.29136e-06	4.39783e-06
13	18589540	18589560	21	+							502505	58	0	0	0	0	0	0	2	4	4	4	4	6	6	6	2	9	6	5	0	0	10	14	14	20	0	0	3	3	3	3	1.32228e-06	1.31949e-06	1.30953e-06	1.31925e-06	1.31066e-06	1.29136e-06	2.6387e-06
13	19011887	19011907	21	+	Amph			YES			502985	29	0	0	0	0	0	0	2	3	5	3	3	2	2	3	1	4	1	0	0	0	10	8	6	5	0	0	3	3	3	2	1.32228e-06	1.31949e-06	1.30953e-06	1.31925e-06	1.31066e-06	1.29136e-06	2.6387e-06
13	19084105	19084125	21	+	Amph			YES			503092	58	0	0	0	0	0	0	7	2	2	3	3	4	6	6	5	6	11	3	0	0	11	10	17	20	0	0	3	3	3	3	1.32228e-06	1.31949e-06	1.30953e-06	1.31925e-06	1.31066e-06	1.29136e-06	7.03653e-06
13	19124908	19124979	72	+	Amph			YES			503211	78	0	0	0	0	0	1	17	7	2	5	4	5	6	10	7	7	6	1	0	1	26	14	23	14	0	1	3	3	3	3	1.32228e-06	1.31949e-06	1.30953e-06	1.31925e-06	1.31066e-06	2.58271e-06	1.58322e-05
13	19137447	19137488	42	+	Amph			YES			503244	143	0	1	1	2	2	0	11	10	13	4	4	9	15	16	15	15	13	12	2	4	34	17	46	40	2	2	3	3	3	3	1.32228e-06	2.63899e-06	2.61905e-06	3.95775e-06	3.93199e-06	1.29136e-06	1.05548e-05
13	19141839	19141904	66	+	Amph			YES			503261	107	0	2	0	0	0	0	7	10	8	4	8	9	15	13	7	8	9	7	2	0	25	21	35	24	1	0	3	3	3	3	1.32228e-06	3.95848e-06	1.30953e-06	1.31925e-06	1.31066e-06	1.29136e-06	7.03653e-06
13	19881295	19881330	36	+							503693	54	0	1	0	0	0	0	9	6	5	4	4	2	8	3	3	5	1	3	1	0	20	10	14	9	1	0	3	3	3	3	1.32228e-06	2.63899e-06	1.30953e-06	1.31925e-06	1.31066e-06	1.29136e-06	8.79566e-06
13	21170068	21170100	33	+							504794	129	2	1	2	2	2	2	13	11	11	13	10	9	10	6	8	7	5	15	5	6	35	32	24	27	3	3	3	3	3	3	3.96685e-06	2.63899e-06	3.92858e-06	3.95775e-06	3.93199e-06	3.87407e-06	1.23139e-05
13	21170238	21170270	33	+							504795	132	3	2	2	0	4	0	14	12	9	10	9	6	10	10	6	6	11	18	7	4	35	25	26	35	3	1	3	3	3	3	5.28914e-06	3.95848e-06	3.92858e-06	1.31925e-06	6.55332e-06	1.29136e-06	1.31935e-05
13	21172365	21172406	42	+							504799	139	4	1	0	1	0	1	22	12	8	11	9	2	16	5	13	12	13	9	5	2	42	22	34	34	2	2	3	3	3	3	6.61142e-06	2.63899e-06	1.30953e-06	2.6385e-06	1.31066e-06	2.58271e-06	2.023e-05
13	21174063	21174083	21	+							504800	48	0	0	1	0	0	0	1	6	2	4	4	5	6	7	2	4	1	5	1	0	9	13	15	10	1	0	3	3	3	3	1.32228e-06	1.31949e-06	2.61905e-06	1.31925e-06	1.31066e-06	1.29136e-06	1.75913e-06
13	21200243	21200294	52	+							504849	84	3	0	1	1	0	0	10	4	7	5	3	11	7	8	6	4	3	11	4	1	21	19	21	18	2	1	3	3	3	3	5.28914e-06	1.31949e-06	2.61905e-06	2.6385e-06	1.31066e-06	1.29136e-06	9.67523e-06
13	21394043	21394062	20	+							505010	90	2	0	0	0	1	0	9	5	5	3	8	9	8	8	11	8	6	7	2	1	19	20	27	21	1	1	3	3	3	3	3.96685e-06	1.31949e-06	1.30953e-06	1.31925e-06	2.62133e-06	1.29136e-06	8.79566e-06
13	21907109	21907149	41	+							505408	39	0	0	0	1	2	1	8	2	2	2	3	0	3	5	1	3	2	4	0	4	12	5	9	9	0	3	3	2	3	3	1.32228e-06	1.31949e-06	1.30953e-06	2.6385e-06	3.93199e-06	2.58271e-06	7.9161e-06
13	21911324	21911394	71	+							505418	49	1	0	0	1	1	1	8	2	2	5	3	3	3	6	3	3	3	4	1	3	12	11	12	10	1	3	3	3	3	3	2.64457e-06	1.31949e-06	1.30953e-06	2.6385e-06	2.62133e-06	2.58271e-06	7.9161e-06
13	21920221	21920244	24	+							505427	159	5	1	0	0	1	2	20	18	6	13	13	8	15	10	11	13	13	10	6	3	44	34	36	36	2	2	3	3	3	3	7.93371e-06	2.63899e-06	1.30953e-06	1.31925e-06	2.62133e-06	3.87407e-06	1.84709e-05
13	23267945	23268014	70	+							506146	360	2	0	2	3	1	3	44	35	27	20	34	27	32	37	11	27	30	25	4	7	106	81	80	82	2	3	3	3	3	3	3.96685e-06	1.31949e-06	3.92858e-06	5.277e-06	2.62133e-06	5.16543e-06	3.95805e-05
13	23518178	23518211	34	+	n-TStga1				YES		506325	28	0	0	0	0	0	0	4	1	1	5	1	1	3	7	2	1	1	1	0	0	6	7	12	3	0	0	3	3	3	3	1.32228e-06	1.31949e-06	1.30953e-06	1.31925e-06	1.31066e-06	1.29136e-06	4.39783e-06
13	23521888	23521934	47	+							506330	49	1	0	0	0	1	1	6	3	3	1	1	0	8	6	9	5	3	1	1	2	12	2	23	9	1	2	3	2	3	3	2.64457e-06	1.31949e-06	1.30953e-06	1.31925e-06	2.62133e-06	2.58271e-06	6.15696e-06
13	24675641	24675721	81	+	Ripor2			YES	YES		507306	137	1	1	4	0	1	1	23	9	11	5	4	9	20	13	7	8	11	9	6	2	43	18	40	28	3	2	3	3	3	3	2.64457e-06	2.63899e-06	6.54763e-06	1.31925e-06	2.62133e-06	2.58271e-06	2.11096e-05
13	24743388	24743405	18	+	Armh2			YES			507461	19	0	0	0	0	0	0	1	0	5	0	2	1	2	5	1	0	0	2	0	0	6	3	8	2	0	0	2	2	3	1	1.32228e-06	1.31949e-06	1.30953e-06	1.31925e-06	1.31066e-06	1.29136e-06	1.75913e-06
13	24767866	24767899	34	+							507488	41	0	0	0	0	0	0	5	1	3	5	1	2	3	5	7	5	3	1	0	0	9	8	15	9	0	0	3	3	3	3	1.32228e-06	1.31949e-06	1.30953e-06	1.31925e-06	1.31066e-06	1.29136e-06	5.2774e-06
13	24860151	24860169	19	+	D130043K22Rik			YES			507669	62	0	0	0	0	0	2	7	10	6	2	2	4	4	5	5	6	3	6	0	2	23	8	14	15	0	1	3	3	3	3	1.32228e-06	1.31949e-06	1.30953e-06	1.31925e-06	1.31066e-06	3.87407e-06	7.03653e-06
13	28330059	28330085	27	+							509690	95	0	1	1	0	0	3	5	16	5	6	13	4	8	5	11	7	6	4	2	3	26	23	24	17	2	1	3	3	3	3	1.32228e-06	2.63899e-06	2.61905e-06	1.31925e-06	1.31066e-06	5.16543e-06	5.2774e-06
13	29023000	29023091	92	+	A330102I10Rik			YES			510230	65	0	0	1	0	0	0	5	7	7	1	6	7	5	5	2	7	3	9	1	0	19	14	12	19	1	0	3	3	3	3	1.32228e-06	1.31949e-06	2.61905e-06	1.31925e-06	1.31066e-06	1.29136e-06	5.2774e-06
13	30636812	30636833	22	+							511378	36	0	0	0	0	0	0	5	2	5	1	2	3	4	2	3	7	0	2	0	0	12	6	9	9	0	0	3	3	3	2	1.32228e-06	1.31949e-06	1.30953e-06	1.31925e-06	1.31066e-06	1.29136e-06	5.2774e-06
13	31986552	31986569	18	+							512451	35	1	0	0	1	0	0	5	6	3	2	0	1	4	4	2	1	2	3	1	1	14	3	10	6	1	1	3	2	3	3	2.64457e-06	1.31949e-06	1.30953e-06	2.6385e-06	1.31066e-06	1.29136e-06	5.2774e-06
13	32319189	32319213	25	+							512643	76	0	0	0	0	0	0	8	7	6	2	2	4	10	6	4	10	5	12	0	0	21	8	20	27	0	0	3	3	3	3	1.32228e-06	1.31949e-06	1.30953e-06	1.31925e-06	1.31066e-06	1.29136e-06	7.9161e-06
13	34073606	34073629	24	+	Bphl			YES			513776	29	0	0	0	0	0	0	1	5	1	1	3	2	5	3	1	1	1	5	0	0	7	6	9	7	0	0	3	3	3	3	1.32228e-06	1.31949e-06	1.30953e-06	1.31925e-06	1.31066e-06	1.29136e-06	1.75913e-06
13	34903418	34903469	52	+	Prpf4b	YES					514477	19	0	0	0	0	0	0	3	2	2	0	1	0	1	3	2	1	1	3	0	0	7	1	6	5	0	0	3	1	3	3	1.32228e-06	1.31949e-06	1.30953e-06	1.31925e-06	1.31066e-06	1.29136e-06	3.51827e-06
13	35662170	35662260	91	+	Cdyl,Gm22126			YES	YES		514948	369	4	2	8	7	0	1	37	35	30	44	37	22	22	26	22	22	26	24	14	8	102	103	70	72	3	2	3	3	3	3	6.61142e-06	3.95848e-06	1.17857e-05	1.0554e-05	1.31066e-06	2.58271e-06	3.34235e-05
13	36023983	36024010	28	+							515330	25	0	0	0	1	0	0	4	1	3	1	2	1	3	3	1	0	4	1	0	1	8	4	7	5	0	1	3	3	3	2	1.32228e-06	1.31949e-06	1.30953e-06	2.6385e-06	1.31066e-06	1.29136e-06	4.39783e-06
13	36325186	36325210	25	+	Fars2			YES			515604	44	0	0	0	0	0	0	3	6	1	1	0	3	8	7	4	2	5	4	0	0	10	4	19	11	0	0	3	2	3	3	1.32228e-06	1.31949e-06	1.30953e-06	1.31925e-06	1.31066e-06	1.29136e-06	3.51827e-06
13	36701355	36701379	25	+	Fars2			YES			515954	80	0	0	0	1	0	0	8	9	6	3	7	10	6	6	6	4	7	7	0	1	23	20	18	18	0	1	3	3	3	3	1.32228e-06	1.31949e-06	1.30953e-06	2.6385e-06	1.31066e-06	1.29136e-06	7.9161e-06
13	37767301	37767343	43	+	Gm31600			YES	YES		516719	103	0	2	0	0	0	0	10	12	7	9	8	10	5	12	8	10	6	4	2	0	29	27	25	20	1	0	3	3	3	3	1.32228e-06	3.95848e-06	1.30953e-06	1.31925e-06	1.31066e-06	1.29136e-06	9.67523e-06
13	37894254	37894299	46	+	Rreb1	YES					516871	38	0	0	0	0	0	0	3	4	2	1	3	0	5	4	8	4	2	2	0	0	9	4	17	8	0	0	3	2	3	3	1.32228e-06	1.31949e-06	1.30953e-06	1.31925e-06	1.31066e-06	1.29136e-06	3.51827e-06
13	37894787	37894879	93	+	Rreb1	YES					516879	21	0	0	0	0	0	0	2	3	1	2	0	0	7	1	1	3	0	1	0	0	6	2	9	4	0	0	3	1	3	2	1.32228e-06	1.31949e-06	1.30953e-06	1.31925e-06	1.31066e-06	1.29136e-06	2.6387e-06
13	38162949	38162967	19	+	Dsp			YES			517203	15	0	0	0	0	0	0	3	3	0	0	0	1	3	1	2	1	1	0	0	0	6	1	6	2	0	0	2	1	3	2	1.32228e-06	1.31949e-06	1.30953e-06	1.31925e-06	1.31066e-06	1.29136e-06	3.51827e-06
13	38504075	38504094	20	+							517585	24	0	0	0	0	0	0	4	4	4	1	0	1	4	2	3	0	0	1	0	0	12	2	9	1	0	0	3	2	3	1	1.32228e-06	1.31949e-06	1.30953e-06	1.31925e-06	1.31066e-06	1.29136e-06	4.39783e-06
13	40211327	40211347	21	+							518564	145	0	0	0	2	3	1	19	18	16	33	19	10	2	7	7	4	3	1	0	6	53	62	16	8	0	3	3	3	3	3	1.32228e-06	1.31949e-06	1.30953e-06	3.95775e-06	5.24266e-06	2.58271e-06	1.75913e-05
13	40497826	40497846	21	+							518759	21	0	0	0	0	0	0	0	2	4	2	2	1	3	2	2	2	0	1	0	0	6	5	7	3	0	0	2	3	3	2	1.32228e-06	1.31949e-06	1.30953e-06	1.31925e-06	1.31066e-06	1.29136e-06	8.79566e-07
13	41108577	41108596	20	+							519320	22	0	0	0	0	0	0	1	2	3	2	0	1	6	2	1	3	0	1	0	0	6	3	9	4	0	0	3	2	3	2	1.32228e-06	1.31949e-06	1.30953e-06	1.31925e-06	1.31066e-06	1.29136e-06	1.75913e-06
13	41332908	41332934	27	+							519559	107	0	1	0	0	0	1	13	8	12	0	4	6	14	8	12	9	12	7	1	1	33	10	34	28	1	1	3	2	3	3	1.32228e-06	2.63899e-06	1.30953e-06	1.31925e-06	1.31066e-06	2.58271e-06	1.23139e-05
13	41627886	41627936	51	+	Tmem170b			YES			519814	43	1	0	0	0	0	1	4	4	2	3	3	1	4	4	1	6	6	3	1	1	10	7	9	15	1	1	3	3	3	3	2.64457e-06	1.31949e-06	1.30953e-06	1.31925e-06	1.31066e-06	2.58271e-06	4.39783e-06
13	41783710	41783729	20	+							519963	58	0	0	0	0	0	0	6	6	6	0	4	3	8	7	5	4	4	5	0	0	18	7	20	13	0	0	3	2	3	3	1.32228e-06	1.31949e-06	1.30953e-06	1.31925e-06	1.31066e-06	1.29136e-06	6.15696e-06
13	42287970	42287995	26	+							520476	27	0	0	0	0	0	0	2	1	4	2	3	3	4	2	2	3	0	1	0	0	7	8	8	4	0	0	3	3	3	2	1.32228e-06	1.31949e-06	1.30953e-06	1.31925e-06	1.31066e-06	1.29136e-06	2.6387e-06
13	43122862	43122952	91	+	Phactr1		YES	YES	YES		522110	34	0	1	0	2	0	0	4	4	1	2	1	2	1	5	3	3	4	1	1	2	9	5	9	8	1	1	3	3	3	3	1.32228e-06	2.63899e-06	1.30953e-06	3.95775e-06	1.31066e-06	1.29136e-06	4.39783e-06
13	43851751	43851770	20	+							522903	56	0	0	0	1	0	0	2	10	9	3	8	3	4	8	1	4	1	2	0	1	21	14	13	7	0	1	3	3	3	3	1.32228e-06	1.31949e-06	1.30953e-06	2.6385e-06	1.31066e-06	1.29136e-06	2.6387e-06
13	44590174	44590194	21	+							523508	32	0	0	0	0	0	0	5	2	4	2	1	0	4	7	3	2	1	1	0	0	11	3	14	4	0	0	3	2	3	3	1.32228e-06	1.31949e-06	1.30953e-06	1.31925e-06	1.31066e-06	1.29136e-06	5.2774e-06
13	44925708	44925741	34	+							524011	125	2	0	2	0	0	2	9	7	8	9	15	6	11	8	5	8	18	15	4	2	24	30	24	41	2	1	3	3	3	3	3.96685e-06	1.31949e-06	3.92858e-06	1.31925e-06	1.31066e-06	3.87407e-06	8.79566e-06
13	45615398	45615417	20	+							524666	29	0	0	0	0	0	0	3	4	2	2	3	1	0	4	5	0	3	2	0	0	9	6	9	5	0	0	3	3	2	2	1.32228e-06	1.31949e-06	1.30953e-06	1.31925e-06	1.31066e-06	1.29136e-06	3.51827e-06
13	47367732	47367753	22	+	Gm35733			YES			526343	43	0	0	0	0	0	0	3	5	4	4	1	1	2	6	2	5	5	5	0	0	12	6	10	15	0	0	3	3	3	3	1.32228e-06	1.31949e-06	1.30953e-06	1.31925e-06	1.31066e-06	1.29136e-06	3.51827e-06
13	48635271	48635296	26	+							527200	542	9	2	5	5	6	7	58	48	35	53	47	38	46	23	30	38	35	57	16	18	141	138	99	130	3	3	3	3	3	3	1.32228e-05	3.95848e-06	7.85716e-06	7.91549e-06	9.17465e-06	1.03309e-05	5.18944e-05
13	49123839	49123872	34	+							527719	52	0	0	1	0	0	0	8	8	5	3	5	4	4	1	3	4	3	3	1	0	21	12	8	10	1	0	3	3	3	3	1.32228e-06	1.31949e-06	2.61905e-06	1.31925e-06	1.31066e-06	1.29136e-06	7.9161e-06
13	49458741	49458766	26	+	Ippk			YES			528264	82	0	0	0	0	0	0	3	7	6	5	6	6	7	11	8	11	2	10	0	0	16	17	26	23	0	0	3	3	3	3	1.32228e-06	1.31949e-06	1.30953e-06	1.31925e-06	1.31066e-06	1.29136e-06	3.51827e-06
13	49704860	49704896	37	+	Iars				YES	YES	528532	52	1	0	0	0	1	0	10	2	1	1	3	3	4	5	3	7	6	5	1	1	13	7	12	18	1	1	3	3	3	3	2.64457e-06	1.31949e-06	1.30953e-06	1.31925e-06	2.62133e-06	1.29136e-06	9.67523e-06
13	49735207	49735225	19	+							528667	62	0	0	1	0	1	0	7	7	8	7	4	1	6	7	4	2	1	6	1	1	22	12	17	9	1	1	3	3	3	3	1.32228e-06	1.31949e-06	2.61905e-06	1.31925e-06	2.62133e-06	1.29136e-06	7.03653e-06
13	51153378	51153404	27	+							529634	32	0	0	0	0	0	0	2	3	2	0	4	2	5	3	3	1	2	5	0	0	7	6	11	8	0	0	3	2	3	3	1.32228e-06	1.31949e-06	1.30953e-06	1.31925e-06	1.31066e-06	1.29136e-06	2.6387e-06
13	51679595	51679688	94	+	Secisbp2			YES			530209	76	0	0	0	0	0	0	11	8	5	3	7	2	9	7	7	4	10	3	0	0	24	12	23	17	0	0	3	3	3	3	1.32228e-06	1.31949e-06	1.30953e-06	1.31925e-06	1.31066e-06	1.29136e-06	1.05548e-05
13	53976465	53976487	23	+	Gm48550				YES		532261	84	0	0	0	0	0	0	9	6	1	3	11	6	9	8	5	8	5	13	0	0	16	20	22	26	0	0	3	3	3	3	1.32228e-06	1.31949e-06	1.30953e-06	1.31925e-06	1.31066e-06	1.29136e-06	8.79566e-06
13	54173398	54173422	25	+							532466	56	0	0	1	0	0	0	7	6	5	1	2	6	8	9	4	1	4	2	1	0	18	9	21	7	1	0	3	3	3	3	1.32228e-06	1.31949e-06	2.61905e-06	1.31925e-06	1.31066e-06	1.29136e-06	7.03653e-06
13	54378484	54378549	66	+	Cplx2			YES			532803	56	0	0	0	0	0	0	7	4	2	1	2	1	7	7	9	4	6	6	0	0	13	4	23	16	0	0	3	3	3	3	1.32228e-06	1.31949e-06	1.30953e-06	1.31925e-06	1.31066e-06	1.29136e-06	7.03653e-06
13	54541098	54541123	26	+	Simc1			YES			533039	77	0	2	0	0	0	0	11	5	5	1	6	7	8	6	6	6	11	3	2	0	21	14	20	20	1	0	3	3	3	3	1.32228e-06	3.95848e-06	1.30953e-06	1.31925e-06	1.31066e-06	1.29136e-06	1.05548e-05
13	54794971	54795016	46	+	Tspan17			YES			533490	21	0	0	0	0	0	0	2	3	3	1	0	1	4	1	2	0	2	2	0	0	8	2	7	4	0	0	3	2	3	2	1.32228e-06	1.31949e-06	1.30953e-06	1.31925e-06	1.31066e-06	1.29136e-06	2.6387e-06
13	54997747	54997872	126	+	Unc5a			YES			533916	41	0	0	0	0	0	0	8	6	4	0	0	2	6	3	3	4	3	2	0	0	18	2	12	9	0	0	3	1	3	3	1.32228e-06	1.31949e-06	1.30953e-06	1.31925e-06	1.31066e-06	1.29136e-06	7.9161e-06
13	55004389	55004441	53	+	Unc5a			YES			533970	29	0	0	0	0	1	0	3	8	1	1	2	2	2	2	3	0	2	2	0	1	12	5	7	4	0	1	3	3	3	2	1.32228e-06	1.31949e-06	1.30953e-06	1.31925e-06	2.62133e-06	1.29136e-06	3.51827e-06
13	55233729	55233756	28	+	Nsd1			YES			534322	28	0	0	0	1	0	0	4	2	0	1	3	1	4	2	4	2	3	1	0	1	6	5	10	6	0	1	2	3	3	3	1.32228e-06	1.31949e-06	1.30953e-06	2.6385e-06	1.31066e-06	1.29136e-06	4.39783e-06
13	55311930	55312071	142	+	Nsd1			YES			534476	1867	9	13	15	13	12	11	271	134	147	113	117	77	174	216	140	139	154	112	37	36	552	307	530	405	3	3	3	3	3	3	1.32228e-05	1.84729e-05	2.09524e-05	1.84695e-05	1.70386e-05	1.54963e-05	0.000239242
13	55450695	55450865	171	+	Grk6			YES			534731	59	0	0	1	0	0	1	6	8	2	1	4	4	9	7	5	4	2	5	1	1	16	9	21	11	1	1	3	3	3	3	1.32228e-06	1.31949e-06	2.61905e-06	1.31925e-06	1.31066e-06	2.58271e-06	6.15696e-06
13	55451410	55451459	50	+	Grk6			YES	YES	YES	534738	46	0	0	0	0	0	0	7	5	2	0	4	3	4	5	4	4	4	4	0	0	14	7	13	12	0	0	3	2	3	3	1.32228e-06	1.31949e-06	1.30953e-06	1.31925e-06	1.31066e-06	1.29136e-06	7.03653e-06
13	55459161	55459287	127	+	Grk6			YES			534799	88	0	0	1	1	1	0	16	7	7	5	5	4	9	11	6	4	3	8	1	2	30	14	26	15	1	2	3	3	3	3	1.32228e-06	1.31949e-06	2.61905e-06	2.6385e-06	2.62133e-06	1.29136e-06	1.49526e-05
13	55459638	55459711	74	+	Grk6	YES					534805	37	0	0	0	0	0	1	6	3	4	0	4	1	3	4	6	1	2	2	0	1	13	5	13	5	0	1	3	2	3	3	1.32228e-06	1.31949e-06	1.30953e-06	1.31925e-06	1.31066e-06	2.58271e-06	6.15696e-06
13	55471647	55471802	156	+	Prr7		YES	YES	YES		534866	36	0	0	0	1	0	2	6	2	5	2	5	1	2	5	0	0	5	0	0	3	13	8	7	5	0	2	3	3	2	1	1.32228e-06	1.31949e-06	1.30953e-06	2.6385e-06	1.31066e-06	3.87407e-06	6.15696e-06
13	55593360	55593460	101	+	Tmed9			YES	YES		535020	44	0	0	0	0	0	0	8	7	1	4	4	3	2	3	1	2	6	3	0	0	16	11	6	11	0	0	3	3	3	3	1.32228e-06	1.31949e-06	1.30953e-06	1.31925e-06	1.31066e-06	1.29136e-06	7.9161e-06
13	56256097	56256117	21	+							536025	22	0	0	0	0	0	1	3	2	2	3	2	1	4	1	3	0	0	0	0	1	7	6	8	0	0	1	3	3	3	0	1.32228e-06	1.31949e-06	1.30953e-06	1.31925e-06	1.31066e-06	2.58271e-06	3.51827e-06
13	56832282	56832300	19	+							536637	73	0	0	0	0	0	1	9	7	5	0	4	4	4	12	8	5	8	6	0	1	21	8	24	19	0	1	3	2	3	3	1.32228e-06	1.31949e-06	1.30953e-06	1.31925e-06	1.31066e-06	2.58271e-06	8.79566e-06
13	58137669	58137700	32	+							537690	42	0	0	0	1	0	0	5	2	5	3	7	3	2	3	3	3	1	4	0	1	12	13	8	8	0	1	3	3	3	3	1.32228e-06	1.31949e-06	1.30953e-06	2.6385e-06	1.31066e-06	1.29136e-06	5.2774e-06
13	58363832	58363855	24	+							537883	77	0	0	0	0	0	0	10	6	3	3	8	4	7	4	6	7	9	10	0	0	19	15	17	26	0	0	3	3	3	3	1.32228e-06	1.31949e-06	1.30953e-06	1.31925e-06	1.31066e-06	1.29136e-06	9.67523e-06
13	59074926	59074953	28	+	Ntrk2			YES			539139	34	0	0	1	0	0	0	5	1	3	1	1	2	3	3	5	3	2	4	1	0	9	4	11	9	1	0	3	3	3	3	1.32228e-06	1.31949e-06	2.61905e-06	1.31925e-06	1.31066e-06	1.29136e-06	5.2774e-06
13	59527867	59527886	20	+							539646	20	0	0	0	0	0	0	2	1	4	1	3	0	2	4	2	1	0	0	0	0	7	4	8	1	0	0	3	2	3	1	1.32228e-06	1.31949e-06	1.30953e-06	1.31925e-06	1.31066e-06	1.29136e-06	2.6387e-06
13	59609334	59609359	26	+	Naa35			YES	YES		539750	54	0	1	0	0	1	0	11	4	5	1	2	5	6	7	3	3	3	2	1	1	20	8	16	8	1	1	3	3	3	3	1.32228e-06	2.63899e-06	1.30953e-06	1.31925e-06	2.62133e-06	1.29136e-06	1.05548e-05
13	59632852	59632909	58	+	Naa35			YES	YES		539808	61	0	0	0	0	1	0	5	3	4	2	5	7	9	3	6	7	2	7	0	1	12	14	18	16	0	1	3	3	3	3	1.32228e-06	1.31949e-06	1.30953e-06	1.31925e-06	2.62133e-06	1.29136e-06	5.2774e-06
13	59634328	59634350	23	+	Naa35			YES			539809	51	0	0	0	0	0	0	3	5	4	1	2	4	4	7	4	7	5	5	0	0	12	7	15	17	0	0	3	3	3	3	1.32228e-06	1.31949e-06	1.30953e-06	1.31925e-06	1.31066e-06	1.29136e-06	3.51827e-06
13	60269204	60269222	19	+							540355	84	0	0	0	0	0	0	9	5	7	8	6	4	2	9	8	7	4	15	0	0	21	18	19	26	0	0	3	3	3	3	1.32228e-06	1.31949e-06	1.30953e-06	1.31925e-06	1.31066e-06	1.29136e-06	8.79566e-06
13	60718171	60718266	96	+	Dapk1			YES			540950	100	0	0	1	0	1	1	16	12	10	3	5	4	17	10	3	2	9	6	1	2	38	12	30	17	1	2	3	3	3	3	1.32228e-06	1.31949e-06	2.61905e-06	1.31925e-06	2.62133e-06	2.58271e-06	1.49526e-05
13	60725726	60725756	31	+	Dapk1			YES			540984	25	0	0	0	1	0	0	1	4	2	1	2	3	4	2	2	1	1	1	0	1	7	6	8	3	0	1	3	3	3	3	1.32228e-06	1.31949e-06	1.30953e-06	2.6385e-06	1.31066e-06	1.29136e-06	1.75913e-06
13	60760497	60760594	98	+	Dapk1			YES			541124	25	0	1	0	0	0	0	5	3	1	1	1	2	2	3	3	1	1	1	1	0	9	4	8	3	1	0	3	3	3	3	1.32228e-06	2.63899e-06	1.30953e-06	1.31925e-06	1.31066e-06	1.29136e-06	5.2774e-06
13	61114194	61114227	34	+							541284	33	0	0	0	0	0	0	3	3	3	4	2	2	5	4	1	0	5	1	0	0	9	8	10	6	0	0	3	3	3	2	1.32228e-06	1.31949e-06	1.30953e-06	1.31925e-06	1.31066e-06	1.29136e-06	3.51827e-06
13	61429626	61429645	20	+							541421	129	2	0	0	4	3	1	18	11	17	20	22	7	8	7	4	3	1	1	2	8	46	49	19	5	1	3	3	3	3	3	3.96685e-06	1.31949e-06	1.30953e-06	6.59625e-06	5.24266e-06	2.58271e-06	1.67118e-05
13	61723845	61723868	24	+	Gm49357,Gm9595			YES	YES		541575	32	0	0	0	0	0	0	2	4	2	2	2	1	2	4	2	2	8	1	0	0	8	5	8	11	0	0	3	3	3	3	1.32228e-06	1.31949e-06	1.30953e-06	1.31925e-06	1.31066e-06	1.29136e-06	2.6387e-06
13	63210539	63210564	26	+	Aopep			YES			542709	37	0	0	0	0	0	1	6	4	1	1	3	1	2	8	2	1	2	5	0	1	11	5	12	8	0	1	3	3	3	3	1.32228e-06	1.31949e-06	1.30953e-06	1.31925e-06	1.31066e-06	2.58271e-06	6.15696e-06
13	63298937	63299007	71	+	Aopep	YES					543006	19	0	0	0	0	0	0	5	1	1	0	1	0	3	4	2	1	0	1	0	0	7	1	9	2	0	0	3	1	3	2	1.32228e-06	1.31949e-06	1.30953e-06	1.31925e-06	1.31066e-06	1.29136e-06	5.2774e-06
13	63299228	63299289	62	+	Aopep	YES					543009	29	1	0	0	0	0	1	5	2	2	1	1	1	3	5	2	2	2	1	1	1	9	3	10	5	1	1	3	3	3	3	2.64457e-06	1.31949e-06	1.30953e-06	1.31925e-06	1.31066e-06	2.58271e-06	5.2774e-06
13	63300448	63300520	73	+	Aopep,Mir23b			YES	YES		543019	30	0	0	0	0	0	0	4	2	3	0	2	4	2	3	5	2	1	2	0	0	9	6	10	5	0	0	3	2	3	3	1.32228e-06	1.31949e-06	1.30953e-06	1.31925e-06	1.31066e-06	1.29136e-06	4.39783e-06
13	63300975	63301053	79	+	Aopep			YES			543025	31	0	0	0	0	0	0	0	5	4	0	1	3	8	2	3	2	2	1	0	0	9	4	13	5	0	0	2	2	3	3	1.32228e-06	1.31949e-06	1.30953e-06	1.31925e-06	1.31066e-06	1.29136e-06	8.79566e-07
13	63301686	63301746	61	+	Aopep			YES	YES		543036	55	0	0	0	0	0	0	6	10	7	2	2	4	8	5	2	3	3	3	0	0	23	8	15	9	0	0	3	3	3	3	1.32228e-06	1.31949e-06	1.30953e-06	1.31925e-06	1.31066e-06	1.29136e-06	6.15696e-06
13	63598023	63598042	20	+							543332	26	0	0	0	0	0	0	3	4	3	1	1	1	2	2	3	2	2	2	0	0	10	3	7	6	0	0	3	3	3	3	1.32228e-06	1.31949e-06	1.30953e-06	1.31925e-06	1.31066e-06	1.29136e-06	3.51827e-06
13	64183775	64183826	52	+	Habp4	YES					543869	36	0	0	0	0	0	0	4	2	3	2	1	1	5	4	7	3	2	2	0	0	9	4	16	7	0	0	3	3	3	3	1.32228e-06	1.31949e-06	1.30953e-06	1.31925e-06	1.31066e-06	1.29136e-06	4.39783e-06
13	64184778	64184815	38	+	Habp4			YES			543876	21	0	0	0	0	0	0	5	1	0	0	1	2	2	2	2	0	2	4	0	0	6	3	6	6	0	0	2	2	3	2	1.32228e-06	1.31949e-06	1.30953e-06	1.31925e-06	1.31066e-06	1.29136e-06	5.2774e-06
13	68184014	68184044	31	+							546159	21	0	0	0	0	0	0	1	2	3	3	3	3	3	2	1	0	0	0	0	0	6	9	6	0	0	0	3	3	3	0	1.32228e-06	1.31949e-06	1.30953e-06	1.31925e-06	1.31066e-06	1.29136e-06	1.75913e-06
13	69532139	69532156	18	+							547026	42	0	0	0	0	0	1	4	2	6	15	1	2	6	0	1	0	2	2	0	1	12	18	7	4	0	1	3	3	2	2	1.32228e-06	1.31949e-06	1.30953e-06	1.31925e-06	1.31066e-06	2.58271e-06	4.39783e-06
13	69620054	69620084	31	+	Nsun2			YES			547177	42	0	0	0	0	0	0	3	6	3	1	3	0	9	7	3	0	4	3	0	0	12	4	19	7	0	0	3	2	3	2	1.32228e-06	1.31949e-06	1.30953e-06	1.31925e-06	1.31066e-06	1.29136e-06	3.51827e-06
13	73031775	73031800	26	+							549742	57	0	0	1	0	0	0	7	1	6	7	3	8	2	3	4	3	5	7	1	0	14	18	9	15	1	0	3	3	3	3	1.32228e-06	1.31949e-06	2.61905e-06	1.31925e-06	1.31066e-06	1.29136e-06	7.03653e-06
13	73939721	73939770	50	+	Brd9			YES	YES		550758	17	0	0	0	0	0	0	3	3	1	0	0	0	2	2	3	2	1	0	0	0	7	0	7	3	0	0	3	0	3	2	1.32228e-06	1.31949e-06	1.30953e-06	1.31925e-06	1.31066e-06	1.29136e-06	3.51827e-06
13	73940077	73940111	35	+	Brd9			YES	YES		550763	29	0	0	0	0	0	0	3	4	3	0	2	1	6	1	1	3	2	3	0	0	10	3	8	8	0	0	3	2	3	3	1.32228e-06	1.31949e-06	1.30953e-06	1.31925e-06	1.31066e-06	1.29136e-06	3.51827e-06
13	73940337	73940379	43	+	Brd9			YES	YES		550767	52	0	0	0	0	0	0	4	10	3	3	3	3	5	5	4	6	5	1	0	0	17	9	14	12	0	0	3	3	3	3	1.32228e-06	1.31949e-06	1.30953e-06	1.31925e-06	1.31066e-06	1.29136e-06	4.39783e-06
13	73942475	73942639	165	+	Brd9			YES	YES	YES	550782	57	0	0	0	0	0	0	7	7	4	1	5	0	8	8	3	3	6	5	0	0	18	6	19	14	0	0	3	2	3	3	1.32228e-06	1.31949e-06	1.30953e-06	1.31925e-06	1.31066e-06	1.29136e-06	7.03653e-06
13	74440548	74440591	44	+							551327	31	0	0	0	1	0	1	8	1	5	2	0	2	5	2	2	0	0	2	0	2	14	4	9	2	0	2	3	2	3	1	1.32228e-06	1.31949e-06	1.30953e-06	2.6385e-06	1.31066e-06	2.58271e-06	7.9161e-06
13	76384846	76384876	31	+	Mctp1				YES	YES	552600	26	0	0	0	0	0	0	4	6	4	1	1	0	3	4	1	1	1	0	0	0	14	2	8	2	0	0	3	2	3	2	1.32228e-06	1.31949e-06	1.30953e-06	1.31925e-06	1.31066e-06	1.29136e-06	4.39783e-06
13	77528145	77528162	18	+	2210408I21Rik			YES			553439	53	0	0	0	0	1	0	9	4	6	5	3	2	4	5	4	4	2	4	0	1	19	10	13	10	0	1	3	3	3	3	1.32228e-06	1.31949e-06	1.30953e-06	1.31925e-06	2.62133e-06	1.29136e-06	8.79566e-06
13	77670170	77670195	26	+							553511	114	0	0	1	1	0	0	17	13	12	10	1	3	16	10	14	6	5	5	1	1	42	14	40	16	1	1	3	3	3	3	1.32228e-06	1.31949e-06	2.61905e-06	2.6385e-06	1.31066e-06	1.29136e-06	1.58322e-05
13	79454983	79455055	73	+	Gm24863				YES		554493	66	1	0	1	0	0	0	18	4	6	8	3	6	6	7	2	0	3	1	2	0	28	17	15	4	2	0	3	3	3	2	2.64457e-06	1.31949e-06	2.61905e-06	1.31925e-06	1.31066e-06	1.29136e-06	1.67118e-05
13	80111726	80111765	40	+							554795	77	2	0	0	0	2	0	10	6	5	3	6	7	5	10	8	4	3	6	2	2	21	16	23	13	1	1	3	3	3	3	3.96685e-06	1.31949e-06	1.30953e-06	1.31925e-06	3.93199e-06	1.29136e-06	9.67523e-06
13	80890118	80890157	40	+	Arrdc3		YES		YES	YES	555149	49	1	0	0	0	0	1	3	3	3	3	5	3	4	6	8	2	4	3	1	1	9	11	18	9	1	1	3	3	3	3	2.64457e-06	1.31949e-06	1.30953e-06	1.31925e-06	1.31066e-06	2.58271e-06	3.51827e-06
13	83635329	83635384	56	+	Mef2c			YES			556718	34	0	0	0	0	0	0	5	6	3	0	0	1	4	4	2	5	1	3	0	0	14	1	10	9	0	0	3	1	3	3	1.32228e-06	1.31949e-06	1.30953e-06	1.31925e-06	1.31066e-06	1.29136e-06	5.2774e-06
13	83738093	83738136	44	+	C130071C03Rik			YES			556885	30	0	0	0	1	0	1	4	4	2	1	0	2	1	4	2	2	2	4	0	2	10	3	7	8	0	2	3	2	3	3	1.32228e-06	1.31949e-06	1.30953e-06	2.6385e-06	1.31066e-06	2.58271e-06	4.39783e-06
13	85771672	85771690	19	+							558001	42	0	0	0	0	0	0	4	2	2	2	4	1	5	6	1	9	3	3	0	0	8	7	12	15	0	0	3	3	3	3	1.32228e-06	1.31949e-06	1.30953e-06	1.31925e-06	1.31066e-06	1.29136e-06	4.39783e-06
13	85923536	85923553	18	+							558079	61	0	0	0	0	0	0	8	5	4	10	4	7	3	7	5	1	0	7	0	0	17	21	15	8	0	0	3	3	3	2	1.32228e-06	1.31949e-06	1.30953e-06	1.31925e-06	1.31066e-06	1.29136e-06	7.9161e-06
13	87451895	87451913	19	+							558680	26	0	0	0	0	0	0	7	4	1	0	2	1	2	1	3	0	4	1	0	0	12	3	6	5	0	0	3	2	3	2	1.32228e-06	1.31949e-06	1.30953e-06	1.31925e-06	1.31066e-06	1.29136e-06	7.03653e-06
13	91235345	91235363	19	+							560565	56	0	0	0	0	0	1	9	3	5	2	7	3	7	9	5	3	1	1	0	1	17	12	21	5	0	1	3	3	3	3	1.32228e-06	1.31949e-06	1.30953e-06	1.31925e-06	1.31066e-06	2.58271e-06	8.79566e-06
13	91363688	91363707	20	+							560649	43	0	1	0	0	1	0	4	7	7	1	6	1	4	1	3	3	1	3	1	1	18	8	8	7	1	1	3	3	3	3	1.32228e-06	2.63899e-06	1.30953e-06	1.31925e-06	2.62133e-06	1.29136e-06	4.39783e-06
13	91642159	91642189	31	+	Ssbp2			YES			561004	36	0	0	0	0	1	0	2	6	2	1	2	3	6	4	4	2	3	0	0	1	10	6	14	5	0	1	3	3	3	2	1.32228e-06	1.31949e-06	1.30953e-06	1.31925e-06	2.62133e-06	1.29136e-06	2.6387e-06
13	93349134	93349171	38	+	Homer1			YES			562455	16	0	0	0	0	0	0	5	0	2	1	0	1	0	6	1	0	0	0	0	0	7	2	7	0	0	0	2	2	2	0	1.32228e-06	1.31949e-06	1.30953e-06	1.31925e-06	1.31066e-06	1.29136e-06	5.2774e-06
13	94434635	94434655	21	+	Ap3b1			YES			563602	34	0	1	0	0	0	1	6	2	3	3	2	2	2	1	5	2	3	1	1	1	11	7	8	6	1	1	3	3	3	3	1.32228e-06	2.63899e-06	1.30953e-06	1.31925e-06	1.31066e-06	2.58271e-06	6.15696e-06
13	95159028	95159047	20	+							564334	184	1	0	0	0	0	2	17	19	11	19	18	11	18	14	13	15	15	11	1	2	47	48	45	41	1	1	3	3	3	3	2.64457e-06	1.31949e-06	1.30953e-06	1.31925e-06	1.31066e-06	3.87407e-06	1.58322e-05
13	95657402	95657420	19	+							564751	27	0	0	0	0	0	0	3	3	3	3	0	1	2	3	3	1	2	3	0	0	9	4	8	6	0	0	3	2	3	3	1.32228e-06	1.31949e-06	1.30953e-06	1.31925e-06	1.31066e-06	1.29136e-06	3.51827e-06
13	95958389	95958411	23	+							565003	18	0	0	0	0	0	0	1	2	3	1	3	0	2	3	1	0	0	2	0	0	6	4	6	2	0	0	3	2	3	1	1.32228e-06	1.31949e-06	1.30953e-06	1.31925e-06	1.31066e-06	1.29136e-06	1.75913e-06
13	96067804	96067823	20	+							565090	36	0	0	0	0	0	0	3	1	4	1	7	5	3	2	3	1	3	3	0	0	8	13	8	7	0	0	3	3	3	3	1.32228e-06	1.31949e-06	1.30953e-06	1.31925e-06	1.31066e-06	1.29136e-06	3.51827e-06
13	96375112	96375130	19	+							565283	28	0	0	0	0	0	1	3	2	3	1	3	2	2	4	1	2	3	1	0	1	8	6	7	6	0	1	3	3	3	3	1.32228e-06	1.31949e-06	1.30953e-06	1.31925e-06	1.31066e-06	2.58271e-06	3.51827e-06
13	96810751	96810769	19	+	Ankrd31			YES			565712	25	0	0	0	0	0	0	5	3	3	0	1	0	1	1	7	2	1	1	0	0	11	1	9	4	0	0	3	1	3	3	1.32228e-06	1.31949e-06	1.30953e-06	1.31925e-06	1.31066e-06	1.29136e-06	5.2774e-06
13	97156952	97157002	51	+	Gfm2			YES			566048	14	0	0	0	0	0	0	1	5	0	0	1	0	3	2	1	1	0	0	0	0	6	1	6	1	0	0	2	1	3	1	1.32228e-06	1.31949e-06	1.30953e-06	1.31925e-06	1.31066e-06	1.29136e-06	1.75913e-06
13	97178249	97178284	36	+	Gfm2			YES			566109	29	0	0	0	1	0	0	3	5	1	0	2	0	3	3	2	6	2	1	0	1	9	2	8	9	0	1	3	1	3	3	1.32228e-06	1.31949e-06	1.30953e-06	2.6385e-06	1.31066e-06	1.29136e-06	3.51827e-06
13	97447864	97447917	54	+	Lncenc1			YES			566430	444	2	1	7	3	2	3	55	32	34	40	34	37	46	31	27	35	33	22	10	8	121	111	104	90	3	3	3	3	3	3	3.96685e-06	2.63899e-06	1.04762e-05	5.277e-06	3.93199e-06	5.16543e-06	4.92557e-05
13	98603283	98603301	19	+							567440	22	0	0	0	0	0	0	2	1	3	4	1	1	2	3	1	2	1	1	0	0	6	6	6	4	0	0	3	3	3	3	1.32228e-06	1.31949e-06	1.30953e-06	1.31925e-06	1.31066e-06	1.29136e-06	2.6387e-06
13	100374583	100374600	18	+							568835	20	0	0	0	0	0	0	3	2	1	4	0	0	0	4	3	1	0	2	0	0	6	4	7	3	0	0	3	1	2	2	1.32228e-06	1.31949e-06	1.30953e-06	1.31925e-06	1.31066e-06	1.29136e-06	3.51827e-06
13	100604356	100604430	75	+	Gm24261				YES		568985	58	1	0	2	0	0	0	8	6	4	5	5	4	5	6	4	1	3	4	3	0	18	14	15	8	2	0	3	3	3	3	2.64457e-06	1.31949e-06	3.92858e-06	1.31925e-06	1.31066e-06	1.29136e-06	7.9161e-06
13	102175033	102175052	20	+							570125	54	1	0	0	0	0	0	4	5	2	4	3	2	13	10	1	4	4	1	1	0	11	9	24	9	1	0	3	3	3	3	2.64457e-06	1.31949e-06	1.30953e-06	1.31925e-06	1.31066e-06	1.29136e-06	4.39783e-06
13	103610229	103610256	28	+							571069	48	0	1	0	0	0	0	9	3	2	3	1	1	7	5	2	4	7	3	1	0	14	5	14	14	1	0	3	3	3	3	1.32228e-06	2.63899e-06	1.30953e-06	1.31925e-06	1.31066e-06	1.29136e-06	8.79566e-06
13	103939044	103939062	19	+							571275	36	0	1	0	0	0	0	6	7	2	0	0	0	6	2	5	3	1	3	1	0	15	0	13	7	1	0	3	0	3	3	1.32228e-06	2.63899e-06	1.30953e-06	1.31925e-06	1.31066e-06	1.29136e-06	6.15696e-06
13	103977326	103977352	27	+							571302	30	0	0	0	0	0	0	2	2	3	3	3	0	2	2	2	2	4	5	0	0	7	6	6	11	0	0	3	2	3	3	1.32228e-06	1.31949e-06	1.30953e-06	1.31925e-06	1.31066e-06	1.29136e-06	2.6387e-06
13	105647518	105647539	22	+							572362	57	1	0	0	0	0	0	6	5	3	1	5	4	4	8	10	2	3	5	1	0	14	10	22	10	1	0	3	3	3	3	2.64457e-06	1.31949e-06	1.30953e-06	1.31925e-06	1.31066e-06	1.29136e-06	6.15696e-06
13	106689769	106689786	18	+							572830	27	0	0	0	0	0	0	5	3	0	2	0	2	2	1	5	2	2	3	0	0	8	4	8	7	0	0	2	2	3	3	1.32228e-06	1.31949e-06	1.30953e-06	1.31925e-06	1.31066e-06	1.29136e-06	5.2774e-06
13	106957017	106957046	30	+	Dimt1			YES			573047	28	0	0	0	0	0	0	6	4	1	1	5	1	1	6	0	1	2	0	0	0	11	7	7	3	0	0	3	3	2	2	1.32228e-06	1.31949e-06	1.30953e-06	1.31925e-06	1.31066e-06	1.29136e-06	6.15696e-06
13	107121809	107121854	46	+							573169	28	0	0	0	2	1	0	4	2	0	6	2	4	2	2	2	0	0	1	0	3	6	12	6	1	0	2	2	3	3	1	1.32228e-06	1.31949e-06	1.30953e-06	3.95775e-06	2.62133e-06	1.29136e-06	4.39783e-06
13	107121923	107121967	45	+							573170	128	1	1	1	4	3	4	18	9	5	18	8	9	7	9	7	5	5	14	3	11	32	35	23	24	3	3	3	3	3	3	2.64457e-06	2.63899e-06	2.61905e-06	6.59625e-06	5.24266e-06	6.45679e-06	1.67118e-05
13	109001739	109001775	37	+	Pde4d			YES			574534	57	0	0	0	0	0	0	6	5	8	4	1	1	10	7	2	7	6	0	0	0	19	6	19	13	0	0	3	3	3	2	1.32228e-06	1.31949e-06	1.30953e-06	1.31925e-06	1.31066e-06	1.29136e-06	6.15696e-06
13	109052503	109052520	18	+	Pde4d			YES			574560	22	0	0	0	0	0	0	6	0	0	0	4	1	2	3	5	1	0	0	0	0	6	5	10	1	0	0	1	2	3	1	1.32228e-06	1.31949e-06	1.30953e-06	1.31925e-06	1.31066e-06	1.29136e-06	6.15696e-06
13	109506849	109506870	22	+	Pde4d			YES			575167	44	0	0	0	0	0	0	7	1	8	0	7	4	5	2	5	3	1	1	0	0	16	11	12	5	0	0	3	2	3	3	1.32228e-06	1.31949e-06	1.30953e-06	1.31925e-06	1.31066e-06	1.29136e-06	7.03653e-06
13	110129257	110129275	19	+							575874	90	0	0	1	0	1	1	9	9	5	3	6	5	11	15	13	4	2	5	1	2	23	14	39	11	1	2	3	3	3	3	1.32228e-06	1.31949e-06	2.61905e-06	1.31925e-06	2.62133e-06	2.58271e-06	8.79566e-06
13	110395821	110395851	31	+	Plk2			YES	YES		576037	126	2	0	0	1	0	0	10	11	15	7	9	5	15	17	6	5	7	16	2	1	36	21	38	28	1	1	3	3	3	3	3.96685e-06	1.31949e-06	1.30953e-06	2.6385e-06	1.31066e-06	1.29136e-06	9.67523e-06
13	110398925	110398957	33	+	Plk2			YES			576063	29	0	0	0	0	0	0	6	2	7	3	0	0	2	2	2	1	0	4	0	0	15	3	6	5	0	0	3	1	3	2	1.32228e-06	1.31949e-06	1.30953e-06	1.31925e-06	1.31066e-06	1.29136e-06	6.15696e-06
13	111997747	111997765	19	+							577180	22	0	0	0	0	0	0	6	5	2	0	0	1	4	1	1	1	1	0	0	0	13	1	6	2	0	0	3	1	3	2	1.32228e-06	1.31949e-06	1.30953e-06	1.31925e-06	1.31066e-06	1.29136e-06	6.15696e-06
13	112480064	112480084	21	+	Il6st			YES	YES	YES	577620	190	1	0	2	1	1	3	17	14	19	14	15	20	18	19	13	5	10	18	3	5	50	49	50	33	2	3	3	3	3	3	2.64457e-06	1.31949e-06	3.92858e-06	2.6385e-06	2.62133e-06	5.16543e-06	1.58322e-05
13	112686450	112686469	20	+	Slc38a9			YES			577855	25	0	0	0	0	0	0	5	1	1	0	2	3	1	4	2	0	3	3	0	0	7	5	7	6	0	0	3	2	3	2	1.32228e-06	1.31949e-06	1.30953e-06	1.31925e-06	1.31066e-06	1.29136e-06	5.2774e-06
13	113516888	113516913	26	+							578640	31	0	0	0	0	0	1	5	2	2	3	1	1	5	2	1	2	3	3	0	1	9	5	8	8	0	1	3	3	3	3	1.32228e-06	1.31949e-06	1.30953e-06	1.31925e-06	1.31066e-06	2.58271e-06	5.2774e-06
13	113732766	113732785	20	+							578824	31	0	0	0	0	0	1	5	1	0	0	2	1	4	3	2	6	3	3	0	1	6	3	9	12	0	1	2	2	3	3	1.32228e-06	1.31949e-06	1.30953e-06	1.31925e-06	1.31066e-06	2.58271e-06	5.2774e-06
13	114373166	114373184	19	+							579683	105	0	0	2	1	0	1	7	14	15	6	11	13	8	6	7	3	3	8	2	2	36	30	21	14	1	2	3	3	3	3	1.32228e-06	1.31949e-06	3.92858e-06	2.6385e-06	1.31066e-06	2.58271e-06	7.03653e-06
13	114454195	114454218	24	+							579724	31	0	0	0	0	0	0	1	4	1	1	6	6	3	2	2	2	3	0	0	0	6	13	7	5	0	0	3	3	3	2	1.32228e-06	1.31949e-06	1.30953e-06	1.31925e-06	1.31066e-06	1.29136e-06	1.75913e-06
13	115644491	115644511	21	+							580398	36	0	0	0	0	1	0	5	4	5	1	6	2	1	2	3	1	2	3	0	1	14	9	6	6	0	1	3	3	3	3	1.32228e-06	1.31949e-06	1.30953e-06	1.31925e-06	2.62133e-06	1.29136e-06	5.2774e-06
13	116169945	116169963	19	+							580663	58	1	0	0	1	0	0	3	4	9	4	2	3	7	4	3	7	3	7	1	1	16	9	14	17	1	1	3	3	3	3	2.64457e-06	1.31949e-06	1.30953e-06	2.6385e-06	1.31066e-06	1.29136e-06	3.51827e-06
14	6576684	6576704	21	+							584874	44	1	0	0	0	0	1	8	6	3	4	1	1	5	2	4	4	1	3	1	1	17	6	11	8	1	1	3	3	3	3	2.64457e-06	1.31949e-06	1.30953e-06	1.31925e-06	1.31066e-06	2.58271e-06	7.9161e-06
14	7076656	7076676	21	+							585052	40	0	0	0	0	0	0	6	5	4	2	3	1	4	6	1	4	3	1	0	0	15	6	11	8	0	0	3	3	3	3	1.32228e-06	1.31949e-06	1.30953e-06	1.31925e-06	1.31066e-06	1.29136e-06	6.15696e-06
14	7927242	7927283	42	+	Flnb			YES			585587	29	0	0	0	0	0	0	6	5	2	0	3	1	4	0	4	0	0	4	0	0	13	4	8	4	0	0	3	2	2	1	1.32228e-06	1.31949e-06	1.30953e-06	1.31925e-06	1.31066e-06	1.29136e-06	6.15696e-06
14	7934442	7934534	93	+	Flnb			YES			585628	52	0	0	0	0	0	0	12	4	5	1	3	3	5	3	3	2	8	3	0	0	21	7	11	13	0	0	3	3	3	3	1.32228e-06	1.31949e-06	1.30953e-06	1.31925e-06	1.31066e-06	1.29136e-06	1.14344e-05
14	7935720	7935766	47	+	Flnb			YES			585640	149	1	0	0	0	0	0	15	12	13	8	10	13	17	11	11	13	10	15	1	0	40	31	39	38	1	0	3	3	3	3	2.64457e-06	1.31949e-06	1.30953e-06	1.31925e-06	1.31066e-06	1.29136e-06	1.40731e-05
14	7938951	7939017	67	+	Flnb			YES			585666	266	0	1	0	0	2	2	28	34	18	6	21	17	28	27	24	25	21	12	1	4	80	44	79	58	1	2	3	3	3	3	1.32228e-06	2.63899e-06	1.30953e-06	1.31925e-06	3.93199e-06	3.87407e-06	2.55074e-05
14	8117322	8117350	29	+	Pxk			YES			585957	18	0	0	0	1	0	0	3	2	1	3	2	0	1	2	3	0	0	0	0	1	6	5	6	0	0	1	3	2	3	0	1.32228e-06	1.31949e-06	1.30953e-06	2.6385e-06	1.31066e-06	1.29136e-06	3.51827e-06
14	8132906	8132926	21	+	Pxk			YES			585994	27	0	0	0	0	0	0	4	0	3	0	1	1	6	2	2	3	1	4	0	0	7	2	10	8	0	0	2	2	3	3	1.32228e-06	1.31949e-06	1.30953e-06	1.31925e-06	1.31066e-06	1.29136e-06	4.39783e-06
14	8144487	8144555	69	+	Pxk			YES			586033	54	0	0	0	0	0	1	7	8	4	2	0	5	4	5	6	3	3	6	0	1	19	7	15	12	0	1	3	2	3	3	1.32228e-06	1.31949e-06	1.30953e-06	1.31925e-06	1.31066e-06	2.58271e-06	7.03653e-06
14	8146451	8146491	41	+	Pxk			YES			586053	84	0	0	1	0	0	1	10	6	3	1	5	6	10	13	4	5	4	15	1	1	19	12	27	24	1	1	3	3	3	3	1.32228e-06	1.31949e-06	2.61905e-06	1.31925e-06	1.31066e-06	2.58271e-06	9.67523e-06
14	9405685	9405703	19	+	Gm48370			YES			586921	47	0	0	0	0	0	0	5	4	2	0	5	4	1	6	5	5	5	5	0	0	11	9	12	15	0	0	3	2	3	3	1.32228e-06	1.31949e-06	1.30953e-06	1.31925e-06	1.31066e-06	1.29136e-06	5.2774e-06
14	9910512	9910529	18	+							587249	32	0	0	0	0	0	0	0	2	4	1	3	2	4	6	3	1	4	2	0	0	6	6	13	7	0	0	2	3	3	3	1.32228e-06	1.31949e-06	1.30953e-06	1.31925e-06	1.31066e-06	1.29136e-06	8.79566e-07
14	11818909	11818930	22	+	Ptprg			YES			588851	63	0	0	0	2	1	0	8	3	3	1	3	3	7	8	6	3	7	8	0	3	14	7	21	18	0	2	3	3	3	3	1.32228e-06	1.31949e-06	1.30953e-06	3.95775e-06	2.62133e-06	1.29136e-06	7.9161e-06
14	12740303	12740331	29	+							589829	31	0	0	0	1	0	0	5	2	1	2	1	5	1	4	1	1	5	2	0	1	8	8	6	8	0	1	3	3	3	3	1.32228e-06	1.31949e-06	1.30953e-06	2.6385e-06	1.31066e-06	1.29136e-06	5.2774e-06
14	12923969	12923987	19	+							589946	23	0	0	0	0	0	0	4	3	2	0	1	2	4	0	2	1	1	3	0	0	9	3	6	5	0	0	3	2	2	3	1.32228e-06	1.31949e-06	1.30953e-06	1.31925e-06	1.31066e-06	1.29136e-06	4.39783e-06
14	12935016	12935034	19	+							589953	31	0	0	0	1	0	0	4	2	1	0	3	1	3	3	2	4	6	1	0	1	7	4	8	11	0	1	3	2	3	3	1.32228e-06	1.31949e-06	1.30953e-06	2.6385e-06	1.31066e-06	1.29136e-06	4.39783e-06
14	15449593	15449617	25	+	B230110C06Rik			YES			591684	25	0	0	1	0	0	1	4	3	2	0	0	1	7	2	1	0	2	1	1	1	9	1	10	3	1	1	3	1	3	2	1.32228e-06	1.31949e-06	2.61905e-06	1.31925e-06	1.31066e-06	2.58271e-06	4.39783e-06
14	18200714	18200750	37	+	Gm44469				YES		593588	48	0	0	0	0	0	1	7	6	2	2	2	5	3	3	5	3	4	5	0	1	15	9	11	12	0	1	3	3	3	3	1.32228e-06	1.31949e-06	1.30953e-06	1.31925e-06	1.31066e-06	2.58271e-06	7.03653e-06
14	18942123	18942144	22	+							594116	280	1	2	1	3	2	3	33	20	32	16	25	16	25	22	28	15	13	23	4	8	85	57	75	51	3	3	3	3	3	3	2.64457e-06	3.95848e-06	2.61905e-06	5.277e-06	3.93199e-06	5.16543e-06	2.99053e-05
14	19278147	19278210	64	+	Gm48099			YES			594277	1062	12	18	18	34	45	47	89	46	68	141	105	96	49	41	54	53	44	102	48	126	203	342	144	199	3	3	3	3	3	3	1.71897e-05	2.50704e-05	2.4881e-05	4.61737e-05	6.02905e-05	6.19852e-05	7.9161e-05
14	20688298	20688334	37	+	Sec24c			YES			595510	29	0	0	0	0	0	0	1	3	3	1	2	1	4	6	3	2	1	2	0	0	7	4	13	5	0	0	3	3	3	3	1.32228e-06	1.31949e-06	1.30953e-06	1.31925e-06	1.31066e-06	1.29136e-06	1.75913e-06
14	20692338	20692364	27	+	Sec24c			YES	YES	YES	595555	54	0	0	1	0	0	0	5	3	4	0	6	6	12	3	5	3	3	3	1	0	12	12	20	9	1	0	3	2	3	3	1.32228e-06	1.31949e-06	2.61905e-06	1.31925e-06	1.31066e-06	1.29136e-06	5.2774e-06
14	20710887	20710932	46	+	Zswim8			YES	YES		595648	36	0	1	0	2	1	0	4	4	4	1	1	1	4	4	2	0	3	4	1	3	12	3	10	7	1	2	3	3	3	2	1.32228e-06	2.63899e-06	1.30953e-06	3.95775e-06	2.62133e-06	1.29136e-06	4.39783e-06
14	20711361	20711413	53	+	Zswim8			YES			595654	34	0	0	0	0	0	0	3	3	4	0	2	2	3	3	4	6	2	2	0	0	10	4	10	10	0	0	3	2	3	3	1.32228e-06	1.31949e-06	1.30953e-06	1.31925e-06	1.31066e-06	1.29136e-06	3.51827e-06
14	20713252	20713280	29	+	Zswim8			YES			595668	27	0	0	0	0	0	0	6	1	3	1	0	1	5	3	3	2	0	2	0	0	10	2	11	4	0	0	3	2	3	2	1.32228e-06	1.31949e-06	1.30953e-06	1.31925e-06	1.31066e-06	1.29136e-06	6.15696e-06
14	20713780	20713852	73	+	Zswim8			YES			595675	20	0	0	0	0	0	1	5	4	0	2	0	0	3	1	2	0	0	2	0	1	9	2	6	2	0	1	2	1	3	1	1.32228e-06	1.31949e-06	1.30953e-06	1.31925e-06	1.31066e-06	2.58271e-06	5.2774e-06
14	20714400	20714461	62	+	Zswim8				YES	YES	595685	35	0	1	1	0	0	0	4	4	6	0	2	2	3	4	4	0	3	1	2	0	14	4	11	4	2	0	3	2	3	2	1.32228e-06	2.63899e-06	2.61905e-06	1.31925e-06	1.31066e-06	1.29136e-06	4.39783e-06
14	20714461	20714546	86	+	Zswim8				YES	YES	595686	24	0	0	0	0	0	0	2	4	2	3	2	1	4	3	2	0	1	0	0	0	8	6	9	1	0	0	3	3	3	1	1.32228e-06	1.31949e-06	1.30953e-06	1.31925e-06	1.31066e-06	1.29136e-06	2.6387e-06
14	20718315	20718378	64	+	Zswim8			YES			595737	70	0	1	1	0	0	1	9	3	9	3	2	4	5	14	3	2	10	3	2	1	21	9	22	15	2	1	3	3	3	3	1.32228e-06	2.63899e-06	2.61905e-06	1.31925e-06	1.31066e-06	2.58271e-06	8.79566e-06
14	20719273	20719298	26	+	Zswim8			YES			595750	39	0	0	0	0	0	1	3	5	3	1	2	1	4	4	7	4	4	0	0	1	11	4	15	8	0	1	3	3	3	2	1.32228e-06	1.31949e-06	1.30953e-06	1.31925e-06	1.31066e-06	2.58271e-06	3.51827e-06
14	20719698	20719765	68	+	Zswim8			YES	YES		595757	192	1	1	2	0	2	0	43	18	13	8	5	7	19	29	19	9	10	6	4	2	74	20	67	25	3	1	3	3	3	3	2.64457e-06	2.63899e-06	3.92858e-06	1.31925e-06	3.93199e-06	1.29136e-06	3.87009e-05
14	20857132	20857204	73	+							595941	673	4	2	5	0	4	2	81	56	44	63	57	46	54	60	53	44	48	50	11	6	181	166	167	142	3	2	3	3	3	3	6.61142e-06	3.95848e-06	7.85716e-06	1.31925e-06	6.55332e-06	3.87407e-06	7.21244e-05
14	20908951	20908970	20	+							595988	31	0	0	0	0	0	0	1	3	7	1	0	4	1	3	2	1	2	6	0	0	11	5	6	9	0	0	3	2	3	3	1.32228e-06	1.31949e-06	1.30953e-06	1.31925e-06	1.31066e-06	1.29136e-06	1.75913e-06
14	21021511	21021539	29	+	Vcl			YES			596121	182	0	0	0	1	1	0	20	17	17	6	8	4	28	23	15	19	10	13	0	2	54	18	66	42	0	2	3	3	3	3	1.32228e-06	1.31949e-06	1.30953e-06	2.6385e-06	2.62133e-06	1.29136e-06	1.84709e-05
14	21021907	21021972	66	+	Vcl			YES			596126	22	0	0	0	0	0	0	5	2	5	0	1	1	3	1	2	0	2	0	0	0	12	2	6	2	0	0	3	2	3	1	1.32228e-06	1.31949e-06	1.30953e-06	1.31925e-06	1.31066e-06	1.29136e-06	5.2774e-06
14	21249290	21249324	35	+	Adk			YES			596331	45	0	0	0	0	0	0	10	4	2	2	0	3	3	9	1	3	5	3	0	0	16	5	13	11	0	0	3	2	3	3	1.32228e-06	1.31949e-06	1.30953e-06	1.31925e-06	1.31066e-06	1.29136e-06	9.67523e-06
14	21263770	21263798	29	+	Adk,Gm26372			YES	YES		596342	160	0	0	1	0	3	0	28	14	9	3	13	10	13	18	10	12	9	17	1	3	51	26	41	38	1	1	3	3	3	3	1.32228e-06	1.31949e-06	2.61905e-06	1.31925e-06	5.24266e-06	1.29136e-06	2.55074e-05
14	21619524	21619561	38	+	Kat6b			YES	YES		596792	37	0	0	0	0	1	0	3	3	0	4	6	3	4	3	2	4	4	0	0	1	6	13	9	8	0	1	2	3	3	2	1.32228e-06	1.31949e-06	1.30953e-06	1.31925e-06	2.62133e-06	1.29136e-06	3.51827e-06
14	21812713	21812760	48	+	Gm23502				YES		597103	72	1	0	0	0	0	1	12	8	1	4	8	7	5	8	2	5	6	4	1	1	21	19	15	15	1	1	3	3	3	3	2.64457e-06	1.31949e-06	1.30953e-06	1.31925e-06	1.31066e-06	2.58271e-06	1.14344e-05
14	21812778	21812847	70	+	Gm23502				YES		597104	1253	4	11	9	10	11	11	165	128	128	108	99	72	88	113	86	76	69	65	24	32	421	279	287	210	3	3	3	3	3	3	6.61142e-06	1.58339e-05	1.30953e-05	1.45117e-05	1.5728e-05	1.54963e-05	0.000146008
14	22021086	22021104	19	+	Lrmda			YES			597345	31	0	0	0	0	0	1	4	4	2	1	0	3	5	4	2	3	1	1	0	1	10	4	11	5	0	1	3	2	3	3	1.32228e-06	1.31949e-06	1.30953e-06	1.31925e-06	1.31066e-06	2.58271e-06	4.39783e-06
14	22474346	22474365	20	+	Lrmda			YES			597741	41	0	0	0	0	0	0	3	4	2	1	3	3	6	7	3	3	3	3	0	0	9	7	16	9	0	0	3	3	3	3	1.32228e-06	1.31949e-06	1.30953e-06	1.31925e-06	1.31066e-06	1.29136e-06	3.51827e-06
14	23048965	23048983	19	+	Lrmda			YES			598132	83	1	0	0	0	0	1	7	1	4	8	13	7	6	10	6	6	7	6	1	1	12	28	22	19	1	1	3	3	3	3	2.64457e-06	1.31949e-06	1.30953e-06	1.31925e-06	1.31066e-06	2.58271e-06	7.03653e-06
14	23522998	23523023	26	+							598401	78	1	0	1	0	0	0	11	8	7	6	6	4	7	9	6	4	3	5	2	0	26	16	22	12	2	0	3	3	3	3	2.64457e-06	1.31949e-06	2.61905e-06	1.31925e-06	1.31066e-06	1.29136e-06	1.05548e-05
14	24491584	24491610	27	+	Rps24			YES	YES		599210	33	0	1	0	0	0	0	4	4	3	1	3	3	3	2	3	2	0	4	1	0	11	7	8	6	1	0	3	3	3	2	1.32228e-06	2.63899e-06	1.30953e-06	1.31925e-06	1.31066e-06	1.29136e-06	4.39783e-06
14	24495111	24495163	53	+	Rps24			YES	YES		599225	24	0	0	0	0	0	0	2	3	1	1	2	0	7	0	3	1	3	1	0	0	6	3	10	5	0	0	3	2	2	3	1.32228e-06	1.31949e-06	1.30953e-06	1.31925e-06	1.31066e-06	1.29136e-06	2.6387e-06
14	24495308	24495352	45	+	Rps24			YES	YES		599229	74	0	0	1	1	0	1	14	8	3	0	3	3	11	15	3	1	9	1	1	2	25	6	29	11	1	2	3	2	3	3	1.32228e-06	1.31949e-06	2.61905e-06	2.6385e-06	1.31066e-06	2.58271e-06	1.31935e-05
14	24841776	24841794	19	+							599495	25	0	0	0	0	0	0	2	3	4	1	1	6	3	1	2	0	1	1	0	0	9	8	6	2	0	0	3	3	3	2	1.32228e-06	1.31949e-06	1.30953e-06	1.31925e-06	1.31066e-06	1.29136e-06	2.6387e-06
14	25548684	25548705	22	+	Zmiz1			YES			600448	60	1	1	0	0	0	0	10	3	4	5	5	2	3	9	7	2	4	4	2	0	17	12	19	10	2	0	3	3	3	3	2.64457e-06	2.63899e-06	1.30953e-06	1.31925e-06	1.31066e-06	1.29136e-06	9.67523e-06
14	25560480	25560499	20	+	Zmiz1			YES			600478	18	0	0	0	0	0	0	3	1	2	1	0	0	3	2	4	1	1	0	0	0	6	1	9	2	0	0	3	1	3	2	1.32228e-06	1.31949e-06	1.30953e-06	1.31925e-06	1.31066e-06	1.29136e-06	3.51827e-06
14	25654386	25654428	43	+	Zmiz1			YES			600847	17	0	0	0	1	0	0	3	3	0	0	0	1	3	3	0	2	0	1	0	1	6	1	6	3	0	1	2	1	2	2	1.32228e-06	1.31949e-06	1.30953e-06	2.6385e-06	1.31066e-06	1.29136e-06	3.51827e-06
14	25874093	25874167	75	+	Anxa11			YES			601251	53	1	0	1	0	0	0	9	5	7	1	4	5	10	0	5	1	2	2	2	0	21	10	15	5	2	0	3	3	2	3	2.64457e-06	1.31949e-06	2.61905e-06	1.31925e-06	1.31066e-06	1.29136e-06	8.79566e-06
14	25874483	25874601	119	+	Anxa11			YES	YES		601254	44	0	0	0	0	0	0	8	8	4	0	1	2	7	3	5	1	5	0	0	0	20	3	15	6	0	0	3	2	3	2	1.32228e-06	1.31949e-06	1.30953e-06	1.31925e-06	1.31066e-06	1.29136e-06	7.9161e-06
14	26446238	26446256	19	+							601735	18	0	0	0	0	0	0	1	2	3	0	1	2	0	3	4	0	1	1	0	0	6	3	7	2	0	0	3	2	2	2	1.32228e-06	1.31949e-06	1.30953e-06	1.31925e-06	1.31066e-06	1.29136e-06	1.75913e-06
14	26592104	26592131	28	+	Dennd6a			YES			601847	32	0	0	0	0	0	0	2	4	4	0	2	1	5	4	3	4	2	1	0	0	10	3	12	7	0	0	3	2	3	3	1.32228e-06	1.31949e-06	1.30953e-06	1.31925e-06	1.31066e-06	1.29136e-06	2.6387e-06
14	27267227	27267244	18	+	Arhgef3			YES			602484	127	1	0	0	0	0	1	11	9	9	12	7	8	9	13	15	13	6	13	1	1	29	27	37	32	1	1	3	3	3	3	2.64457e-06	1.31949e-06	1.30953e-06	1.31925e-06	1.31066e-06	2.58271e-06	1.05548e-05
14	27308962	27308979	18	+	Arhgef3			YES			602547	17	0	0	0	0	0	0	2	0	4	0	0	1	2	2	2	1	2	1	0	0	6	1	6	4	0	0	2	1	3	3	1.32228e-06	1.31949e-06	1.30953e-06	1.31925e-06	1.31066e-06	1.29136e-06	2.6387e-06
14	27643598	27643622	25	+	Erc2			YES			603013	30	0	0	0	0	0	2	2	3	1	1	1	0	6	6	2	3	2	1	0	2	6	2	14	6	0	1	3	2	3	3	1.32228e-06	1.31949e-06	1.30953e-06	1.31925e-06	1.31066e-06	3.87407e-06	2.6387e-06
14	27653636	27653665	30	+	Erc2			YES			603034	116	0	1	0	1	1	2	10	12	7	6	10	3	10	17	10	15	5	6	1	4	29	19	37	26	1	3	3	3	3	3	1.32228e-06	2.63899e-06	1.30953e-06	2.6385e-06	2.62133e-06	3.87407e-06	9.67523e-06
14	28040244	28040291	48	+	Erc2			YES			603596	34	0	0	0	0	0	0	4	5	2	0	1	2	8	2	4	2	2	2	0	0	11	3	14	6	0	0	3	2	3	3	1.32228e-06	1.31949e-06	1.30953e-06	1.31925e-06	1.31066e-06	1.29136e-06	4.39783e-06
14	28080019	28080054	36	+	Erc2			YES			603704	90	1	0	2	0	0	0	9	10	5	4	4	5	9	15	16	4	4	2	3	0	24	13	40	10	2	0	3	3	3	3	2.64457e-06	1.31949e-06	3.92858e-06	1.31925e-06	1.31066e-06	1.29136e-06	8.79566e-06
14	28145914	28145964	51	+	Erc2			YES			603833	375	2	0	3	4	5	3	37	37	35	36	34	27	28	30	16	30	21	27	5	12	109	97	74	78	2	3	3	3	3	3	3.96685e-06	1.31949e-06	5.2381e-06	6.59625e-06	7.86398e-06	5.16543e-06	3.34235e-05
14	29438266	29438283	18	+							605181	24	0	0	0	0	1	0	4	2	1	2	2	3	2	1	3	1	2	0	0	1	7	7	6	3	0	1	3	3	3	2	1.32228e-06	1.31949e-06	1.30953e-06	1.31925e-06	2.62133e-06	1.29136e-06	4.39783e-06
14	29670298	29670317	20	+							605352	25	0	0	0	0	0	0	3	2	4	3	0	0	3	6	2	1	0	1	0	0	9	3	11	2	0	0	3	1	3	2	1.32228e-06	1.31949e-06	1.30953e-06	1.31925e-06	1.31066e-06	1.29136e-06	3.51827e-06
14	29698358	29698378	21	+							605374	26	0	0	0	0	0	0	6	2	2	0	2	1	5	2	1	1	2	2	0	0	10	3	8	5	0	0	3	2	3	3	1.32228e-06	1.31949e-06	1.30953e-06	1.31925e-06	1.31066e-06	1.29136e-06	6.15696e-06
14	29990978	29991042	65	+	Actr8			YES	YES		605677	35	0	0	0	0	0	1	5	3	4	1	4	2	2	5	3	1	1	3	0	1	12	7	10	5	0	1	3	3	3	3	1.32228e-06	1.31949e-06	1.30953e-06	1.31925e-06	1.31066e-06	2.58271e-06	5.2774e-06
14	30874238	30874335	98	+	Stimate			YES			606898	66	0	0	1	0	0	2	7	5	2	6	7	5	4	8	5	6	5	3	1	2	14	18	17	14	1	1	3	3	3	3	1.32228e-06	1.31949e-06	2.61905e-06	1.31925e-06	1.31066e-06	3.87407e-06	7.03653e-06
14	31202372	31202409	38	+							607376	20	0	0	0	0	0	0	1	3	4	1	1	1	3	2	3	0	1	0	0	0	8	3	8	1	0	0	3	3	3	1	1.32228e-06	1.31949e-06	1.30953e-06	1.31925e-06	1.31066e-06	1.29136e-06	1.75913e-06
14	31232157	31232178	22	+							607431	55	0	0	0	1	0	1	4	3	5	4	7	0	6	6	4	3	3	8	0	2	12	11	16	14	0	2	3	2	3	3	1.32228e-06	1.31949e-06	1.30953e-06	2.6385e-06	1.31066e-06	2.58271e-06	4.39783e-06
14	31307656	31307678	23	+	Gm35823			YES			607603	16	0	0	0	0	0	0	3	1	2	0	0	0	4	5	0	0	1	0	0	0	6	0	9	1	0	0	3	0	2	1	1.32228e-06	1.31949e-06	1.30953e-06	1.31925e-06	1.31066e-06	1.29136e-06	3.51827e-06
14	31669032	31669052	21	+							608026	101	2	0	0	0	1	1	9	4	14	12	12	10	7	7	6	5	5	6	2	2	27	34	20	16	1	2	3	3	3	3	3.96685e-06	1.31949e-06	1.30953e-06	1.31925e-06	2.62133e-06	2.58271e-06	8.79566e-06
14	31988732	31988750	19	+							608251	51	1	0	0	0	0	1	3	4	4	0	4	6	7	4	1	4	7	5	1	1	11	10	12	16	1	1	3	2	3	3	2.64457e-06	1.31949e-06	1.30953e-06	1.31925e-06	1.31066e-06	2.58271e-06	3.51827e-06
14	32115147	32115169	23	+							608420	299	2	2	1	1	2	3	41	20	30	25	16	21	19	33	27	17	23	16	5	6	91	62	79	56	3	3	3	3	3	3	3.96685e-06	3.95848e-06	2.61905e-06	2.6385e-06	3.93199e-06	5.16543e-06	3.69418e-05
14	32284009	32284054	46	+	Parg			YES			608658	114	0	0	1	0	0	0	9	4	8	5	11	11	9	12	4	12	13	15	1	0	21	27	25	40	1	0	3	3	3	3	1.32228e-06	1.31949e-06	2.61905e-06	1.31925e-06	1.31066e-06	1.29136e-06	8.79566e-06
14	32323786	32323816	31	+	Ogdhl			YES			608742	14	0	0	0	0	0	0	2	2	2	0	0	0	2	2	2	0	0	2	0	0	6	0	6	2	0	0	3	0	3	1	1.32228e-06	1.31949e-06	1.30953e-06	1.31925e-06	1.31066e-06	1.29136e-06	2.6387e-06
14	32337330	32337357	28	+	Ogdhl			YES			608845	30	0	0	0	0	0	0	7	1	1	2	2	1	6	0	3	3	4	0	0	0	9	5	9	7	0	0	3	3	2	2	1.32228e-06	1.31949e-06	1.30953e-06	1.31925e-06	1.31066e-06	1.29136e-06	7.03653e-06
14	32342183	32342263	81	+	Ogdhl			YES	YES	YES	608878	21	0	0	0	0	0	0	5	1	2	0	1	1	3	4	1	0	1	2	0	0	8	2	8	3	0	0	3	2	3	2	1.32228e-06	1.31949e-06	1.30953e-06	1.31925e-06	1.31066e-06	1.29136e-06	5.2774e-06
14	32346305	32346354	50	+	Ogdhl			YES			608930	17	0	0	0	0	0	0	2	2	2	0	2	1	4	2	1	1	0	0	0	0	6	3	7	1	0	0	3	2	3	1	1.32228e-06	1.31949e-06	1.30953e-06	1.31925e-06	1.31066e-06	1.29136e-06	2.6387e-06
14	32567906	32567962	57	+	Ercc6			YES			609251	79	0	0	0	0	0	1	9	8	7	5	4	1	9	7	7	4	10	7	0	1	24	10	23	21	0	1	3	3	3	3	1.32228e-06	1.31949e-06	1.30953e-06	1.31925e-06	1.31066e-06	2.58271e-06	8.79566e-06
14	33438621	33438643	23	+							610169	396	1	5	1	1	8	8	34	40	39	49	32	39	21	29	19	22	21	27	7	17	113	120	69	70	3	3	3	3	3	3	2.64457e-06	7.91696e-06	2.61905e-06	2.6385e-06	1.1796e-05	1.16222e-05	3.07848e-05
14	33512703	33512733	31	+	Frmpd2			YES			610232	56	1	0	1	0	0	0	4	3	6	3	3	4	5	5	2	5	8	6	2	0	13	10	12	19	2	0	3	3	3	3	2.64457e-06	1.31949e-06	2.61905e-06	1.31925e-06	1.31066e-06	1.29136e-06	4.39783e-06
14	33694560	33694577	18	+							610375	50	0	0	0	0	0	1	5	6	7	6	2	2	3	5	2	3	5	3	0	1	18	10	10	11	0	1	3	3	3	3	1.32228e-06	1.31949e-06	1.30953e-06	1.31925e-06	1.31066e-06	2.58271e-06	5.2774e-06
14	34333949	34333987	39	+	Glud1			YES			610957	35	0	0	0	0	0	0	6	2	1	1	2	2	2	5	1	5	4	4	0	0	9	5	8	13	0	0	3	3	3	3	1.32228e-06	1.31949e-06	1.30953e-06	1.31925e-06	1.31066e-06	1.29136e-06	6.15696e-06
14	34454421	34454447	27	+							611104	77	0	1	0	0	1	2	12	8	4	4	4	3	6	8	7	8	3	6	1	3	24	11	21	17	1	2	3	3	3	3	1.32228e-06	2.63899e-06	1.30953e-06	1.31925e-06	2.62133e-06	3.87407e-06	1.14344e-05
14	35741712	35741731	20	+							612910	62	0	0	1	0	0	0	6	6	5	2	6	5	4	3	6	4	6	8	1	0	17	13	13	18	1	0	3	3	3	3	1.32228e-06	1.31949e-06	2.61905e-06	1.31925e-06	1.31066e-06	1.29136e-06	6.15696e-06
14	35796876	35796898	23	+							612930	120	0	0	0	0	1	1	16	12	13	6	6	8	12	12	13	7	9	4	0	2	41	20	37	20	0	2	3	3	3	3	1.32228e-06	1.31949e-06	1.30953e-06	1.31925e-06	2.62133e-06	2.58271e-06	1.49526e-05
14	36957775	36957805	31	+							613518	47	0	0	0	0	1	0	6	2	6	1	4	2	4	1	4	6	7	3	0	1	14	7	9	16	0	1	3	3	3	3	1.32228e-06	1.31949e-06	1.30953e-06	1.31925e-06	2.62133e-06	1.29136e-06	6.15696e-06
14	37583998	37584019	22	+							613885	28	0	0	0	1	0	0	3	2	5	0	1	0	4	3	3	2	1	3	0	1	10	1	10	6	0	1	3	1	3	3	1.32228e-06	1.31949e-06	1.30953e-06	2.6385e-06	1.31066e-06	1.29136e-06	3.51827e-06
14	40820297	40820321	25	+							615391	25	0	0	0	0	0	0	4	3	3	1	2	3	4	2	2	1	0	0	0	0	10	6	8	1	0	0	3	3	3	1	1.32228e-06	1.31949e-06	1.30953e-06	1.31925e-06	1.31066e-06	1.29136e-06	4.39783e-06
14	40833603	40833631	29	+							615399	29	0	0	0	0	0	2	5	6	2	2	1	1	5	2	2	0	0	1	0	2	13	4	9	1	0	1	3	3	3	1	1.32228e-06	1.31949e-06	1.30953e-06	1.31925e-06	1.31066e-06	3.87407e-06	5.2774e-06
14	41247681	41247783	103	+	Gm22823				YES		615731	55	1	0	0	1	0	1	12	4	8	8	2	3	2	4	4	0	4	1	1	2	24	13	10	5	1	2	3	3	3	2	2.64457e-06	1.31949e-06	1.30953e-06	2.6385e-06	1.31066e-06	2.58271e-06	1.14344e-05
14	44985407	44985429	23	+							616920	25	0	0	0	0	0	0	2	3	5	2	2	2	2	2	2	1	1	1	0	0	10	6	6	3	0	0	3	3	3	3	1.32228e-06	1.31949e-06	1.30953e-06	1.31925e-06	1.31066e-06	1.29136e-06	2.6387e-06
14	44995285	44995304	20	+	Ptger2			YES			616928	46	0	0	0	0	1	0	3	8	5	3	2	1	2	5	4	5	3	4	0	1	16	6	11	12	0	1	3	3	3	3	1.32228e-06	1.31949e-06	1.30953e-06	1.31925e-06	2.62133e-06	1.29136e-06	3.51827e-06
14	46027822	46027871	50	+	Gm6580				YES		617813	116	0	1	0	1	0	1	12	6	5	7	8	7	11	10	6	14	10	17	1	2	23	22	27	41	1	2	3	3	3	3	1.32228e-06	2.63899e-06	1.30953e-06	2.6385e-06	1.31066e-06	2.58271e-06	1.14344e-05
14	46183212	46183229	18	+							617922	20	0	0	0	0	0	1	2	5	0	1	0	1	1	2	3	1	2	1	0	1	7	2	6	4	0	1	2	2	3	3	1.32228e-06	1.31949e-06	1.30953e-06	1.31925e-06	1.31066e-06	2.58271e-06	2.6387e-06
14	46515206	46515224	19	+							618151	84	0	1	0	0	0	0	6	11	11	1	4	3	8	12	7	4	7	9	1	0	28	8	27	20	1	0	3	3	3	3	1.32228e-06	2.63899e-06	1.30953e-06	1.31925e-06	1.31066e-06	1.29136e-06	6.15696e-06
14	47701563	47701613	51	+	Ktn1			YES			619595	34	0	0	1	0	0	0	5	5	2	3	1	1	4	3	3	3	1	2	1	0	12	5	10	6	1	0	3	3	3	3	1.32228e-06	1.31949e-06	2.61905e-06	1.31925e-06	1.31066e-06	1.29136e-06	5.2774e-06
14	47735488	47735524	37	+	Ktn1			YES	YES		619695	48	0	0	0	0	1	0	1	2	9	1	4	2	5	8	4	5	5	1	0	1	12	7	17	11	0	1	3	3	3	3	1.32228e-06	1.31949e-06	1.30953e-06	1.31925e-06	2.62133e-06	1.29136e-06	1.75913e-06
14	47929504	47929524	21	+	4930447J18Rik			YES			619887	55	0	0	0	0	0	0	4	2	2	5	5	4	6	4	5	4	4	10	0	0	8	14	15	18	0	0	3	3	3	3	1.32228e-06	1.31949e-06	1.30953e-06	1.31925e-06	1.31066e-06	1.29136e-06	4.39783e-06
14	48854390	48854417	28	+	Otx2os1			YES			620881	139	1	0	1	1	0	1	18	5	13	9	9	8	8	6	11	12	20	16	2	2	36	26	25	48	2	2	3	3	3	3	2.64457e-06	1.31949e-06	2.61905e-06	2.6385e-06	1.31066e-06	2.58271e-06	1.67118e-05
14	49177894	49178021	128	+	Naa30			YES	YES		621138	61	0	0	0	0	2	2	7	2	4	2	4	6	5	7	5	9	3	3	0	4	13	12	17	15	0	2	3	3	3	3	1.32228e-06	1.31949e-06	1.30953e-06	1.31925e-06	3.93199e-06	3.87407e-06	7.03653e-06
14	50123326	50123344	19	+	Olfr727		YES		YES		621710	43	0	0	0	0	1	0	4	7	3	1	2	2	4	6	2	5	4	2	0	1	14	5	12	11	0	1	3	3	3	3	1.32228e-06	1.31949e-06	1.30953e-06	1.31925e-06	2.62133e-06	1.29136e-06	4.39783e-06
14	51063915	51063949	35	+							622320	136	3	3	1	0	3	1	21	8	11	13	9	8	15	3	12	6	11	8	7	4	40	30	30	25	3	2	3	3	3	3	5.28914e-06	5.27797e-06	2.61905e-06	1.31925e-06	5.24266e-06	2.58271e-06	1.93505e-05
14	51889432	51889468	37	+	Mettl17			YES	YES		622789	43	0	0	0	0	0	0	6	4	5	2	3	1	8	4	4	4	2	0	0	0	15	6	16	6	0	0	3	3	3	2	1.32228e-06	1.31949e-06	1.30953e-06	1.31925e-06	1.31066e-06	1.29136e-06	6.15696e-06
14	51891786	51891842	57	+	Mettl17	YES					622809	46	1	0	0	0	0	0	4	8	2	1	1	5	0	10	8	3	0	3	1	0	14	7	18	6	1	0	3	3	2	2	2.64457e-06	1.31949e-06	1.30953e-06	1.31925e-06	1.31066e-06	1.29136e-06	4.39783e-06
14	51995954	51995981	28	+	Arhgef40			YES	YES		622987	150	1	1	0	0	0	0	20	9	9	5	20	5	18	15	14	10	13	10	2	0	38	30	47	33	2	0	3	3	3	3	2.64457e-06	2.63899e-06	1.30953e-06	1.31925e-06	1.31066e-06	1.29136e-06	1.84709e-05
14	52003867	52003926	60	+	Arhgef40			YES	YES		623026	31	0	0	0	0	0	0	6	2	0	0	0	8	4	5	0	2	2	2	0	0	8	8	9	6	0	0	2	1	2	3	1.32228e-06	1.31949e-06	1.30953e-06	1.31925e-06	1.31066e-06	1.29136e-06	6.15696e-06
14	52079787	52079810	24	+							623125	24	0	0	0	0	0	0	3	0	4	1	0	2	2	2	3	2	3	2	0	0	7	3	7	7	0	0	2	2	3	3	1.32228e-06	1.31949e-06	1.30953e-06	1.31925e-06	1.31066e-06	1.29136e-06	3.51827e-06
14	52928442	52928460	19	+	Trav5d-3				YES		623681	32	0	0	0	0	0	0	3	1	3	4	5	1	5	3	3	2	2	0	0	0	7	10	11	4	0	0	3	3	3	2	1.32228e-06	1.31949e-06	1.30953e-06	1.31925e-06	1.31066e-06	1.29136e-06	3.51827e-06
14	52946019	52946041	23	+							623690	72	0	0	0	0	0	1	7	4	7	8	3	2	7	7	6	8	6	6	0	1	18	13	20	20	0	1	3	3	3	3	1.32228e-06	1.31949e-06	1.30953e-06	1.31925e-06	1.31066e-06	2.58271e-06	7.03653e-06
14	53239404	53239421	18	+	Trav5n-3				YES		623829	36	0	0	1	0	0	1	4	1	5	4	3	1	6	3	1	0	5	1	1	1	10	8	10	6	1	1	3	3	3	2	1.32228e-06	1.31949e-06	2.61905e-06	1.31925e-06	1.31066e-06	2.58271e-06	4.39783e-06
14	53257057	53257079	23	+							623833	78	0	0	0	0	0	0	6	0	6	9	3	5	8	9	7	11	9	5	0	0	12	17	24	25	0	0	2	3	3	3	1.32228e-06	1.31949e-06	1.30953e-06	1.31925e-06	1.31066e-06	1.29136e-06	6.15696e-06
14	54146537	54146566	30	+	Trdc	YES					624321	75	0	1	1	0	2	1	6	4	9	2	8	4	7	4	4	4	15	3	2	3	19	14	15	22	2	2	3	3	3	3	1.32228e-06	2.63899e-06	2.61905e-06	1.31925e-06	3.93199e-06	2.58271e-06	6.15696e-06
14	54581189	54581251	63	+	Gm24705				YES		624891	52	2	0	0	3	1	0	9	6	3	8	2	3	8	5	0	1	0	1	2	4	18	13	13	2	1	2	3	3	2	2	3.96685e-06	1.31949e-06	1.30953e-06	5.277e-06	2.62133e-06	1.29136e-06	8.79566e-06
14	54894743	54894808	66	+	Gm20521,Pabpn1		YES	YES	YES		625227	31	0	0	0	0	0	0	5	5	2	1	1	2	3	6	2	0	1	3	0	0	12	4	11	4	0	0	3	3	3	2	1.32228e-06	1.31949e-06	1.30953e-06	1.31925e-06	1.31066e-06	1.29136e-06	5.2774e-06
14	54897035	54897071	37	+	Pabpn1	YES					625245	17	0	0	0	0	0	0	4	2	1	0	1	1	2	3	1	1	1	0	0	0	7	2	6	2	0	0	3	2	3	2	1.32228e-06	1.31949e-06	1.30953e-06	1.31925e-06	1.31066e-06	1.29136e-06	4.39783e-06
14	54897580	54897655	76	+	Pabpn1	YES					625252	39	1	0	0	0	0	0	5	5	3	3	2	3	5	0	6	4	1	1	1	0	13	8	11	6	1	0	3	3	2	3	2.64457e-06	1.31949e-06	1.30953e-06	1.31925e-06	1.31066e-06	1.29136e-06	5.2774e-06
14	54897927	54897973	47	+	Pabpn1	YES					625257	45	1	0	0	0	1	1	2	4	4	2	2	2	8	7	5	3	3	0	1	2	10	6	20	6	1	2	3	3	3	2	2.64457e-06	1.31949e-06	1.30953e-06	1.31925e-06	2.62133e-06	2.58271e-06	2.6387e-06
14	54898185	54898263	79	+							625261	57	0	0	0	0	1	1	2	8	5	7	2	2	6	4	4	4	3	8	0	2	15	11	14	15	0	2	3	3	3	3	1.32228e-06	1.31949e-06	1.30953e-06	1.31925e-06	2.62133e-06	2.58271e-06	2.6387e-06
14	54898275	54898298	24	+							625262	41	0	0	0	0	0	0	4	4	3	2	1	6	4	3	1	3	3	7	0	0	11	9	8	13	0	0	3	3	3	3	1.32228e-06	1.31949e-06	1.30953e-06	1.31925e-06	1.31066e-06	1.29136e-06	4.39783e-06
14	54898318	54898402	85	+							625263	56	0	0	0	0	0	1	8	6	5	4	3	5	3	5	5	5	3	3	0	1	19	12	13	11	0	1	3	3	3	3	1.32228e-06	1.31949e-06	1.30953e-06	1.31925e-06	1.31066e-06	2.58271e-06	7.9161e-06
14	54898440	54898572	133	+							625265	195	0	1	4	0	1	0	18	22	12	16	12	15	17	27	11	20	8	11	5	1	52	43	55	39	2	1	3	3	3	3	1.32228e-06	2.63899e-06	6.54763e-06	1.31925e-06	2.62133e-06	1.29136e-06	1.67118e-05
14	54898612	54898715	104	+							625266	41	1	1	0	0	0	0	8	2	3	5	1	1	6	5	3	3	1	1	2	0	13	7	14	5	2	0	3	3	3	3	2.64457e-06	2.63899e-06	1.30953e-06	1.31925e-06	1.31066e-06	1.29136e-06	7.9161e-06
14	54918900	54918918	19	+							625295	29	0	0	0	0	0	0	4	4	2	2	5	2	3	1	4	1	0	1	0	0	10	9	8	2	0	0	3	3	3	2	1.32228e-06	1.31949e-06	1.30953e-06	1.31925e-06	1.31066e-06	1.29136e-06	4.39783e-06
14	54949313	54949368	56	+							625405	77	0	0	0	0	0	1	13	4	9	1	4	4	9	10	3	10	3	6	0	1	26	9	22	19	0	1	3	3	3	3	1.32228e-06	1.31949e-06	1.30953e-06	1.31925e-06	1.31066e-06	2.58271e-06	1.23139e-05
14	54975146	54975182	37	+							625459	35	0	0	0	0	0	0	6	3	3	1	1	2	5	5	4	2	1	2	0	0	12	4	14	5	0	0	3	3	3	3	1.32228e-06	1.31949e-06	1.30953e-06	1.31925e-06	1.31066e-06	1.29136e-06	6.15696e-06
14	55004277	55004305	29	+							625523	39	0	0	0	1	0	0	4	4	4	3	2	4	2	7	2	1	3	2	0	1	12	9	11	6	0	1	3	3	3	3	1.32228e-06	1.31949e-06	1.30953e-06	2.6385e-06	1.31066e-06	1.29136e-06	4.39783e-06
14	55015684	55015735	52	+	Ngdn			YES			625537	143	2	1	0	0	0	2	36	2	14	1	9	7	24	0	16	1	14	14	3	2	52	17	40	29	2	1	3	3	2	3	3.96685e-06	2.63899e-06	1.30953e-06	1.31925e-06	1.31066e-06	3.87407e-06	3.2544e-05
14	55026094	55026121	28	+							625587	51	0	0	0	0	2	1	6	3	3	4	5	3	1	4	5	6	4	4	0	3	12	12	10	14	0	2	3	3	3	3	1.32228e-06	1.31949e-06	1.30953e-06	1.31925e-06	3.93199e-06	2.58271e-06	6.15696e-06
14	55071752	55071823	72	+	Zfhx2os,Gm20687			YES			625776	20	0	0	0	0	0	0	4	1	1	0	2	1	3	2	3	0	1	2	0	0	6	3	8	3	0	0	3	2	3	2	1.32228e-06	1.31949e-06	1.30953e-06	1.31925e-06	1.31066e-06	1.29136e-06	4.39783e-06
14	55071890	55072038	149	+	Zfhx2os,Gm20687			YES	YES		625778	47	0	0	0	0	0	0	7	7	6	1	5	2	6	3	4	0	4	2	0	0	20	8	13	6	0	0	3	3	3	2	1.32228e-06	1.31949e-06	1.30953e-06	1.31925e-06	1.31066e-06	1.29136e-06	7.03653e-06
14	55072246	55072338	93	+	Zfhx2os,Gm20687			YES	YES		625782	36	0	0	0	0	1	0	5	6	1	0	2	2	0	5	2	6	1	5	0	1	12	4	7	12	0	1	3	2	2	3	1.32228e-06	1.31949e-06	1.30953e-06	1.31925e-06	2.62133e-06	1.29136e-06	5.2774e-06
14	55073591	55073799	209	+	Zfhx2os,Gm20687			YES	YES		625802	140	0	2	0	1	2	0	16	20	12	5	8	6	14	12	7	9	16	10	2	3	48	19	33	35	1	2	3	3	3	3	1.32228e-06	3.95848e-06	1.30953e-06	2.6385e-06	3.93199e-06	1.29136e-06	1.49526e-05
14	55073808	55073935	128	+	Zfhx2os,Gm20687			YES	YES		625803	37	0	0	0	1	0	1	8	1	4	2	2	2	2	2	2	1	6	3	0	2	13	6	6	10	0	2	3	3	3	3	1.32228e-06	1.31949e-06	1.30953e-06	2.6385e-06	1.31066e-06	2.58271e-06	7.9161e-06
14	55074241	55074366	126	+	Zfhx2os,Gm20687			YES	YES		625808	27	0	0	0	0	0	0	4	1	2	2	5	2	1	5	1	0	3	1	0	0	7	9	7	4	0	0	3	3	3	2	1.32228e-06	1.31949e-06	1.30953e-06	1.31925e-06	1.31066e-06	1.29136e-06	4.39783e-06
14	55074427	55074474	48	+	Zfhx2os,Gm20687			YES			625810	80	0	1	1	0	0	2	17	11	5	3	5	2	9	11	6	3	1	3	2	2	33	10	26	7	2	1	3	3	3	3	1.32228e-06	2.63899e-06	2.61905e-06	1.31925e-06	1.31066e-06	3.87407e-06	1.58322e-05
14	55074490	55074553	64	+	Zfhx2os,Gm20687			YES			625811	34	0	0	0	0	0	0	7	4	4	1	1	0	3	3	8	1	1	1	0	0	15	2	14	3	0	0	3	2	3	3	1.32228e-06	1.31949e-06	1.30953e-06	1.31925e-06	1.31066e-06	1.29136e-06	7.03653e-06
14	55075008	55075085	78	+	Zfhx2os,Gm20687			YES	YES		625819	68	0	0	0	0	0	0	5	15	1	3	7	5	4	11	2	3	10	2	0	0	21	15	17	15	0	0	3	3	3	3	1.32228e-06	1.31949e-06	1.30953e-06	1.31925e-06	1.31066e-06	1.29136e-06	5.2774e-06
14	55497750	55497797	48	+	Carmil3			YES	YES		626312	28	0	0	0	0	0	0	3	4	3	0	1	0	4	3	3	1	5	1	0	0	10	1	10	7	0	0	3	1	3	3	1.32228e-06	1.31949e-06	1.30953e-06	1.31925e-06	1.31066e-06	1.29136e-06	3.51827e-06
14	55499326	55499398	73	+	Carmil3			YES			626334	48	0	0	0	1	0	0	12	2	1	0	5	3	6	4	5	1	7	1	0	1	15	8	15	9	0	1	3	2	3	3	1.32228e-06	1.31949e-06	1.30953e-06	2.6385e-06	1.31066e-06	1.29136e-06	1.14344e-05
14	55501699	55501778	80	+	Carmil3	YES					626357	52	0	0	0	0	0	0	9	11	3	4	1	1	7	5	3	3	1	4	0	0	23	6	15	8	0	0	3	3	3	3	1.32228e-06	1.31949e-06	1.30953e-06	1.31925e-06	1.31066e-06	1.29136e-06	8.79566e-06
14	55503897	55503919	23	+	Carmil3	YES					626375	28	0	0	0	1	0	0	1	5	3	1	1	3	4	2	0	1	1	5	0	1	9	5	6	7	0	1	3	3	2	3	1.32228e-06	1.31949e-06	1.30953e-06	2.6385e-06	1.31066e-06	1.29136e-06	1.75913e-06
14	55505463	55505500	38	+	Carmil3	YES					626391	24	0	0	0	1	0	0	3	0	3	0	2	0	7	4	0	3	1	0	0	1	6	2	11	4	0	1	2	1	2	2	1.32228e-06	1.31949e-06	1.30953e-06	2.6385e-06	1.31066e-06	1.29136e-06	3.51827e-06
14	55511777	55511950	174	+	Cpne6			YES	YES		626432	130	1	1	1	0	0	1	10	19	10	7	9	4	12	14	13	13	7	8	3	1	39	20	39	28	3	1	3	3	3	3	2.64457e-06	2.63899e-06	2.61905e-06	1.31925e-06	1.31066e-06	2.58271e-06	9.67523e-06
14	55515654	55515722	69	+	Cpne6			YES	YES	YES	626477	38	0	0	0	0	1	0	8	3	5	0	4	2	5	4	4	2	0	0	0	1	16	6	13	2	0	1	3	2	3	1	1.32228e-06	1.31949e-06	1.30953e-06	1.31925e-06	2.62133e-06	1.29136e-06	7.9161e-06
14	55516047	55516080	34	+	Cpne6			YES	YES		626482	19	0	0	0	0	0	0	5	3	2	0	0	1	0	3	3	1	0	1	0	0	10	1	6	2	0	0	3	1	2	2	1.32228e-06	1.31949e-06	1.30953e-06	1.31925e-06	1.31066e-06	1.29136e-06	5.2774e-06
14	55544707	55544751	45	+	Pck2			YES	YES		626569	41	0	0	0	0	0	0	3	3	1	3	3	3	3	1	5	7	2	7	0	0	7	9	9	16	0	0	3	3	3	3	1.32228e-06	1.31949e-06	1.30953e-06	1.31925e-06	1.31066e-06	1.29136e-06	3.51827e-06
14	55560976	55561024	49	+	Dcaf11		YES	YES	YES		626616	27	0	0	0	1	0	1	0	6	3	1	2	1	2	3	1	2	3	1	0	2	9	4	6	6	0	2	2	3	3	3	1.32228e-06	1.31949e-06	1.30953e-06	2.6385e-06	1.31066e-06	2.58271e-06	8.79566e-07
14	55886414	55886444	31	+	Khnyn			YES	YES		627277	25	0	0	0	1	1	0	6	1	0	0	1	1	5	3	2	3	1	0	0	2	7	2	10	4	0	2	2	2	3	2	1.32228e-06	1.31949e-06	1.30953e-06	2.6385e-06	2.62133e-06	1.29136e-06	6.15696e-06
14	55886816	55886904	89	+	Khnyn				YES	YES	627287	21	0	0	0	0	0	0	2	5	2	2	0	1	2	1	3	0	1	2	0	0	9	3	6	3	0	0	3	2	3	2	1.32228e-06	1.31949e-06	1.30953e-06	1.31925e-06	1.31066e-06	1.29136e-06	2.6387e-06
14	55887845	55887892	48	+	Khnyn			YES			627297	18	0	0	0	0	0	0	3	2	2	0	0	0	4	2	2	2	1	0	0	0	7	0	8	3	0	0	3	0	3	2	1.32228e-06	1.31949e-06	1.30953e-06	1.31925e-06	1.31066e-06	1.29136e-06	3.51827e-06
14	57801346	57801372	27	+	Sap18			YES			629149	33	0	0	0	0	0	0	0	5	3	1	1	0	3	7	2	3	4	4	0	0	8	2	12	11	0	0	2	2	3	3	1.32228e-06	1.31949e-06	1.30953e-06	1.31925e-06	1.31066e-06	1.29136e-06	8.79566e-07
14	57992906	57992943	38	+							629305	272	1	2	1	0	1	1	31	24	21	27	19	13	28	20	21	15	24	23	4	2	76	59	69	62	3	2	3	3	3	3	2.64457e-06	3.95848e-06	2.61905e-06	1.31925e-06	2.62133e-06	2.58271e-06	2.81461e-05
14	58980534	58980553	20	+							629998	36	0	0	0	0	0	0	2	3	3	3	7	0	4	3	6	4	1	0	0	0	8	10	13	5	0	0	3	2	3	2	1.32228e-06	1.31949e-06	1.30953e-06	1.31925e-06	1.31066e-06	1.29136e-06	2.6387e-06
14	61179104	61179166	63	+	Sacs			YES			632030	25	0	0	0	0	0	0	3	2	1	2	1	1	2	2	2	4	4	1	0	0	6	4	6	9	0	0	3	3	3	3	1.32228e-06	1.31949e-06	1.30953e-06	1.31925e-06	1.31066e-06	1.29136e-06	3.51827e-06
14	63919014	63919046	33	+	Pinx1			YES	YES		635353	44	0	0	1	0	0	0	5	4	2	1	5	1	5	5	5	7	2	1	1	0	11	7	15	10	1	0	3	3	3	3	1.32228e-06	1.31949e-06	2.61905e-06	1.31925e-06	1.31066e-06	1.29136e-06	5.2774e-06
14	64116379	64116402	24	+	9630015K15Rik				YES		635544	40	0	0	0	0	0	0	6	7	1	1	3	1	5	6	2	2	4	2	0	0	14	5	13	8	0	0	3	3	3	3	1.32228e-06	1.31949e-06	1.30953e-06	1.31925e-06	1.31066e-06	1.29136e-06	6.15696e-06
14	64587827	64587892	66	+	Mir124a-1hg			YES			635990	29	0	0	0	0	0	0	6	2	2	0	1	1	8	2	2	1	3	1	0	0	10	2	12	5	0	0	3	2	3	3	1.32228e-06	1.31949e-06	1.30953e-06	1.31925e-06	1.31066e-06	1.29136e-06	6.15696e-06
14	64588446	64588488	43	+	Mir124a-1hg			YES			635998	62	0	0	0	0	0	0	11	8	6	3	5	1	8	7	4	3	2	4	0	0	25	9	19	9	0	0	3	3	3	3	1.32228e-06	1.31949e-06	1.30953e-06	1.31925e-06	1.31066e-06	1.29136e-06	1.05548e-05
14	64588572	64588638	67	+	Mir124a-1hg			YES	YES		635999	46	0	1	1	0	0	1	8	4	3	2	3	1	4	7	3	1	4	3	2	1	15	6	14	8	2	1	3	3	3	3	1.32228e-06	2.63899e-06	2.61905e-06	1.31925e-06	1.31066e-06	2.58271e-06	7.9161e-06
14	64588640	64588738	99	+	Mir124a-1hg			YES	YES		636000	423	3	1	1	4	1	2	52	56	40	28	26	27	32	48	34	28	16	24	5	7	148	81	114	68	3	3	3	3	3	3	5.28914e-06	2.63899e-06	2.61905e-06	6.59625e-06	2.62133e-06	3.87407e-06	4.6617e-05
14	64588854	64588938	85	+	Mir124a-1hg				YES		636003	41	0	0	1	0	0	0	9	3	5	2	3	1	6	5	1	2	1	2	1	0	17	6	12	5	1	0	3	3	3	3	1.32228e-06	1.31949e-06	2.61905e-06	1.31925e-06	1.31066e-06	1.29136e-06	8.79566e-06
14	64589738	64589782	45	+	Mir124a-1hg			YES	YES		636015	32	0	0	0	1	0	0	4	1	1	0	3	2	1	3	6	7	3	0	0	1	6	5	10	10	0	1	3	2	3	2	1.32228e-06	1.31949e-06	1.30953e-06	2.6385e-06	1.31066e-06	1.29136e-06	4.39783e-06
14	64589829	64589882	54	+	Mir124a-1hg			YES	YES		636016	25	0	0	0	0	0	0	5	1	2	1	1	2	3	3	3	0	2	2	0	0	8	4	9	4	0	0	3	3	3	2	1.32228e-06	1.31949e-06	1.30953e-06	1.31925e-06	1.31066e-06	1.29136e-06	5.2774e-06
14	64589986	64590126	141	+	Mir124a-1hg			YES			636019	88	0	1	0	0	0	1	13	10	6	9	4	4	11	8	3	6	5	7	1	1	29	17	22	18	1	1	3	3	3	3	1.32228e-06	2.63899e-06	1.30953e-06	1.31925e-06	1.31066e-06	2.58271e-06	1.23139e-05
14	64590130	64590223	94	+	Mir124a-1hg			YES			636020	108	1	0	1	1	2	1	6	9	11	13	4	5	15	8	7	13	6	5	2	4	26	22	30	24	2	3	3	3	3	3	2.64457e-06	1.31949e-06	2.61905e-06	2.6385e-06	3.93199e-06	2.58271e-06	6.15696e-06
14	64590268	64590457	190	+	Mir124a-1hg			YES	YES		636022	220	0	2	1	0	1	3	24	17	22	12	17	8	17	29	21	10	22	14	3	4	63	37	67	46	2	2	3	3	3	3	1.32228e-06	3.95848e-06	2.61905e-06	1.31925e-06	2.62133e-06	5.16543e-06	2.19892e-05
14	64590698	64590833	136	+	Mir124a-1hg,Mir124a-1				YES		636027	198	1	1	0	4	3	5	22	7	13	21	11	13	15	10	16	20	16	20	2	12	42	45	41	56	2	3	3	3	3	3	2.64457e-06	2.63899e-06	1.30953e-06	6.59625e-06	5.24266e-06	7.74814e-06	2.023e-05
14	64591178	64591305	128	+	Mir124a-1hg,Mir3078				YES		636034	54	0	1	0	0	0	0	9	4	3	2	6	2	1	5	4	3	8	6	1	0	16	10	10	17	1	0	3	3	3	3	1.32228e-06	2.63899e-06	1.30953e-06	1.31925e-06	1.31066e-06	1.29136e-06	8.79566e-06
14	64592841	64592888	48	+	Mir124a-1hg				YES		636052	18	0	0	0	0	0	0	4	1	1	1	0	0	4	1	3	0	1	2	0	0	6	1	8	3	0	0	3	1	3	2	1.32228e-06	1.31949e-06	1.30953e-06	1.31925e-06	1.31066e-06	1.29136e-06	4.39783e-06
14	64593265	64593294	30	+	Mir124a-1hg				YES		636058	25	0	0	0	0	0	0	4	2	2	0	3	3	4	3	1	0	1	2	0	0	8	6	8	3	0	0	3	2	3	2	1.32228e-06	1.31949e-06	1.30953e-06	1.31925e-06	1.31066e-06	1.29136e-06	4.39783e-06
14	64747185	64747234	50	+	Kif13b			YES			636293	21	0	0	0	0	0	1	3	3	0	0	0	3	3	5	1	1	0	1	0	1	6	3	9	2	0	1	2	1	3	2	1.32228e-06	1.31949e-06	1.30953e-06	1.31925e-06	1.31066e-06	2.58271e-06	3.51827e-06
14	64776440	64776472	33	+	Kif13b			YES			636390	43	0	1	0	0	0	1	8	3	0	1	0	3	7	5	2	1	4	7	1	1	11	4	14	12	1	1	2	2	3	3	1.32228e-06	2.63899e-06	1.30953e-06	1.31925e-06	1.31066e-06	2.58271e-06	7.9161e-06
14	64886454	64886481	28	+							636559	44	0	0	1	0	0	0	10	3	3	2	1	4	3	2	5	3	3	4	1	0	16	7	10	10	1	0	3	3	3	3	1.32228e-06	1.31949e-06	2.61905e-06	1.31925e-06	1.31066e-06	1.29136e-06	9.67523e-06
14	64989518	64989537	20	+	Ints9			YES			636637	58	0	1	0	0	0	0	2	3	10	3	4	7	5	6	8	4	1	4	1	0	15	14	19	9	1	0	3	3	3	3	1.32228e-06	2.63899e-06	1.30953e-06	1.31925e-06	1.31066e-06	1.29136e-06	2.6387e-06
14	65395687	65395715	29	+	Zfp395			YES	YES		637109	44	0	0	0	0	0	0	7	0	0	3	2	0	10	5	2	6	4	5	0	0	7	5	17	15	0	0	1	2	3	3	1.32228e-06	1.31949e-06	1.30953e-06	1.31925e-06	1.31066e-06	1.29136e-06	7.03653e-06
14	65706948	65706992	45	+	Scara5			YES			637356	522	3	3	5	2	3	5	63	44	40	56	45	48	41	27	41	36	31	29	11	10	147	149	109	96	3	3	3	3	3	3	5.28914e-06	5.27797e-06	7.85716e-06	3.95775e-06	5.24266e-06	7.74814e-06	5.62922e-05
14	65709993	65710012	20	+	Scara5			YES			637359	76	0	0	0	0	0	0	9	7	5	4	4	7	8	6	7	6	9	4	0	0	21	15	21	19	0	0	3	3	3	3	1.32228e-06	1.31949e-06	1.30953e-06	1.31925e-06	1.31066e-06	1.29136e-06	8.79566e-06
14	66307944	66308023	80	+	Trim35			YES	YES	YES	638102	20	0	0	0	0	0	0	2	1	3	3	0	0	2	1	4	1	1	2	0	0	6	3	7	4	0	0	3	1	3	3	1.32228e-06	1.31949e-06	1.30953e-06	1.31925e-06	1.31066e-06	1.29136e-06	2.6387e-06
14	66448703	66448721	19	+							638304	16	0	0	0	0	0	0	3	3	1	1	1	0	2	2	2	0	0	1	0	0	7	2	6	1	0	0	3	2	3	1	1.32228e-06	1.31949e-06	1.30953e-06	1.31925e-06	1.31066e-06	1.29136e-06	3.51827e-06
14	67073583	67073603	21	+							638896	43	0	0	0	0	1	1	1	5	3	6	3	7	3	3	3	2	2	3	0	2	9	16	9	7	0	2	3	3	3	3	1.32228e-06	1.31949e-06	1.30953e-06	1.31925e-06	2.62133e-06	2.58271e-06	1.75913e-06
14	67993809	67993828	20	+							639686	117	0	0	0	0	0	1	9	15	13	8	7	10	6	6	17	7	8	10	0	1	37	25	29	25	0	1	3	3	3	3	1.32228e-06	1.31949e-06	1.30953e-06	1.31925e-06	1.31066e-06	2.58271e-06	8.79566e-06
14	68130710	68130745	36	+							639843	59	0	0	0	0	1	1	8	7	3	2	6	1	4	8	2	4	4	8	0	2	18	9	14	16	0	2	3	3	3	3	1.32228e-06	1.31949e-06	1.30953e-06	1.31925e-06	2.62133e-06	2.58271e-06	7.9161e-06
14	68614209	68614231	23	+							640120	51	0	0	0	0	1	0	4	7	1	11	6	3	2	4	7	0	2	3	0	1	12	20	13	5	0	1	3	3	3	2	1.32228e-06	1.31949e-06	1.30953e-06	1.31925e-06	2.62133e-06	1.29136e-06	4.39783e-06
14	68999034	68999059	26	+							640359	31	0	0	1	0	1	0	6	2	1	1	1	1	5	4	4	1	2	1	1	1	9	3	13	4	1	1	3	3	3	3	1.32228e-06	1.31949e-06	2.61905e-06	1.31925e-06	2.62133e-06	1.29136e-06	6.15696e-06
14	69716619	69716677	59	+							641046	484	2	4	3	0	3	0	64	49	47	40	29	37	45	39	35	31	27	29	9	3	160	106	119	87	3	1	3	3	3	3	3.96685e-06	6.59746e-06	5.2381e-06	1.31925e-06	5.24266e-06	1.29136e-06	5.71718e-05
14	70154989	70155006	18	+							641555	20	0	0	0	0	1	0	3	2	1	1	0	1	4	1	2	1	1	2	0	1	6	2	7	4	0	1	3	2	3	3	1.32228e-06	1.31949e-06	1.30953e-06	1.31925e-06	2.62133e-06	1.29136e-06	3.51827e-06
14	70463137	70463193	57	+	Phyhip			YES			641852	120	0	1	1	1	0	2	16	8	13	5	11	5	16	16	6	4	7	8	2	3	37	21	38	19	2	2	3	3	3	3	1.32228e-06	2.63899e-06	2.61905e-06	2.6385e-06	1.31066e-06	3.87407e-06	1.49526e-05
14	70531549	70531577	29	+	Lgi3			YES			641984	69	0	0	1	0	0	1	12	5	4	5	3	4	12	6	6	5	3	2	1	1	21	12	24	10	1	1	3	3	3	3	1.32228e-06	1.31949e-06	2.61905e-06	1.31925e-06	1.31066e-06	2.58271e-06	1.14344e-05
14	70531937	70532034	98	+	Lgi3			YES			641991	24	0	0	0	0	0	0	4	1	5	0	1	1	2	3	1	1	3	2	0	0	10	2	6	6	0	0	3	2	3	3	1.32228e-06	1.31949e-06	1.30953e-06	1.31925e-06	1.31066e-06	1.29136e-06	4.39783e-06
14	70532648	70532736	89	+	Lgi3			YES			642001	106	0	1	1	1	0	0	15	16	8	3	11	3	8	11	7	3	12	6	2	1	39	17	26	21	2	1	3	3	3	3	1.32228e-06	2.63899e-06	2.61905e-06	2.6385e-06	1.31066e-06	1.29136e-06	1.40731e-05
14	70534212	70534265	54	+	Lgi3			YES			642018	36	0	0	0	0	0	0	2	3	2	1	3	5	1	6	3	5	3	2	0	0	7	9	10	10	0	0	3	3	3	3	1.32228e-06	1.31949e-06	1.30953e-06	1.31925e-06	1.31066e-06	1.29136e-06	2.6387e-06
14	70567677	70567729	53	+	Hr			YES			642163	108	0	1	1	0	0	0	17	10	6	3	10	1	13	17	9	6	10	4	2	0	33	14	39	20	2	0	3	3	3	3	1.32228e-06	2.63899e-06	2.61905e-06	1.31925e-06	1.31066e-06	1.29136e-06	1.58322e-05
14	73088502	73088519	18	+							644126	29	0	0	1	1	0	0	5	6	2	0	1	1	2	8	1	1	0	0	1	1	13	2	11	1	1	1	3	2	3	1	1.32228e-06	1.31949e-06	2.61905e-06	2.6385e-06	1.31066e-06	1.29136e-06	5.2774e-06
14	73516893	73516924	32	+	Med4			YES	YES		644531	38	0	0	0	0	0	0	6	3	2	1	2	2	5	4	3	3	4	3	0	0	11	5	12	10	0	0	3	3	3	3	1.32228e-06	1.31949e-06	1.30953e-06	1.31925e-06	1.31066e-06	1.29136e-06	6.15696e-06
14	73543357	73543375	19	+	Sucla2			YES			644557	40	1	0	0	0	0	0	4	3	5	2	3	0	3	6	4	1	6	2	1	0	12	5	13	9	1	0	3	2	3	3	2.64457e-06	1.31949e-06	1.30953e-06	1.31925e-06	1.31066e-06	1.29136e-06	4.39783e-06
14	74525121	74525144	24	+							645153	17	0	0	0	0	0	0	2	4	1	1	0	2	2	3	2	0	0	0	0	0	7	3	7	0	0	0	3	2	3	0	1.32228e-06	1.31949e-06	1.30953e-06	1.31925e-06	1.31066e-06	1.29136e-06	2.6387e-06
14	75038382	75038416	35	+	Rubcnl				YES	YES	645560	22	0	0	0	0	0	0	3	1	2	3	0	1	4	1	3	1	2	1	0	0	6	4	8	4	0	0	3	2	3	3	1.32228e-06	1.31949e-06	1.30953e-06	1.31925e-06	1.31066e-06	1.29136e-06	3.51827e-06
14	75051068	75051085	18	+	Rubcnl			YES			645571	39	0	0	0	0	0	0	7	2	6	2	4	0	2	4	7	4	1	0	0	0	15	6	13	5	0	0	3	2	3	2	1.32228e-06	1.31949e-06	1.30953e-06	1.31925e-06	1.31066e-06	1.29136e-06	7.03653e-06
14	76132815	76132841	27	+	Nufip1			YES			646651	27	0	0	0	0	0	0	5	3	2	0	1	1	4	2	1	2	4	2	0	0	10	2	7	8	0	0	3	2	3	3	1.32228e-06	1.31949e-06	1.30953e-06	1.31925e-06	1.31066e-06	1.29136e-06	5.2774e-06
14	77353351	77353368	18	+	Enox1			YES			648119	35	0	0	0	0	0	0	3	5	3	2	1	0	2	5	6	6	2	0	0	0	11	3	13	8	0	0	3	2	3	2	1.32228e-06	1.31949e-06	1.30953e-06	1.31925e-06	1.31066e-06	1.29136e-06	3.51827e-06
14	77615363	77615394	32	+	Enox1			YES			648545	73	0	0	0	0	0	0	9	7	4	2	7	4	11	5	7	11	2	4	0	0	20	13	23	17	0	0	3	3	3	3	1.32228e-06	1.31949e-06	1.30953e-06	1.31925e-06	1.31066e-06	1.29136e-06	8.79566e-06
14	79082975	79083036	62	+	Vwa8			YES			649826	45	0	0	0	0	0	0	7	4	0	1	1	4	6	4	8	5	4	1	0	0	11	6	18	10	0	0	2	3	3	3	1.32228e-06	1.31949e-06	1.30953e-06	1.31925e-06	1.31066e-06	1.29136e-06	7.03653e-06
14	79201473	79201498	26	+	Vwa8	YES					650028	46	0	0	0	0	0	1	4	6	3	2	3	3	5	7	3	3	2	4	0	1	13	8	15	9	0	1	3	3	3	3	1.32228e-06	1.31949e-06	1.30953e-06	1.31925e-06	1.31066e-06	2.58271e-06	4.39783e-06
14	79278237	79278254	18	+							650107	66	0	0	0	0	2	0	11	5	7	3	3	6	6	5	6	3	3	6	0	2	23	12	17	12	0	1	3	3	3	3	1.32228e-06	1.31949e-06	1.30953e-06	1.31925e-06	3.93199e-06	1.29136e-06	1.05548e-05
14	79604341	79604366	26	+	Sugt1			YES			650461	56	0	0	0	0	0	0	5	5	4	4	2	6	5	6	5	4	3	7	0	0	14	12	16	14	0	0	3	3	3	3	1.32228e-06	1.31949e-06	1.30953e-06	1.31925e-06	1.31066e-06	1.29136e-06	5.2774e-06
14	83225250	83225269	20	+							652297	28	0	0	0	0	0	0	2	5	1	2	1	1	4	3	2	5	1	1	0	0	8	4	9	7	0	0	3	3	3	3	1.32228e-06	1.31949e-06	1.30953e-06	1.31925e-06	1.31066e-06	1.29136e-06	2.6387e-06
14	85702146	85702165	20	+							653351	69	0	0	1	1	0	0	6	5	2	3	4	5	4	7	7	11	4	9	1	1	13	12	18	24	1	1	3	3	3	3	1.32228e-06	1.31949e-06	2.61905e-06	2.6385e-06	1.31066e-06	1.29136e-06	6.15696e-06
14	86237574	86237592	19	+							653585	19	0	0	0	0	0	0	2	5	1	1	0	1	2	3	1	0	0	3	0	0	8	2	6	3	0	0	3	2	3	1	1.32228e-06	1.31949e-06	1.30953e-06	1.31925e-06	1.31066e-06	1.29136e-06	2.6387e-06
14	86322149	86322166	18	+							653632	18	0	0	0	0	0	0	3	2	2	0	1	0	2	2	2	1	1	2	0	0	7	1	6	4	0	0	3	1	3	3	1.32228e-06	1.31949e-06	1.30953e-06	1.31925e-06	1.31066e-06	1.29136e-06	3.51827e-06
14	86689360	86689379	20	+							653874	21	0	0	0	0	0	0	4	1	1	2	2	0	2	3	2	4	0	0	0	0	6	4	7	4	0	0	3	2	3	1	1.32228e-06	1.31949e-06	1.30953e-06	1.31925e-06	1.31066e-06	1.29136e-06	4.39783e-06
14	89709154	89709177	24	+							655356	34	0	0	0	2	0	2	2	2	3	6	1	3	4	1	2	1	0	5	0	4	7	10	7	6	0	2	3	3	3	2	1.32228e-06	1.31949e-06	1.30953e-06	3.95775e-06	1.31066e-06	3.87407e-06	2.6387e-06
14	91421707	91421725	19	+							656046	40	0	0	0	0	0	0	5	8	4	0	5	4	0	5	3	2	3	1	0	0	17	9	8	6	0	0	3	2	2	3	1.32228e-06	1.31949e-06	1.30953e-06	1.31925e-06	1.31066e-06	1.29136e-06	5.2774e-06
14	92376019	92376037	19	+							656408	23	0	0	0	0	0	0	5	0	1	1	1	2	6	2	2	2	0	1	0	0	6	4	10	3	0	0	2	3	3	2	1.32228e-06	1.31949e-06	1.30953e-06	1.31925e-06	1.31066e-06	1.29136e-06	5.2774e-06
14	96171775	96171810	36	+							658005	64	0	0	1	1	0	0	4	5	7	2	5	6	2	6	4	7	7	7	1	1	16	13	12	21	1	1	3	3	3	3	1.32228e-06	1.31949e-06	2.61905e-06	2.6385e-06	1.31066e-06	1.29136e-06	4.39783e-06
14	101286465	101286482	18	+							660837	70	0	0	0	0	2	0	9	13	6	6	6	3	4	8	3	4	1	5	0	2	28	15	15	10	0	1	3	3	3	3	1.32228e-06	1.31949e-06	1.30953e-06	1.31925e-06	3.93199e-06	1.29136e-06	8.79566e-06
14	101885125	101885188	64	+	Lmo7			YES	YES		661312	27	0	0	0	0	0	0	5	0	2	1	1	1	7	3	1	3	3	0	0	0	7	3	11	6	0	0	2	3	3	2	1.32228e-06	1.31949e-06	1.30953e-06	1.31925e-06	1.31066e-06	1.29136e-06	5.2774e-06
14	101888429	101888462	34	+	Lmo7			YES			661341	63	0	0	0	1	1	0	7	5	6	8	3	1	5	8	3	5	7	3	0	2	18	12	16	15	0	2	3	3	3	3	1.32228e-06	1.31949e-06	1.30953e-06	2.6385e-06	2.62133e-06	1.29136e-06	7.03653e-06
14	101910618	101910691	74	+	Lmo7			YES			661388	25	0	0	0	0	0	0	4	4	2	2	1	2	1	1	4	0	2	2	0	0	10	5	6	4	0	0	3	3	3	2	1.32228e-06	1.31949e-06	1.30953e-06	1.31925e-06	1.31066e-06	1.29136e-06	4.39783e-06
14	103703745	103703786	42	+	Slain1			YES			662599	46	0	0	0	0	0	1	4	3	4	2	1	3	9	6	5	5	0	3	0	1	11	6	20	8	0	1	3	3	3	2	1.32228e-06	1.31949e-06	1.30953e-06	1.31925e-06	1.31066e-06	2.58271e-06	4.39783e-06
14	105820858	105820875	18	+							663996	47	0	0	0	0	0	1	3	6	5	2	7	1	4	4	6	4	1	3	0	1	14	10	14	8	0	1	3	3	3	3	1.32228e-06	1.31949e-06	1.30953e-06	1.31925e-06	1.31066e-06	2.58271e-06	3.51827e-06
14	105862362	105862388	27	+							664031	39	0	0	0	1	0	0	2	2	4	4	3	1	3	3	2	3	6	5	0	1	8	8	8	14	0	1	3	3	3	3	1.32228e-06	1.31949e-06	1.30953e-06	2.6385e-06	1.31066e-06	1.29136e-06	2.6387e-06
14	107065288	107065321	34	+							664645	39	0	0	0	0	0	1	3	2	4	6	1	3	8	1	3	1	3	3	0	1	9	10	12	7	0	1	3	3	3	3	1.32228e-06	1.31949e-06	1.30953e-06	1.31925e-06	1.31066e-06	2.58271e-06	3.51827e-06
14	110464987	110465004	18	+							666110	31	0	0	0	0	0	0	10	2	2	2	5	0	1	2	3	0	2	2	0	0	14	7	6	4	0	0	3	2	3	2	1.32228e-06	1.31949e-06	1.30953e-06	1.31925e-06	1.31066e-06	1.29136e-06	9.67523e-06
14	111738299	111738328	30	+							666757	106	0	1	0	0	0	1	7	10	11	11	12	4	3	8	8	9	12	9	1	1	28	27	19	30	1	1	3	3	3	3	1.32228e-06	2.63899e-06	1.30953e-06	1.31925e-06	1.31066e-06	2.58271e-06	7.03653e-06
14	114961813	114961830	18	+							668206	58	0	0	1	0	1	0	6	4	5	8	5	9	1	6	4	2	1	5	1	1	15	22	11	8	1	1	3	3	3	3	1.32228e-06	1.31949e-06	2.61905e-06	1.31925e-06	2.62133e-06	1.29136e-06	6.15696e-06
14	115022761	115022782	22	+							668245	22	0	0	0	0	0	0	1	1	5	1	1	2	2	2	3	1	1	2	0	0	7	4	7	4	0	0	3	3	3	3	1.32228e-06	1.31949e-06	1.30953e-06	1.31925e-06	1.31066e-06	1.29136e-06	1.75913e-06
14	116567706	116567724	19	+							669177	19	0	0	0	0	0	0	6	0	2	3	0	0	2	4	2	0	0	0	0	0	8	3	8	0	0	0	2	1	3	0	1.32228e-06	1.31949e-06	1.30953e-06	1.31925e-06	1.31066e-06	1.29136e-06	6.15696e-06
14	117257870	117257896	27	+	Gpc6			YES			669640	51	0	0	0	0	0	0	8	5	4	4	4	3	2	5	9	1	2	4	0	0	17	11	16	7	0	0	3	3	3	3	1.32228e-06	1.31949e-06	1.30953e-06	1.31925e-06	1.31066e-06	1.29136e-06	7.9161e-06
14	117727472	117727494	23	+	Gpc6			YES			670003	27	0	0	0	0	0	0	5	3	2	2	2	4	1	3	2	1	0	2	0	0	10	8	6	3	0	0	3	3	3	2	1.32228e-06	1.31949e-06	1.30953e-06	1.31925e-06	1.31066e-06	1.29136e-06	5.2774e-06
14	117794378	117794404	27	+	Gpc6			YES			670077	51	0	0	0	0	1	1	4	2	5	2	3	7	5	6	5	3	2	5	0	2	11	12	16	10	0	2	3	3	3	3	1.32228e-06	1.31949e-06	1.30953e-06	1.31925e-06	2.62133e-06	2.58271e-06	4.39783e-06
14	118055794	118055832	39	+							670269	178	0	1	2	0	4	2	26	9	14	17	17	16	15	18	14	2	13	8	3	6	49	50	47	23	2	2	3	3	3	3	1.32228e-06	2.63899e-06	3.92858e-06	1.31925e-06	6.55332e-06	3.87407e-06	2.37483e-05
14	119201840	119201860	21	+	Hs6st3			YES			671398	40	0	0	0	0	0	0	3	2	3	4	4	3	5	3	4	3	1	5	0	0	8	11	12	9	0	0	3	3	3	3	1.32228e-06	1.31949e-06	1.30953e-06	1.31925e-06	1.31066e-06	1.29136e-06	3.51827e-06
14	119260269	119260309	41	+	Hs6st3			YES			671513	64	0	1	0	1	1	0	3	7	4	6	4	5	7	5	1	12	4	3	1	2	14	15	13	19	1	2	3	3	3	3	1.32228e-06	2.63899e-06	1.30953e-06	2.6385e-06	2.62133e-06	1.29136e-06	3.51827e-06
14	120389023	120389085	63	+	Mbnl2				YES	YES	672934	48	0	0	0	0	0	0	5	2	3	1	3	4	3	10	4	3	6	4	0	0	10	8	17	13	0	0	3	3	3	3	1.32228e-06	1.31949e-06	1.30953e-06	1.31925e-06	1.31066e-06	1.29136e-06	5.2774e-06
14	120394661	120394681	21	+	Mbnl2			YES			672953	37	0	1	0	0	0	0	9	3	2	1	1	2	3	4	3	3	1	4	1	0	14	4	10	8	1	0	3	3	3	3	1.32228e-06	2.63899e-06	1.30953e-06	1.31925e-06	1.31066e-06	1.29136e-06	8.79566e-06
14	120485147	120485200	54	+	Rap2a			YES			673107	186	0	2	2	1	1	0	29	10	9	18	11	14	19	20	20	14	5	11	4	2	48	43	59	30	2	2	3	3	3	3	1.32228e-06	3.95848e-06	3.92858e-06	2.6385e-06	2.62133e-06	1.29136e-06	2.6387e-05
14	120537860	120537884	25	+							673175	158	0	0	0	0	1	1	17	9	11	11	9	12	9	18	20	17	10	13	0	2	37	32	47	40	0	2	3	3	3	3	1.32228e-06	1.31949e-06	1.30953e-06	1.31925e-06	2.62133e-06	2.58271e-06	1.58322e-05
14	120798868	120798921	54	+	Gm25781				YES		673349	52	0	1	1	0	0	0	10	3	5	3	3	4	7	7	2	1	4	1	2	0	18	10	16	6	2	0	3	3	3	3	1.32228e-06	2.63899e-06	2.61905e-06	1.31925e-06	1.31066e-06	1.29136e-06	9.67523e-06
14	121156192	121156221	30	+	Farp1			YES			673900	54	0	1	0	0	0	0	6	0	4	5	3	3	2	7	3	3	13	4	1	0	10	11	12	20	1	0	2	3	3	3	1.32228e-06	2.63899e-06	1.30953e-06	1.31925e-06	1.31066e-06	1.29136e-06	6.15696e-06
14	121222488	121222601	114	+	Farp1			YES			674014	37	1	0	0	0	0	1	5	4	3	1	0	0	5	6	4	2	2	3	1	1	12	1	15	7	1	1	3	1	3	3	2.64457e-06	1.31949e-06	1.30953e-06	1.31925e-06	1.31066e-06	2.58271e-06	5.2774e-06
14	121988367	121988400	34	+	Ubac2			YES			674987	58	0	0	0	0	0	0	12	5	2	2	7	3	9	3	5	3	6	1	0	0	19	12	17	10	0	0	3	3	3	3	1.32228e-06	1.31949e-06	1.30953e-06	1.31925e-06	1.31066e-06	1.29136e-06	1.14344e-05
14	122008703	122008749	47	+	Ubac2			YES			675031	16	0	0	0	0	0	0	2	3	1	0	0	0	4	1	1	2	1	1	0	0	6	0	6	4	0	0	3	0	3	3	1.32228e-06	1.31949e-06	1.30953e-06	1.31925e-06	1.31066e-06	1.29136e-06	2.6387e-06
14	122478712	122478786	75	+	Zic2			YES			675662	28	0	0	0	0	0	0	3	3	2	1	0	1	1	3	3	4	4	3	0	0	8	2	7	11	0	0	3	2	3	3	1.32228e-06	1.31949e-06	1.30953e-06	1.31925e-06	1.31066e-06	1.29136e-06	3.51827e-06
14	123847570	123847588	19	+	Itgbl1			YES			676737	73	1	0	0	0	0	0	9	10	6	1	6	4	7	3	9	3	7	7	1	0	25	11	19	17	1	0	3	3	3	3	2.64457e-06	1.31949e-06	1.30953e-06	1.31925e-06	1.31066e-06	1.29136e-06	8.79566e-06
15	4057546	4057615	70	+	Oxct1			YES			677781	30	0	0	0	0	0	0	3	2	3	3	3	1	1	3	3	0	8	0	0	0	8	7	7	8	0	0	3	3	3	1	1.32228e-06	1.31949e-06	1.30953e-06	1.31925e-06	1.31066e-06	1.29136e-06	3.51827e-06
15	4059819	4059882	64	+	Oxct1			YES			677792	103	0	0	0	1	1	0	12	8	5	10	10	5	12	7	8	11	7	6	0	2	25	25	27	24	0	2	3	3	3	3	1.32228e-06	1.31949e-06	1.30953e-06	2.6385e-06	2.62133e-06	1.29136e-06	1.14344e-05
15	4509310	4509328	19	+	Plcxd3			YES			678200	122	0	0	0	1	0	1	11	6	9	5	11	9	11	14	8	10	11	15	0	2	26	25	33	36	0	2	3	3	3	3	1.32228e-06	1.31949e-06	1.30953e-06	2.6385e-06	1.31066e-06	2.58271e-06	1.05548e-05
15	4908908	4908928	21	+	Mroh2b			YES			678405	61	0	0	0	0	0	1	4	3	8	8	10	4	5	4	1	6	3	4	0	1	15	22	10	13	0	1	3	3	3	3	1.32228e-06	1.31949e-06	1.30953e-06	1.31925e-06	1.31066e-06	2.58271e-06	4.39783e-06
15	6764167	6764208	42	+	Rictor			YES			679605	39	0	0	1	0	0	0	2	3	3	1	3	0	3	4	5	3	8	3	1	0	8	4	12	14	1	0	3	2	3	3	1.32228e-06	1.31949e-06	2.61905e-06	1.31925e-06	1.31066e-06	1.29136e-06	2.6387e-06
15	6769666	6769698	33	+	Rictor			YES			679627	47	0	0	0	1	0	0	3	6	2	2	4	3	3	3	4	5	2	9	0	1	11	9	10	16	0	1	3	3	3	3	1.32228e-06	1.31949e-06	1.30953e-06	2.6385e-06	1.31066e-06	1.29136e-06	3.51827e-06
15	6770029	6770126	98	+	Rictor			YES	YES	YES	679632	101	1	1	1	0	1	1	10	7	4	3	9	6	13	12	9	10	4	9	3	2	21	18	34	23	3	2	3	3	3	3	2.64457e-06	2.63899e-06	2.61905e-06	1.31925e-06	2.62133e-06	2.58271e-06	9.67523e-06
15	6782979	6783035	57	+	Rictor			YES			679675	23	0	0	0	0	0	1	3	3	1	1	2	1	1	6	0	1	1	2	0	1	7	4	7	4	0	1	3	3	2	3	1.32228e-06	1.31949e-06	1.30953e-06	1.31925e-06	1.31066e-06	2.58271e-06	3.51827e-06
15	6989092	6989109	18	+							679878	23	0	0	0	0	0	0	2	3	3	1	1	1	1	4	2	1	2	2	0	0	8	3	7	5	0	0	3	3	3	3	1.32228e-06	1.31949e-06	1.30953e-06	1.31925e-06	1.31066e-06	1.29136e-06	2.6387e-06
15	7166761	7166842	82	+	Lifr			YES			680066	27	0	0	0	0	0	0	3	3	2	0	0	1	1	3	4	0	7	3	0	0	8	1	8	10	0	0	3	1	3	2	1.32228e-06	1.31949e-06	1.30953e-06	1.31925e-06	1.31066e-06	1.29136e-06	3.51827e-06
15	8179614	8179688	75	+	Cplane1			YES			680944	334	2	3	6	1	0	2	59	33	31	6	28	22	19	37	23	13	28	21	11	3	123	56	79	62	3	2	3	3	3	3	3.96685e-06	5.27797e-06	9.16668e-06	2.6385e-06	1.31066e-06	3.87407e-06	5.2774e-05
15	8219128	8219179	52	+	Cplane1				YES	YES	681079	18	0	0	0	0	0	0	3	3	2	1	0	1	2	3	1	1	0	1	0	0	8	2	6	2	0	0	3	2	3	2	1.32228e-06	1.31949e-06	1.30953e-06	1.31925e-06	1.31066e-06	1.29136e-06	3.51827e-06
15	8220539	8220572	34	+	Cplane1			YES			681092	83	0	1	0	0	0	0	10	9	3	4	4	4	5	12	8	10	4	9	1	0	22	12	25	23	1	0	3	3	3	3	1.32228e-06	2.63899e-06	1.30953e-06	1.31925e-06	1.31066e-06	1.29136e-06	9.67523e-06
15	8421049	8421070	22	+							681364	52	0	0	1	0	0	0	2	3	4	6	2	3	2	11	4	6	3	5	1	0	9	11	17	14	1	0	3	3	3	3	1.32228e-06	1.31949e-06	2.61905e-06	1.31925e-06	1.31066e-06	1.29136e-06	2.6387e-06
15	10422384	10422407	24	+							682682	92	0	1	1	1	1	2	11	5	2	7	1	14	8	3	7	10	9	9	2	4	18	22	18	28	2	3	3	3	3	3	1.32228e-06	2.63899e-06	2.61905e-06	2.6385e-06	2.62133e-06	3.87407e-06	1.05548e-05
15	10642533	10642553	21	+							682830	75	0	0	0	0	0	0	4	6	2	7	8	9	6	10	4	10	5	4	0	0	12	24	20	19	0	0	3	3	3	3	1.32228e-06	1.31949e-06	1.30953e-06	1.31925e-06	1.31066e-06	1.29136e-06	4.39783e-06
15	11010230	11010259	30	+	Slc45a2			YES			683108	78	1	0	2	0	0	0	7	5	6	6	8	5	9	6	5	9	7	2	3	0	18	19	20	18	2	0	3	3	3	3	2.64457e-06	1.31949e-06	3.92858e-06	1.31925e-06	1.31066e-06	1.29136e-06	7.03653e-06
15	12233740	12233814	75	+	Mtmr12			YES			684098	20	0	0	0	0	0	0	3	2	1	1	3	1	3	3	2	0	1	0	0	0	6	5	8	1	0	0	3	3	3	1	1.32228e-06	1.31949e-06	1.30953e-06	1.31925e-06	1.31066e-06	1.29136e-06	3.51827e-06
15	12247089	12247124	36	+	Mtmr12			YES			684148	23	0	0	0	0	0	0	2	1	3	0	0	0	8	3	3	0	1	2	0	0	6	0	14	3	0	0	3	0	3	2	1.32228e-06	1.31949e-06	1.30953e-06	1.31925e-06	1.31066e-06	1.29136e-06	2.6387e-06
[truncated: 10,066 more rows]
[truncated: 23 more columns]

## Sheet: Rbm5 targets HD
Chromosome location					Gene names	Localization of cluster to mRNA features							# of reads in IgG control WT			# of reads in IgG control HD			# of reads in AbM CLIP WT			# of reads in AbM CLIP HD			# of reads in AbR CLIP WT			# of reads in AbR CLIP HD									Detected in # of replicates						Normalized reads in each sample after imputation
[truncated: 8,587 more rows]
[truncated: 23 more columns]

[truncated: 2 more sheets: Bound less by Rbm5 in HD, Bound more by Rbm5 in HD]
