# Supplementary material for: Characterising the RNA-binding protein atlas of the mammalian brain uncovers RBM5 misregulation in mouse models of Huntington’s disease
Source: Nat Commun. 2023 Jul 19;14:4348. doi: 10.1038/s41467-023-39936-x (PMC10356804; doi:10.1038/s41467-023-39936-x)
Supplement: Supplementary file 6 — Supplementary Data 4 [file 41467_2023_39936_MOESM6_ESM.xlsx]

## Sheet: Legend
This supplementary table contains data from the RNA-seq analysis done on WT and HD mouse brain tissue during this study.
Sheet "All transcripts"
List of all transcripts quantified from the RNA-seq analysis of WT and HD samples, including chromosome locations and normalized expression levels bwteen HD and WT
Sheet "Regulated transcripts EdgeR"
List of transcripts identified as regulated in HD by EdgeR test (referred to in figure 5D&C and supplementary figure 4G), including chromosome locations, log2 fold change and p-values. Only transcripts with significant changes in expression levels are included.
Sheet "Regulated exons EdgeR"
All exons identified as regulated in HD by EdgeR test (referred to in supplementary figure 4I), including chromosome locations, log2 fold change and p-values. Only exons with significant changes in expression levels are included. Last column of each line shown a % signifying how many out of all its exons from the gene shown on that row are regulated. Genes with a 100% of exons regulated were excl…
Sheet "Regulated Introns EdgeR"
All introns identified as regulated in HD by EdgeR test (referred to in supplementary figure 4I), including chromosome locations, log2 fold change and p-values. Only introns with significant changes in expression levels are included. Last column of each line shown a % signifying how many out of all its introns from the gene shown on that row are regulated. Genes with a 100% of introns regulated w…

## Sheet: All transcripts
Probe	Chromosome	Start	End	Strand	Feature	ID	Description	WT R1	WT R2	WT R3	HD R1	HD R2	HD R3
Xkr4	1	3205901	3671498	-	Xkr4	ENSMUSG00000051951	X Kell blood group precursor related family member 4 [Source:MGI Symbol;Acc:MGI:3528744]	5.41715	5.43738	5.52175	5.68654	5.68582	5.66343
Gm1992	1	3466587	3513553	+	Gm1992	ENSMUSG00000089699	predicted gene 1992 [Source:MGI Symbol;Acc:MGI:3780162]	-4.74468	-5.22539	-4.57862	-4.72285	-4.7562	-4.43108
Rp1	1	4343507	4360314	-	Rp1	ENSMUSG00000025900	retinitis pigmentosa 1 (human) [Source:MGI Symbol;Acc:MGI:1341105]	-4.59268	-4.07339	-2.84166	-4.72285	-4.7562	-4.27908
Sox17	1	4490928	4496413	-	Sox17	ENSMUSG00000025902	SRY-box containing gene 17 [Source:MGI Symbol;Acc:MGI:107543]	0.361518	0.992703	0.782833	0.921007	1.30269	0.528275
Mrpl15	1	4773206	4785739	-	Mrpl15	ENSMUSG00000033845	mitochondrial ribosomal protein L15 [Source:MGI Symbol;Acc:MGI:1351639]	3.02203	3.09152	2.92211	2.73294	3.0823	3.10462
Lypla1	1	4807788	4886770	+	Lypla1	ENSMUSG00000025903	lysophospholipase 1 [Source:MGI Symbol;Acc:MGI:1344588]	3.30819	3.51907	3.78283	3.5113	3.67657	3.81368
Tcea1	1	4857814	4897909	+	Tcea1	ENSMUSG00000033813	transcription elongation factor A (SII) 1 [Source:MGI Symbol;Acc:MGI:1196624]	3.02203	3.30599	3.66084	3.17062	3.0823	3.73215
Gm6104	1	4879202	4880669	-	Gm6104	ENSMUSG00000062588	predicted gene 6104 [Source:MGI Symbol;Acc:MGI:3648587]	-4.74468	-5.22539	-4.57862	-4.72285	-4.6042	-4.43108
Rgs20	1	4909576	5070285	-	Rgs20	ENSMUSG00000002459	regulator of G-protein signaling 20 [Source:MGI Symbol;Acc:MGI:1929866]	2.72925	2.76582	2.67141	2.12959	2.02516	1.96885
Gm16041	1	4970857	4976820	+	Gm16041	ENSMUSG00000085623	predicted gene 16041 [Source:MGI Symbol;Acc:MGI:3801909]	-4.74468	-5.22539	-4.57862	-4.72285	-4.7562	-4.43108
Atp6v1h	1	5083173	5162549	+	Atp6v1h	ENSMUSG00000033793	ATPase, H+ transporting, lysosomal V1 subunit H [Source:MGI Symbol;Acc:MGI:1914864]	5.16221	5.35497	5.5578	5.327	5.47395	5.76121
Oprk1	1	5588493	5606131	+	Oprk1	ENSMUSG00000025905	opioid receptor, kappa 1 [Source:MGI Symbol;Acc:MGI:97439]	2.41855	2.40235	2.51589	1.769	1.82207	1.74329
Npbwr1	1	5913707	5917398	-	Npbwr1	ENSMUSG00000033774	neuropeptides B/W receptor 1 [Source:MGI Symbol;Acc:MGI:891989]	-0.422754	-1.48842	-0.619265	-0.763491	-0.604199	-0.57864
Rb1cc1	1	6206197	6276648	+	Rb1cc1	ENSMUSG00000025907	RB1-inducible coiled-coil 1 [Source:MGI Symbol;Acc:MGI:1341850]	6.23942	6.38912	6.3064	6.35767	6.38235	6.42309
4732440D04Rik	1	6213293	6214590	-	4732440D04Rik	ENSMUSG00000090031	RIKEN cDNA 4732440D04 gene [Source:MGI Symbol;Acc:MGI:3604103]	-0.505216	-1.1665	-0.339157	-0.870406	-1.14477	-0.957151
4732440D04Rik	1	6214612	6215292	-	4732440D04Rik	ENSMUSG00000090031	RIKEN cDNA 4732440D04 gene [Source:MGI Symbol;Acc:MGI:3604103]	-4.74468	-5.22539	-4.57862	-4.72285	-4.7562	-4.43108
Fam150a	1	6359331	6394731	+	Fam150a	ENSMUSG00000087247	family with sequence similarity 150, member A [Source:MGI Symbol;Acc:MGI:3645495]	-4.74468	-5.22539	-4.57862	-4.72285	-4.7562	-4.43108
St18	1	6487231	6860940	+	St18	ENSMUSG00000033740	suppression of tumorigenicity 18 [Source:MGI Symbol;Acc:MGI:2446700]	4.64573	4.8924	4.74831	4.53506	4.67425	4.6982
Pcmtd1	1	7088920	7173626	+	Pcmtd1	ENSMUSG00000051285	protein-L-isoaspartate (D-aspartate) O-methyltransferase domain containing 1 [Source:MGI Symbol;Acc:MGI:2441773]	5.20822	5.52838	5.37751	5.34802	5.37308	5.46239
Gm9826	1	7177739	7179037	+	Gm9826	ENSMUSG00000048538	predicted gene 9826 [Source:MGI Symbol;Acc:MGI:3642725]	-4.74468	-3.48842	-4.42662	-2.57085	-3.6042	-4.43108
Sntg1	1	8361475	9299878	-	Sntg1	ENSMUSG00000025909	syntrophin, gamma 1 [Source:MGI Symbol;Acc:MGI:1918346]	3.90717	4.09152	4.03281	3.61403	3.80943	3.93037
Rrs1	1	9545408	9547454	+	Rrs1	ENSMUSG00000061024	RRS1 ribosome biogenesis regulator homolog (S. cerevisiae) [Source:MGI Symbol;Acc:MGI:1929721]	2.48414	2.60609	2.31485	1.78671	2.03966	1.96885
Adhfe1	1	9547948	9577970	+	Adhfe1	ENSMUSG00000025911	alcohol dehydrogenase, iron containing, 1 [Source:MGI Symbol;Acc:MGI:1923437]	1.88305	1.84548	2.06523	1.769	1.12372	1.87067
2610203C22Rik	1	9560832	9631175	-	2610203C22Rik	ENSMUSG00000079671	RIKEN cDNA 2610203C22 gene [Source:MGI Symbol;Acc:MGI:1919731]	-3.00772	-2.75146	-1.61927	-1.24892	-1.14477	-1.27908
3110035E14Rik	1	9601199	9627143	+	3110035E14Rik	ENSMUSG00000067879	RIKEN cDNA 3110035E14 gene [Source:MGI Symbol;Acc:MGI:1924232]	5.44487	5.49837	5.4422	4.52982	4.84907	4.73215
Mybl1	1	9667415	9700209	-	Mybl1	ENSMUSG00000025912	myeloblastosis oncogene-like 1 [Source:MGI Symbol;Acc:MGI:99925]	1.18868	2.25753	2.17329	1.82147	2.16399	2.26008
Vcpip1	1	9718622	9748382	-	Vcpip1	ENSMUSG00000045210	valosin containing protein (p97)/p47 complex interacting protein 1 [Source:MGI Symbol;Acc:MGI:1917925]	5.80607	5.96416	5.91434	6.01974	5.99664	5.92915
Sgk3	1	9798130	9902556	+	Sgk3	ENSMUSG00000025915	serum/glucocorticoid regulated kinase 3 [Source:MGI Symbol;Acc:MGI:2182368]	2.27769	2.62705	2.73325	2.26204	2.52508	2.7762
Gm6195	1	9802194	9802553	-	Gm6195	ENSMUSG00000046334	predicted pseudogene 6195 [Source:MGI Symbol;Acc:MGI:3647661]	-4.74468	-5.22539	-4.57862	-4.72285	-4.7562	-4.43108
6030422M02Rik	1	9908638	9942085	+	6030422M02Rik	ENSMUSG00000046101	RIKEN cDNA 6030422M02 gene [Source:MGI Symbol;Acc:MGI:3045334]	-4.74468	-0.215405	0.217236	-1.57085	-4.6042	-0.694117
Gm10567	1	9960171	9962809	-	Gm10567	ENSMUSG00000073738	predicted gene 10567 [Source:MGI Symbol;Acc:MGI:3642215]	-3.00772	-5.07339	-4.42662	-4.57085	-3.01924	-2.27908
Ppp1r42	1	9968624	10009136	-	Ppp1r42	ENSMUSG00000025916	protein phosphatase 1, regulatory subunit 42 [Source:MGI Symbol;Acc:MGI:1921138]	-2.27075	-4.07339	-4.57862	-4.72285	-4.6042	-4.43108
Gm15818	1	9982387	9992366	+	Gm15818	ENSMUSG00000087199	predicted gene 15818 [Source:MGI Symbol;Acc:MGI:3801960]	-4.74468	-5.22539	-4.57862	-4.72285	-4.7562	-4.43108
Cops5	1	10024602	10038127	-	Cops5	ENSMUSG00000025917	COP9 (constitutive photomorphogenic) homolog, subunit 5 (Arabidopsis thaliana) [Source:MGI Symbol;Acc:MGI:1349415]	3.7867	3.7877	3.82605	3.59908	3.67657	4.09161
Cspp1	1	10038218	10136768	+	Cspp1	ENSMUSG00000056763	centrosome and spindle pole associated protein 1 [Source:MGI Symbol;Acc:MGI:2681832]	4.2746	4.43044	4.3013	4.80853	4.63182	4.60356
Arfgef1	1	10137571	10232670	-	Arfgef1	ENSMUSG00000067851	ADP-ribosylation factor guanine nucleotide-exchange factor 1(brefeldin A-inhibited) [Source:MGI Symbol;Acc:MGI:2442988]	6.22351	6.40437	6.30385	6.41143	6.54999	6.45563
Cpa6	1	10324720	10719945	-	Cpa6	ENSMUSG00000042501	carboxypeptidase A6 [Source:MGI Symbol;Acc:MGI:3045348]	-1.42275	-0.549825	-2.10469	-1.76349	-1.14477	-1.95715
Prex2	1	10993465	11303682	+	Prex2	ENSMUSG00000048960iption=phosphatidylinositol-3,4,5-trisphosphate-dependentRac exchange factor 2 [Source:MGI Symbol;Acc:MGI:1923385]	No description	6.32767	6.58393	6.6522	6.18404	6.14818	6.16179
A830018L16Rik	1	11414105	11975901	+	A830018L16Rik	ENSMUSG00000057715	RIKEN cDNA A830018L16 gene [Source:MGI Symbol;Acc:MGI:2444149]	4.86675	4.9252	4.68972	4.16725	4.63898	4.56327
AC102654.1	1	11414112	11537707	+	AC102654.1	ENSMUSG00000095719	Putative uncharacterized protein [Source:UniProtKB/TrEMBL;Acc:Q3UY15]	2.30214	2.01408	2.4682	1.40643	2.09624	2.09596
Sulf1	1	12692430	12860371	+	Sulf1	ENSMUSG00000016918	sulfatase 1 [Source:MGI Symbol;Acc:MGI:2138563]	3.43523	3.52653	3.84017	3.33604	3.26617	3.42828
Slco5a1	1	12866549	12991177	-	Slco5a1	ENSMUSG00000025938	solute carrier organic anion transporter family, member 5A1 [Source:MGI Symbol;Acc:MGI:2443431]	1.88305	2.22123	1.15834	1.92101	2.03966	1.74329
Dppa5b	1	13062019	13062348	+	Dppa5b	ENSMUSG00000069620	developmental pluripotency associated 5B [Source:MGI Symbol;Acc:MGI:3765340]	-4.74468	-5.22539	-4.57862	-4.72285	-4.7562	-4.43108
Prdm14	1	13113457	13127163	-	Prdm14	ENSMUSG00000042414	PR domain containing 14 [Source:MGI Symbol;Acc:MGI:3588194]	-4.74468	-5.22539	-4.57862	-4.72285	-4.7562	-4.43108
Ncoa2	1	13139105	13374083	-	Ncoa2	ENSMUSG00000005886	nuclear receptor coactivator 2 [Source:MGI Symbol;Acc:MGI:1276533]	5.90617	6.13485	6.1574	6.28558	6.33538	6.20776
Tram1	1	13564702	13589864	-	Tram1	ENSMUSG00000025935	translocating chain-associating membrane protein 1 [Source:MGI Symbol;Acc:MGI:1919515]	4.02571	4.25753	4.23872	4.43758	4.45108	4.63381
Lactb2	1	13624845	13660546	-	Lactb2	ENSMUSG00000025937	lactamase, beta 2 [Source:MGI Symbol;Acc:MGI:2442551]	2.58723	2.93224	2.4682	2.77788	3.12372	2.6867
Xkr9	1	13668771	13701723	+	Xkr9	ENSMUSG00000067813	X Kell blood group precursor related family member 9 homolog [Source:MGI Symbol;Acc:MGI:2686466]	-4.74468	-5.07339	-4.57862	-4.72285	-4.7562	-4.43108
Eya1	1	14168954	14310200	-	Eya1	ENSMUSG00000025932	eyes absent 1 homolog (Drosophila) [Source:MGI Symbol;Acc:MGI:109344]	1.21468	2.24854	1.89531	1.92101	2.06823	1.91074
Msc	1	14753346	14755966	-	Msc	ENSMUSG00000025930	musculin [Source:MGI Symbol;Acc:MGI:1333884]	-2.00772	-1.90346	-1.61927	-1.57085	-2.6042	-0.471725
Gm9947	1	14755454	14758373	+	Gm9947	ENSMUSG00000054493	predicted gene 9947 [Source:MGI Symbol;Acc:MGI:3642739]	-1.27075	-1.37295	-0.967189	-1.76349	-0.697308	-1.10915
Trpa1	1	14872648	14918862	-	Trpa1	ENSMUSG00000032769	transient receptor potential cation channel, subfamily A, member 1 [Source:MGI Symbol;Acc:MGI:3522699]	-3.00772	-2.48842	-2.84166	-2.57085	-4.6042	-2.27908
Gm10566	1	15268799	15269797	-	Gm10566	ENSMUSG00000073737	predicted gene 10566 [Source:MGI Symbol;Acc:MGI:3642220]	-4.74468	-5.22539	-4.57862	-4.72285	-4.7562	-4.43108
Kcnb2	1	15287259	15716367	+	Kcnb2	ENSMUSG00000092083	potassium voltage gated channel, Shab-related subfamily, member 2 [Source:MGI Symbol;Acc:MGI:99632]	4.2211	4.58125	4.48327	4.36873	4.53023	4.51208
Terf1	1	15805658	15843428	+	Terf1	ENSMUSG00000025925	telomeric repeat binding factor 1 [Source:MGI Symbol;Acc:MGI:109634]	2.13524	2.20274	2.23159	2.1434	2.15069	2.21277
Gm106	1	15853862	15892722	-	Gm106	ENSMUSG00000032719	predicted gene 106 [Source:MGI Symbol;Acc:MGI:2684952]	-1.27075	-1.37295	-0.967189	-1.98588	-1.43427	-2.27908
4930444P10Rik	1	16065979	16093325	-	4930444P10Rik	ENSMUSG00000067795	RIKEN cDNA 4930444P10 gene [Source:MGI Symbol;Acc:MGI:1923049]	-3.59268	-5.07339	-4.42662	-2.57085	-4.6042	-1.47172
Rpl7	1	16101295	16104662	-	Rpl7	ENSMUSG00000043716	ribosomal protein L7 [Source:MGI Symbol;Acc:MGI:98073]	5.16221	5.07	5.49224	4.94485	5.09797	5.56327
Rdh10	1	16105774	16133734	+	Rdh10	ENSMUSG00000025921	retinol dehydrogenase 10 (all-trans) [Source:MGI Symbol;Acc:MGI:1924238]	2.39601	2.68816	2.75329	2.53768	2.87962	2.74329
Stau2	1	16228674	16520112	-	Stau2	ENSMUSG00000025920	staufen (RNA binding protein) homolog 2 (Drosophila) [Source:MGI Symbol;Acc:MGI:1352508]	5.42969	5.54132	5.47425	5.15877	5.39862	5.51371
Gm7568	1	16253592	16267921	+	Gm7568	ENSMUSG00000089982	predicted gene 7568 [Source:MGI Symbol;Acc:MGI:3649156]	-4.74468	-5.22539	-4.57862	-4.72285	-4.7562	-4.43108
Ube2w	1	16569782	16619489	-	Ube2w	ENSMUSG00000025939	ubiquitin-conjugating enzyme E2W (putative) [Source:MGI Symbol;Acc:MGI:1914049]	3.99604	4.11644	3.89531	3.61898	3.86748	4.02013
Tceb1	1	16642766	16656865	-	Tceb1	ENSMUSG00000079658	transcription elongation factor B (SIII), polypeptide 1 [Source:MGI Symbol;Acc:MGI:1915173]	3.82517	3.82748	3.81655	3.4007	3.62462	3.83466
Tmem70	1	16665207	16678275	+	Tmem70	ENSMUSG00000025940	transmembrane protein 70 [Source:MGI Symbol;Acc:MGI:1915068]	2.93088	2.92661	3.34817	2.59908	2.42922	3.09596
Ly96	1	16688456	16709605	+	Ly96	ENSMUSG00000025779	lymphocyte antigen 96 [Source:MGI Symbol;Acc:MGI:1341909]	-3.59268	-1.61395	-2.84166	-1.11141	-1.28227	-3.27908
Gm5828	1	16768270	16770138	-	Gm5828	ENSMUSG00000091020	predicted gene 5828 [Source:MGI Symbol;Acc:MGI:3644176]	-4.59268	-5.22539	-2.84166	-4.72285	-4.7562	-4.43108
Jph1	1	16994938	17097889	-	Jph1	ENSMUSG00000042686	junctophilin 1 [Source:MGI Symbol;Acc:MGI:1891495]	4.06196	4.08143	3.9043	3.66277	3.66726	3.79774
Gdap1	1	17145362	17164271	+	Gdap1	ENSMUSG00000025777	ganglioside-induced differentiation-associated-protein 1 [Source:MGI Symbol;Acc:MGI:1338002]	5.02937	5.21778	5.20819	5.01224	5.38591	5.499
Pi15	1	17601901	17630938	+	Pi15	ENSMUSG00000067780	peptidase inhibitor 15 [Source:MGI Symbol;Acc:MGI:1934659]	-2.59268	-2.48842	-2.84166	-2.98588	-2.01924	-3.27908
Gm16070	1	17676027	17727646	-	Gm16070	ENSMUSG00000085125	predicted gene 16070 [Source:MGI Symbol;Acc:MGI:3801761]	-0.133247	-0.11919	0.0328114	0.473548	-0.0192361	0.0428485
Crispld1	1	17727045	17766344	+	Crispld1	ENSMUSG00000025776	cysteine-rich secretory protein LCCL domain containing 1 [Source:MGI Symbol;Acc:MGI:1934666]	1.76487	1.36956	1.82131	1.35989	1.60525	1.67512
Crisp4	1	18115191	18145902	-	Crisp4	ENSMUSG00000025774	cysteine-rich secretory protein 4 [Source:MGI Symbol;Acc:MGI:1925331]	-4.74468	-5.22539	-4.57862	-4.72285	-4.7562	-4.43108
Defb18	1	18236473	18237443	-	Defb18	ENSMUSG00000073735	defensin beta 18 [Source:MGI Symbol;Acc:MGI:3648148]	-4.74468	-5.22539	-4.57862	-4.72285	-4.7562	-4.43108
Defb41	1	18250980	18265138	-	Defb41	ENSMUSG00000067773	defensin beta 41 [Source:MGI Symbol;Acc:MGI:1924923]	-4.74468	-5.07339	-4.57862	-4.72285	-4.7562	-4.43108
Gm15386	1	18260524	18265080	-	Gm15386	ENSMUSG00000089923	predicted gene 15386 [Source:MGI Symbol;Acc:MGI:3840135]	-4.74468	-5.22539	-4.57862	-4.72285	-4.7562	-4.43108
Gm15825	1	19063299	19104840	-	Gm15825	ENSMUSG00000089787	predicted gene 15825 [Source:MGI Symbol;Acc:MGI:3801887]	-4.59268	-5.22539	-4.57862	-4.72285	-4.7562	-4.43108
Tfap2d	1	19103022	19166346	+	Tfap2d	ENSMUSG00000042596	transcription factor AP-2, delta [Source:MGI Symbol;Acc:MGI:2153466]	-1.13325	-0.549825	0.217236	-1.76349	-2.6042	-0.957151
Tfap2b	1	19208914	19238734	+	Tfap2b	ENSMUSG00000025927	transcription factor AP-2 beta [Source:MGI Symbol;Acc:MGI:104672]	2.34984	1.94898	1.99964	1.53768	1.73565	1.55381
Pkhd1	1	20057779	20618064	-	Pkhd1	ENSMUSG00000043760	polycystic kidney and hepatic disease 1 [Source:MGI Symbol;Acc:MGI:2155808]	-3.00772	-5.22539	-4.57862	-2.57085	-4.7562	-2.69412
4930486I03Rik	1	20381093	20392300	+	4930486I03Rik	ENSMUSG00000089914	RIKEN cDNA 4930486I03 gene [Source:MGI Symbol;Acc:MGI:1922278]	-4.74468	-5.07339	-4.57862	-4.72285	-4.7562	-4.43108
Il17a	1	20730905	20734496	+	Il17a	ENSMUSG00000025929	interleukin 17A [Source:MGI Symbol;Acc:MGI:107364]	-4.74468	-5.22539	-4.57862	-4.72285	-4.7562	-4.43108
Il17f	1	20777151	20784270	-	Il17f	ENSMUSG00000041872	interleukin 17F [Source:MGI Symbol;Acc:MGI:2676631]	-4.74468	-5.22539	-4.57862	-4.72285	-4.7562	-4.43108
Mcm3	1	20802974	20820278	-	Mcm3	ENSMUSG00000041859	minichromosome maintenance deficient 3 (S. cerevisiae) [Source:MGI Symbol;Acc:MGI:101845]	0.0511777	-0.0289924	-0.339157	-0.178528	0.0962411	0.578901
Paqr8	1	20890622	20938755	+	Paqr8	ENSMUSG00000025931	progestin and adipoQ receptor family member VIII [Source:MGI Symbol;Acc:MGI:1921479]	6.56845	7.04393	7.48215	6.75783	6.61133	6.8301
Efhc1	1	20951626	20990838	+	Efhc1	ENSMUSG00000041809	EF-hand domain (C-terminal) containing 1 [Source:MGI Symbol;Acc:MGI:1919127]	-1.78532	-1.75146	-1.2567	-0.483383	-0.356271	-0.191617
Tram2	1	20996296	21079229	-	Tram2	ENSMUSG00000041779	translocating chain-associating membrane protein 2 [Source:MGI Symbol;Acc:MGI:1924817]	-0.27075	0.481202	1.06523	0.821472	1.03966	0.808383
Tmem14a	1	21218575	21230167	+	Tmem14a	ENSMUSG00000025933	transmembrane protein 14A [Source:MGI Symbol;Acc:MGI:1922962]	2.60699	2.6201	3.04099	1.82147	2.48326	2.95933
Gsta3	1	21240589	21265361	+	Gsta3	ENSMUSG00000025934	glutathione S-transferase, alpha 3 [Source:MGI Symbol;Acc:MGI:95856]	-1.27075	-1.61395	-1.61927	-1.40092	-3.01924	-1.69412
AC163025.1	1	21272338	21273082	+	AC163025.1	ENSMUSG00000096375	Protein Cetn4 [Source:UniProtKB/TrEMBL;Acc:E9PVN5]	-4.74468	-5.22539	-4.57862	-4.72285	-4.7562	-4.43108
Khdc1a	1	21349641	21352200	+	Khdc1a	ENSMUSG00000067750	KH domain containing 1A [Source:MGI Symbol;Acc:MGI:2676610]	-4.74468	-5.22539	-4.57862	-4.72285	-4.7562	-4.43108
Khdc1c	1	21368331	21370845	+	Khdc1c	ENSMUSG00000041722	KH domain containing 1C [Source:MGI Symbol;Acc:MGI:3583007]	-4.74468	-5.22539	-4.57862	-4.72285	-4.7562	-4.43108
Khdc1b	1	21383556	21386373	+	Khdc1b	ENSMUSG00000085079	KH domain containing 1B [Source:MGI Symbol;Acc:MGI:2138477]	-4.74468	-5.22539	-4.57862	-4.72285	-4.7562	-4.43108
Kcnq5	1	21398403	21961942	-	Kcnq5	ENSMUSG00000028033	potassium voltage-gated channel, subfamily Q, member 5 [Source:MGI Symbol;Acc:MGI:1924937]	5.39884	5.36852	5.42825	4.88859	5.15901	4.82421
Rims1	1	22286251	22805994	-	Rims1	ENSMUSG00000041670	regulating synaptic membrane exocytosis 1 [Source:MGI Symbol;Acc:MGI:2152971]	7.06598	7.20622	7.24713	6.53572	6.66142	6.58201
4933415F23Rik	1	23100473	23102253	-	4933415F23Rik	ENSMUSG00000073730	RIKEN cDNA 4933415F23 gene [Source:MGI Symbol;Acc:MGI:1914005]	-4.74468	-5.22539	-4.57862	-4.72285	-4.7562	-4.43108
Gm6420	1	23255987	23256406	-	Gm6420	ENSMUSG00000073729	predicted gene 6420 [Source:MGI Symbol;Acc:MGI:3644588]	-4.74468	-5.22539	-4.57862	-4.72285	-4.7562	-4.43108
Ogfrl1	1	23366424	23383175	-	Ogfrl1	ENSMUSG00000026158	opioid growth factor receptor-like 1 [Source:MGI Symbol;Acc:MGI:1917405]	5.59467	5.95728	5.90765	5.33153	5.5004	5.59744
B3gat2	1	23761753	23849158	+	B3gat2	ENSMUSG00000026156	beta-1,3-glucuronyltransferase 2 (glucuronosyltransferase S) [Source:MGI Symbol;Acc:MGI:2389490]	2.47341	3.00343	2.82131	3.00658	3.05401	2.83986
Smap1	1	23844846	23922317	-	Smap1	ENSMUSG00000026155	stromal membrane-associated protein 1 [Source:MGI Symbol;Acc:MGI:2138261]	4.44074	4.72428	4.76567	4.46807	4.73565	4.75434
1110058L19Rik	1	23995939	24005656	-	1110058L19Rik	ENSMUSG00000026154	RIKEN cDNA 1110058L19 gene [Source:MGI Symbol;Acc:MGI:1915252]	0.72925	0.733968	-0.104692	0.336045	1.12372	0.528275
Fam135a	1	24010758	24100341	-	Fam135a	ENSMUSG00000026153	family with sequence similarity 135, member A [Source:MGI Symbol;Acc:MGI:1915437]	4.64094	4.8184	4.68712	5.12438	5.16729	5.26781
Col9a1	1	24177610	24252684	+	Col9a1	ENSMUSG00000026147	collagen, type IX, alpha 1 [Source:MGI Symbol;Acc:MGI:88465]	-4.59268	-1.75146	-2.84166	-1.24892	-0.796844	-1.10915
Col19a1	1	24261890	24587472	-	Col19a1	ENSMUSG00000026141	collagen, type XIX, alpha 1 [Source:MGI Symbol;Acc:MGI:1095415]	3.58723	3.46965	3.60129	3.12264	2.40703	3.16386
Gm10222	1	24612404	24612700	-	Gm10222	ENSMUSG00000067736	predicted gene 10222 [Source:MGI Symbol;Acc:MGI:3642643]	-3.59268	-2.75146	-2.42662	-3.57085	-3.01924	-4.43108
Lmbrd1	1	24678544	24766299	+	Lmbrd1	ENSMUSG00000073725	LMBR1 domain containing 1 [Source:MGI Symbol;Acc:MGI:1915671]	6.5922	6.56279	6.68256	6.71398	6.79134	6.77552
Bai3	1	25067476	25829707	-	Bai3	ENSMUSG00000033569	brain-specific angiogenesis inhibitor 3 [Source:MGI Symbol;Acc:MGI:2441837]	6.88255	6.77875	6.93203	6.9746	6.9031	6.88016
Gm9884	1	25830657	25831878	+	Gm9884	ENSMUSG00000052558	predicted gene 9884 [Source:MGI Symbol;Acc:MGI:3642830]	-0.422754	-0.372947	-0.51973	0.336045	0.0962411	-0.57864
4931408C20Rik	1	26681814	26687460	-	4931408C20Rik	ENSMUSG00000073722	RIKEN cDNA 4931408C20 gene [Source:MGI Symbol;Acc:MGI:3588222]	-4.74468	-5.22539	-4.57862	-4.72285	-4.7562	-4.27908
Gm597	1	28776144	28780252	-	Gm597	ENSMUSG00000048411	predicted gene 597 [Source:MGI Symbol;Acc:MGI:2685443]	-4.74468	-5.22539	-4.42662	-0.985883	-4.6042	-2.27908
Gm6462	1	28938035	28938340	+	Gm6462	ENSMUSG00000058590	predicted gene 6462 [Source:MGI Symbol;Acc:MGI:3647053]	-4.74468	-5.22539	-4.57862	-4.72285	-4.7562	-4.43108
Gm9898	1	30718554	30719961	-	Gm9898	ENSMUSG00000053185	predicted gene 9898 [Source:MGI Symbol;Acc:MGI:3642391]	-4.74468	-5.22539	-4.57862	-4.72285	-4.7562	-4.27908
Phf3	1	30802342	30863256	-	Phf3	ENSMUSG00000048874	PHD finger protein 3 [Source:MGI Symbol;Acc:MGI:2446126]	5.64453	5.80313	5.89868	5.84172	5.9301	5.86303
Ptp4a1	1	30940303	30949770	-	Ptp4a1	ENSMUSG00000026064	protein tyrosine phosphatase 4a1 [Source:MGI Symbol;Acc:MGI:1277096]	3.16221	3.6815	3.73325	3.38335	3.40143	3.5789
Gm5698	1	30976950	30978965	-	Gm5698	ENSMUSG00000086151	predicted gene 5698 [Source:MGI Symbol;Acc:MGI:3649020]	-4.74468	-5.22539	-4.57862	-4.72285	-4.7562	-4.43108
Gm5699	1	30997867	30999905	-	Gm5699	ENSMUSG00000087346	predicted gene 5699 [Source:MGI Symbol;Acc:MGI:3648192]	-4.74468	-5.22539	-4.57862	-4.72285	-4.7562	-4.43108
4931428L18Rik	1	31141078	31222661	-	4931428L18Rik	ENSMUSG00000086727	RIKEN cDNA 4931428L18 gene [Source:MGI Symbol;Acc:MGI:1918238]	-4.74468	-5.22539	-4.57862	-4.72285	-4.7562	-4.43108
Lgsn	1	31176406	31204656	+	Lgsn	ENSMUSG00000050217	lengsin, lens protein with glutamine synthetase domain [Source:MGI Symbol;Acc:MGI:2672844]	-4.59268	-5.22539	-4.57862	-4.72285	-4.7562	-4.43108
4930521A18Rik	1	31222839	31224287	+	4930521A18Rik	ENSMUSG00000026063	RIKEN cDNA 4930521A18 gene [Source:MGI Symbol;Acc:MGI:1921958]	-4.74468	-5.22539	-4.57862	-4.72285	-4.7562	-4.43108
AC121888.1	1	31286945	31287706	+	AC121888.1	ENSMUSG00000094215	No description	-4.74468	-5.22539	-4.57862	-4.72285	-4.7562	-4.43108
Gm10307	1	31615458	31616843	+	Gm10307	ENSMUSG00000070960	predicted gene 10307 [Source:MGI Symbol;Acc:MGI:3642371]	-2.59268	-5.07339	-1.61927	-4.57085	-4.7562	-4.43108
Khdrbs2	1	32172806	32657738	+	Khdrbs2	ENSMUSG00000026058	KH domain containing, RNA binding, signal transduction associated 2 [Source:MGI Symbol;Acc:MGI:2159649]	1.86675	1.61311	1.43136	1.10158	1.4402	1.60356
Gm9839	1	32519563	32520999	-	Gm9839	ENSMUSG00000049830	predicted gene 9839 [Source:MGI Symbol;Acc:MGI:3641910]	-4.74468	-5.22539	-4.57862	-4.72285	-4.7562	-4.43108
Gm5415	1	32543546	32547293	-	Gm5415	ENSMUSG00000091318	predicted gene 5415 [Source:MGI Symbol;Acc:MGI:3644687]	-4.74468	-5.22539	-4.57862	-4.72285	-4.7562	-4.43108
Prim2	1	33453811	33669786	-	Prim2	ENSMUSG00000026134	DNA primase, p58 subunit [Source:MGI Symbol;Acc:MGI:97758]	1.13524	1.07636	1.38073	1.53768	1.71773	1.67512
1700001G17Rik	1	33669843	33670712	+	1700001G17Rik	ENSMUSG00000044744	RIKEN cDNA 1700001G17 gene [Source:MGI Symbol;Acc:MGI:1914753]	-1.00772	-2.07339	-1.2567	-2.24892	-1.14477	-1.95715
Rab23	1	33719882	33742564	+	Rab23	ENSMUSG00000004768	RAB23, member RAS oncogene family [Source:MGI Symbol;Acc:MGI:99833]	3.85027	3.98731	3.85415	4.02907	4.04326	4.13877
Bag2	1	33745484	33757794	-	Bag2	ENSMUSG00000042215	BCL2-associated athanogene 2 [Source:MGI Symbol;Acc:MGI:1891254]	0.799639	1.11644	0.895308	0.473548	1.20316	1.44884
Zfp451	1	33760472	33814595	-	Zfp451	ENSMUSG00000042197	zinc finger protein 451 [Source:MGI Symbol;Acc:MGI:2137896]	6.04485	6.17276	6.11834	6.13392	6.26231	6.2484
Bend6	1	33852052	33907816	-	Bend6	ENSMUSG00000042182	BEN domain containing 6 [Source:MGI Symbol;Acc:MGI:2444572]	5.09207	5.34973	5.38234	5.01974	5.09451	5.36117
Dst	1	34011825	34308650	+	Dst	ENSMUSG00000026131	dystonin [Source:MGI Symbol;Acc:MGI:104627]	9.42134	9.56069	9.69879	9.72908	9.69615	9.70409
Ccdc115	1	34436671	34439672	-	Ccdc115	ENSMUSG00000042111	coiled-coil domain containing 115 [Source:MGI Symbol;Acc:MGI:1916918]	1.02203	1.49647	1.21724	1.07301	1.60525	1.78701
Imp4	1	34439851	34445736	+	Imp4	ENSMUSG00000026127	IMP4, U3 small nucleolar ribonucleoprotein, homolog (yeast) [Source:MGI Symbol;Acc:MGI:106572]	2.20174	2.51158	2.82131	2.29952	2.21598	2.6982
Ptpn18	1	34459746	34473775	+	Ptpn18	ENSMUSG00000026126	protein tyrosine phosphatase, non-receptor type 18 [Source:MGI Symbol;Acc:MGI:108410]	-3.00772	-3.07339	-2.10469	-3.57085	-2.28227	-2.27908
Prss39	1	34498430	34503062	+	Prss39	ENSMUSG00000026125	protease, serine, 39 [Source:MGI Symbol;Acc:MGI:1270856]	-4.74468	-5.22539	-4.57862	-4.72285	-4.7562	-4.43108
Cfc1	1	34535648	34544311	+	Cfc1	ENSMUSG00000026124	cripto, FRL-1, cryptic family 1 [Source:MGI Symbol;Acc:MGI:109448]	-4.74468	-5.22539	-4.57862	-4.72285	-4.7562	-4.43108
Prss40	1	34543975	34560943	-	Prss40	ENSMUSG00000037529	protease, serine, 40 [Source:MGI Symbol;Acc:MGI:1270857]	-4.74468	-5.22539	-4.57862	-4.72285	-4.7562	-4.43108
1700101I19Rik	1	34579224	34579613	-	1700101I19Rik	ENSMUSG00000045815	RIKEN cDNA 1700101I19 gene [Source:MGI Symbol;Acc:MGI:1920839]	-4.74468	-5.22539	-3.42662	-3.57085	-4.7562	-4.43108
Fam123c	1	34579693	34590938	+	Fam123c	ENSMUSG00000045174	family with sequence similarity 123, member C [Source:MGI Symbol;Acc:MGI:3026939]	4.19196	4.089	4.00383	4.15025	4.22235	4.31338
C230030N03Rik	1	34678188	34724301	+	C230030N03Rik	ENSMUSG00000089955	RIKEN cDNA C230030N03 gene [Source:MGI Symbol;Acc:MGI:3045297]	2.61677	2.24854	2.39356	2.24933	2.03966	1.98771
Arhgef4	1	34721924	34813309	+	Arhgef4	ENSMUSG00000037509	Rho guanine nucleotide exchange factor (GEF) 4 [Source:MGI Symbol;Acc:MGI:2442507]	5.805	5.85809	6.21453	5.75221	5.78812	5.92793
Fam168b	1	34813219	34843065	-	Fam168b	ENSMUSG00000037503	family with sequence similarity 168, member B [Source:MGI Symbol;Acc:MGI:2448487]	6.40943	6.56414	6.71485	6.31256	6.43746	6.6487
Plekhb2	1	34849976	34879580	+	Plekhb2	ENSMUSG00000026123	pleckstrin homology domain containing, family B (evectins) member 2 [Source:MGI Symbol;Acc:MGI:2385825]	6.38889	6.38656	6.66217	6.21461	6.38235	6.77077
Hs6st1	1	36068400	36106446	+	Hs6st1	ENSMUSG00000045216	heparan sulfate 6-O-sulfotransferase 1 [Source:MGI Symbol;Acc:MGI:1354958]	4.68112	4.96004	5.06122	4.88448	4.87153	4.96171
Uggt1	1	36141530	36244305	-	Uggt1	ENSMUSG00000037470	UDP-glucose glycoprotein glucosyltransferase 1 [Source:MGI Symbol;Acc:MGI:2443162]	5.61678	5.54683	5.67404	5.70178	5.73454	5.57267
Neurl3	1	36264602	36273425	-	Neurl3	ENSMUSG00000047180	neuralized homolog 3 homolog (Drosophila) [Source:MGI Symbol;Acc:MGI:2429944]	-2.59268	-2.48842	-2.84166	-4.72285	-1.79684	-1.47172
Arid5a	1	36307733	36324029	+	Arid5a	ENSMUSG00000037447	AT rich interactive domain 5A (MRF1-like) [Source:MGI Symbol;Acc:MGI:2443039]	2.31421	2.7014	2.69232	1.95272	2.33832	2.26008
Kansl3	1	36335730	36369181	-	Kansl3	ENSMUSG00000010453	KAT8 regulatory NSL complex subunit 3 [Source:MGI Symbol;Acc:MGI:1918055]	5.0165	5.17928	5.20638	5.02161	5.1967	5.29078
Lman2l	1	36422065	36445271	-	Lman2l	ENSMUSG00000001143	lectin, mannose-binding 2-like [Source:MGI Symbol;Acc:MGI:2443010]	4.2746	4.27534	4.6068	4.72378	4.48326	4.4386
Cnnm4	1	36471620	36508764	+	Cnnm4	ENSMUSG00000037408	cyclin M4 [Source:MGI Symbol;Acc:MGI:2151060]	3.83359	3.9153	3.92211	3.66277	3.42371	3.5347
Cnnm3	1	36511867	36528237	+	Cnnm3	ENSMUSG00000001138	cyclin M3 [Source:MGI Symbol;Acc:MGI:2151055]	4.41575	4.51907	4.59297	5.13996	4.95422	5.04285
Ankrd23	1	36530534	36535729	-	Ankrd23	ENSMUSG00000067653	ankyrin repeat domain 23 [Source:MGI Symbol;Acc:MGI:1925571]	0.799639	0.88081	0.431361	0.129594	0.150689	-0.191617
Ankrd39	1	36538173	36547201	-	Ankrd39	ENSMUSG00000079610	ankyrin repeat domain 39 [Source:MGI Symbol;Acc:MGI:1914816]	1.51585	1.4812	1.48027	1.769	1.60525	1.72092
Sema4c	1	36548642	36558349	-	Sema4c	ENSMUSG00000026121	sema domain, immunoglobulin domain (Ig), transmembrane domain (TM) and short cytoplasmic domain, (semaphorin) 4C [Source:MGI Symbol;Acc:MGI:109252]	3.42969	3.50026	3.48627	3.64347	3.68582	3.50228
D430040D24Rik	1	36558359	36565613	+	D430040D24Rik	ENSMUSG00000087589	RIKEN cDNA D430040D24 gene [Source:MGI Symbol;Acc:MGI:2442526]	-2.59268	-5.22539	-4.57862	-4.72285	-4.7562	-2.69412
Fam178b	1	36562694	36683183	-	Fam178b	ENSMUSG00000046337	family with sequence similarity 178, member B [Source:MGI Symbol;Acc:MGI:3026913]	-2.00772	-5.07339	-4.42662	-4.57085	-3.01924	-4.43108
Cox5b	1	36691487	36693385	+	Cox5b	ENSMUSG00000061518	cytochrome c oxidase, subunit Vb [Source:MGI Symbol;Acc:MGI:88475]	3.43523	4.03775	4.65286	3.8721	3.87558	4.4004
Actr1b	1	36699202	36714422	-	Actr1b	ENSMUSG00000037351	ARP1 actin-related protein 1 homolog B, centractin beta (yeast) [Source:MGI Symbol;Acc:MGI:1917446]	5.40732	5.44625	5.59575	5.25729	5.48326	5.67657
Zap70	1	36761861	36782816	+	Zap70	ENSMUSG00000026117	zeta-chain (TCR) associated protein kinase [Source:MGI Symbol;Acc:MGI:99613]	-2.59268	-0.681069	-0.619265	-1.11141	-2.01924	-0.957151
Tmem131	1	36792191	36939527	-	Tmem131	ENSMUSG00000026116	transmembrane protein 131 [Source:MGI Symbol;Acc:MGI:1927110]	5.88508	5.95866	6.10183	6.27386	6.11005	6.10894
Rpl12-ps1	1	36957893	36958517	-	Rpl12-ps1	ENSMUSG00000080054	ribosomal protein L12, pseudogene 1 [Source:MGI Symbol;Acc:MGI:3646154]	-4.74468	-5.22539	-4.57862	-4.72285	-4.7562	-4.43108
Vwa3b	1	37026596	37076996	+	Vwa3b	ENSMUSG00000050122	von Willebrand factor A domain containing 3B [Source:MGI Symbol;Acc:MGI:1918103]	-4.74468	-5.07339	-2.42662	-4.57085	-4.6042	-4.27908
Vwa3b	1	37153844	37187605	+	Vwa3b	ENSMUSG00000050122	von Willebrand factor A domain containing 3B [Source:MGI Symbol;Acc:MGI:1918103]	-3.59268	-2.48842	-4.42662	-4.72285	-3.6042	-2.69412
Cnga3	1	37218336	37263384	+	Cnga3	ENSMUSG00000026114	cyclic nucleotide gated channel alpha 3 [Source:MGI Symbol;Acc:MGI:1341818]	-2.00772	-3.48842	-2.84166	-2.98588	-4.7562	-2.69412
Inpp4a	1	37299865	37410736	+	Inpp4a	ENSMUSG00000026113	inositol polyphosphate-4-phosphatase, type I [Source:MGI Symbol;Acc:MGI:1931123]	7.01973	7.01937	7.06823	6.79602	6.85677	6.92182
4930439A04Rik	1	37329667	37334172	-	4930439A04Rik	ENSMUSG00000086064	RIKEN cDNA 4930439A04 gene [Source:MGI Symbol;Acc:MGI:1925369]	-4.74468	-5.22539	-4.57862	-4.72285	-4.7562	-4.43108
6330578E17Rik	1	37417084	37430103	-	6330578E17Rik	ENSMUSG00000026112	RIKEN cDNA 6330578E17 gene [Source:MGI Symbol;Acc:MGI:1923428]	4.41855	4.51345	4.84251	4.44875	4.77301	4.76804
Unc50	1	37430170	37439124	+	Unc50	ENSMUSG00000026111	unc-50 homolog (C. elegans) [Source:MGI Symbol;Acc:MGI:1914637]	3.57725	3.57047	3.6819	3.62391	3.91936	4.07407
Mgat4a	1	37439340	37541016	-	Mgat4a	ENSMUSG00000026110	mannoside acetylglucosaminyltransferase 4, isoenzyme A [Source:MGI Symbol;Acc:MGI:2662992]	4.98852	5.29294	5.19177	5.14854	5.34854	5.26588
2010300C02Rik	1	37611677	37720085	-	2010300C02Rik	ENSMUSG00000026090	RIKEN cDNA 2010300C02 gene [Source:MGI Symbol;Acc:MGI:1919347]	5.68925	5.7014	5.8495	4.89676	5.04146	4.96647
4930556I23Rik	1	37614259	37615372	+	4930556I23Rik	ENSMUSG00000089767	RIKEN cDNA 4930556I23 gene [Source:MGI Symbol;Acc:MGI:1922520]	-4.74468	-5.22539	-4.57862	-4.72285	-4.7562	-4.43108
Tsga10	1	37754572	37865298	-	Tsga10	ENSMUSG00000060771	testis specific 10 [Source:MGI Symbol;Acc:MGI:2685063]	3.31421	3.28856	3.34817	3.38335	3.56573	3.52828
Lipt1	1	37871738	37877387	+	Lipt1	ENSMUSG00000037216	lipoyltransferase 1 [Source:MGI Symbol;Acc:MGI:3645211]	0.577246	0.0965386	0.858782	0.287135	0.253782	-0.27908
Mitd1	1	37874801	37890411	-	Mitd1	ENSMUSG00000026088	MIT, microtubule interacting and transport, domain containing 1 [Source:MGI Symbol;Acc:MGI:1916278]	0.866753	1.26646	0.895308	1.35989	1.32654	1.04285
Mrpl30	1	37890477	37898535	+	Mrpl30	ENSMUSG00000026087	mitochondrial ribosomal protein L30 [Source:MGI Symbol;Acc:MGI:1333820]	2.74717	2.81536	3.06523	2.26204	2.66259	2.7762
Lyg2	1	37905921	37916493	-	Lyg2	ENSMUSG00000061584	lysozyme G-like 2 [Source:MGI Symbol;Acc:MGI:2685622]	-4.74468	-5.22539	-4.42662	-4.72285	-4.7562	-4.43108
Gm15457	1	37933596	37954136	+	Gm15457	ENSMUSG00000087374	predicted gene 15457 [Source:MGI Symbol;Acc:MGI:3705190]	-4.59268	-5.22539	-4.57862	-4.72285	-4.7562	-4.43108
Lyg1	1	37946736	37957759	-	Lyg1	ENSMUSG00000026085	lysozyme G-like 1 [Source:MGI Symbol;Acc:MGI:1916791]	-4.74468	-5.22539	-4.57862	-4.72285	-4.7562	-4.43108
Txndc9	1	37983867	37997346	-	Txndc9	ENSMUSG00000058407	thioredoxin domain containing 9 [Source:MGI Symbol;Acc:MGI:2138153]	3.89114	3.66471	3.70781	3.8343	4.11005	3.99704
Eif5b	1	37998010	38055579	+	Eif5b	ENSMUSG00000026083	eukaryotic translation initiation factor 5B [Source:MGI Symbol;Acc:MGI:2441772]	4.81246	4.88226	4.82368	4.8107	4.84495	4.76804
Rev1	1	38052787	38129662	-	Rev1	ENSMUSG00000026082	REV1 homolog (S. cerevisiae) [Source:MGI Symbol;Acc:MGI:1929074]	4.5922	4.56686	4.4499	4.56101	4.60769	4.54747
Aff3	1	38177326	38664955	-	Aff3	ENSMUSG00000037138	AF4/FMR2 family, member 3 [Source:MGI Symbol;Acc:MGI:106927]	5.07443	5.29839	5.28591	5.19568	5.19346	5.23465
Gm16150	1	38235420	38246666	+	Gm16150	ENSMUSG00000085391	predicted gene 16150 [Source:MGI Symbol;Acc:MGI:3801827]	-4.74468	-5.22539	-4.42662	-4.72285	-4.7562	-4.27908
Gm16151	1	38307902	38311930	+	Gm16151	ENSMUSG00000085280	predicted gene 16151 [Source:MGI Symbol;Acc:MGI:3801826]	-4.74468	-5.22539	-4.57862	-4.72285	-4.7562	-4.43108
Gm16152	1	38384949	38393974	+	Gm16152	ENSMUSG00000087131	predicted gene 16152 [Source:MGI Symbol;Acc:MGI:3802058]	-4.74468	-5.22539	-4.57862	-4.72285	-4.7562	-4.43108
Lonrf2	1	38793669	38836090	-	Lonrf2	ENSMUSG00000048814	LON peptidase N-terminal domain and ring finger 2 [Source:MGI Symbol;Acc:MGI:1920209]	6.61799	6.7014	6.868	6.70586	6.78919	6.92182
Chst10	1	38863877	38898160	-	Chst10	ENSMUSG00000026080	carbohydrate sulfotransferase 10 [Source:MGI Symbol;Acc:MGI:2138283]	4.92696	4.9819	5.15646	5.00469	4.94462	5.23267
Nms	1	38939149	38950278	+	Nms	ENSMUSG00000067604	neuromedin S [Source:MGI Symbol;Acc:MGI:3583618]	-4.74468	-5.07339	-4.42662	-4.72285	-4.7562	-4.43108
Pdcl3	1	38987814	38997236	+	Pdcl3	ENSMUSG00000026078	phosducin-like 3 [Source:MGI Symbol;Acc:MGI:1916083]	1.79964	1.94898	2.18809	2.17062	2.0823	2.29078
Npas2	1	39193731	39363234	+	Npas2	ENSMUSG00000026077	neuronal PAS domain protein 2 [Source:MGI Symbol;Acc:MGI:109232]	3.81671	4.04555	3.9397	2.99901	3.17059	3.06965
Rpl31	1	39367851	39371908	+	Rpl31	ENSMUSG00000073702	ribosomal protein L31 [Source:MGI Symbol;Acc:MGI:2149632]	4.07266	4.43441	4.56773	4.24614	4.20958	4.55697
Tbc1d8	1	39371499	39478747	-	Tbc1d8	ENSMUSG00000003134	TBC1 domain family, member 8 [Source:MGI Symbol;Acc:MGI:1927225]	4.02571	4.15543	3.96998	4.08737	3.84288	3.82944
D1Bwg0212e	1	39534992	39546881	+	D1Bwg0212e	ENSMUSG00000003135	DNA segment, Chr 1, Brigham & Women's Genetics 0212 expressed [Source:MGI Symbol;Acc:MGI:106580]	2.87493	3.15543	3.28763	3.4007	3.36159	3.51534
Gm15832	1	39547570	39552002	-	Gm15832	ENSMUSG00000085894	predicted gene 15832 [Source:MGI Symbol;Acc:MGI:3834078]	1.81671	1.79698	1.3013	1.33604	1.78812	1.82945
Rnf149	1	39551296	39577405	-	Rnf149	ENSMUSG00000048234	ring finger protein 149 [Source:MGI Symbol;Acc:MGI:2677438]	3.14879	3.40235	3.41258	3.37167	3.49909	3.62179
Creg2	1	39618406	39651182	-	Creg2	ENSMUSG00000050967	cellular repressor of E1A-stimulated genes 2 [Source:MGI Symbol;Acc:MGI:1928333]	5.4626	5.5587	5.57479	5.66995	5.65437	5.70106
Rfx8	1	39665306	39720997	-	Rfx8	ENSMUSG00000057173	regulatory factor X 8 [Source:MGI Symbol;Acc:MGI:3588206]	-4.74468	-5.22539	-4.57862	-2.57085	-2.6042	-4.27908
Gm3646	1	39804141	39805332	-	Gm3646	ENSMUSG00000091937	predicted gene 3646 [Source:MGI Symbol;Acc:MGI:3781822]	-4.74468	-5.22539	-4.57862	-4.72285	-4.7562	-4.43108
Map4k4	1	39900913	40026310	+	Map4k4	ENSMUSG00000026074	mitogen-activated protein kinase kinase kinase kinase 4 [Source:MGI Symbol;Acc:MGI:1349394]	5.99604	6.15843	6.13658	5.95761	6.12372	6.44116
Il1r2	1	40084768	40125219	+	Il1r2	ENSMUSG00000026073	interleukin 1 receptor, type II [Source:MGI Symbol;Acc:MGI:96546]	-3.00772	-3.07339	-4.57862	-3.57085	-4.7562	-2.27908
Il1r1	1	40225080	40316198	+	Il1r1	ENSMUSG00000026072	interleukin 1 receptor, type I [Source:MGI Symbol;Acc:MGI:96545]	1.16221	1.65453	1.7433	1.88859	1.82207	2.09596
Il1rl2	1	40324627	40365471	+	Il1rl2	ENSMUSG00000070942	interleukin 1 receptor-like 2 [Source:MGI Symbol;Acc:MGI:1913107]	-1.78532	-2.48842	-4.42662	-1.76349	-1.6042	-2.27908
Il1rl1	1	40429570	40465415	+	Il1rl1	ENSMUSG00000026069	interleukin 1 receptor-like 1 [Source:MGI Symbol;Acc:MGI:98427]	-4.59268	-3.48842	-4.42662	-4.57085	-4.7562	-4.27908
Il18r1	1	40465552	40500854	+	Il18r1	ENSMUSG00000026070	interleukin 18 receptor 1 [Source:MGI Symbol;Acc:MGI:105383]	-4.74468	-5.22539	-4.57862	-4.72285	-4.6042	-4.43108
Il18rap	1	40515362	40551705	+	Il18rap	ENSMUSG00000026068	interleukin 18 receptor accessory protein [Source:MGI Symbol;Acc:MGI:1338888]	-4.74468	-5.22539	-4.57862	-4.72285	-2.6042	-4.27908
Slc9a4	1	40580227	40630731	+	Slc9a4	ENSMUSG00000026065	solute carrier family 9 (sodium/hydrogen exchanger), member 4 [Source:MGI Symbol;Acc:MGI:105074]	0.107761	0.0965386	-0.42662	-0.111414	-0.0192361	-0.27908
Slc9a2	1	40681712	40768885	+	Slc9a2	ENSMUSG00000026062	solute carrier family 9 (sodium/hydrogen exchanger), member 2 [Source:MGI Symbol;Acc:MGI:105075]	1.72925	1.6948	1.66084	1.80419	2.16399	2.13031
Mfsd9	1	40772038	40790687	-	Mfsd9	ENSMUSG00000041945	major facilitator superfamily domain containing 9 [Source:MGI Symbol;Acc:MGI:2443548]	1.2653	1.17454	1.7433	1.83855	1.80519	1.62781
Tmem182	1	40805601	40855944	+	Tmem182	ENSMUSG00000079588	transmembrane protein 182 [Source:MGI Symbol;Acc:MGI:1923725]	-4.74468	-3.48842	-4.57862	-3.57085	-4.7562	-4.27908
AC101702.1	1	40863734	40864219	-	AC101702.1	ENSMUSG00000094136	No description	-4.74468	-5.22539	-4.57862	-4.72285	-4.7562	-4.43108
Gm9915	1	42229726	42231108	+	Gm9915	ENSMUSG00000053640	predicted gene 9915 [Source:MGI Symbol;Acc:MGI:3641924]	-4.74468	-5.22539	-4.42662	-4.57085	-4.7562	-4.43108
2610017I09Rik	1	42648162	42667672	-	2610017I09Rik	ENSMUSG00000060424	RIKEN cDNA 2610017I09 gene [Source:MGI Symbol;Acc:MGI:1913547]	1.28996	1.61311	1.52758	1.28714	1.03966	1.36478
2610017I09Rik	1	42692940	42694825	-	2610017I09Rik	ENSMUSG00000060424	RIKEN cDNA 2610017I09 gene [Source:MGI Symbol;Acc:MGI:1913547]	-0.200361	0.136067	-0.256695	-0.248918	-0.796844	-0.694117
Gm20646	1	42694925	42740968	+	Gm20646	ENSMUSG00000093436	predicted gene 20646 [Source:MGI Symbol;Acc:MGI:5313093]	-1.59268	-0.318499	-0.51973	-0.870406	-0.516736	-1.10915
Pou3f3	1	42697146	42700207	+	Pou3f3	ENSMUSG00000045515	POU domain, class 3, transcription factor 3 [Source:MGI Symbol;Acc:MGI:102564]	5.07798	5.0061	5.07123	4.5481	4.84288	4.88834
Mrps9	1	42851233	42905682	+	Mrps9	ENSMUSG00000060679	mitochondrial ribosomal protein S9 [Source:MGI Symbol;Acc:MGI:1916777]	2.40732	2.54132	2.39356	2.58903	2.41817	2.88079
Gpr45	1	42952872	43035449	+	Gpr45	ENSMUSG00000041907	G protein-coupled receptor 45 [Source:MGI Symbol;Acc:MGI:2135882]	1.85027	2.29294	2.03281	1.78671	1.60525	2.33563
AC112941.2	1	42953139	43030781	+	AC112941.2	ENSMUSG00000096364	Putative uncharacterized protein [Source:UniProtKB/TrEMBL;Acc:Q3TPR8]	-2.59268	-1.07339	-2.42662	-1.24892	-1.28227	-1.47172
Tgfbrap1	1	43047269	43098622	-	Tgfbrap1	ENSMUSG00000070939	transforming growth factor, beta receptor associated protein 1 [Source:MGI Symbol;Acc:MGI:2447427]	4.54687	4.50781	4.75329	4.71687	4.86748	4.80573
8430432A02Rik	1	43092588	43093835	+	8430432A02Rik	ENSMUSG00000041878	RIKEN cDNA 8430432A02 gene [Source:MGI Symbol;Acc:MGI:1918774]	-1.78532	-2.26603	-1.84166	-1.76349	-0.356271	-0.57864
AI597479	1	43098710	43115947	+	AI597479	ENSMUSG00000010290	expressed sequence AI597479 [Source:MGI Symbol;Acc:MGI:2138299]	3.45172	3.6201	3.70266	3.59406	3.73565	4.00632
Fhl2	1	43123074	43163961	-	Fhl2	ENSMUSG00000008136	four and a half LIM domains 2 [Source:MGI Symbol;Acc:MGI:1338762]	1.81671	1.92661	2.17329	1.45152	1.15069	1.72092
Nck2	1	43445751	43570515	+	Nck2	ENSMUSG00000066877	non-catalytic region of tyrosine kinase adaptor protein 2 [Source:MGI Symbol;Acc:MGI:1306821]	3.40168	3.51158	3.52175	3.41215	3.35	3.32083
1500015O10Rik	1	43730602	43742578	+	1500015O10Rik	ENSMUSG00000026051	RIKEN cDNA 1500015O10 gene [Source:MGI Symbol;Acc:MGI:1926146]	1.05118	0.450175	1.38073	1.21051	1.35	1.6982
Uxs1	1	43746966	43827800	-	Uxs1	ENSMUSG00000057363	UDP-glucuronate decarboxylase 1 [Source:MGI Symbol;Acc:MGI:1915133]	4.07975	4.22811	4.27382	4.1434	4.34125	4.46575
Tpp2	1	43934002	44002999	+	Tpp2	ENSMUSG00000041763	tripeptidyl peptidase II [Source:MGI Symbol;Acc:MGI:102724]	4.93675	5.05073	5.18071	4.89676	5.13727	5.06743
A530098C11Rik	1	44009408	44020034	-	A530098C11Rik	ENSMUSG00000047343	RIKEN cDNA A530098C11 gene [Source:MGI Symbol;Acc:MGI:3611450]	-4.74468	-5.07339	-4.57862	-4.72285	-4.7562	-2.69412
Gm8251	1	44055952	44061936	-	Gm8251	ENSMUSG00000091844	predicted gene 8251 [Source:MGI Symbol;Acc:MGI:3647616]	-4.74468	-5.07339	-2.84166	-4.72285	-2.6042	-4.43108
1700029F09Rik	1	44086613	44102441	-	1700029F09Rik	ENSMUSG00000026049	RIKEN cDNA 1700029F09 gene [Source:MGI Symbol;Acc:MGI:1922873]	0.0511777	0.212016	0.0969418	-0.985883	0.395801	-0.191617
Kdelc1	1	44091463	44118808	-	Kdelc1	ENSMUSG00000026047	KDEL (Lys-Asp-Glu-Leu) containing 1 [Source:MGI Symbol;Acc:MGI:1919300]	2.24021	2.12629	2.39356	2.74204	2.54555	2.50228
Bivm	1	44118957	44144770	+	Bivm	ENSMUSG00000041684	basic, immunoglobulin-like variable motif containing [Source:MGI Symbol;Acc:MGI:2179809]	3.41295	3.40639	3.45602	3.46807	3.52508	3.60966
Ercc5	1	44147847	44181260	+	Ercc5	ENSMUSG00000026048	excision repair cross-complementing rodent repair deficiency, complementation group 5 [Source:MGI Symbol;Acc:MGI:103582]	3.49478	3.56686	3.84017	3.63373	3.73565	3.75984
4832428D23Rik	1	44204070	44218961	-	4832428D23Rik	ENSMUSG00000046828	RIKEN cDNA 4832428D23 gene [Source:MGI Symbol;Acc:MGI:2685837]	-4.74468	-5.07339	-4.57862	-4.72285	-4.7562	-4.43108
Gulp1	1	44551511	44796833	+	Gulp1	ENSMUSG00000056870	GULP, engulfment adaptor PTB domain containing 1 [Source:MGI Symbol;Acc:MGI:1920407]	1.13524	1.336	1.78283	1.10158	1.17716	1.44884
Col3a1	1	45311538	45349706	+	Col3a1	ENSMUSG00000026043	collagen, type III, alpha 1 [Source:MGI Symbol;Acc:MGI:88453]	1.51585	1.17454	1.15834	1.47355	1.71773	2.0247
Col5a2	1	45374321	45503282	-	Col5a2	ENSMUSG00000026042	collagen, type V, alpha 2 [Source:MGI Symbol;Acc:MGI:88458]	1.5366	1.46577	1.27382	0.429154	1.50433	1.33563
Wdr75	1	45795166	45823619	+	Wdr75	ENSMUSG00000025995	WD repeat domain 75 [Source:MGI Symbol;Acc:MGI:1920924]	3.4626	3.34868	3.34156	3.48985	3.67193	3.5347
Slc40a1	1	45908070	45925594	-	Slc40a1	ENSMUSG00000025993	solute carrier family 40 (iron-regulated transporter), member 1 [Source:MGI Symbol;Acc:MGI:1315204]	1.99228	2.2395	2.20274	2.11565	2.26617	1.91074
Rpl23a-ps1	1	45981548	45982015	+	Rpl23a-ps1	ENSMUSG00000070896	ribosomal protein 23A, pseudogene 1 [Source:MGI Symbol;Acc:MGI:3646201]	-4.74468	-5.22539	-4.57862	-4.72285	-4.7562	-4.43108
Gm3852	1	46011547	46012266	-	Gm3852	ENSMUSG00000090682	predicted gene 3852 [Source:MGI Symbol;Acc:MGI:3782024]	-4.74468	-5.22539	-4.57862	-4.72285	-4.7562	-4.43108
Gm4776	1	46020072	46030469	-	Gm4776	ENSMUSG00000044457	predicted gene 4776 [Source:MGI Symbol;Acc:MGI:3643324]	-4.74468	-5.22539	-4.57862	-4.72285	-4.7562	-4.43108
Dnahc7b	1	46066738	46373550	+	Dnahc7b	ENSMUSG00000041144	dynein, axonemal, heavy chain 7B [Source:MGI Symbol;Acc:MGI:2684953]	1.83359	2.65453	3.10476	2.56871	2.33832	2.72092
Dnahc7c	1	46608961	46626111	+	Dnahc7c	ENSMUSG00000095861	dynein, axonemal, heavy chain 7C [Source:MGI Symbol;Acc:MGI:3639762]	-4.74468	-5.22539	-4.42662	-4.72285	-4.7562	-4.43108
Slc39a10	1	46807544	46854046	-	Slc39a10	ENSMUSG00000025986	solute carrier family 39 (zinc transporter), member 10 [Source:MGI Symbol;Acc:MGI:1914515]	6.57097	6.76108	6.85299	6.71282	6.72504	6.47079
C230029F24Rik	1	49244616	49338246	+	C230029F24Rik	ENSMUSG00000051616	RIKEN cDNA C230029F24 gene [Source:MGI Symbol;Acc:MGI:3045370]	-4.74468	-5.22539	-4.57862	-4.72285	-4.7562	-4.43108
Tmeff2	1	50900647	51187270	+	Tmeff2	ENSMUSG00000026109	transmembrane protein with EGF-like and two follistatin-like domains 2 [Source:MGI Symbol;Acc:MGI:1861735]	5.19196	5.25079	5.3013	4.9799	4.88966	5.12606
Sdpr	1	51289126	51302959	+	Sdpr	ENSMUSG00000045954	serum deprivation response [Source:MGI Symbol;Acc:MGI:99513]	1.55707	2.47351	2.83077	2.24933	2.6812	2.56641
Obfc2a	1	51469498	51478399	-	Obfc2a	ENSMUSG00000026107	oligonucleotide/oligosaccharide-binding fold containing 2A [Source:MGI Symbol;Acc:MGI:1923258]	1.79964	1.93784	1.94842	1.55844	1.56573	1.65166
Myo1b	1	51749765	51916071	-	Myo1b	ENSMUSG00000018417	myosin IB [Source:MGI Symbol;Acc:MGI:107752]	4.13184	3.93504	4.09694	3.80853	3.93883	3.8502
Gm8420	1	51940650	51941261	-	Gm8420	ENSMUSG00000072324	predicted gene 8420 [Source:MGI Symbol;Acc:MGI:3645594]	-3.00772	-2.26603	-4.42662	-4.72285	-4.6042	-2.27908
Stat4	1	51987148	52107188	+	Stat4	ENSMUSG00000062939	signal transducer and activator of transcription 4 [Source:MGI Symbol;Acc:MGI:103062]	-3.59268	-2.26603	-2.42662	-2.57085	-1.79684	-2.27908
Gm3940	1	52090635	52091066	-	Gm3940	ENSMUSG00000078291	predicted gene 3940 [Source:MGI Symbol;Acc:MGI:3782114]	-4.74468	-5.22539	-4.57862	-4.72285	-4.7562	-4.43108
Stat1	1	52119438	52161865	+	Stat1	ENSMUSG00000026104	signal transducer and activator of transcription 1 [Source:MGI Symbol;Acc:MGI:103063]	3.32021	3.67816	3.53916	4.60906	4.63182	4.0247
Gls	1	52163448	52233232	-	Gls	ENSMUSG00000026103	glutaminase [Source:MGI Symbol;Acc:MGI:95752]	7.38496	7.61421	7.51699	7.2999	7.40912	7.41397
Nab1	1	52457294	52500679	-	Nab1	ENSMUSG00000002881	Ngfi-A binding protein 1 [Source:MGI Symbol;Acc:MGI:107564]	4.2746	4.41043	4.54205	3.94091	3.77951	4.21678
Tmem194b	1	52630705	52651919	+	Tmem194b	ENSMUSG00000043015	transmembrane protein 194B [Source:MGI Symbol;Acc:MGI:2444113]	1.16221	1.30165	1.48027	2.42915	1.85523	2.14719
Mfsd6	1	52656286	52727462	-	Mfsd6	ENSMUSG00000041439	major facilitator superfamily domain containing 6 [Source:MGI Symbol;Acc:MGI:1922925]	5.91907	5.98528	6.10963	6.13133	6.1322	6.1783
Inpp1	1	52789413	52817688	-	Inpp1	ENSMUSG00000026102	inositol polyphosphate-1-phosphatase [Source:MGI Symbol;Acc:MGI:104848]	3.24653	3.06104	3.44374	3.45152	3.47795	3.62179
Hibch	1	52845013	52920986	+	Hibch	ENSMUSG00000041426	3-hydroxyisobutyryl-Coenzyme A hydrolase [Source:MGI Symbol;Acc:MGI:1923792]	2.21468	2.15543	2.08117	1.63861	2.15069	2.40742
1700019D03Rik	1	52922324	52963260	-	1700019D03Rik	ENSMUSG00000043629	RIKEN cDNA 1700019D03 gene [Source:MGI Symbol;Acc:MGI:1914330]	1.85027	2.02465	2.01632	1.88859	2.32654	1.98771
Mstn	1	53061663	53068079	+	Mstn	ENSMUSG00000026100	myostatin [Source:MGI Symbol;Acc:MGI:95691]	-4.74468	-5.22539	-2.42662	-1.40092	-2.01924	-4.27908
1700019A02Rik	1	53158577	53187617	-	1700019A02Rik	ENSMUSG00000060715	RIKEN cDNA 1700019A02 gene [Source:MGI Symbol;Acc:MGI:1916647]	-3.59268	-3.07339	-2.42662	-2.98588	-2.6042	-4.27908
Pms1	1	53189187	53297018	-	Pms1	ENSMUSG00000026098	postmeiotic segregation increased 1 (S. cerevisiae) [Source:MGI Symbol;Acc:MGI:1202302]	3.60208	3.37782	3.71293	3.5481	3.34417	3.98771
Ormdl1	1	53297095	53310309	+	Ormdl1	ENSMUSG00000026097	ORM1-like 1 (S. cerevisiae) [Source:MGI Symbol;Acc:MGI:2181669]	2.10776	2.34447	1.99964	2.38335	2.49383	2.97831
Osgepl1	1	53313624	53326343	+	Osgepl1	ENSMUSG00000026096	O-sialoglycoprotein endopeptidase-like 1 [Source:MGI Symbol;Acc:MGI:1919335]	2.79103	3.04036	2.69232	3.05121	3.24129	3.20474
Asnsd1	1	53325507	53352752	-	Asnsd1	ENSMUSG00000026095	asparagine synthetase domain containing 1 [Source:MGI Symbol;Acc:MGI:1917646]	2.17551	2.16502	2.4682	1.96831	2.49383	2.47581
Dnahc7a	1	53397002	53706784	-	Dnahc7a	ENSMUSG00000096141	dynein, axonemal, heavy chain 7A [Source:MGI Symbol;Acc:MGI:2685838]	-1.78532	-1.37295	-2.42662	-2.24892	-1.43427	-1.27908
Stk17b	1	53755506	53785224	-	Stk17b	ENSMUSG00000026094	serine/threonine kinase 17b (apoptosis-inducing) [Source:MGI Symbol;Acc:MGI:2138162]	2.31421	2.63397	2.56206	1.51662	1.03966	1.8502
Hecw2	1	53806882	54195168	-	Hecw2	ENSMUSG00000042807	HECT, C2 and WW domain containing E3 ubiquitin protein ligase 2 [Source:MGI Symbol;Acc:MGI:2685817]	5.70309	5.67145	5.74205	5.72492	5.64135	5.79104
Ccdc150	1	54250683	54368727	+	Ccdc150	ENSMUSG00000025983	coiled-coil domain containing 150 [Source:MGI Symbol;Acc:MGI:1925266]	-4.59268	-3.07339	-4.57862	-2.98588	-3.6042	-3.27908
Gtf3c3	1	54397581	54438971	-	Gtf3c3	ENSMUSG00000041303	general transcription factor IIIC, polypeptide 3 [Source:MGI Symbol;Acc:MGI:2138383]	3.63614	3.94342	4.0369	3.89676	4.03966	4.09161
Pgap1	1	54473000	54557684	-	Pgap1	ENSMUSG00000073678	post-GPI attachment to proteins 1 [Source:MGI Symbol;Acc:MGI:2443342]	5.52106	5.60345	5.69102	5.81286	5.83563	5.72514
Ankrd44	1	54645340	54926387	-	Ankrd44	ENSMUSG00000052331	ankyrin repeat domain 44 [Source:MGI Symbol;Acc:MGI:3045243]	3.4626	3.4812	3.3678	4.03278	4.00313	3.94974
Sf3b1	1	54985169	55027478	-	Sf3b1	ENSMUSG00000025982	splicing factor 3b, subunit 1 [Source:MGI Symbol;Acc:MGI:1932339]	6.91313	6.94481	6.98648	6.98614	6.96992	6.92488
Coq10b	1	55052770	55072701	+	Coq10b	ENSMUSG00000025981	coenzyme Q10 homolog B (S. cerevisiae) [Source:MGI Symbol;Acc:MGI:1915126]	2.8082	2.75316	2.8495	1.53768	1.62462	2.19665
Hspd1	1	55077835	55088243	-	Hspd1	ENSMUSG00000025980	heat shock protein 1 (chaperonin) [Source:MGI Symbol;Acc:MGI:96242]	5.16388	5.24629	5.31485	5.06215	5.16564	5.35754
Hspe1	1	55088132	55091307	+	Hspe1	ENSMUSG00000073676	heat shock protein 1 (chaperonin 10) [Source:MGI Symbol;Acc:MGI:104680]	2.28996	2.59904	2.92211	2.11565	2.27844	2.60356
Mob4	1	55131231	55154899	+	Mob4	ENSMUSG00000025979	MOB family member 4, phocein [Source:MGI Symbol;Acc:MGI:104899]	3.9348	4.05847	3.95708	3.66277	3.82625	3.71527
Rftn2	1	55170159	55226782	-	Rftn2	ENSMUSG00000025978	raftlin family member 2 [Source:MGI Symbol;Acc:MGI:1921263]	3.37311	3.71452	3.75329	3.59908	3.56071	3.73215
Mars2	1	55237177	55240058	+	Mars2	ENSMUSG00000046994	methionine-tRNA synthetase 2 (mitochondrial) [Source:MGI Symbol;Acc:MGI:2444136]	2.69272	2.85735	2.52758	2.93695	2.6812	2.7762
Boll	1	55248658	55363469	-	Boll	ENSMUSG00000025977	bol, boule-like (Drosophila) [Source:MGI Symbol;Acc:MGI:1922638]	-4.74468	-5.22539	-4.57862	-4.72285	-4.7562	-4.43108
Plcl1	1	55406388	55751802	+	Plcl1	ENSMUSG00000038349	phospholipase C-like 1 [Source:MGI Symbol;Acc:MGI:3036262]	4.42691	4.40032	4.72313	4.16386	4.15402	4.44543
Hsfy2	1	56636053	56637451	-	Hsfy2	ENSMUSG00000045336	heat shock transcription factor, Y linked 2 [Source:MGI Symbol;Acc:MGI:1918316]	-4.74468	-5.22539	-4.57862	-4.72285	-4.7562	-4.43108
Satb2	1	56793986	56978650	-	Satb2	ENSMUSG00000038331	special AT-rich sequence binding protein 2 [Source:MGI Symbol;Acc:MGI:2679336]	4.16554	4.28856	4.26687	4.29024	4.37022	4.4891
9130024F11Rik	1	56971491	56975197	+	9130024F11Rik	ENSMUSG00000087022	RIKEN cDNA 9130024F11 gene [Source:MGI Symbol;Acc:MGI:1926150]	0.162209	-0.318499	0.158342	0.129594	0.349998	0.627811
1700066M21Rik	1	57377620	57385423	+	1700066M21Rik	ENSMUSG00000038323	RIKEN cDNA 1700066M21 gene [Source:MGI Symbol;Acc:MGI:1920717]	3.17551	3.49267	3.53338	3.22357	3.48856	3.4891
1110034B05Rik	1	57388237	57407101	-	1110034B05Rik	ENSMUSG00000048495	RIKEN cDNA 1110034B05 gene [Source:MGI Symbol;Acc:MGI:1915986]	1.67411	1.96004	1.59575	1.3118	1.20316	1.24448
9430016H08Rik	1	57406328	57417953	+	9430016H08Rik	ENSMUSG00000025971	RIKEN cDNA 9430016H08 gene [Source:MGI Symbol;Acc:MGI:1915365]	2.44074	2.54132	2.70266	2.52719	2.99571	3.10462
Spats2l	1	57774162	57948394	+	Spats2l	ENSMUSG00000038305	spermatogenesis associated, serine-rich 2-like [Source:MGI Symbol;Acc:MGI:1914448]	2.55707	2.95452	2.88626	2.74204	3.09624	3.17213
Gm17234	1	57909835	57917111	-	Gm17234	ENSMUSG00000091283	predicted gene 17234 [Source:MGI Symbol;Acc:MGI:4938061]	-4.74468	-5.22539	-4.57862	-4.72285	-4.7562	-4.43108
Kctd18	1	57955101	58018956	-	Kctd18	ENSMUSG00000054770	potassium channel tetramerisation domain containing 18 [Source:MGI Symbol;Acc:MGI:3603813]	2.74717	2.94342	2.84017	3.07301	3.1169	2.92059
Sgol2	1	57995971	58025899	+	Sgol2	ENSMUSG00000026039	shugoshin-like 2 (S. pombe) [Source:MGI Symbol;Acc:MGI:1098767]	-2.59268	-0.681069	-0.841658	-0.178528	-0.604199	0.180352
Aox1	1	58029931	58106413	+	Aox1	ENSMUSG00000063558	aldehyde oxidase 1 [Source:MGI Symbol;Acc:MGI:88035]	1.91512	2.16502	2.39356	2.72378	2.54555	2.27551
Aox3	1	58113130	58200698	+	Aox3	ENSMUSG00000064294	aldehyde oxidase 3 [Source:MGI Symbol;Acc:MGI:1918974]	-1.78532	-1.90346	-1.2567	-0.400921	0.349998	-0.471725
Aox4	1	58210397	58268597	+	Aox4	ENSMUSG00000038242	aldehyde oxidase 4 [Source:MGI Symbol;Acc:MGI:1919122]	-2.59268	-1.61395	-1.61927	-1.76349	-1.79684	-2.69412
Gm15759	1	58254117	58315656	-	Gm15759	ENSMUSG00000089822	predicted gene 15759 [Source:MGI Symbol;Acc:MGI:3783202]	-4.74468	-5.22539	-4.57862	-4.72285	-4.7562	-4.43108
Aox3l1	1	58278326	58379264	+	Aox3l1	ENSMUSG00000079554	aldehyde oxidase 3-like 1 [Source:MGI Symbol;Acc:MGI:3529596]	-4.74468	-5.07339	-4.42662	-4.72285	-4.7562	-4.43108
Bzw1	1	58393136	58406548	+	Bzw1	ENSMUSG00000051223	basic leucine zipper and W2 domains 1 [Source:MGI Symbol;Acc:MGI:1914132]	5.34543	5.25753	5.35146	5.04018	5.11176	5.50392
Clk1	1	58410189	58424066	-	Clk1	ENSMUSG00000026034	CDC-like kinase 1 [Source:MGI Symbol;Acc:MGI:107403]	6.07532	6.06168	5.92432	6.35915	6.22235	6.28125
Ppil3	1	58430994	58445486	-	Ppil3	ENSMUSG00000026035	peptidylprolyl isomerase (cyclophilin)-like 3 [Source:MGI Symbol;Acc:MGI:1917475]	1.47341	1.6948	1.7632	1.769	1.69958	2.00632
Nif3l1	1	58445151	58481816	+	Nif3l1	ENSMUSG00000026036	Ngg1 interacting factor 3-like 1 (S. pombe) [Source:MGI Symbol;Acc:MGI:1929485]	1.7111	2.1934	2.69232	2.46258	2.63421	2.7762
Orc2	1	58462771	58505109	-	Orc2	ENSMUSG00000026037	origin recognition complex, subunit 2 [Source:MGI Symbol;Acc:MGI:1328306]	3.3846	3.53024	3.53916	3.5789	3.67657	3.81368
Gm15834	1	58505148	58523230	+	Gm15834	ENSMUSG00000085054	predicted gene 15834 [Source:MGI Symbol;Acc:MGI:3802168]	-2.59268	-1.75146	-1.10469	-0.111414	0.150689	-0.957151
Fam126b	1	58522806	58586323	-	Fam126b	ENSMUSG00000038174	family with sequence similarity 126, member B [Source:MGI Symbol;Acc:MGI:1098784]	6.28307	6.47303	6.63475	6.08468	6.21358	6.42136
Ndufb3	1	58586384	58595964	+	Ndufb3	ENSMUSG00000026032	NADH dehydrogenase (ubiquinone) 1 beta subcomplex 3 [Source:MGI Symbol;Acc:MGI:1913745]	2.58723	2.71452	2.8022	1.98374	2.45108	2.61574
Gm10068	1	58646608	58648317	+	Gm10068	ENSMUSG00000059647	predicted gene 10068 [Source:MGI Symbol;Acc:MGI:3704187]	-4.59268	-4.07339	-4.57862	-4.72285	-4.7562	-4.43108
Als2cr12	1	58658117	58695989	-	Als2cr12	ENSMUSG00000047528	amyotrophic lateral sclerosis 2 (juvenile) chromosome region, candidate 12 (human) [Source:MGI Symbol;Acc:MGI:1918359]	-3.00772	-5.22539	-4.57862	-4.72285	-4.7562	-4.43108
Cflar	1	58711508	58758884	+	Cflar	ENSMUSG00000026031	CASP8 and FADD-like apoptosis regulator [Source:MGI Symbol;Acc:MGI:1336166]	3.35569	3.58483	3.85415	3.63373	4.01051	4.00169
Casp8	1	58795374	58847503	+	Casp8	ENSMUSG00000026029	caspase 8 [Source:MGI Symbol;Acc:MGI:1261423]	0.407321	-0.0289924	0.0969418	0.0730105	0.150689	-0.191617
Trak2	1	58900449	58973430	-	Trak2	ENSMUSG00000026028	trafficking protein, kinesin binding 2 [Source:MGI Symbol;Acc:MGI:1918077]	6.60146	6.70879	6.91156	6.61651	6.90508	7.36026
Stradb	1	58973522	58995715	+	Stradb	ENSMUSG00000026027	STE20-related kinase adaptor beta [Source:MGI Symbol;Acc:MGI:2144047]	3.43523	3.42646	3.63947	3.64832	3.52508	3.70961
Als2cr11	1	58997123	59003443	-	Als2cr11	ENSMUSG00000047383	amyotrophic lateral sclerosis 2 (juvenile) chromosome region, candidate 11 (human) [Source:MGI Symbol;Acc:MGI:1920713]	-4.74468	-5.22539	-4.57862	-4.72285	-4.7562	-4.43108
Als2cr11	1	59050506	59094900	-	Als2cr11	ENSMUSG00000047383	amyotrophic lateral sclerosis 2 (juvenile) chromosome region, candidate 11 (human) [Source:MGI Symbol;Acc:MGI:1920713]	-4.59268	-5.22539	-4.57862	-4.72285	-4.7562	-4.43108
Tmem237	1	59100594	59120096	-	Tmem237	ENSMUSG00000038079	transmembrane protein 237 [Source:MGI Symbol;Acc:MGI:2138365]	2.56719	2.64771	2.87716	3.13651	3.15735	3.4004
Mpp4	1	59120936	59163389	-	Mpp4	ENSMUSG00000079550	membrane protein, palmitoylated 4 (MAGUK p55 subfamily member 4) [Source:MGI Symbol;Acc:MGI:2386681]	2.09382	2.10652	2.6502	2.05851	2.0823	1.72092
Als2	1	59162926	59237231	-	Als2	ENSMUSG00000026024	amyotrophic lateral sclerosis 2 (juvenile) homolog (human) [Source:MGI Symbol;Acc:MGI:1921268]	6.01187	6.03252	6.08414	5.89676	5.85933	5.80971
Cdk15	1	59256906	59352993	+	Cdk15	ENSMUSG00000026023	cyclin-dependent kinase 15 [Source:MGI Symbol;Acc:MGI:3583944]	-2.00772	-5.07339	-4.42662	-2.57085	-3.01924	-4.27908
Fzd7	1	59482147	59486947	+	Fzd7	ENSMUSG00000041075	frizzled homolog 7 (Drosophila) [Source:MGI Symbol;Acc:MGI:108570]	3.99604	3.89816	3.98277	3.71917	3.81365	3.81895
Gm973	1	59516264	59634508	+	Gm973	ENSMUSG00000047361	predicted gene 973 [Source:MGI Symbol;Acc:MGI:2685819]	0.930883	1.4812	2.11254	0.855419	1.09624	1.00632
Sumo1	1	59639434	59670834	-	Sumo1	ENSMUSG00000026021	SMT3 suppressor of mif two 3 homolog 1 (yeast) [Source:MGI Symbol;Acc:MGI:1197010]	2.90717	2.94342	2.97426	2.49524	2.95039	3.16386
Nop58	1	59685006	59711510	+	Nop58	ENSMUSG00000026020	NOP58 ribonucleoprotein homolog (yeast) [Source:MGI Symbol;Acc:MGI:1933184]	3.20174	3.19808	3.10476	2.95272	2.87153	3.09596
Bmpr2	1	59764279	59870549	+	Bmpr2	ENSMUSG00000067336	bone morphogenic protein receptor, type II (serine/threonine kinase) [Source:MGI Symbol;Acc:MGI:1095407]	6.40238	6.48695	6.66283	6.66696	6.71998	6.64202
Fam117b	1	59913006	59985346	+	Fam117b	ENSMUSG00000041040	family with sequence similarity 117, member B [Source:MGI Symbol;Acc:MGI:1920000]	5.0312	5.27313	5.34652	5.1174	5.43746	5.46239
Ica1l	1	59989070	60043087	-	Ica1l	ENSMUSG00000026018	islet cell autoantigen 1-like [Source:MGI Symbol;Acc:MGI:1917625]	3.01465	3.30599	3.30809	3.1434	3.40703	3.72654
Wdr12	1	60076868	60098645	-	Wdr12	ENSMUSG00000026019	WD repeat domain 12 [Source:MGI Symbol;Acc:MGI:1927241]	3.27769	3.14578	3.23159	3.05851	3.10316	3.36478
Carf	1	60098247	60151032	+	Carf	ENSMUSG00000026017	calcium response factor [Source:MGI Symbol;Acc:MGI:2182269]	2.42969	2.57767	2.53916	3.12959	2.79668	2.75434
Nbeal1	1	60180599	60338328	+	Nbeal1	ENSMUSG00000073664	neurobeachin like 1 [Source:MGI Symbol;Acc:MGI:2444343]	5.78778	5.96072	5.82486	6.05486	6.0206	5.87574
Cyp20a1	1	60343323	60388060	+	Cyp20a1	ENSMUSG00000049439	cytochrome P450, family 20, subfamily a, polypeptide 1 [Source:MGI Symbol;Acc:MGI:1925201]	2.28996	2.11644	2.34156	2.26204	2.16399	2.55381
Abi2	1	60409619	60481162	+	Abi2	ENSMUSG00000026782	abl-interactor 2 [Source:MGI Symbol;Acc:MGI:106913]	6.75771	6.84175	6.92487	6.48036	6.71773	6.66563
Raph1	1	60483236	60567104	-	Raph1	ENSMUSG00000026014	Ras association (RalGDS/AF-6) and pleckstrin homology domains 1 [Source:MGI Symbol;Acc:MGI:1924550]	3.97718	3.6815	3.7433	3.76454	3.87558	3.88583
Cd28	1	60716800	60773359	+	Cd28	ENSMUSG00000026012	CD28 antigen [Source:MGI Symbol;Acc:MGI:88327]	-4.59268	-5.22539	-1.84166	-0.985883	-3.6042	-2.27908
Gm11579	1	60776665	60781834	-	Gm11579	ENSMUSG00000086795	predicted gene 11579 [Source:MGI Symbol;Acc:MGI:3650510]	-4.74468	-5.22539	-4.57862	-4.72285	-4.7562	-4.43108
2310016D23Rik	1	60778843	60803790	+	2310016D23Rik	ENSMUSG00000085965	RIKEN cDNA 2310016D23 gene [Source:MGI Symbol;Acc:MGI:1923693]	-4.74468	-5.22539	-4.57862	-4.72285	-4.7562	-4.43108
Ctla4	1	60887000	60915832	+	Ctla4	ENSMUSG00000026011	cytotoxic T-lymphocyte-associated protein 4 [Source:MGI Symbol;Acc:MGI:88556]	-4.59268	-5.07339	-4.57862	-4.72285	-4.7562	-4.43108
Icos	1	60977927	61000320	+	Icos	ENSMUSG00000026009	inducible T cell co-stimulator [Source:MGI Symbol;Acc:MGI:1858745]	-4.74468	-5.07339	-4.57862	-4.57085	-4.6042	-4.27908
Gm11587	1	61306636	61307746	+	Gm11587	ENSMUSG00000085248	predicted gene 11587 [Source:MGI Symbol;Acc:MGI:3652110]	-4.74468	-5.22539	-4.57862	-4.72285	-4.7562	-4.43108
9530026F06Rik	1	61378432	61395904	+	9530026F06Rik	ENSMUSG00000085447	RIKEN cDNA 9530026F06 gene [Source:MGI Symbol;Acc:MGI:1924591]	-4.74468	-5.22539	-4.57862	-4.72285	-4.7562	-4.43108
Gm11588	1	61440101	61469475	+	Gm11588	ENSMUSG00000086408	predicted gene 11588 [Source:MGI Symbol;Acc:MGI:3650951]	-4.74468	-5.22539	-4.57862	-4.72285	-4.7562	-4.43108
4930587A21Rik	1	61616943	61621149	-	4930587A21Rik	ENSMUSG00000086009	RIKEN cDNA 4930587A21 gene [Source:MGI Symbol;Acc:MGI:1923146]	-4.74468	-5.22539	-4.57862	-4.72285	-4.7562	-4.43108
Pard3b	1	61638824	62642284	+	Pard3b	ENSMUSG00000052062	par-3 partitioning defective 3 homolog B (C. elegans) [Source:MGI Symbol;Acc:MGI:1919301]	1.67411	2.16502	2.14324	2.08737	2.31466	1.6982
4930448K12Rik	1	61767415	61851540	-	4930448K12Rik	ENSMUSG00000085842	RIKEN cDNA 4930448K12 gene [Source:MGI Symbol;Acc:MGI:1921911]	-4.74468	-5.22539	-4.57862	-4.72285	-4.7562	-4.43108
Gm12747	1	62131195	62136109	-	Gm12747	ENSMUSG00000085019	predicted gene 12747 [Source:MGI Symbol;Acc:MGI:3650411]	-4.74468	-5.22539	-4.57862	-4.72285	-4.7562	-4.27908
Gm11610	1	62456725	62499261	-	Gm11610	ENSMUSG00000085400	predicted gene 11610 [Source:MGI Symbol;Acc:MGI:3651159]	-4.59268	-5.07339	-4.57862	-4.72285	-4.7562	-4.43108
Nrp2	1	62703285	62818695	+	Nrp2	ENSMUSG00000025969	neuropilin 2 [Source:MGI Symbol;Acc:MGI:1100492]	4.80607	4.56142	4.66614	4.38916	4.40703	4.33931
Ino80d	1	62958418	63114667	-	Ino80d	ENSMUSG00000040865	INO80 complex subunit D [Source:MGI Symbol;Acc:MGI:3027003]	5.43937	5.65453	5.63002	5.63373	5.76322	5.60356
Gm11602	1	63114471	63158290	+	Gm11602	ENSMUSG00000084799	predicted gene 11602 [Source:MGI Symbol;Acc:MGI:3651861]	0.0511777	0.248542	-0.841658	0.429154	0.525084	0.113238
Ndufs1	1	63143596	63176822	-	Ndufs1	ENSMUSG00000025968	NADH dehydrogenase (ubiquinone) Fe-S protein 1 [Source:MGI Symbol;Acc:MGI:2443241]	5.67176	5.82673	5.79738	5.68182	5.90755	5.98302
Eef1b2	1	63176825	63180486	+	Eef1b2	ENSMUSG00000025967	eukaryotic translation elongation factor 1 beta 2 [Source:MGI Symbol;Acc:MGI:1929520]	4.16887	4.24403	4.41258	4.16047	4.36734	4.79506
Gpr1	1	63182691	63214543	-	Gpr1	ENSMUSG00000046856	G protein-coupled receptor 1 [Source:MGI Symbol;Acc:MGI:2385324]	-2.59268	-5.07339	-1.61927	-3.57085	-1.43427	-2.69412
Gm11607	1	63200313	63207614	+	Gm11607	ENSMUSG00000086730	predicted gene 11607 [Source:MGI Symbol;Acc:MGI:3651341]	-4.74468	-5.22539	-4.57862	-4.72285	-4.7562	-4.43108
Gm11608	1	63266848	63273120	-	Gm11608	ENSMUSG00000087561	predicted gene 11608 [Source:MGI Symbol;Acc:MGI:3651337]	-4.74468	-5.22539	-4.57862	-4.72285	-4.7562	-4.43108
Zdbf2	1	63273265	63314576	+	Zdbf2	ENSMUSG00000027520	zinc finger, DBF-type containing 2 [Source:MGI Symbol;Acc:MGI:1921134]	5.35861	5.50404	5.6502	5.33604	5.41539	5.61574
Adam23	1	63445891	63596515	+	Adam23	ENSMUSG00000025964	a disintegrin and metallopeptidase domain 23 [Source:MGI Symbol;Acc:MGI:1345162]	7.07576	7.24995	7.31232	7.08603	7.04326	7.168
Dytn	1	63622851	63686927	-	Dytn	ENSMUSG00000069085	dystrotelin [Source:MGI Symbol;Acc:MGI:2685061]	-4.74468	-5.07339	-2.84166	-4.57085	-4.6042	-4.43108
Mdh1b	1	63698819	63730318	-	Mdh1b	ENSMUSG00000025963	malate dehydrogenase 1B, NAD (soluble) [Source:MGI Symbol;Acc:MGI:1923918]	-2.27075	-3.07339	-1.61927	-4.57085	-4.7562	-1.95715
Fastkd2	1	63730614	63754655	+	Fastkd2	ENSMUSG00000025962	FAST kinase domains 2 [Source:MGI Symbol;Acc:MGI:1922869]	3.16221	3.55961	3.36128	3.42351	3.1837	3.74883
4933402D24Rik	1	63754907	63769267	-	4933402D24Rik	ENSMUSG00000025961	RIKEN cDNA 4933402D24 gene [Source:MGI Symbol;Acc:MGI:1921676]	-4.74468	-5.22539	-4.57862	-4.72285	-4.7562	-4.43108
Gm13749	1	63964727	63968999	+	Gm13749	ENSMUSG00000044689	predicted gene 13749 [Source:MGI Symbol;Acc:MGI:3649721]	-4.74468	-5.22539	-4.42662	-4.57085	-4.6042	-4.27908
Klf7	1	64029447	64122282	-	Klf7	ENSMUSG00000025959	Kruppel-like factor 7 (ubiquitous) [Source:MGI Symbol;Acc:MGI:1935151]	5.45035	5.44428	5.44836	5.4667	5.51992	5.29457
Gm13748	1	64078654	64090782	+	Gm13748	ENSMUSG00000086836	predicted gene 13748 [Source:MGI Symbol;Acc:MGI:3702115]	-4.74468	-5.22539	-4.57862	-4.72285	-4.7562	-4.43108
Creb1	1	64532804	64604547	+	Creb1	ENSMUSG00000025958	cAMP responsive element binding protein 1 [Source:MGI Symbol;Acc:MGI:88494]	4.82939	5.00876	4.93532	4.88654	5.14567	5.07627
Mettl21a	1	64606473	64617242	-	Mettl21a	ENSMUSG00000025956	methyltransferase like 21A [Source:MGI Symbol;Acc:MGI:1914349]	2.2653	2.1934	2.12797	2.07301	2.41817	2.5789
2810408I11Rik	1	64679871	64690659	-	2810408I11Rik	ENSMUSG00000087213	RIKEN cDNA 2810408I11 gene [Source:MGI Symbol;Acc:MGI:1917191]	-4.59268	-4.07339	-4.57862	-4.72285	-4.7562	-4.27908
Ccnyl1	1	64690455	64725644	+	Ccnyl1	ENSMUSG00000070871	cyclin Y-like 1 [Source:MGI Symbol;Acc:MGI:2138614]	1.74717	1.7721	2.11254	1.98374	2.17716	2.37913
Fzd5	1	64730560	64737750	-	Fzd5	ENSMUSG00000045005	frizzled homolog 5 (Drosophila) [Source:MGI Symbol;Acc:MGI:108571]	1.5366	1.36956	1.27382	1.04386	1.54555	1.36478
Plekhm3	1	64785983	64956824	-	Plekhm3	ENSMUSG00000051344	pleckstrin homology domain containing, family M, member 3 [Source:MGI Symbol;Acc:MGI:2443627]	5.05658	5.18164	5.27035	5.55586	5.3529	5.62781
Akr1cl	1	65012689	65032759	-	Akr1cl	ENSMUSG00000025955	aldo-keto reductase family 1, member C-like [Source:MGI Symbol;Acc:MGI:1918111]	-4.74468	-5.22539	-4.57862	-4.72285	-4.6042	-4.43108
Cryge	1	65048554	65051149	-	Cryge	ENSMUSG00000070870	crystallin, gamma E [Source:MGI Symbol;Acc:MGI:88525]	-4.74468	-5.22539	-4.57862	-4.72285	-4.7562	-4.43108
Crygd	1	65061872	65063452	-	Crygd	ENSMUSG00000067299	crystallin, gamma D [Source:MGI Symbol;Acc:MGI:88524]	-4.74468	-5.22539	-4.57862	-4.72285	-4.7562	-4.43108
Crygc	1	65071525	65073689	-	Crygc	ENSMUSG00000025952	crystallin, gamma C [Source:MGI Symbol;Acc:MGI:88523]	-4.74468	-5.22539	-4.57862	-4.72285	-4.7562	-4.43108
Crygb	1	65080228	65082267	-	Crygb	ENSMUSG00000073658	crystallin, gamma B [Source:MGI Symbol;Acc:MGI:88522]	-4.74468	-5.22539	-4.57862	-4.72285	-4.7562	-4.43108
Cryga	1	65100389	65103373	-	Cryga	ENSMUSG00000044429	crystallin, gamma A [Source:MGI Symbol;Acc:MGI:88521]	-4.59268	-5.22539	-4.57862	-4.72285	-4.7562	-4.43108
D630023F18Rik	1	65100619	65123214	-	D630023F18Rik	ENSMUSG00000044816	RIKEN cDNA D630023F18 gene [Source:MGI Symbol;Acc:MGI:2138198]	-0.344751	-0.11919	-1.42662	-0.483383	0.0396576	-0.0311521
Idh1	1	65158616	65186479	-	Idh1	ENSMUSG00000025950	isocitrate dehydrogenase 1 (NADP+), soluble [Source:MGI Symbol;Acc:MGI:96413]	3.52106	3.60257	3.63947	2.80419	3.3558	3.24448
Pikfyve	1	65186750	65274012	+	Pikfyve	ENSMUSG00000025949	phosphoinositide kinase, FYVE finger containing [Source:MGI Symbol;Acc:MGI:1335106]	5.27769	5.31678	5.4031	5.3179	5.36878	5.34663
Pth2r	1	65282056	65389244	+	Pth2r	ENSMUSG00000025946	parathyroid hormone 2 receptor [Source:MGI Symbol;Acc:MGI:2180917]	-1.59268	-1.37295	-0.72618	-1.98588	-2.01924	-2.69412
Crygf	1	65926522	65928307	+	Crygf	ENSMUSG00000025945	crystallin, gamma F [Source:MGI Symbol;Acc:MGI:88526]	-4.74468	-5.22539	-4.57862	-4.72285	-4.7562	-4.43108
Mtap2	1	66175273	66442583	+	Mtap2	ENSMUSG00000015222	microtubule-associated protein 2 [Source:MGI Symbol;Acc:MGI:97175]	9.58264	9.83904	9.82782	9.5831	9.72819	9.63773
Gm10558	1	66322276	66328796	-	Gm10558	ENSMUSG00000073656	predicted gene 10558 [Source:MGI Symbol;Acc:MGI:3642906]	-4.74468	-5.07339	-4.57862	-4.57085	-4.7562	-4.43108
Unc80	1	66468367	66699866	+	Unc80	ENSMUSG00000055567	unc-80 homolog (C. elegans) [Source:MGI Symbol;Acc:MGI:2652882]	8.49213	8.67858	8.71692	8.59971	8.55173	8.56189
Rpe	1	66700831	66719805	+	Rpe	ENSMUSG00000026005	ribulose-5-phosphate-3-epimerase [Source:MGI Symbol;Acc:MGI:1913896]	3.11468	3.23495	3.14324	3.12264	3.33832	3.21277
Kansl1l	1	66719248	66817562	-	Kansl1l	ENSMUSG00000026004	KAT8 regulatory NSL complex subunit 1-like [Source:MGI Symbol;Acc:MGI:1915941]	4.04395	3.82143	3.98277	3.65316	3.89166	3.68092
Acadl	1	66830839	66863277	-	Acadl	ENSMUSG00000026003	acyl-Coenzyme A dehydrogenase, long-chain [Source:MGI Symbol;Acc:MGI:87866]	3.30214	3.49267	3.71804	3.46807	3.41261	3.82421
Myl1	1	66924295	66945404	-	Myl1	ENSMUSG00000061816	myosin, light polypeptide 1 [Source:MGI Symbol;Acc:MGI:97269]	-3.00772	-2.48842	-4.57862	-1.57085	-4.7562	-4.27908
Lancl1	1	67000517	67038872	-	Lancl1	ENSMUSG00000026000	LanC (bacterial lantibiotic synthetase component C)-like 1 [Source:MGI Symbol;Acc:MGI:1336997]	5.19032	5.23723	5.28763	5.00847	5.27385	5.32825
Cps1	1	67123026	67231259	+	Cps1	ENSMUSG00000025991	carbamoyl-phosphate synthetase 1 [Source:MGI Symbol;Acc:MGI:891996]	-4.59268	-2.48842	-0.841658	-1.24892	-3.01924	-1.27908
Gm15668	1	67249200	67323609	+	Gm15668	ENSMUSG00000086204	predicted gene 15668 [Source:MGI Symbol;Acc:MGI:3783110]	-4.74468	-5.22539	-4.57862	-4.72285	-4.7562	-4.43108
Gm15669	1	67792481	67805324	+	Gm15669	ENSMUSG00000085075	predicted gene 15669 [Source:MGI Symbol;Acc:MGI:3783111]	-4.74468	-5.22539	-4.57862	-4.72285	-4.7562	-4.43108
Gm15671	1	68005086	68025896	+	Gm15671	ENSMUSG00000087329	predicted gene 15671 [Source:MGI Symbol;Acc:MGI:3783113]	-4.74468	-5.22539	-4.57862	-4.72285	-4.7562	-4.43108
Erbb4	1	68032186	69108059	-	Erbb4	ENSMUSG00000062209	v-erb-a erythroblastic leukemia viral oncogene homolog 4 (avian) [Source:MGI Symbol;Acc:MGI:104771]	6.28461	6.48933	6.47801	6.56871	6.50694	6.54667
Gm16076	1	69091913	69106740	-	Gm16076	ENSMUSG00000087514	predicted gene 16076 [Source:MGI Symbol;Acc:MGI:3802084]	-0.505216	-0.825459	-0.339157	-0.763491	-0.356271	-1.47172
Ikzf2	1	69531214	69685960	-	Ikzf2	ENSMUSG00000025997	IKAROS family zinc finger 2 [Source:MGI Symbol;Acc:MGI:1342541]	2.82517	2.64771	2.84017	3.01412	3.30269	2.88079
Spag16	1	69826988	70725132	+	Spag16	ENSMUSG00000053153	sperm associated antigen 16 [Source:MGI Symbol;Acc:MGI:1913972]	-1.27075	-1.61395	-0.967189	-1.11141	-3.01924	-0.57864
Vwc2l	1	70725715	70885397	+	Vwc2l	ENSMUSG00000045648	von Willebrand factor C domain-containing protein 2-like [Source:MGI Symbol;Acc:MGI:2444069]	2.73824	2.6948	2.67141	2.55844	2.59547	2.8502
Bard1	1	71027498	71103146	-	Bard1	ENSMUSG00000026196	BRCA1 associated RING domain 1 [Source:MGI Symbol;Acc:MGI:1328361]	-0.505216	-0.488424	-0.42662	-0.985883	-0.0806366	-0.694117
Abca12	1	71243090	71414910	-	Abca12	ENSMUSG00000050296	ATP-binding cassette, sub-family A (ABC1), member 12 [Source:MGI Symbol;Acc:MGI:2676312]	-2.59268	-1.75146	-2.84166	-1.98588	-4.6042	-4.27908
Atic	1	71557150	71579631	+	Atic	ENSMUSG00000026192	5-aminoimidazole-4-carboxamide ribonucleotide formyltransferase/IMP cyclohydrolase [Source:MGI Symbol;Acc:MGI:1351352]	3.24021	2.99808	3.07323	3.01412	3.42371	3.44202
Fn1	1	71585523	71653171	-	Fn1	ENSMUSG00000026193	fibronectin 1 [Source:MGI Symbol;Acc:MGI:95566]	5.13354	5.34236	5.71549	5.49524	5.80943	5.30024
Apol7d	1	71652837	71662843	+	Apol7d	ENSMUSG00000073652	apolipoprotein L 7d [Source:MGI Symbol;Acc:MGI:3723449]	-4.59268	-5.07339	-4.57862	-4.72285	-4.6042	-4.27908
Rpl21-ps1	1	72004288	72004770	+	Rpl21-ps1	ENSMUSG00000059483	ribosomal protein 21, pseudogene 1 [Source:MGI Symbol;Acc:MGI:3647596]	-4.74468	-5.22539	-4.57862	-4.72285	-4.7562	-4.43108
Mreg	1	72159233	72212307	-	Mreg	ENSMUSG00000039395	melanoregulin [Source:MGI Symbol;Acc:MGI:2151839]	1.42969	1.7721	1.40627	1.28714	1.50433	1.62781
Pecr	1	72259167	72284314	-	Pecr	ENSMUSG00000026189	peroxisomal trans-2-enoyl-CoA reductase [Source:MGI Symbol;Acc:MGI:2148199]	-0.785324	-1.07339	-1.2567	-1.24892	-0.697308	-2.27908
Tmem169	1	72284369	72303104	+	Tmem169	ENSMUSG00000026188	transmembrane protein 169 [Source:MGI Symbol;Acc:MGI:2442781]	2.64573	2.336	2.43136	2.88859	2.74453	2.7096
Xrcc5	1	72307421	72394952	+	Xrcc5	ENSMUSG00000026187	X-ray repair complementing defective repair in Chinese hamster cells 5 [Source:MGI Symbol;Acc:MGI:104517]	2.45172	2.56324	2.62866	2.41784	2.65319	2.88079
2004-03-01	1	72427112	72536930	-	2004-03-01	ENSMUSG00000039372	membrane-associated ring finger (C3HC4) 4 [Source:MGI Symbol;Acc:MGI:2683550]	3.09382	3.1934	3.22443	2.64832	2.87962	2.96885
Smarcal1	1	72583251	72633134	+	Smarcal1	ENSMUSG00000039354	SWI/SNF related matrix associated, actin dependent regulator of chromatin, subfamily a-like 1 [Source:MGI Symbol;Acc:MGI:1859183]	4.57223	4.5955	4.63408	4.78009	4.84288	4.73494
Ankar	1	72642980	72700564	-	Ankar	ENSMUSG00000039342	ankyrin and armadillo repeat containing [Source:MGI Symbol;Acc:MGI:2442559]	-4.74468	-5.22539	-4.57862	-4.72285	-4.7562	-4.43108
Rpl37a	1	72711260	72713809	+	Rpl37a	ENSMUSG00000046330	ribosomal protein L37a [Source:MGI Symbol;Acc:MGI:98068]	4.31421	4.15062	4.43447	3.90083	4.12032	4.63381
Igfbp2	1	72824503	72852474	+	Igfbp2	ENSMUSG00000039323	insulin-like growth factor binding protein 2 [Source:MGI Symbol;Acc:MGI:96437]	3.11468	3.30165	3.4682	3.52719	3.67193	3.83986
Igfbp5	1	72857932	72874884	-	Igfbp5	ENSMUSG00000026185	insulin-like growth factor binding protein 5 [Source:MGI Symbol;Acc:MGI:96440]	6.67059	6.84063	7.05568	5.32397	5.59056	5.304
Tnp1	1	73015083	73015899	-	Tnp1	ENSMUSG00000026182	transition protein 1 [Source:MGI Symbol;Acc:MGI:98784]	-4.74468	-5.22539	-4.57862	-4.72285	-4.7562	-4.43108
Tns1	1	73910231	74124447	-	Tns1	ENSMUSG00000055322	tensin 1 [Source:MGI Symbol;Acc:MGI:104552]	4.75605	5.32963	5.40943	5.18738	5.66024	5.28125
Rufy4	1	74125541	74148223	+	Rufy4	ENSMUSG00000061815	RUN and FYVE domain containing 4 [Source:MGI Symbol;Acc:MGI:3588214]	-4.74468	-5.07339	-4.42662	-2.98588	-4.7562	-4.43108
Cxcr2	1	74153989	74161238	+	Cxcr2	ENSMUSG00000026180	chemokine (C-X-C motif) receptor 2 [Source:MGI Symbol;Acc:MGI:105303]	-4.74468	-3.48842	-4.57862	-4.72285	-4.7562	-4.43108
Cxcr1	1	74191785	74194631	-	Cxcr1	ENSMUSG00000048480	chemokine (C-X-C motif) receptor 1 [Source:MGI Symbol;Acc:MGI:2448715]	-4.74468	-5.07339	-4.57862	-4.72285	-4.7562	-4.43108
Arpc2	1	74236497	74268209	+	Arpc2	ENSMUSG00000006304	actin related protein 2/3 complex, subunit 2 [Source:MGI Symbol;Acc:MGI:1923959]	4.78236	4.90103	4.96784	4.46258	4.77734	4.88583
Gpbar1	1	74278550	74279624	+	Gpbar1	ENSMUSG00000064272	G protein-coupled bile acid receptor 1 [Source:MGI Symbol;Acc:MGI:2653863]	-4.74468	-5.22539	-4.57862	-4.72285	-4.7562	-4.43108
Aamp	1	74279840	74284738	-	Aamp	ENSMUSG00000006299	angio-associated migratory protein [Source:MGI Symbol;Acc:MGI:107809]	4.14541	4.40032	4.62323	4.22682	4.4592	4.64276
Pnkd	1	74284930	74353694	+	Pnkd	ENSMUSG00000026179	paroxysmal nonkinesiogenic dyskinesia [Source:MGI Symbol;Acc:MGI:1930773]	5.25751	5.48216	5.65553	5.20394	5.1837	5.43
Tmbim1	1	74288247	74305622	-	Tmbim1	ENSMUSG00000006301	transmembrane BAX inhibitor motif containing 1 [Source:MGI Symbol;Acc:MGI:1916910]	4.55961	4.53024	4.7877	4.08021	4.0788	4.15137
Gm216	1	74362108	74369321	+	Gm216	ENSMUSG00000073650	predicted gene 216 [Source:MGI Symbol;Acc:MGI:2685062]	-1.13325	-1.48842	-1.42662	-1.57085	-3.01924	-1.95715
Slc11a1	1	74375203	74386062	+	Slc11a1	ENSMUSG00000026177	solute carrier family 11 (proton-coupled divalent metal ion transporters), member 1 [Source:MGI Symbol;Acc:MGI:1345275]	0.577246	-0.166496	0.0969418	0.184042	0.203156	0.42136
Ctdsp1	1	74391509	74397285	+	Ctdsp1	ENSMUSG00000026176	CTD (carboxy-terminal domain, RNA polymerase II, polypeptide A) small phosphatase 1 [Source:MGI Symbol;Acc:MGI:2654470]	3.37887	3.1934	3.38716	3.37167	3.41261	3.19665
Vil1	1	74409376	74435559	+	Vil1	ENSMUSG00000026175	villin 1 [Source:MGI Symbol;Acc:MGI:98930]	-2.59268	-2.26603	-1.84166	-2.24892	-2.01924	-3.27908
Usp37	1	74435510	74544286	-	Usp37	ENSMUSG00000033364	ubiquitin specific peptidase 37 [Source:MGI Symbol;Acc:MGI:2442483]	4.36152	4.64258	4.43447	4.52191	4.59547	4.52828
Rqcd1	1	74506058	74530844	+	Rqcd1	ENSMUSG00000026174	rcd1 (required for cell differentiation) homolog 1 (S. pombe) [Source:MGI Symbol;Acc:MGI:1928902]	3.17551	3.545	3.45602	3.20394	3.39015	3.32825
Plcd4	1	74542888	74567794	+	Plcd4	ENSMUSG00000026173	phospholipase C, delta 4 [Source:MGI Symbol;Acc:MGI:107469]	3.13524	3.40235	3.26687	3.05851	3.17716	3.27551
Zfp142	1	74565127	74588246	-	Zfp142	ENSMUSG00000026135	zinc finger protein 142 [Source:MGI Symbol;Acc:MGI:1924514]	5.03303	5.01805	5.09498	5.0457	5.01968	5.05184
Bcs1l	1	74588289	74592443	+	Bcs1l	ENSMUSG00000026172	BCS1-like (yeast) [Source:MGI Symbol;Acc:MGI:1914071]	1.94648	1.85735	1.89531	2.07301	1.48326	1.76531
Rnf25	1	74593748	74601397	-	Rnf25	ENSMUSG00000026171	ring finger protein 25 [Source:MGI Symbol;Acc:MGI:1890215]	3.05837	3.18871	3.33493	3.70062	3.27844	3.79238
Stk36	1	74601445	74636894	+	Stk36	ENSMUSG00000033276	serine/threonine kinase 36 (fused homolog, Drosophila) [Source:MGI Symbol;Acc:MGI:1920831]	1.86675	1.79698	2.08117	2.24933	2.22869	2.21277
Ttll4	1	74661745	74701832	+	Ttll4	ENSMUSG00000033257	tubulin tyrosine ligase-like family, member 4 [Source:MGI Symbol;Acc:MGI:1914784]	4.68345	4.47736	4.6123	4.48715	4.48591	4.499
Cyp27a1	1	74713574	74737890	+	Cyp27a1	ENSMUSG00000026170	cytochrome P450, family 27, subfamily a, polypeptide 1 [Source:MGI Symbol;Acc:MGI:88594]	1.78236	1.6815	1.7632	2.18404	1.93496	2.18035
Prkag3	1	74739499	74749221	-	Prkag3	ENSMUSG00000006542	protein kinase, AMP-activated, gamma 3 non-catatlytic subunit [Source:MGI Symbol;Acc:MGI:1891343]	-4.74468	-5.07339	-2.42662	-4.72285	-4.6042	-4.27908
Wnt6	1	74771892	74785319	+	Wnt6	ENSMUSG00000033227	wingless-related MMTV integration site 6 [Source:MGI Symbol;Acc:MGI:98960]	-0.27075	-0.903461	0.0969418	-1.98588	-1.14477	-0.694117
Wnt10a	1	74791516	74804179	+	Wnt10a	ENSMUSG00000026167	wingless related MMTV integration site 10a [Source:MGI Symbol;Acc:MGI:108071]	0.692724	0.759503	1.15834	0.516617	0.643729	0.930374
Gm16582	1	74850895	74879953	+	Gm16582	ENSMUSG00000089964	predicted gene 16582 [Source:MGI Symbol;Acc:MGI:4415002]	-4.74468	-5.07339	-4.57862	-4.72285	-4.7562	-4.27908
Cdk5r2	1	74855029	74857732	+	Cdk5r2	ENSMUSG00000090071	cyclin-dependent kinase 5, regulatory subunit 2 (p39) [Source:MGI Symbol;Acc:MGI:1330828]	5.99228	5.95452	5.9986	5.26204	5.4686	5.64276
Fev	1	74881509	74885419	-	Fev	ENSMUSG00000055197	FEV (ETS oncogene family) [Source:MGI Symbol;Acc:MGI:2449712]	-4.59268	-5.22539	-4.57862	-4.72285	-4.7562	-4.43108
Cryba2	1	74889934	74893143	-	Cryba2	ENSMUSG00000006546	crystallin, beta A2 [Source:MGI Symbol;Acc:MGI:104336]	-3.59268	-5.22539	-2.84166	-4.57085	-3.6042	-4.43108
Ccdc108	1	74902071	74935599	-	Ccdc108	ENSMUSG00000047021	coiled-coil domain containing 108 [Source:MGI Symbol;Acc:MGI:2444274]	0.992284	1.336	1.43136	1.47355	1.52508	1.00632
Gm15841	1	74902371	74907653	+	Gm15841	ENSMUSG00000089653	predicted gene 15841 [Source:MGI Symbol;Acc:MGI:3801860]	-4.74468	-5.22539	-4.57862	-4.72285	-4.7562	-4.43108
Ihh	1	74945319	74951651	-	Ihh	ENSMUSG00000006538	Indian hedgehog [Source:MGI Symbol;Acc:MGI:96533]	-4.74468	-3.48842	-4.42662	-2.98588	-3.01924	-4.27908
Nhej1	1	74967139	75046639	-	Nhej1	ENSMUSG00000026162	nonhomologous end-joining factor 1 [Source:MGI Symbol;Acc:MGI:1922820]	-2.27075	-0.903461	-0.72618	-0.985883	-0.356271	-1.47172
Slc23a3	1	75125544	75133890	-	Slc23a3	ENSMUSG00000026205	solute carrier family 23 (nucleobase transporters), member 3 [Source:MGI Symbol;Acc:MGI:104516]	-3.00772	-5.07339	-4.42662	-4.72285	-2.6042	-4.43108
1810031K17Rik	1	75134554	75142368	-	1810031K17Rik	ENSMUSG00000033159	RIKEN cDNA 1810031K17 gene [Source:MGI Symbol;Acc:MGI:1916421]	3.10776	3.03514	3.28074	3.33002	3.07528	3.22871
Fam134a	1	75142786	75147909	+	Fam134a	ENSMUSG00000049339	family with sequence similarity 134, member A [Source:MGI Symbol;Acc:MGI:2388278]	6.30819	6.21144	6.50486	6.38117	6.39086	6.59513
Zfand2b	1	75168646	75171629	+	Zfand2b	ENSMUSG00000026197	zinc finger, AN1 type domain 2B [Source:MGI Symbol;Acc:MGI:1916068]	1.65525	1.59904	1.87716	1.73294	1.6812	1.89085
Abcb6	1	75171717	75180392	-	Abcb6	ENSMUSG00000026198	ATP-binding cassette, sub-family B (MDR/TAP), member 6 [Source:MGI Symbol;Acc:MGI:1921354]	3.20174	2.7908	3.32157	3.44038	3.36734	3.59129
Atg9a	1	75180866	75191923	-	Atg9a	ENSMUSG00000033124	autophagy-related 9A (yeast) [Source:MGI Symbol;Acc:MGI:2138446]	5.82306	5.94342	6.18625	6.13996	6.07088	6.05631
Ankzf1	1	75192151	75199387	+	Ankzf1	ENSMUSG00000026199	ankyrin repeat and zinc finger domain containing 1 [Source:MGI Symbol;Acc:MGI:1098746]	3.51061	3.55597	3.53916	3.57381	3.53535	3.72654
Glb1l	1	75198243	75210778	-	Glb1l	ENSMUSG00000026200	galactosidase, beta 1-like [Source:MGI Symbol;Acc:MGI:1921827]	1.47341	1.31893	1.87716	2.15707	1.50433	2.24448
Stk16	1	75210838	75215606	+	Stk16	ENSMUSG00000026201	serine/threonine kinase 16 [Source:MGI Symbol;Acc:MGI:1313271]	3.34396	3.45018	3.65553	3.70993	3.50433	3.65756
Tuba4a	1	75214974	75219253	-	Tuba4a	ENSMUSG00000026202	tubulin, alpha 4A [Source:MGI Symbol;Acc:MGI:1095410]	6.25829	6.39371	6.66812	5.60906	5.91642	6.19969
AC166150.1	1	75220095	75232093	-	AC166150.1	ENSMUSG00000096094	uncharacterized protein LOC381272 isoform 2 [Source:RefSeq peptide;Acc:NP_001230020]	-4.74468	-5.22539	-4.42662	-4.72285	-4.7562	-4.43108
Dnajb2	1	75236465	75244804	+	Dnajb2	ENSMUSG00000026203	DnaJ (Hsp40) homolog, subfamily B, member 2 [Source:MGI Symbol;Acc:MGI:1928739]	3.44074	3.48503	3.70781	3.08737	3.32061	3.44202
Ptprn	1	75247041	75264208	-	Ptprn	ENSMUSG00000026204	protein tyrosine phosphatase, receptor type, N [Source:MGI Symbol;Acc:MGI:102765]	7.23863	7.19018	7.57091	7.63464	7.47328	7.74086
Resp18	1	75272199	75278415	-	Resp18	ENSMUSG00000033061	regulated endocrine-specific protein 18 [Source:MGI Symbol;Acc:MGI:1098222]	4.21468	4.19106	4.579	3.96054	4.09624	4.86558
Dnpep	1	75307896	75317637	-	Dnpep	ENSMUSG00000026209	aspartyl aminopeptidase [Source:MGI Symbol;Acc:MGI:1278328]	3.17551	2.81536	3.28763	2.89676	2.9427	3.17213
Des	1	75360329	75368579	+	Des	ENSMUSG00000026208	desmin [Source:MGI Symbol;Acc:MGI:94885]	-1.00772	-0.825459	-0.51973	-1.76349	-0.434274	-0.957151
Gm15179	1	75368212	75375012	-	Gm15179	ENSMUSG00000085653	predicted gene 15179 [Source:MGI Symbol;Acc:MGI:3705125]	-3.00772	-1.90346	-4.57862	-2.24892	-3.01924	-3.27908
Speg	1	75375297	75432320	+	Speg	ENSMUSG00000026207	SPEG complex locus [Source:MGI Symbol;Acc:MGI:109282]	6.49279	6.50499	6.52102	6.36211	6.21837	6.22276
Gm15178	1	75392131	75396363	-	Gm15178	ENSMUSG00000086053	predicted gene 15178 [Source:MGI Symbol;Acc:MGI:3705132]	-4.74468	-5.22539	-4.57862	-4.72285	-4.7562	-4.43108
Gmppa	1	75435930	75443179	+	Gmppa	ENSMUSG00000033021	GDP-mannose pyrophosphorylase A [Source:MGI Symbol;Acc:MGI:1916330]	3.12842	3.36956	3.28074	3.59406	3.07528	3.28316
Accn4	1	75450436	75474343	+	Accn4	ENSMUSG00000033007	amiloride-sensitive cation channel 4, pituitary [Source:MGI Symbol;Acc:MGI:2652846]	2.83359	2.74679	2.9657	2.47355	2.31466	2.26008
Chpf	1	75474569	75479471	-	Chpf	ENSMUSG00000032997	chondroitin polymerizing factor [Source:MGI Symbol;Acc:MGI:106576]	5.24337	5.22468	5.30809	5.17902	5.11861	5.21277
Obsl1	1	75479310	75506452	-	Obsl1	ENSMUSG00000026211	obscurin-like 1 [Source:MGI Symbol;Acc:MGI:2138628]	2.98475	2.71452	2.9397	3.17735	2.91936	2.87067
Tmem198	1	75479532	75485705	+	Tmem198	ENSMUSG00000051703	transmembrane protein 198 [Source:MGI Symbol;Acc:MGI:2443133]	4.15551	4.15783	4.28074	3.65797	3.80519	4.04285
Inha	1	75507077	75510366	+	Inha	ENSMUSG00000032968	inhibin alpha [Source:MGI Symbol;Acc:MGI:96569]	2.81671	2.58483	2.4682	2.97605	2.45108	2.94009
Stk11ip	1	75521529	75537335	+	Stk11ip	ENSMUSG00000026213	serine/threonine kinase 11 interacting protein [Source:MGI Symbol;Acc:MGI:1918978]	3.67878	3.44625	3.85878	3.94879	3.86748	4.03833
Slc4a3	1	75546266	75562172	+	Slc4a3	ENSMUSG00000006576	solute carrier family 4 (anion exchanger), member 3 [Source:MGI Symbol;Acc:MGI:109350]	6.12328	6.07382	6.34404	6.63556	6.43951	6.71598
Epha4	1	77367185	77515088	-	Epha4	ENSMUSG00000026235	Eph receptor A4 [Source:MGI Symbol;Acc:MGI:98277]	6.59715	6.68359	6.77428	6.8528	6.73175	6.67075
Pax3	1	78101267	78197134	-	Pax3	ENSMUSG00000004872	paired box gene 3 [Source:MGI Symbol;Acc:MGI:97487]	-0.27075	0.136067	0.217236	-0.0472837	0.605255	-0.0311521
Sgpp2	1	78310346	78420286	+	Sgpp2	ENSMUSG00000032908	sphingosine-1-phosphate phosphotase 2 [Source:MGI Symbol;Acc:MGI:3589109]	4.45717	4.80313	4.98701	4.95858	4.86137	4.91321
Farsb	1	78417958	78488859	-	Farsb	ENSMUSG00000026245	phenylalanyl-tRNA synthetase, beta subunit [Source:MGI Symbol;Acc:MGI:1346035]	3.8871	3.85735	3.88626	3.89676	3.93108	3.92059
BC035947	1	78497806	78511963	-	BC035947	ENSMUSG00000090486	cDNA sequence BC035947 [Source:MGI Symbol;Acc:MGI:2652858]	-0.592679	-0.681069	-0.178693	-0.985883	-0.796844	-0.0311521
Mogat1	1	78510991	78538173	+	Mogat1	ENSMUSG00000012187	monoacylglycerol O-acyltransferase 1 [Source:MGI Symbol;Acc:MGI:1915643]	-4.74468	-5.07339	-4.57862	-2.57085	-4.6042	-4.43108
Acsl3	1	78657825	78706987	+	Acsl3	ENSMUSG00000032883	acyl-CoA synthetase long-chain family member 3 [Source:MGI Symbol;Acc:MGI:1921455]	6.39672	6.64942	6.73766	6.10687	6.17552	6.21478
Utp14b	1	78658038	78667588	+	Utp14b	ENSMUSG00000079470	UTP14, U3 small nucleolar ribonucleoprotein, homolog B (yeast) [Source:MGI Symbol;Acc:MGI:2445092]	4.70653	4.76896	4.82368	3.93695	4.14399	4.13877
Kcne4	1	78816949	78820024	+	Kcne4	ENSMUSG00000047330	potassium voltage-gated channel, Isk-related subfamily, gene 4 [Source:MGI Symbol;Acc:MGI:1891125]	-0.592679	-1.37295	-1.84166	-0.763491	-0.0806366	-0.191617
Gm5830	1	78967637	78968079	-	Gm5830	ENSMUSG00000072978	predicted pseudogene 5830 [Source:MGI Symbol;Acc:MGI:3647375]	-4.74468	-5.07339	-4.57862	-4.72285	-4.7562	-4.43108
Scg2	1	79434669	79440090	-	Scg2	ENSMUSG00000050711	secretogranin II [Source:MGI Symbol;Acc:MGI:103033]	6.45513	6.63699	6.79436	6.41072	6.23027	6.49818
Ap1s3	1	79606876	79671972	-	Ap1s3	ENSMUSG00000054702	adaptor-related protein complex AP-1, sigma 3 [Source:MGI Symbol;Acc:MGI:1891304]	-2.59268	-0.318499	0.0328114	-1.40092	-1.14477	-1.27908
Wdfy1	1	79702262	79776143	-	Wdfy1	ENSMUSG00000073643	WD repeat and FYVE domain containing 1 [Source:MGI Symbol;Acc:MGI:1916618]	4.14203	4.39422	4.13562	4.09449	4.4592	4.47581
Mrpl44	1	79776018	79781445	+	Mrpl44	ENSMUSG00000026248	mitochondrial ribosomal protein L44 [Source:MGI Symbol;Acc:MGI:1916413]	1.83359	1.61311	1.85878	1.55844	2.29062	2.47581
Serpine2	1	79794197	79858696	-	Serpine2	ENSMUSG00000026249	serine (or cysteine) peptidase inhibitor, clade E, member 2 [Source:MGI Symbol;Acc:MGI:101780]	5.84611	6.05396	6.26076	5.89166	6.01694	6.09922
Gm5529	1	79922536	79923426	-	Gm5529	ENSMUSG00000067106	predicted pseudogene 5529 [Source:MGI Symbol;Acc:MGI:3646377]	-4.74468	-5.22539	-4.57862	-4.72285	-4.7562	-4.43108
Fam124b	1	80198706	80218473	-	Fam124b	ENSMUSG00000043230	family with sequence similarity 124, member B [Source:MGI Symbol;Acc:MGI:3026880]	-4.74468	-3.48842	-2.84166	-4.57085	-4.6042	-4.27908
Cul3	1	80264923	80340480	-	Cul3	ENSMUSG00000004364	cullin 3 [Source:MGI Symbol;Acc:MGI:1347360]	5.77801	5.9153	5.81774	5.63128	5.79134	5.90951
Gm6189	1	80383104	80385188	-	Gm6189	ENSMUSG00000090637	predicted gene 6189 [Source:MGI Symbol;Acc:MGI:3643154]	-4.74468	-5.22539	-4.57862	-4.72285	-4.7562	-4.43108
Dock10	1	80501073	80758553	-	Dock10	ENSMUSG00000038608	dedicator of cytokinesis 10 [Source:MGI Symbol;Acc:MGI:2146320]	5.5093	5.61486	5.59436	5.26836	5.36159	5.25814
9430031J16Rik	1	81076950	81341764	+	9430031J16Rik	ENSMUSG00000054976	RIKEN cDNA 9430031J16 gene [Source:MGI Symbol;Acc:MGI:2443135]	4.65525	4.8062	4.95708	5.19237	5.01602	5.10678
Irs1	1	82233101	82291416	-	Irs1	ENSMUSG00000055980	insulin receptor substrate 1 [Source:MGI Symbol;Acc:MGI:99454]	4.80393	4.92943	5.05921	4.68418	4.80731	4.89834
Gm9747	1	82233112	82235933	+	Gm9747	ENSMUSG00000022591	predicted gene 9747 [Source:MGI Symbol;Acc:MGI:3710571]	-4.74468	-5.22539	-4.57862	-4.72285	-4.7562	-4.43108
Rhbdd1	1	82316452	82445366	+	Rhbdd1	ENSMUSG00000026142	rhomboid domain containing 1 [Source:MGI Symbol;Acc:MGI:1924117]	2.16221	2.51158	2.35474	2.78671	2.96566	3.13031
Col4a4	1	82452558	82586849	-	Col4a4	ENSMUSG00000067158	collagen, type IV, alpha 4 [Source:MGI Symbol;Acc:MGI:104687]	-2.59268	-1.07339	-1.10469	-1.24892	-1.43427	-1.47172
Col4a3	1	82586921	82722059	+	Col4a3	ENSMUSG00000079465	collagen, type IV, alpha 3 [Source:MGI Symbol;Acc:MGI:104688]	-1.13325	-0.903461	0.158342	-2.24892	-1.01924	-0.957151
Mff	1	82724890	82752394	+	Mff	ENSMUSG00000026150	mitochondrial fission factor [Source:MGI Symbol;Acc:MGI:1922984]	5.02571	5.2698	5.37428	5.06397	5.22869	5.5882
Tm4sf20	1	82756649	82768461	-	Tm4sf20	ENSMUSG00000026149	transmembrane 4 L six family member 20 [Source:MGI Symbol;Acc:MGI:1913511]	-4.74468	-5.22539	-4.57862	-4.72285	-4.7562	-4.43108
Agfg1	1	82839483	82896275	+	Agfg1	ENSMUSG00000026159	ArfGAP with FG repeats 1 [Source:MGI Symbol;Acc:MGI:1333754]	4.56214	4.646	4.77305	4.67945	4.79668	4.81895
Slc19a3	1	83012523	83038448	-	Slc19a3	ENSMUSG00000038496	solute carrier family 19, member 3 [Source:MGI Symbol;Acc:MGI:1931307]	0.616775	0.450175	1.24581	0.236509	1.50433	1.11324
Ccl20	1	83116766	83119167	+	Ccl20	ENSMUSG00000026166	chemokine (C-C motif) ligand 20 [Source:MGI Symbol;Acc:MGI:1329031]	-4.74468	-5.22539	-4.57862	-4.72285	-4.7562	-4.43108
Wdr69	1	83159752	83210574	+	Wdr69	ENSMUSG00000053161	WD repeat domain 69 [Source:MGI Symbol;Acc:MGI:1923089]	-4.59268	-4.07339	-2.42662	-2.24892	-4.6042	-2.69412
Sphkap	1	83254139	83408200	-	Sphkap	ENSMUSG00000026163	SPHK1 interactor, AKAP domain containing [Source:MGI Symbol;Acc:MGI:1924879]	7.4126	7.55779	7.70492	7.52982	7.52894	7.58627
Pid1	1	84036296	84364180	-	Pid1	ENSMUSG00000045658	phosphotyrosine interaction domain containing 1 [Source:MGI Symbol;Acc:MGI:2138391]	3.52626	3.51158	3.6068	3.7823	3.54046	3.44884
Dner	1	84369841	84696221	-	Dner	ENSMUSG00000036766	delta/notch-like EGF-related receptor [Source:MGI Symbol;Acc:MGI:2152889]	6.90617	6.87753	7.0782	6.73293	6.81471	6.83531
Trip12	1	84721189	84839304	-	Trip12	ENSMUSG00000026219	thyroid hormone receptor interactor 12 [Source:MGI Symbol;Acc:MGI:1309481]	6.93968	7.02069	7.08859	7.28363	7.23854	7.24154
Fbxo36	1	84839841	84900487	+	Fbxo36	ENSMUSG00000073633	F-box protein 36 [Source:MGI Symbol;Acc:MGI:1289192]	-1.13325	-1.07339	-0.42662	-0.483383	-0.516736	-0.57864
Slc16a14	1	84905898	84935125	-	Slc16a14	ENSMUSG00000026220	solute carrier family 16 (monocarboxylic acid transporters), member 14 [Source:MGI Symbol;Acc:MGI:1919031]	1.7111	1.82143	1.94842	2.27464	2.24129	2.06077
C130026I21Rik	1	84992690	85270566	-	C130026I21Rik	ENSMUSG00000052477	RIKEN cDNA C130026I21 gene [Source:MGI Symbol;Acc:MGI:3612702]	-4.74468	-5.07339	-4.57862	-4.57085	-4.6042	-4.43108
A530032D15Rik	1	85083069	85109853	-	A530032D15Rik	ENSMUSG00000089844	RIKEN cDNA A530032D15Rik gene [Source:MGI Symbol;Acc:MGI:3037746]	-4.74468	-5.07339	-4.57862	-4.72285	-4.6042	-4.43108
Gm10553	1	85100164	85100535	+	Gm10553	ENSMUSG00000073631	predicted gene 10553 [Source:MGI Symbol;Acc:MGI:3642178]	-4.74468	-5.22539	-4.57862	-4.72285	-4.7562	-4.43108
A530040E14Rik	1	85105946	85114035	+	A530040E14Rik	ENSMUSG00000072109	RIKEN cDNA A530040E14 gene [Source:MGI Symbol;Acc:MGI:3612703]	-4.74468	-5.22539	-4.57862	-4.72285	-4.6042	-4.43108
Gm16028	1	85246851	85255465	+	Gm16028	ENSMUSG00000090252	predicted gene 16028 [Source:MGI Symbol;Acc:MGI:3801982]	-4.74468	-5.22539	-4.57862	-4.72285	-4.7562	-4.43108
Gm16025	1	85326729	85342615	+	Gm16025	ENSMUSG00000089652	predicted gene 16025 [Source:MGI Symbol;Acc:MGI:3802144]	-4.59268	-5.22539	-4.57862	-4.57085	-4.6042	-3.27908
Gm16092	1	85511133	85527161	-	Gm16092	ENSMUSG00000089714	predicted gene 16092 [Source:MGI Symbol;Acc:MGI:3841241]	-1.27075	-0.166496	-0.339157	-0.111414	-0.697308	0.113238
AC147806.1	1	85575676	85577295	+	AC147806.1	ENSMUSG00000094127	No description	-4.74468	-5.22539	-4.57862	-4.72285	-4.7562	-4.43108
Sp110	1	85576899	85598817	-	Sp110	ENSMUSG00000070034	Sp110 nuclear body protein [Source:MGI Symbol;Acc:MGI:1923364]	-1.78532	-0.903461	-2.42662	-0.0472837	-0.903759	-1.69412
Gm16094	1	85599286	85599839	+	Gm16094	ENSMUSG00000090103	predicted gene 16094 [Source:MGI Symbol;Acc:MGI:3801967]	-4.74468	-5.22539	-4.57862	-4.72285	-4.7562	-4.43108
Sp140	1	85600378	85645037	+	Sp140	ENSMUSG00000070031	Sp140 nuclear body protein [Source:MGI Symbol;Acc:MGI:3702467]	-3.00772	-3.07339	-2.84166	-2.98588	-3.6042	-1.10915
Gm17017	1	85641222	85650585	-	Gm17017	ENSMUSG00000090246	predicted gene 17017 [Source:MGI Symbol;Acc:MGI:4820558]	-4.74468	-5.07339	-4.57862	-2.24892	-3.6042	-1.95715
Sp100	1	85649988	85709998	+	Sp100	ENSMUSG00000026222	nuclear antigen Sp100 [Source:MGI Symbol;Acc:MGI:109561]	-0.00771605	0.681501	0.328267	1.38335	1.91936	1.18035
A630001G21Rik	1	85717083	85778643	-	A630001G21Rik	ENSMUSG00000052760	RIKEN cDNA A630001G21 gene [Source:MGI Symbol;Acc:MGI:2443131]	-2.27075	-1.61395	-1.61927	-0.570846	-1.6042	-0.819648
Cab39	1	85793441	85851576	+	Cab39	ENSMUSG00000036707	calcium binding protein 39 [Source:MGI Symbol;Acc:MGI:107438]	5.74159	5.93294	5.93093	5.66158	5.81471	5.87321
Itm2c	1	85894281	85908675	+	Itm2c	ENSMUSG00000026223	integral membrane protein 2C [Source:MGI Symbol;Acc:MGI:1927594]	7.91115	7.78537	7.99492	7.97291	8.02493	8.35573
4933407L21Rik	1	85928483	85940624	+	4933407L21Rik	ENSMUSG00000026224	RIKEN cDNA 4933407L21 gene [Source:MGI Symbol;Acc:MGI:1918391]	-0.592679	-0.488424	-0.0343028	-0.570846	0.440195	-0.191617
Gpr55	1	85939537	85961055	-	Gpr55	ENSMUSG00000049608	G protein-coupled receptor 55 [Source:MGI Symbol;Acc:MGI:2685064]	-4.59268	-3.48842	-4.57862	-4.57085	-2.6042	-4.43108
Spata3	1	86016816	86029958	+	Spata3	ENSMUSG00000026226	spermatogenesis associated 3 [Source:MGI Symbol;Acc:MGI:1917310]	-3.59268	-5.07339	-2.84166	-4.57085	-3.01924	-2.69412
2810459M11Rik	1	86045863	86055456	+	2810459M11Rik	ENSMUSG00000026227	RIKEN cDNA 2810459M11 gene [Source:MGI Symbol;Acc:MGI:1920042]	1.96191	1.54132	1.72313	0.855419	1.50433	0.968848
Psmd1	1	86064387	86139151	+	Psmd1	ENSMUSG00000026229	proteasome (prosome, macropain) 26S subunit, non-ATPase, 1 [Source:MGI Symbol;Acc:MGI:1917497]	5.58599	5.63138	5.73954	5.7076	5.80307	5.97949
Htr2b	1	86099026	86111970	-	Htr2b	ENSMUSG00000026228	5-hydroxytryptamine (serotonin) receptor 2B [Source:MGI Symbol;Acc:MGI:109323]	-4.59268	-5.22539	-4.57862	-4.72285	-4.7562	-4.27908
RP24-308M3.1	1	86133637	86162788	+	RP24-308M3.1	ENSMUSG00000094638	No description	2.83359	3.03514	3.04099	2.92101	3.1169	3.42828
Armc9	1	86154780	86278284	+	Armc9	ENSMUSG00000062590	armadillo repeat containing 9 [Source:MGI Symbol;Acc:MGI:1926045]	4.05478	3.97646	4.08908	4.20723	3.79241	4.17213
Gm16341	1	86275509	86301375	-	Gm16341	ENSMUSG00000087538	predicted gene 16341 [Source:MGI Symbol;Acc:MGI:3840137]	-4.74468	-5.22539	-4.57862	-4.72285	-4.7562	-4.43108
B3gnt7	1	86303221	86307303	+	B3gnt7	ENSMUSG00000079445	UDP-GlcNAc:betaGal beta-1,3-N-acetylglucosaminyltransferase 7 [Source:MGI Symbol;Acc:MGI:2384394]	-2.00772	-1.1665	-0.72618	-1.98588	-1.79684	-4.43108
Gm5258	1	86323267	86323593	+	Gm5258	ENSMUSG00000091806	predicted gene 5258 [Source:MGI Symbol;Acc:MGI:3647794]	-4.74468	-5.22539	-4.57862	-4.72285	-4.7562	-4.43108
Ncl	1	86344719	86359455	-	Ncl	ENSMUSG00000026234	nucleolin [Source:MGI Symbol;Acc:MGI:97286]	6.26918	6.40437	6.32325	6.40142	6.65142	6.58201
C130036L24Rik	1	86359574	86373791	+	C130036L24Rik	ENSMUSG00000073627	RIKEN cDNA C130036L24 gene [Source:MGI Symbol;Acc:MGI:2441877]	-0.133247	-0.318499	-0.619265	-0.570846	-0.28227	0.180352
Nmur1	1	86386242	86388162	-	Nmur1	ENSMUSG00000026237	neuromedin U receptor 1 [Source:MGI Symbol;Acc:MGI:1341898]	-4.74468	-5.07339	-4.57862	-1.98588	-3.01924	-2.69412
1700019O17Rik	1	86426329	86428049	+	1700019O17Rik	ENSMUSG00000036574	RIKEN cDNA 1700019O17 gene [Source:MGI Symbol;Acc:MGI:1919113]	-4.74468	-5.22539	-4.57862	-4.72285	-4.7562	-4.43108
Ptma	1	86526736	86530698	+	Ptma	ENSMUSG00000026238	prothymosin alpha [Source:MGI Symbol;Acc:MGI:97803]	4.69734	4.84249	4.92873	4.08021	4.53535	4.4891
Pde6d	1	86542994	86582629	-	Pde6d	ENSMUSG00000026239	phosphodiesterase 6D, cGMP-specific, rod, delta [Source:MGI Symbol;Acc:MGI:1270843]	2.47341	2.47351	2.81178	2.63861	2.52508	3.17213
Cops7b	1	86582904	86606978	+	Cops7b	ENSMUSG00000026240	COP9 (constitutive photomorphogenic) homolog, subunit 7b (Arabidopsis thaliana) [Source:MGI Symbol;Acc:MGI:1349388]	2.40732	2.66132	3.08117	2.56871	2.41817	2.61574
Nppc	1	86666293	86670573	-	Nppc	ENSMUSG00000026241	natriuretic peptide type C [Source:MGI Symbol;Acc:MGI:97369]	-0.0691166	1.28417	0.895308	0.0141169	-1.28227	-0.57864
Dis3l2	1	86703804	87050097	+	Dis3l2	ENSMUSG00000053333	DIS3 mitotic control homolog (S. cerevisiae)-like 2 [Source:MGI Symbol;Acc:MGI:2442555]	3.69734	3.64771	3.56773	3.83003	3.63421	3.88079
Alppl2	1	87086690	87089928	-	Alppl2	ENSMUSG00000026246	alkaline phosphatase, placental-like 2 [Source:MGI Symbol;Acc:MGI:108009]	-4.74468	-5.22539	-4.57862	-4.72285	-4.7562	-4.43108
Alpi	1	87098002	87101606	-	Alpi	ENSMUSG00000079440	alkaline phosphatase, intestinal [Source:MGI Symbol;Acc:MGI:1924018]	-4.74468	-5.22539	-4.57862	-4.72285	-4.7562	-4.43108
Akp3	1	87125008	87127912	+	Akp3	ENSMUSG00000036500	alkaline phosphatase 3, intestine, not Mn requiring [Source:MGI Symbol;Acc:MGI:87984]	-4.74468	-5.22539	-4.57862	-4.72285	-4.7562	-4.43108
Ecel1	1	87147655	87156521	-	Ecel1	ENSMUSG00000026247	endothelin converting enzyme-like 1 [Source:MGI Symbol;Acc:MGI:1343461]	3.00723	2.82143	3.18071	1.49524	1.9036	2.50228
Prss56	1	87183493	87188404	+	Prss56	ENSMUSG00000036480	protease, serine 56 [Source:MGI Symbol;Acc:MGI:1916703]	-4.74468	-4.07339	-4.57862	-4.72285	-3.01924	-4.43108
Chrnd	1	87190652	87200069	+	Chrnd	ENSMUSG00000026251	cholinergic receptor, nicotinic, delta polypeptide [Source:MGI Symbol;Acc:MGI:87893]	-4.74468	-5.22539	-4.57862	-4.72285	-4.7562	-4.43108
Chrng	1	87205811	87211835	+	Chrng	ENSMUSG00000026253	cholinergic receptor, nicotinic, gamma polypeptide [Source:MGI Symbol;Acc:MGI:87895]	-4.74468	-5.22539	-4.57862	-4.72285	-4.7562	-4.43108
Eif4e2	1	87213914	87240488	+	Eif4e2	ENSMUSG00000026254	eukaryotic translation initiation factor 4E member 2 [Source:MGI Symbol;Acc:MGI:1914440]	4.2746	4.22353	4.19177	4.05121	4.22869	4.13455
Efhd1	1	87264363	87310839	+	Efhd1	ENSMUSG00000026255	EF hand domain containing 1 [Source:MGI Symbol;Acc:MGI:1921607]	2.54687	2.7595	2.9397	1.96831	1.6812	2.33563
Gm16535	1	87264481	87265174	-	Gm16535	ENSMUSG00000089821	predicted gene 16535 [Source:MGI Symbol;Acc:MGI:4413444]	-4.74468	-5.22539	-4.57862	-4.72285	-4.7562	-4.43108
Gigyf2	1	87326998	87450796	+	Gigyf2	ENSMUSG00000048000	GRB10 interacting GYF protein 2 [Source:MGI Symbol;Acc:MGI:2138584]	5.57474	5.7452	5.79738	5.97412	5.98639	6.0927
Kcnj13	1	87386363	87394729	-	Kcnj13	ENSMUSG00000079436	potassium inwardly-rectifying channel, subfamily J, member 13 [Source:MGI Symbol;Acc:MGI:3781032]	1.24021	0.284166	1.06523	1.26204	0.349998	0.42136
3110079O15Rik	1	87470264	87475459	+	3110079O15Rik	ENSMUSG00000026258	RIKEN cDNA 3110079O15 gene [Source:MGI Symbol;Acc:MGI:1920484]	-4.74468	-5.22539	-3.42662	-4.57085	-4.7562	-4.43108
Ngef	1	87476834	87573870	-	Ngef	ENSMUSG00000026259	neuronal guanine nucleotide exchange factor [Source:MGI Symbol;Acc:MGI:1858414]	5.75716	5.72913	5.9043	4.84278	5.03424	5.01324
Neu2	1	87509889	87597845	+	Neu2	ENSMUSG00000079434	neuraminidase 2 [Source:MGI Symbol;Acc:MGI:1344417]	-1.00772	-1.07339	-0.256695	-1.98588	-1.43427	-1.47172
Inpp5d	1	87620312	87720507	+	Inpp5d	ENSMUSG00000026288	inositol polyphosphate-5-phosphatase D [Source:MGI Symbol;Acc:MGI:107357]	2.72925	2.67481	2.7632	2.69594	2.85523	2.63978
Atg16l1	1	87755870	87792428	+	Atg16l1	ENSMUSG00000026289	autophagy-related 16-like 1 (yeast) [Source:MGI Symbol;Acc:MGI:1924290]	4.65525	4.60081	4.57056	4.67471	4.66024	5.05631
5830472F04Rik	1	87796467	87796817	+	5830472F04Rik	ENSMUSG00000073623	RIKEN cDNA 5830472F04 gene [Source:MGI Symbol;Acc:MGI:1923354]	-3.59268	-5.22539	-4.42662	-2.57085	-4.6042	-2.69412
Sag	1	87803680	87845158	+	Sag	ENSMUSG00000056055	retinal S-antigen [Source:MGI Symbol;Acc:MGI:98227]	-3.00772	-2.26603	-3.42662	-1.57085	-1.79684	-1.27908
Dgkd	1	87853287	87944489	+	Dgkd	ENSMUSG00000070738	diacylglycerol kinase, delta [Source:MGI Symbol;Acc:MGI:2138334]	5.92006	5.95866	6.0369	5.93893	5.97606	6.10786
Usp40	1	87945121	88008551	-	Usp40	ENSMUSG00000005501	ubiquitin specific peptidase 40 [Source:MGI Symbol;Acc:MGI:2443184]	3.7867	3.55232	3.73829	3.92501	3.99943	3.84504
Ugt1a10	1	88055388	88219004	+	Ugt1a10	ENSMUSG00000090165	UDP glycosyltransferase 1 family, polypeptide A10 [Source:MGI Symbol;Acc:MGI:3580642]	-1.27075	-0.681069	-1.2567	-1.76349	-2.01924	-1.69412
Gm20528	1	88055393	88218584	-	Gm20528	ENSMUSG00000092220	predicted gene 20528 [Source:MGI Symbol;Acc:MGI:5141993]	-4.74468	-5.22539	-4.57862	-4.72285	-4.7562	-4.43108
Ugt1a9	1	88070800	88218997	+	Ugt1a9	ENSMUSG00000090175	UDP glucuronosyltransferase 1 family, polypeptide A9 [Source:MGI Symbol;Acc:MGI:3576092]	-1.27075	-0.681069	-1.2567	-1.76349	-2.01924	-1.69412
Ugt1a8	1	88087813	88219004	+	Ugt1a8	ENSMUSG00000089675	UDP glucuronosyltransferase 1 family, polypeptide A8 [Source:MGI Symbol;Acc:MGI:3576090]	-1.27075	-0.681069	-1.2567	-1.76349	-2.01924	-1.69412
Ugt1a7c	1	88095062	88220002	+	Ugt1a7c	ENSMUSG00000090124	UDP glucuronosyltransferase 1 family, polypeptide A7C [Source:MGI Symbol;Acc:MGI:3032636]	-0.785324	-0.488424	-1.10469	-0.763491	-1.28227	-1.47172
Ugt1a6b	1	88103252	88219003	+	Ugt1a6b	ENSMUSG00000090145	UDP glucuronosyltransferase 1 family, polypeptide A6B [Source:MGI Symbol;Acc:MGI:3580629]	-1.00772	-0.549825	-1.2567	-1.76349	-2.01924	-1.69412
Ugt1a6a	1	88103252	88220002	+	Ugt1a6a	ENSMUSG00000054545	UDP glucuronosyltransferase 1 family, polypeptide A6A [Source:MGI Symbol;Acc:MGI:2137698]	-1.00772	-0.215405	-0.619265	-1.40092	-1.79684	-1.69412
Ugt1a5	1	88166012	88218997	+	Ugt1a5	ENSMUSG00000089943	UDP glucuronosyltransferase 1 family, polypeptide A5 [Source:MGI Symbol;Acc:MGI:3032634]	-1.00772	-0.613955	-1.2567	-1.40092	-2.01924	-1.69412
Ugt1a2	1	88200601	88218997	+	Ugt1a2	ENSMUSG00000090171	UDP glucuronosyltransferase 1 family, polypeptide A2 [Source:MGI Symbol;Acc:MGI:3576049]	-1.27075	-0.681069	-1.2567	-1.76349	-2.01924	-1.69412
Dnajb3	1	88204732	88205748	-	Dnajb3	ENSMUSG00000081984	DnaJ (Hsp40) homolog, subfamily B, member 3 [Source:MGI Symbol;Acc:MGI:1306822]	-3.59268	-1.75146	-1.10469	-1.76349	-2.01924	-2.27908
Ugt1a1	1	88211959	88218997	+	Ugt1a1	ENSMUSG00000089960	UDP glucuronosyltransferase 1 family, polypeptide A1 [Source:MGI Symbol;Acc:MGI:98898]	-1.27075	-0.681069	-1.2567	-1.76349	-2.01924	-1.69412
Heatr7b1	1	88226986	88262289	+	Heatr7b1	ENSMUSG00000079429	HEAT repeat containing 7B1 [Source:MGI Symbol;Acc:MGI:3705228]	-4.74468	-2.26603	-4.42662	-4.57085	-4.7562	-4.43108
Hjurp	1	88262471	88277633	-	Hjurp	ENSMUSG00000044783	Holliday junction recognition protein [Source:MGI Symbol;Acc:MGI:2685821]	3.9348	4.82899	5.5578	5.72032	4.69501	5.5331
Trpm8	1	88277661	88389293	+	Trpm8	ENSMUSG00000036251	transient receptor potential cation channel, subfamily M, member 8 [Source:MGI Symbol;Acc:MGI:2181435]	-3.59268	-2.75146	-1.42662	-2.98588	-4.6042	-4.27908
4930453O03Rik	1	88347489	88352930	-	4930453O03Rik	ENSMUSG00000085420	RIKEN cDNA 4930453O03 gene [Source:MGI Symbol;Acc:MGI:1922135]	-4.74468	-5.07339	-4.57862	-4.72285	-4.7562	-4.43108
Spp2	1	88406961	88426438	+	Spp2	ENSMUSG00000026295	secreted phosphoprotein 2 [Source:MGI Symbol;Acc:MGI:1922646]	-4.74468	-5.07339	-4.42662	-4.72285	-4.7562	-4.43108
Glrp1	1	88501123	88509886	-	Glrp1	ENSMUSG00000062310	glutamine repeat protein 1 [Source:MGI Symbol;Acc:MGI:108038]	-4.74468	-5.22539	-4.57862	-4.72285	-4.7562	-4.43108
Arl4c	1	88673125	88702221	-	Arl4c	ENSMUSG00000049866	ADP-ribosylation factor-like 4C [Source:MGI Symbol;Acc:MGI:2445172]	4.14541	4.52838	4.51296	3.8343	4.30269	4.57267
Sh3bp4	1	89070415	89155068	+	Sh3bp4	ENSMUSG00000036206	SH3-domain binding protein 4 [Source:MGI Symbol;Acc:MGI:2138297]	3.17551	3.15543	3.3678	2.96831	3.29667	3.22871
Agap1	1	89454811	89895282	+	Agap1	ENSMUSG00000055013	ArfGAP with GTPase domain, ankyrin repeat and PH domain 1 [Source:MGI Symbol;Acc:MGI:2653690]	6.88407	7.02826	7.10817	6.86691	7.00498	7.10786
Gbx2	1	89927962	89933290	-	Gbx2	ENSMUSG00000034486	gastrulation brain homeobox 2 [Source:MGI Symbol;Acc:MGI:95668]	-3.00772	-1.75146	-0.51973	-2.98588	-1.28227	-1.47172
D130058E05Rik	1	89930234	89931862	+	D130058E05Rik	ENSMUSG00000092627	RIKEN cDNA D130058E05 gene [Source:MGI Symbol;Acc:MGI:2444614]	-4.59268	-1.48842	-2.10469	-4.57085	-4.7562	-2.69412
Asb18	1	89952591	90014666	-	Asb18	ENSMUSG00000067081	ankyrin repeat and SOCS box-containing 18 [Source:MGI Symbol;Acc:MGI:2655109]	-3.00772	-2.75146	-4.57862	-2.57085	-3.6042	-3.27908
Iqca	1	90042132	90153401	-	Iqca	ENSMUSG00000026301	IQ motif containing with AAA domain [Source:MGI Symbol;Acc:MGI:1922168]	-3.00772	-2.75146	-2.10469	-2.98588	-3.01924	-0.957151
Cxcr7	1	90203980	90216751	+	Cxcr7	ENSMUSG00000044337	chemokine (C-X-C motif) receptor 7 [Source:MGI Symbol;Acc:MGI:109562]	1.78236	2.10652	1.87716	2.01412	1.73565	1.55381
Cops8	1	90603425	90613341	+	Cops8	ENSMUSG00000034432	COP9 (constitutive photomorphogenic) homolog, subunit 8 (Arabidopsis thaliana) [Source:MGI Symbol;Acc:MGI:1915363]	3.8082	4.05847	3.97426	3.76454	4.00313	4.2007
Gm9991	1	90675161	90679793	+	Gm9991	ENSMUSG00000056128	predicted gene 9991 [Source:MGI Symbol;Acc:MGI:3643217]	-4.74468	-5.22539	-4.57862	-4.72285	-4.7562	-4.43108
Col6a3	1	90765923	90843971	-	Col6a3	ENSMUSG00000048126	collagen, type VI, alpha 3 [Source:MGI Symbol;Acc:MGI:88461]	1.88305	2.03514	1.82131	0.952716	1.58563	2.18035
Mlph	1	90915085	90951142	+	Mlph	ENSMUSG00000026303	melanophilin [Source:MGI Symbol;Acc:MGI:2176380]	-0.685788	0.599039	0.743305	-0.248918	0.150689	0.305883
Prlh	1	90953108	90954012	+	Prlh	ENSMUSG00000090550	prolactin releasing hormone [Source:MGI Symbol;Acc:MGI:3644668]	-4.59268	-5.22539	-4.57862	-4.72285	-4.7562	-4.43108
Rab17	1	90958133	90969661	-	Rab17	ENSMUSG00000026304	RAB17, member RAS oncogene family [Source:MGI Symbol;Acc:MGI:104640]	-4.74468	-5.22539	-4.57862	-4.72285	-4.6042	-4.43108
Lrrfip1	1	90998727	91128944	+	Lrrfip1	ENSMUSG00000026305	leucine rich repeat (in FLII) interacting protein 1 [Source:MGI Symbol;Acc:MGI:1342770]	3.879	3.64771	3.9043	3.769	3.76212	3.83466
Rbm44	1	91145103	91170795	+	Rbm44	ENSMUSG00000070732	RNA binding motif protein 44 [Source:MGI Symbol;Acc:MGI:2685663]	-4.74468	-5.22539	-4.57862	-4.57085	-4.7562	-4.43108
Ramp1	1	91179822	91225196	+	Ramp1	ENSMUSG00000034353	receptor (calcitonin) activity modifying protein 1 [Source:MGI Symbol;Acc:MGI:1858418]	3.72473	3.8335	4.19177	3.50597	3.6198	3.87067
Ube2f	1	91250311	91288877	+	Ube2f	ENSMUSG00000034343	ubiquitin-conjugating enzyme E2F (putative) [Source:MGI Symbol;Acc:MGI:1915171]	3.52626	3.78148	3.6502	3.43478	3.48856	3.66929
Scly	1	91298338	91321075	+	Scly	ENSMUSG00000026307	selenocysteine lyase [Source:MGI Symbol;Acc:MGI:1355310]	2.42969	2.64771	2.63947	2.71456	2.41817	2.63978
Gm17090	1	91305092	91321101	-	Gm17090	ENSMUSG00000090322	predicted gene 17090 [Source:MGI Symbol;Acc:MGI:4937917]	-4.74468	-5.22539	-4.57862	-4.72285	-4.7562	-4.43108
Espnl	1	91322075	91348306	+	Espnl	ENSMUSG00000049515	espin-like [Source:MGI Symbol;Acc:MGI:2685402]	-2.59268	-5.07339	-1.84166	-4.57085	-3.6042	-4.27908
Klhl30	1	91351016	91362416	+	Klhl30	ENSMUSG00000026308	kelch-like 30 (Drosophila) [Source:MGI Symbol;Acc:MGI:1918038]	-1.42275	-3.07339	-4.57862	-4.72285	-4.7562	-4.27908
Fam132b	1	91366430	91374216	+	Fam132b	ENSMUSG00000047443	family with sequence similarity 132, member B [Source:MGI Symbol;Acc:MGI:3606476]	-3.00772	-3.07339	-2.84166	-4.72285	-4.7562	-4.43108
Ilkap	1	91375831	91398783	-	Ilkap	ENSMUSG00000026309	integrin-linked kinase-associated serine/threonine phosphatase 2C [Source:MGI Symbol;Acc:MGI:1914694]	2.98475	3.0559	3.09694	3.08021	3.09624	3.26008
Hes6	1	91411483	91414038	-	Hes6	ENSMUSG00000067071	hairy and enhancer of split 6 (Drosophila) [Source:MGI Symbol;Acc:MGI:1859852]	0.833586	1.36956	1.52758	0.638608	0.203156	1.42136
Per2	1	91415984	91459330	-	Per2	ENSMUSG00000055866	period homolog 2 (Drosophila) [Source:MGI Symbol;Acc:MGI:1195265]	4.89917	4.36541	5.49075	4.12264	4.28454	4.12606
Traf3ip1	1	91494668	91529303	+	Traf3ip1	ENSMUSG00000034292	TRAF3 interacting protein 1 [Source:MGI Symbol;Acc:MGI:1921269]	2.73824	2.57047	2.53916	2.67708	2.25378	2.88079
Asb1	1	91540565	91559590	+	Asb1	ENSMUSG00000026311	ankyrin repeat and SOCS box-containing 1 [Source:MGI Symbol;Acc:MGI:1929735]	3.95035	4.31463	4.48027	4.04386	4.39862	4.42136
Twist2	1	91801461	91848028	+	Twist2	ENSMUSG00000007805	twist homolog 2 (Drosophila) [Source:MGI Symbol;Acc:MGI:104685]	-4.59268	-3.07339	-4.42662	-4.72285	-4.6042	-4.27908
Hdac4	1	91928785	91931176	-	Hdac4	ENSMUSG00000073617	histone deacetylase 4 [Source:MGI Symbol;Acc:MGI:3036234]	3.66942	3.77836	3.9657	3.68182	3.84288	3.72654
Hdac4	1	91932757	92148393	-	Hdac4	ENSMUSG00000073617	histone deacetylase 4 [Source:MGI Symbol;Acc:MGI:3036234]	4.87289	4.83801	5.11641	4.98182	5.08929	4.87321
Ndufa10	1	92439010	92473860	-	Ndufa10	ENSMUSG00000026260	NADH dehydrogenase (ubiquinone) 1 alpha subcomplex 10 [Source:MGI Symbol;Acc:MGI:1914523]	4.75384	4.72103	4.89079	4.20064	4.67657	4.81103
Olfr1416	1	92479681	92480619	-	Olfr1416	ENSMUSG00000067064	olfactory receptor 1416 [Source:MGI Symbol;Acc:MGI:3031250]	-4.74468	-5.22539	-4.57862	-4.72285	-4.7562	-4.43108
Olfr1415	1	92490818	92491753	-	Olfr1415	ENSMUSG00000057464	olfactory receptor 1415 [Source:MGI Symbol;Acc:MGI:3031249]	-4.74468	-5.22539	-4.57862	-4.72285	-4.7562	-4.43108
Olfr1414	1	92511048	92518515	-	Olfr1414	ENSMUSG00000042849	olfactory receptor 1414 [Source:MGI Symbol;Acc:MGI:3031248]	-4.74468	-5.22539	-4.57862	-4.72285	-4.7562	-4.43108
Olfr1413	1	92573125	92574206	+	Olfr1413	ENSMUSG00000058904	olfactory receptor 1413 [Source:MGI Symbol;Acc:MGI:3031247]	-4.74468	-5.22539	-4.57862	-4.72285	-4.7562	-4.43108
Olfr1412	1	92588332	92589297	+	Olfr1412	ENSMUSG00000046300	olfactory receptor 1412 [Source:MGI Symbol;Acc:MGI:3031246]	-4.74468	-5.22539	-4.57862	-4.72285	-4.7562	-4.43108
Olfr1411	1	92596521	92597492	+	Olfr1411	ENSMUSG00000062497	olfactory receptor 1411 [Source:MGI Symbol;Acc:MGI:3031245]	-4.74468	-5.22539	-4.57862	-4.72285	-4.7562	-4.43108
Olfr1410	1	92607839	92608847	+	Olfr1410	ENSMUSG00000063583	olfactory receptor 1410 [Source:MGI Symbol;Acc:MGI:3031244]	-4.74468	-5.22539	-4.57862	-4.72285	-4.7562	-4.43108
Olfr12	1	92619881	92621001	+	Olfr12	ENSMUSG00000061616	olfactory receptor 12 [Source:MGI Symbol;Acc:MGI:107863]	-4.74468	-5.22539	-4.42662	-4.72285	-4.7562	-4.43108
Myeov2	1	92637145	92641985	-	Myeov2	ENSMUSG00000073616	myeloma overexpressed 2 [Source:MGI Symbol;Acc:MGI:1914165]	2.86675	2.82143	3.18071	2.58903	2.51474	3.37913
Otos	1	92644218	92648841	-	Otos	ENSMUSG00000044055	otospiralin [Source:MGI Symbol;Acc:MGI:2672814]	-4.74468	-5.22539	-4.42662	-3.57085	-4.6042	-4.43108
Gpc1	1	92831645	92860198	+	Gpc1	ENSMUSG00000034220	glypican 1 [Source:MGI Symbol;Acc:MGI:1194891]	5.48012	5.43935	5.63543	5.47764	5.38591	5.66197
Ankmy1	1	92870129	92902906	-	Ankmy1	ENSMUSG00000034212	ankyrin repeat and MYND domain containing 1 [Source:MGI Symbol;Acc:MGI:3045261]	-4.74468	-3.07339	-2.84166	-4.72285	-3.6042	-3.27908
Dusp28	1	92906989	92908620	+	Dusp28	ENSMUSG00000047067	dual specificity phosphatase 28 [Source:MGI Symbol;Acc:MGI:1914696]	1.72925	1.93784	2.34156	1.49524	1.95039	2.4891
Rnpepl1	1	92910783	92924384	+	Rnpepl1	ENSMUSG00000026269	arginyl aminopeptidase (aminopeptidase B)-like 1 [Source:MGI Symbol;Acc:MGI:1914170]	4.10429	4.08143	4.24934	4.29952	4.03243	4.13877
Capn10	1	92934376	92947941	+	Capn10	ENSMUSG00000026270	calpain 10 [Source:MGI Symbol;Acc:MGI:1344392]	3.0868	3.16979	3.22443	2.9914	2.91936	3.45563
Gpr35	1	92973119	92986391	+	Gpr35	ENSMUSG00000026271	G protein-coupled receptor 35 [Source:MGI Symbol;Acc:MGI:1929509]	-3.59268	-1.61395	-1.84166	-1.57085	-2.28227	-4.27908
Aqp12	1	93006334	93012269	+	Aqp12	ENSMUSG00000045091	aquaporin 12 [Source:MGI Symbol;Acc:MGI:2664636]	-4.74468	-5.22539	-4.57862	-4.72285	-4.7562	-4.43108
Kif1a	1	93015456	93101865	-	Kif1a	ENSMUSG00000014602	kinesin family member 1A [Source:MGI Symbol;Acc:MGI:108391]	9.59212	9.66153	9.90269	9.86547	9.87065	9.96409
Agxt	1	93135245	93145407	+	Agxt	ENSMUSG00000026272	alanine-glyoxylate aminotransferase [Source:MGI Symbol;Acc:MGI:1329033]	-4.74468	-5.22539	-4.57862	-4.72285	-4.7562	-4.43108
2310007B03Rik	1	93151349	93160948	-	2310007B03Rik	ENSMUSG00000034159	RIKEN cDNA 2310007B03 gene [Source:MGI Symbol;Acc:MGI:1919124]	-4.74468	-5.22539	-4.57862	-4.72285	-4.7562	-4.43108
E030010N08Rik	1	93215899	93231072	+	E030010N08Rik	ENSMUSG00000084989	RIKEN cDNA E030010N08 gene [Source:MGI Symbol;Acc:MGI:3045962]	-4.59268	-3.07339	-2.84166	-2.98588	-4.6042	-4.43108
Sned1	1	93235841	93301065	+	Sned1	ENSMUSG00000047793	sushi, nidogen and EGF-like domains 1 [Source:MGI Symbol;Acc:MGI:3045960]	4.43799	4.42646	4.31821	4.16725	4.13389	4.14719
Mterfd2	1	93299211	93305915	-	Mterfd2	ENSMUSG00000026273	MTERF domain containing 2 [Source:MGI Symbol;Acc:MGI:1918355]	2.3846	2.41043	2.34156	2.75108	2.50433	2.80838
Pask	1	93308770	93343482	-	Pask	ENSMUSG00000026274	PAS domain containing serine/threonine kinase [Source:MGI Symbol;Acc:MGI:2155936]	1.57725	1.70797	1.85878	2.89676	2.66259	2.78701
Ppp1r7	1	93342854	93373489	+	Ppp1r7	ENSMUSG00000026275	protein phosphatase 1, regulatory (inhibitor) subunit 7 [Source:MGI Symbol;Acc:MGI:1913635]	5.32916	5.42546	5.50116	4.8279	5.05044	5.05631
Ano7	1	93373896	93403502	+	Ano7	ENSMUSG00000034107	anoctamin 7 [Source:MGI Symbol;Acc:MGI:3052714]	-4.74468	-5.07339	-3.42662	-4.72285	-4.6042	-2.69412
Hdlbp	1	93405940	93478808	-	Hdlbp	ENSMUSG00000034088	high density lipoprotein (HDL) binding protein [Source:MGI Symbol;Acc:MGI:99256]	6.20579	6.29567	6.4682	6.38698	6.32358	6.45139
Gm17415	1	93421682	93422488	+	Gm17415	ENSMUSG00000090489	predicted gene, 17415 [Source:MGI Symbol;Acc:MGI:4937049]	-4.74468	-5.22539	-4.57862	-4.72285	-4.7562	-4.43108
2002-09-01	1	93478964	93510260	+	2002-09-01	ENSMUSG00000026276	septin 2 [Source:MGI Symbol;Acc:MGI:97298]	4.51585	4.81536	4.79497	4.73522	4.92132	5.09813
Farp2	1	93512079	93621976	+	Farp2	ENSMUSG00000034066	FERM, RhoGEF and pleckstrin domain protein 2 [Source:MGI Symbol;Acc:MGI:2385126]	2.8082	3.0299	3.12027	2.66756	2.61497	2.50228
Stk25	1	93621902	93635722	-	Stk25	ENSMUSG00000026277	serine/threonine kinase 25 (yeast) [Source:MGI Symbol;Acc:MGI:1891699]	5.7202	5.6948	5.91879	5.68772	5.67541	6.00979
Bok	1	93685694	93695762	+	Bok	ENSMUSG00000026278	BCL2-related ovarian killer protein [Source:MGI Symbol;Acc:MGI:1858494]	2.36152	2.36956	2.32827	1.59908	1.20316	2.00632
Thap4	1	93705391	93754838	-	Thap4	ENSMUSG00000026279	THAP domain containing 4 [Source:MGI Symbol;Acc:MGI:1914276]	2.24021	2.22123	2.38073	2.50597	2.83874	2.5411
Atg4b	1	93751500	93789434	+	Atg4b	ENSMUSG00000026280	autophagy-related 4B (yeast) [Source:MGI Symbol;Acc:MGI:1913865]	4.14203	4.1934	4.23872	4.16725	4.41539	4.29457
Dtymk	1	93792576	93801934	-	Dtymk	ENSMUSG00000026281	deoxythymidylate kinase [Source:MGI Symbol;Acc:MGI:108396]	2.99978	3.20738	2.82131	3.23005	2.98076	3.34297
Ing5	1	93803965	93822101	+	Ing5	ENSMUSG00000026283	inhibitor of growth family, member 5 [Source:MGI Symbol;Acc:MGI:1922816]	2.28996	2.67481	2.58461	2.78671	2.98076	2.99704
D2hgdh	1	93825240	93852348	+	D2hgdh	ENSMUSG00000073609	D-2-hydroxyglutarate dehydrogenase [Source:MGI Symbol;Acc:MGI:2138209]	1.55707	1.73397	2.23159	2.10158	1.88765	1.94974
Gal3st2	1	93861344	93876494	+	Gal3st2	ENSMUSG00000094651	galactose-3-O-sulfotransferase 2 [Source:MGI Symbol;Acc:MGI:2685834]	-4.59268	-5.22539	-4.57862	-4.72285	-4.6042	-4.43108
Gm9994	1	93918437	93941239	+	Gm9994	ENSMUSG00000093805	predicted gene 9994 [Source:MGI Symbol;Acc:MGI:3711964]	-4.74468	-5.22539	-4.57862	-4.72285	-4.7562	-4.43108
Gm6086	1	93990509	94011541	+	Gm6086	ENSMUSG00000073608	predicted gene 6086 [Source:MGI Symbol;Acc:MGI:3646771]	-4.59268	-5.22539	-4.57862	-4.57085	-4.7562	-4.43108
Neu4	1	94020493	94028326	+	Neu4	ENSMUSG00000034000	sialidase 4 [Source:MGI Symbol;Acc:MGI:2661364]	1.57725	2.25753	2.08117	1.65797	2.13727	2.29078
Pdcd1	1	94038307	94052553	-	Pdcd1	ENSMUSG00000026285	programmed cell death 1 [Source:MGI Symbol;Acc:MGI:104879]	-4.74468	-5.22539	-4.57862	-4.72285	-4.6042	-4.43108
Fam174a	1	95313628	95335284	+	Fam174a	ENSMUSG00000051185	family with sequence similarity 174, member A [Source:MGI Symbol;Acc:MGI:1914948]	3.30214	3.43837	3.3678	3.03648	3.46189	3.83986
St8sia4	1	95587684	95667594	-	St8sia4	ENSMUSG00000040710	ST8 alpha-N-acetyl-neuraminide alpha-2,8-sialyltransferase 4 [Source:MGI Symbol;Acc:MGI:106018]	3.29606	3.51158	3.48627	3.21706	3.32061	3.38626
Slco4c1	1	96818784	96872171	-	Slco4c1	ENSMUSG00000040693	solute carrier organic anion transporter family, member 4C1 [Source:MGI Symbol;Acc:MGI:2442784]	0.0511777	0.174541	-0.178693	0.473548	0.525084	0.930374
Slco6b1	1	96906176	96997577	-	Slco6b1	ENSMUSG00000090974	solute carrier organic anion transporter family, member 6b1 [Source:MGI Symbol;Acc:MGI:1915104]	-4.74468	-5.22539	-4.57862	-4.72285	-4.7562	-4.43108
Gm6430	1	97024681	97025928	+	Gm6430	ENSMUSG00000044757	predicted gene 6430 [Source:MGI Symbol;Acc:MGI:3648857]	-4.59268	-5.07339	-4.57862	-4.72285	-4.7562	-2.69412
Slco6c1	1	97059038	97128253	-	Slco6c1	ENSMUSG00000026331	solute carrier organic anion transporter family, member 6c1 [Source:MGI Symbol;Acc:MGI:1921691]	-2.00772	-5.22539	-4.57862	-4.57085	-3.01924	-4.43108
D1Ertd622e	1	97643903	97662074	-	D1Ertd622e	ENSMUSG00000044768	DNA segment, Chr 1, ERATO Doi 622, expressed [Source:MGI Symbol;Acc:MGI:1277184]	3.73824	3.87206	3.91323	3.40643	3.69042	3.86047
Ppip5k2	1	97706048	97770411	-	Ppip5k2	ENSMUSG00000040648	diphosphoinositol pentakisphosphate kinase 2 [Source:MGI Symbol;Acc:MGI:2142810]	4.45989	4.51907	4.52466	4.40643	4.4912	4.64573
Gin1	1	97770172	97793709	+	Gin1	ENSMUSG00000026333	gypsy retrotransposon integrase 1 [Source:MGI Symbol;Acc:MGI:2182036]	1.69272	1.78459	1.66084	1.42915	1.50433	1.33563
Pam	1	97795114	98095646	-	Pam	ENSMUSG00000026335	peptidylglycine alpha-amidating monooxygenase [Source:MGI Symbol;Acc:MGI:97475]	6.62285	6.58973	6.89023	6.81286	6.87103	6.98125
B230216N24Rik	1	98031116	98057680	-	B230216N24Rik	ENSMUSG00000089706	RIKEN cDNA B230216N24 gene [Source:MGI Symbol;Acc:MGI:1925853]	2.12157	1.7595	2.01632	1.5789	1.58563	1.94974
Slco6d1	1	98421124	98516988	+	Slco6d1	ENSMUSG00000026336	solute carrier organic anion transporter family, member 6d1 [Source:MGI Symbol;Acc:MGI:1918116]	-4.74468	-5.22539	-4.57862	-4.72285	-4.7562	-4.43108
Cntnap5b	1	99772765	100485942	+	Cntnap5b	ENSMUSG00000067028	contactin associated protein-like 5B [Source:MGI Symbol;Acc:MGI:3664583]	4.02937	3.88372	4.16957	3.38335	3.58068	3.71527
Cdh20	1	104768529	104995481	+	Cdh20	ENSMUSG00000050840	cadherin 20 [Source:MGI Symbol;Acc:MGI:1346069]	3.86675	4.14093	3.95276	3.96831	3.94655	3.94974
Gm15699	1	104911431	104912333	-	Gm15699	ENSMUSG00000089866	predicted gene 15699 [Source:MGI Symbol;Acc:MGI:3783139]	-4.74468	-5.22539	-4.57862	-4.72285	-4.7562	-4.43108
Rnf152	1	105276917	105356710	-	Rnf152	ENSMUSG00000047496	ring finger protein 152 [Source:MGI Symbol;Acc:MGI:2443787]	4.67411	4.87935	4.93093	4.45152	4.50954	4.75709
Pign	1	105518422	105659008	-	Pign	ENSMUSG00000056536	phosphatidylinositol glycan anchor biosynthesis, class N [Source:MGI Symbol;Acc:MGI:1351629]	3.83777	3.94342	4.04911	4.05121	4.10661	4.02013
2310035C23Rik	1	105663861	105755131	+	2310035C23Rik	ENSMUSG00000026319	RIKEN cDNA 2310035C23 gene [Source:MGI Symbol;Acc:MGI:1922832]	5.41014	5.4433	5.39196	5.57126	5.65201	5.68092
Tnfrsf11a	1	105780723	105847981	+	Tnfrsf11a	ENSMUSG00000026321	tumor necrosis factor receptor superfamily, member 11a [Source:MGI Symbol;Acc:MGI:1314891]	1.24021	1.61311	1.87716	1.80419	1.77084	1.33563
Zcchc2	1	105990406	106034074	+	Zcchc2	ENSMUSG00000038866	zinc finger, CCHC domain containing 2 [Source:MGI Symbol;Acc:MGI:2444114]	4.39884	4.31032	4.40627	4.20723	4.23501	4.32083
Phlpp1	1	106171752	106394250	+	Phlpp1	ENSMUSG00000044340	PH domain and leucine rich repeat protein phosphatase 1 [Source:MGI Symbol;Acc:MGI:2138327]	6.33288	6.40993	6.43369	6.08826	6.18615	6.15033
Bcl2	1	106538178	106714274	-	Bcl2	ENSMUSG00000057329	B cell leukemia/lymphoma 2 [Source:MGI Symbol;Acc:MGI:88138]	4.18211	4.10901	4.10865	3.91297	3.88765	3.91074
D630008O14Rik	1	106541943	106575045	+	D630008O14Rik	ENSMUSG00000054006	RIKEN cDNA D630008O14 gene [Source:MGI Symbol;Acc:MGI:3698880]	-4.74468	-5.22539	-4.57862	-4.72285	-4.7562	-4.43108
Kdsr	1	106720410	106759742	-	Kdsr	ENSMUSG00000009905	3-ketodihydrosphingosine reductase [Source:MGI Symbol;Acc:MGI:1918000]	4.54175	4.58839	4.66878	4.88243	4.72896	4.74883
Vps4b	1	106764071	106796728	-	Vps4b	ENSMUSG00000009907	vacuolar protein sorting 4b (yeast) [Source:MGI Symbol;Acc:MGI:1100499]	4.21145	4.41244	4.25988	4.31485	4.37594	4.37197
Serpinb5	1	106861173	106883348	+	Serpinb5	ENSMUSG00000067006	serine (or cysteine) peptidase inhibitor, clade B, member 5 [Source:MGI Symbol;Acc:MGI:109579]	-4.59268	-5.22539	-4.42662	-2.98588	-4.6042	-4.27908
Serpinb12	1	106934449	106957080	+	Serpinb12	ENSMUSG00000059956	serine (or cysteine) peptidase inhibitor, clade B (ovalbumin), member 12 [Source:MGI Symbol;Acc:MGI:1919119]	-4.74468	-5.22539	-4.42662	-4.72285	-4.7562	-4.43108
Serpinb13	1	106980984	107001195	+	Serpinb13	ENSMUSG00000048775	serine (or cysteine) peptidase inhibitor, clade B (ovalbumin), member 13 [Source:MGI Symbol;Acc:MGI:3042250]	-4.74468	-5.22539	-4.57862	-4.72285	-4.7562	-4.43108
Serpinb3a	1	107045587	107052337	-	Serpinb3a	ENSMUSG00000044594	serine (or cysteine) peptidase inhibitor, clade B (ovalbumin), member 3A [Source:MGI Symbol;Acc:MGI:3573933]	-4.74468	-5.22539	-4.57862	-4.72285	-4.7562	-4.43108
Serpinb3d	1	107078193	107083480	-	Serpinb3d	ENSMUSG00000058017	serine (or cysteine) peptidase inhibitor, clade B (ovalbumin), member 3D [Source:MGI Symbol;Acc:MGI:2683295]	-4.74468	-5.22539	-4.57862	-4.72285	-4.7562	-4.43108
Serpinb3b	1	107153940	107278361	-	Serpinb3b	ENSMUSG00000073602	serine (or cysteine) peptidase inhibitor, clade B (ovalbumin), member 3B [Source:MGI Symbol;Acc:MGI:2683293]	-4.74468	-5.22539	-4.57862	-4.72285	-4.7562	-4.43108
Serpinb3c	1	107271201	107278371	-	Serpinb3c	ENSMUSG00000073601	serine (or cysteine) peptidase inhibitor, clade B, member 3C [Source:MGI Symbol;Acc:MGI:1277952]	-4.74468	-5.22539	-4.57862	-4.72285	-4.7562	-4.27908
Serpinb11	1	107361929	107380475	+	Serpinb11	ENSMUSG00000026327	serine (or cysteine) peptidase inhibitor, clade B (ovalbumin), member 11 [Source:MGI Symbol;Acc:MGI:1914207]	-4.74468	-5.22539	-4.57862	-4.72285	-4.7562	-4.43108
Gm15391	1	107385200	107387412	-	Gm15391	ENSMUSG00000087210	predicted gene 15391 [Source:MGI Symbol;Acc:MGI:3705314]	-4.74468	-5.22539	-4.57862	-4.72285	-4.7562	-4.43108
Serpinb7	1	107399655	107452689	+	Serpinb7	ENSMUSG00000067001	serine (or cysteine) peptidase inhibitor, clade B, member 7 [Source:MGI Symbol;Acc:MGI:2151053]	-4.74468	-5.22539	-4.57862	-4.72285	-4.6042	-4.43108
Serpinb2	1	107511423	107535478	+	Serpinb2	ENSMUSG00000062345	serine (or cysteine) peptidase inhibitor, clade B, member 2 [Source:MGI Symbol;Acc:MGI:97609]	-4.74468	-5.07339	-4.57862	-4.57085	-3.01924	-4.27908
Serpinb8	1	107590006	107608909	+	Serpinb8	ENSMUSG00000026315	serine (or cysteine) peptidase inhibitor, clade B, member 8 [Source:MGI Symbol;Acc:MGI:894657]	0.214676	0.57047	1.57338	0.473548	-0.0806366	0.578901
Gm15389	1	107687008	107693514	+	Gm15389	ENSMUSG00000086161	predicted gene 15389 [Source:MGI Symbol;Acc:MGI:3705287]	-4.74468	-5.22539	-4.57862	-4.72285	-4.7562	-4.43108
Cdh7	1	109982431	110140157	+	Cdh7	ENSMUSG00000026312	cadherin 7, type 2 [Source:MGI Symbol;Acc:MGI:2442792]	4.66471	4.80159	4.99964	5.19071	5.00128	5.1003
Cdh19	1	110889195	110977372	-	Cdh19	ENSMUSG00000047216	cadherin 19, type 2 [Source:MGI Symbol;Acc:MGI:3588198]	2.93088	2.9819	3.51589	3.50597	3.44565	3.33563
Dsel	1	111858702	111864909	-	Dsel	ENSMUSG00000038702	dermatan sulfate epimerase-like [Source:MGI Symbol;Acc:MGI:2442948]	4.0691	3.91814	4.18071	4.29024	4.23185	4.37913
Cntnap5a	1	115684756	116582026	+	Cntnap5a	ENSMUSG00000070695	contactin associated protein-like 5A [Source:MGI Symbol;Acc:MGI:3643623]	4.50535	4.53579	4.68452	4.42351	4.1967	4.37197
AC132379.1	1	116803193	116821850	+	AC132379.1	ENSMUSG00000094429	No description	-4.59268	-5.22539	-4.57862	-4.72285	-4.7562	-4.43108
Tsn	1	118298517	118311132	-	Tsn	ENSMUSG00000026374	translin [Source:MGI Symbol;Acc:MGI:109263]	4.5922	4.69148	4.71804	4.82147	4.91544	5.1926
Mki67ip	1	118321839	118333822	+	Mki67ip	ENSMUSG00000026377	Mki67 (FHA domain) interacting nucleolar phosphoprotein [Source:MGI Symbol;Acc:MGI:1915199]	2.21468	2.43441	2.53916	1.47355	1.71773	2.27551
Clasp1	1	118389058	118609432	+	Clasp1	ENSMUSG00000064302	CLIP associating protein 1 [Source:MGI Symbol;Acc:MGI:1923957]	6.13864	6.32054	6.26163	6.30183	6.38022	6.40567
2900060B14Rik	1	118458670	118458747	-	2900060B14Rik	ENSMUSG00000073596	RIKEN cDNA 2900060B14 gene [Source:MGI Symbol;Acc:MGI:1915454]	-4.74468	-5.22539	-4.57862	-4.72285	-4.7562	-4.43108
Tfcp2l1	1	118627945	118685167	+	Tfcp2l1	ENSMUSG00000026380	transcription factor CP2-like 1 [Source:MGI Symbol;Acc:MGI:2444691]	2.34984	2.02465	2.55066	1.80419	1.96566	2.29078
Gli2	1	118834132	119053619	-	Gli2	ENSMUSG00000048402	GLI-Kruppel family member GLI2 [Source:MGI Symbol;Acc:MGI:95728]	2.21468	2.14578	2.28763	1.93695	2.41817	1.89085
Inhbb	1	119415465	119422248	-	Inhbb	ENSMUSG00000037035	inhibin beta-B [Source:MGI Symbol;Acc:MGI:96571]	2.13524	2.07636	2.25988	1.63861	1.75335	1.8502
Ralb	1	119470305	119504794	-	Ralb	ENSMUSG00000004451	v-ral simian leukemia viral oncogene homolog B (ras related) [Source:MGI Symbol;Acc:MGI:1927244]	2.54687	2.75316	2.14324	2.19734	2.70868	2.75434
Epb4.1l5	1	119545033	119649000	-	Epb4.1l5	ENSMUSG00000026383	erythrocyte protein band 4.1-like 5 [Source:MGI Symbol;Acc:MGI:103006]	2.67411	2.57047	2.77305	2.67708	2.93496	2.93037
Ptpn4	1	119658044	119837613	-	Ptpn4	ENSMUSG00000026384	protein tyrosine phosphatase, non-receptor type 4 [Source:MGI Symbol;Acc:MGI:1099792]	5.84715	6.0384	6.04404	5.75783	5.83355	5.86047
Tmem177	1	119907890	119913208	-	Tmem177	ENSMUSG00000036975	transmembrane protein 177 [Source:MGI Symbol;Acc:MGI:1913593]	1.93088	1.57047	2.08117	1.59908	2.24129	2.0247
Gm101	1	119923341	119997234	-	Gm101	ENSMUSG00000036962	predicted gene 101 [Source:MGI Symbol;Acc:MGI:2684947]	-3.00772	-5.07339	-4.42662	-2.57085	-4.6042	-4.27908
Sctr	1	120006980	120063528	+	Sctr	ENSMUSG00000026387	secretin receptor [Source:MGI Symbol;Acc:MGI:2441720]	-2.00772	-1.90346	-2.84166	-0.985883	-2.01924	-1.27908
Tmem37	1	120067377	120074074	-	Tmem37	ENSMUSG00000050777	transmembrane protein 37 [Source:MGI Symbol;Acc:MGI:2157899]	-1.78532	-2.26603	-2.42662	-1.40092	-1.43427	-0.372189
Dbi	1	120113280	120121078	-	Dbi	ENSMUSG00000026385	diazepam binding inhibitor [Source:MGI Symbol;Acc:MGI:94865]	4.07621	4.089	4.66084	3.98374	3.92718	4.09596
3110009E18Rik	1	120121187	120188189	+	3110009E18Rik	ENSMUSG00000026388	RIKEN cDNA 3110009E18 gene [Source:MGI Symbol;Acc:MGI:1920353]	-1.00772	-0.266032	-1.10469	-0.870406	-1.28227	-0.27908
Steap3	1	120190757	120272705	-	Steap3	ENSMUSG00000026389	STEAP family member 3 [Source:MGI Symbol;Acc:MGI:1915678]	1.24021	1.11644	1.18809	0.473548	1.17716	0.930374
C1ql2	1	120340582	120343171	+	C1ql2	ENSMUSG00000036907	complement component 1, q subcomponent-like 2 [Source:MGI Symbol;Acc:MGI:3032521]	1.61677	1.43441	1.72313	0.184042	0.395801	0.627811
Marco	1	120474538	120505084	-	Marco	ENSMUSG00000026390	macrophage receptor with collagenous structure [Source:MGI Symbol;Acc:MGI:1309998]	-4.74468	-5.22539	-4.57862	-4.72285	-4.7562	-4.43108
En1	1	120602418	120609296	+	En1	ENSMUSG00000058665	engrailed 1 [Source:MGI Symbol;Acc:MGI:95389]	-1.00772	-0.488424	-0.0343028	-1.40092	-0.796844	-0.109155
Insig2	1	121304353	121332589	-	Insig2	ENSMUSG00000003721	insulin induced gene 2 [Source:MGI Symbol;Acc:MGI:1920249]	4.13864	4.27976	4.37104	4.36579	4.38732	4.68382
Ccdc93	1	121431049	121506460	+	Ccdc93	ENSMUSG00000026339	coiled-coil domain containing 93 [Source:MGI Symbol;Acc:MGI:1918079]	4.34101	4.49837	4.48027	4.36285	4.55567	4.38981
Gm15392	1	121489296	121493203	-	Gm15392	ENSMUSG00000085857	predicted gene 15392 [Source:MGI Symbol;Acc:MGI:3705317]	-4.74468	-5.22539	-4.57862	-4.72285	-4.7562	-4.43108
Htr5b	1	121509842	121528465	-	Htr5b	ENSMUSG00000050534	5-hydroxytryptamine (serotonin) receptor 5B [Source:MGI Symbol;Acc:MGI:96284]	0.107761	-1.07339	-0.339157	-2.57085	-1.79684	-2.69412
Ddx18	1	121553835	121567989	-	Ddx18	ENSMUSG00000001674	DEAD (Asp-Glu-Ala-Asp) box polypeptide 18 [Source:MGI Symbol;Acc:MGI:1914192]	2.7111	2.41043	2.79255	2.55844	2.9427	2.95933
Dpp10	1	123332142	124045559	-	Dpp10	ENSMUSG00000036815	dipeptidylpeptidase 10 [Source:MGI Symbol;Acc:MGI:2442409]	6.12671	6.20041	6.39276	6.13738	6.11005	6.21478
Actr3	1	125392905	125435727	-	Actr3	ENSMUSG00000026341	ARP3 actin-related protein 3 homolog (yeast) [Source:MGI Symbol;Acc:MGI:1921367]	5.26996	5.30274	5.52029	5.25729	5.43609	5.41962
Slc35f5	1	125561016	125595684	+	Slc35f5	ENSMUSG00000026342	solute carrier family 35, member F5 [Source:MGI Symbol;Acc:MGI:1921400]	2.87493	2.8335	3.37428	3.39494	3.31466	3.52182
Gpr39	1	125676995	125873862	+	Gpr39	ENSMUSG00000026343	G protein-coupled receptor 39 [Source:MGI Symbol;Acc:MGI:1918361]	-4.74468	-5.22539	-4.57862	-4.57085	-4.7562	-4.43108
Lypd1	1	125867622	125913101	-	Lypd1	ENSMUSG00000026344	Ly6/Plaur domain containing 1 [Source:MGI Symbol;Acc:MGI:1919835]	4.5922	4.60433	4.99755	3.89676	4.24129	4.34663
Nckap5	1	125913620	126830799	-	Nckap5	ENSMUSG00000049690	NCK-associated protein 5 [Source:MGI Symbol;Acc:MGI:2686394]	2.27769	2.42646	2.53916	2.83855	2.6812	2.78701
Mgat5	1	127204986	127483704	+	Mgat5	ENSMUSG00000036155	mannoside acetylglucosaminyltransferase 5 [Source:MGI Symbol;Acc:MGI:894701]	5.32171	5.45702	5.49819	5.3746	5.19022	5.37197
Tmem163	1	127486546	127678096	-	Tmem163	ENSMUSG00000026347	transmembrane protein 163 [Source:MGI Symbol;Acc:MGI:1919410]	3.89114	3.91246	3.95276	3.99521	4.01785	4.37197
Acmsd	1	127729413	127767564	+	Acmsd	ENSMUSG00000026348	amino carboxymuconate semialdehyde decarboxylase [Source:MGI Symbol;Acc:MGI:2386323]	-4.74468	-5.22539	-4.57862	-4.72285	-4.7562	-4.27908
Ccnt2	1	127774164	127808061	+	Ccnt2	ENSMUSG00000026349	cyclin T2 [Source:MGI Symbol;Acc:MGI:1920199]	5.92401	5.95245	5.93751	6.12525	6.11176	6.04285
Ysk4	1	127815271	127840290	-	Ysk4	ENSMUSG00000051590	Yeast Sps1/Ste20-related kinase 4 (S. cerevisiae) [Source:MGI Symbol;Acc:MGI:1203481]	1.13524	1.54132	1.98277	0.855419	0.887654	1.11324
Rab3gap1	1	127868773	127943868	+	Rab3gap1	ENSMUSG00000036104	RAB3 GTPase activating protein subunit 1 [Source:MGI Symbol;Acc:MGI:2445001]	5.50667	5.51252	5.50559	5.57126	5.65319	5.78162
Zranb3	1	127954184	128103047	-	Zranb3	ENSMUSG00000036086	zinc finger, RAN-binding domain containing 3 [Source:MGI Symbol;Acc:MGI:1918362]	1.2653	1.1934	1.50412	1.69594	1.64373	2.0247
R3hdm1	1	128103306	128237735	+	R3hdm1	ENSMUSG00000056211	R3H domain 1 (binds single-stranded nucleic acids) [Source:MGI Symbol;Acc:MGI:2448514]	6.49478	6.49742	6.58949	6.23892	6.25223	6.01209
Ubxn4	1	128244181	128279377	+	Ubxn4	ENSMUSG00000026353	UBX domain protein 4 [Source:MGI Symbol;Acc:MGI:1915062]	4.92302	4.98054	5.07522	5.07481	5.21758	5.21277
Lct	1	128284756	128328318	-	Lct	ENSMUSG00000026354	lactase [Source:MGI Symbol;Acc:MGI:104576]	0.833586	0.948981	1.63947	-0.483383	-0.903759	-1.47172
Mcm6	1	128331591	128359656	-	Mcm6	ENSMUSG00000026355	minichromosome maintenance deficient 6 (MIS5 homolog, S. pombe) (S. cerevisiae) [Source:MGI Symbol;Acc:MGI:1298227]	1.10776	1.30165	1.52758	1.45152	1.85523	1.30588
Dars	1	128363708	128417416	-	Dars	ENSMUSG00000026356	aspartyl-tRNA synthetase [Source:MGI Symbol;Acc:MGI:2442544]	3.67878	3.8924	3.8634	3.92501	3.91936	4.18853
Cxcr4	1	128588199	128592293	-	Cxcr4	ENSMUSG00000045382	chemokine (C-X-C motif) receptor 4 [Source:MGI Symbol;Acc:MGI:109563]	-0.200361	0.136067	-0.619265	-0.985883	0.253782	-1.95715
Thsd7b	1	129273302	130219278	+	Thsd7b	ENSMUSG00000042581	thrombospondin, type I, domain containing 7B [Source:MGI Symbol;Acc:MGI:2443925]	2.91512	2.64086	3.16584	2.49524	2.63421	2.6867
Gm16081	1	130269950	130281258	-	Gm16081	ENSMUSG00000086633	predicted gene 16081 [Source:MGI Symbol;Acc:MGI:3801800]	-4.74468	-5.22539	-4.57862	-4.72285	-4.7562	-4.43108
Daf2	1	130388537	130423009	-	Daf2	ENSMUSG00000026401	decay accelerating factor 2 [Source:MGI Symbol;Acc:MGI:104849]	-4.74468	-5.22539	-4.57862	-4.72285	-4.7562	-4.43108
Gm15674	1	130422824	130437914	+	Gm15674	ENSMUSG00000087691	predicted gene 15674 [Source:MGI Symbol;Acc:MGI:3783116]	-4.74468	-5.22539	-4.57862	-4.72285	-4.7562	-4.43108
Gm15675	1	130429781	130437191	-	Gm15675	ENSMUSG00000086825	predicted gene 15675 [Source:MGI Symbol;Acc:MGI:3783117]	-2.27075	-1.61395	-1.2567	-1.57085	-3.6042	-4.27908
Cd55	1	130439027	130462744	-	Cd55	ENSMUSG00000026399	CD55 antigen [Source:MGI Symbol;Acc:MGI:104850]	0.162209	0.784594	0.702663	0.921007	0.980764	0.72092
Gm16083	1	130462576	130557075	+	Gm16083	ENSMUSG00000085526	predicted gene 16083 [Source:MGI Symbol;Acc:MGI:3802163]	-1.78532	-1.61395	-0.967189	-1.40092	-2.01924	-1.27908
Zp3r	1	130576713	130629621	-	Zp3r	ENSMUSG00000042554	zona pellucida 3 receptor [Source:MGI Symbol;Acc:MGI:104965]	-4.74468	-3.48842	-4.42662	-4.72285	-4.7562	-4.43108
C4bp	1	130634773	130661632	-	C4bp	ENSMUSG00000026405	complement component 4 binding protein [Source:MGI Symbol;Acc:MGI:88229]	-4.74468	-5.22539	-4.57862	-4.72285	-4.7562	-4.27908
Pfkfb2	1	130689043	130729253	-	Pfkfb2	ENSMUSG00000026409ption=6-phosphofructo-2-kinase/fructose-2,6-biphosphatase2 [Source:MGI Symbol;Acc:MGI:107815]	No description	4.75605	4.72589	4.66084	4.8107	4.66726	4.81368
Yod1	1	130717327	130722055	+	Yod1	ENSMUSG00000046404	YOD1 OTU deubiquitinating enzyme 1 homologue (S. cerevisiae) [Source:MGI Symbol;Acc:MGI:2442596]	3.25281	3.60609	3.29448	3.29952	3.36159	3.42828
AA986860	1	130731976	130744621	+	AA986860	ENSMUSG00000042510	expressed sequence AA986860 [Source:MGI Symbol;Acc:MGI:2138143]	-0.200361	0.174541	0.617774	-0.663955	0.203156	-0.191617
Fcamr	1	130800902	130814740	+	Fcamr	ENSMUSG00000026415	Fc receptor, IgA, IgM, high affinity [Source:MGI Symbol;Acc:MGI:1927803]	-4.59268	-5.22539	-4.57862	-4.72285	-4.7562	-4.43108
Gm15848	1	130809977	130824084	-	Gm15848	ENSMUSG00000086706	predicted gene 15848 [Source:MGI Symbol;Acc:MGI:3802054]	-4.74468	-5.22539	-4.57862	-4.72285	-4.7562	-4.43108
Pigr	1	130826684	130852249	+	Pigr	ENSMUSG00000026417	polymeric immunoglobulin receptor [Source:MGI Symbol;Acc:MGI:103080]	-4.74468	-5.22539	-4.57862	-4.72285	-4.7562	-4.43108
Faim3	1	130865669	130880790	+	Faim3	ENSMUSG00000042474	Fas apoptotic inhibitory molecule 3 [Source:MGI Symbol;Acc:MGI:1916419]	-4.74468	-5.22539	-4.57862	-4.72285	-4.6042	-2.69412
Il24	1	130882074	130887454	-	Il24	ENSMUSG00000026420	interleukin 24 [Source:MGI Symbol;Acc:MGI:2135548]	-4.74468	-5.22539	-4.57862	-4.72285	-4.7562	-4.43108
Il20	1	130907192	130911296	-	Il20	ENSMUSG00000026416	interleukin 20 [Source:MGI Symbol;Acc:MGI:1890473]	-4.74468	-5.22539	-4.57862	-4.72285	-4.7562	-4.43108
Il19	1	130932658	130940073	-	Il19	ENSMUSG00000016524	interleukin 19 [Source:MGI Symbol;Acc:MGI:1890472]	-4.74468	-5.22539	-4.57862	-4.72285	-4.7562	-4.43108
Il10	1	131019845	131024974	+	Il10	ENSMUSG00000016529	interleukin 10 [Source:MGI Symbol;Acc:MGI:96537]	-4.74468	-5.22539	-4.57862	-4.72285	-4.7562	-4.43108
Mapkapk2	1	131053704	131097543	-	Mapkapk2	ENSMUSG00000016528	MAP kinase-activated protein kinase 2 [Source:MGI Symbol;Acc:MGI:109298]	3.24653	3.28856	3.48627	3.24294	3.36734	3.24448
Dyrk3	1	131128441	131138234	-	Dyrk3	ENSMUSG00000016526	dual-specificity tyrosine-(Y)-phosphorylation regulated kinase 3 [Source:MGI Symbol;Acc:MGI:1330300]	1.28996	1.38605	0.858782	0.952716	0.980764	1.39335
Eif2d	1	131153181	131187658	+	Eif2d	ENSMUSG00000026427	eukaryotic translation initiation factor 2D [Source:MGI Symbol;Acc:MGI:109342]	3.63132	3.74679	3.85878	3.87624	3.83874	3.93524
Rassf5	1	131176410	131245258	-	Rassf5	ENSMUSG00000026430	Ras association (RalGDS/AF-6) domain family member 5 [Source:MGI Symbol;Acc:MGI:1926375]	2.75605	3.0299	3.23872	2.58903	2.83043	2.6867
Ikbke	1	131254343	131279606	-	Ikbke	ENSMUSG00000042349	inhibitor of kappaB kinase epsilon [Source:MGI Symbol;Acc:MGI:1929612]	-0.892239	-0.166496	-0.619265	-1.57085	-1.43427	-0.27908
Srgap2	1	131285251	131527361	-	Srgap2	ENSMUSG00000026425	SLIT-ROBO Rho GTPase activating protein 2 [Source:MGI Symbol;Acc:MGI:109605]	6.10603	6.11582	6.10574	5.82147	5.96376	5.88331
Fam72a	1	131527903	131539872	+	Fam72a	ENSMUSG00000055184	family with sequence similarity 72, member A [Source:MGI Symbol;Acc:MGI:1919669]	-1.13325	-0.549825	0.158342	-0.870406	-1.14477	-1.27908
Avpr1b	1	131599239	131612000	+	Avpr1b	ENSMUSG00000026432	arginine vasopressin receptor 1B [Source:MGI Symbol;Acc:MGI:1347010]	-4.74468	-5.22539	-4.57862	-4.72285	-4.7562	-4.43108
AC120217.1	1	131632506	131632874	-	AC120217.1	ENSMUSG00000095841	No description	-4.74468	-5.22539	-4.57862	-4.72285	-4.7562	-4.43108
Ctse	1	131638306	131675503	+	Ctse	ENSMUSG00000004552	cathepsin E [Source:MGI Symbol;Acc:MGI:107361]	-4.74468	-5.22539	-4.57862	-4.72285	-4.6042	-4.43108
5430435G22Rik	1	131688695	131713542	+	5430435G22Rik	ENSMUSG00000052688	RIKEN cDNA 5430435G22 gene [Source:MGI Symbol;Acc:MGI:2442295]	-1.27075	-0.751458	-2.10469	-0.985883	-2.6042	0.305883
Slc26a9	1	131744022	131771504	+	Slc26a9	ENSMUSG00000042268	solute carrier family 26, member 9 [Source:MGI Symbol;Acc:MGI:2444594]	-4.74468	-5.22539	-4.42662	-4.57085	-3.01924	-4.27908
Pm20d1	1	131797381	131821473	+	Pm20d1	ENSMUSG00000042251	peptidase M20 domain containing 1 [Source:MGI Symbol;Acc:MGI:2442939]	0.692724	0.352878	1.03281	-0.248918	-0.697308	0.113238
Slc41a1	1	131827493	131848865	+	Slc41a1	ENSMUSG00000013275	solute carrier family 41, member 1 [Source:MGI Symbol;Acc:MGI:2444823]	5.2653	5.42247	5.56064	5.24294	5.36014	5.19868
Rab7l1	1	131867224	131872887	+	Rab7l1	ENSMUSG00000026433	RAB7, member RAS oncogene family-like 1 [Source:MGI Symbol;Acc:MGI:2385107]	-0.344751	0.0965386	0.782833	-0.111414	-0.0192361	0.244482
Nucks1	1	131910458	131936321	+	Nucks1	ENSMUSG00000026434	nuclear casein kinase and cyclin-dependent kinase substrate 1 [Source:MGI Symbol;Acc:MGI:1934811]	6.27923	6.42496	6.26774	6.3819	6.62822	6.76121
Slc45a3	1	131962967	131982963	+	Slc45a3	ENSMUSG00000026435	solute carrier family 45, member 3 [Source:MGI Symbol;Acc:MGI:1922082]	-0.892239	-0.266032	-0.42662	0.184042	0.203156	1.07847
Elk4	1	132007607	132032612	+	Elk4	ENSMUSG00000026436	ELK4, member of ETS oncogene family [Source:MGI Symbol;Acc:MGI:102853]	4.29606	4.50593	4.55066	4.37167	4.62942	4.55064
Mfsd4	1	132022806	132068062	-	Mfsd4	ENSMUSG00000059149	major facilitator superfamily domain containing 4 [Source:MGI Symbol;Acc:MGI:2442786]	4.54175	4.54132	4.72313	4.74657	4.72448	4.66343
Cdk18	1	132113550	132139685	-	Cdk18	ENSMUSG00000026437	cyclin-dependent kinase 18 [Source:MGI Symbol;Acc:MGI:97518]	3.37311	3.0559	3.4499	2.5789	2.69042	2.99704
Lemd1	1	132191436	132257381	+	Lemd1	ENSMUSG00000079330	LEM domain containing 1 [Source:MGI Symbol;Acc:MGI:1922403]	-4.74468	-3.48842	-1.61927	-1.76349	-1.79684	-4.27908
Gm10188	1	132229048	132229767	-	Gm10188	ENSMUSG00000066936	predicted gene 10188 [Source:MGI Symbol;Acc:MGI:3704196]	-4.74468	-5.22539	-4.57862	-4.72285	-4.7562	-4.43108
Klhdc8a	1	132298626	132307357	+	Klhdc8a	ENSMUSG00000042115	kelch domain containing 8A [Source:MGI Symbol;Acc:MGI:2442630]	2.57725	2.74679	2.98277	2.85542	2.73565	2.94009
Nuak2	1	132316126	132333488	+	Nuak2	ENSMUSG00000009772	NUAK family, SNF1-like kinase, 2 [Source:MGI Symbol;Acc:MGI:1921387]	-0.27075	-0.0289924	-0.0343028	-0.322918	-0.144767	-0.57864
Tmcc2	1	132356315	132391281	-	Tmcc2	ENSMUSG00000042066	transmembrane and coiled-coil domains 2 [Source:MGI Symbol;Acc:MGI:1916125]	6.52626	6.63957	6.85936	6.63495	6.7256	6.95753
Gm15849	1	132381129	132382509	+	Gm15849	ENSMUSG00000090079	predicted gene 15849 [Source:MGI Symbol;Acc:MGI:3802034]	-4.74468	-5.22539	-4.57862	-4.72285	-4.7562	-4.43108
Dstyk	1	132417453	132466959	+	Dstyk	ENSMUSG00000042046	dual serine/threonine and tyrosine protein kinase [Source:MGI Symbol;Acc:MGI:1925064]	5.09557	5.12751	5.28246	5.25888	5.29667	5.37556
Rbbp5	1	132477367	132505665	+	Rbbp5	ENSMUSG00000026439	retinoblastoma binding protein 5 [Source:MGI Symbol;Acc:MGI:1918367]	4.34396	4.31248	4.1844	4.44875	4.53791	4.63978
Tmem81	1	132506230	132508637	+	Tmem81	ENSMUSG00000048174	transmembrane protein 81 [Source:MGI Symbol;Acc:MGI:1921876]	0.494784	0.784594	0.48027	0.0141169	1.09624	0.72092
Cntn2	1	132509425	132542940	-	Cntn2	ENSMUSG00000053024	contactin 2 [Source:MGI Symbol;Acc:MGI:104518]	7.3921	7.41169	7.38073	7.5033	7.41156	7.51168
Nfasc	1	132564691	132741797	-	Nfasc	ENSMUSG00000026442	neurofascin [Source:MGI Symbol;Acc:MGI:104753]	7.4918	7.67837	7.85473	7.84305	7.71152	7.75469
Lrrn2	1	132880273	132940005	+	Lrrn2	ENSMUSG00000026443	leucine rich repeat protein 2, neuronal [Source:MGI Symbol;Acc:MGI:106037]	5.65643	5.7807	5.96784	5.88756	5.73676	5.815
Mdm4	1	132989845	133025366	-	Mdm4	ENSMUSG00000054387	transformed mouse 3T3 cell double minute 4 [Source:MGI Symbol;Acc:MGI:107934]	5.08151	5.00476	5.02665	5.30414	5.23027	5.10246
Pik3c2b	1	133045667	133108687	+	Pik3c2b	ENSMUSG00000026447	phosphoinositide-3-kinase, class 2, beta polypeptide [Source:MGI Symbol;Acc:MGI:2685045]	4.97147	4.86325	4.84484	4.45152	4.42371	4.42828
Ppp1r15b	1	133131143	133139783	+	Ppp1r15b	ENSMUSG00000046062	protein phosphatase 1, regulatory (inhibitor) subunit 15b [Source:MGI Symbol;Acc:MGI:2444211]	5.59715	5.50215	5.73829	5.55069	5.48326	5.83075
Plekha6	1	133246097	133303435	+	Plekha6	ENSMUSG00000041757	pleckstrin homology domain containing, family A member 6 [Source:MGI Symbol;Acc:MGI:2388662]	5.85853	5.91174	5.98489	5.95075	6.04236	5.98419
Golt1a	1	133309823	133323026	+	Golt1a	ENSMUSG00000041717	golgi transport 1 homolog A (S. cerevisiae) [Source:MGI Symbol;Acc:MGI:1915588]	-4.74468	-2.75146	-4.42662	-4.57085	-4.7562	-4.27908
Kiss1	1	133321875	133329901	+	Kiss1	ENSMUSG00000091251	KiSS-1 metastasis-suppressor [Source:MGI Symbol;Acc:MGI:2663985]	-4.59268	-5.07339	-2.42662	-4.57085	-4.7562	-4.43108
Ren1	1	133350510	133360325	+	Ren1	ENSMUSG00000070645	renin 1 structural [Source:MGI Symbol;Acc:MGI:97898]	-4.74468	-5.22539	-4.42662	-4.72285	-4.7562	-4.43108
Etnk2	1	133363572	133380336	+	Etnk2	ENSMUSG00000070644	ethanolamine kinase 2 [Source:MGI Symbol;Acc:MGI:2443760]	0.799639	0.707973	0.821307	0.786706	-0.211881	0.675117
Sox13	1	133382303	133424377	-	Sox13	ENSMUSG00000070643	SRY-box containing gene 13 [Source:MGI Symbol;Acc:MGI:98361]	1.55707	1.28417	1.98277	1.75108	1.64373	1.44884
Snrpe	1	133603871	133610291	-	Snrpe	ENSMUSG00000090553	small nuclear ribonucleoprotein E [Source:MGI Symbol;Acc:MGI:98346]	1.49478	1.30165	1.61777	1.5789	1.48326	1.30588
Zc3h11a	1	133619871	133661380	-	Zc3h11a	ENSMUSG00000026464	zinc finger CCCH type containing 11A [Source:MGI Symbol;Acc:MGI:1917829]	5.91214	5.89888	5.97852	5.92601	5.94655	5.97831
Zbed6	1	133619940	133661318	-	Zbed6	ENSMUSG00000094410	zinc finger, BED domain containing 6 [Source:MGI Symbol;Acc:MGI:3828086]	6.91363	6.83538	6.84368	6.88807	6.93544	6.8431
Lax1	1	133679029	133690108	-	Lax1	ENSMUSG00000051998	lymphocyte transmembrane adaptor 1 [Source:MGI Symbol;Acc:MGI:2443362]	-2.59268	-5.07339	-4.42662	-1.98588	-4.6042	-4.27908
Gm17678	1	133701639	133701881	-	Gm17678	ENSMUSG00000091176	predicted gene, 17678 [Source:MGI Symbol;Acc:MGI:4937312]	-4.74468	-5.22539	-4.57862	-4.72285	-4.7562	-4.43108
Atp2b4	1	133702674	133801041	-	Atp2b4	ENSMUSG00000026463	ATPase, Ca++ transporting, plasma membrane 4 [Source:MGI Symbol;Acc:MGI:88111]	7.16679	7.16532	7.30894	7.01881	7.03061	6.84439
Optc	1	133897199	133907999	-	Optc	ENSMUSG00000010311	opticin [Source:MGI Symbol;Acc:MGI:2151113]	-0.505216	-3.48842	-1.84166	-1.24892	-2.28227	-2.69412
Gm15851	1	133906531	133914822	+	Gm15851	ENSMUSG00000090208	predicted gene 15851 [Source:MGI Symbol;Acc:MGI:3801734]	-4.74468	-5.22539	-4.57862	-4.72285	-4.7562	-4.43108
Prelp	1	133910304	133921414	-	Prelp	ENSMUSG00000041577	proline arginine-rich end leucine-rich repeat [Source:MGI Symbol;Acc:MGI:2151110]	2.33806	2.81536	3.21724	2.94485	3.01051	2.86047
Fmod	1	134037254	134048277	+	Fmod	ENSMUSG00000041559	fibromodulin [Source:MGI Symbol;Acc:MGI:1328364]	2.14879	2.336	2.31485	2.75108	2.9115	2.93037
Btg2	1	134075170	134079120	-	Btg2	ENSMUSG00000020423	B cell translocation gene 2, anti-proliferative [Source:MGI Symbol;Acc:MGI:108384]	3.30214	3.11149	3.19543	2.70528	2.76212	2.92059
Gm8618	1	134109368	134109799	+	Gm8618	ENSMUSG00000073559	predicted gene 8618 [Source:MGI Symbol;Acc:MGI:3647540]	-4.74468	-5.22539	-4.57862	-4.72285	-4.7562	-4.43108
Chit1	1	134111242	134151540	+	Chit1	ENSMUSG00000026450	chitinase 1 (chitotriosidase) [Source:MGI Symbol;Acc:MGI:1919134]	-4.74468	-5.22539	-4.42662	-4.72285	-4.7562	-4.43108
Chi3l1	1	134182176	134190181	+	Chi3l1	ENSMUSG00000064246	chitinase 3-like 1 [Source:MGI Symbol;Acc:MGI:1340899]	1.36152	1.49647	2.08117	1.15707	1.17716	0.72092
Mybph	1	134193448	134201231	+	Mybph	ENSMUSG00000042451	myosin binding protein H [Source:MGI Symbol;Acc:MGI:1858196]	-4.59268	-5.22539	-3.42662	-4.72285	-4.7562	-4.43108
Adora1	1	134199223	134235431	-	Adora1	ENSMUSG00000042429	adenosine A1 receptor [Source:MGI Symbol;Acc:MGI:99401]	6.39955	6.49267	6.65819	6.28636	6.08667	6.16904
Myog	1	134290004	134292547	+	Myog	ENSMUSG00000026459	myogenin [Source:MGI Symbol;Acc:MGI:97276]	-4.74468	-5.22539	-4.57862	-4.72285	-4.6042	-4.43108
Ppfia4	1	134296783	134332928	-	Ppfia4	ENSMUSG00000026458	protein tyrosine phosphatase, receptor type, f polypeptide (PTPRF), interacting protein (liprin), alpha 4 [Source:MGI Symbol;Acc:MGI:1915757]	5.98475	5.82673	6.21091	6.09271	5.88062	6.06411
Tmem183a	1	134346097	134361999	-	Tmem183a	ENSMUSG00000042305	transmembrane protein 183A [Source:MGI Symbol;Acc:MGI:1914729]	3.87493	3.84845	4.11254	4.28714	4.25689	4.26395
4933406M09Rik	1	134385940	134390981	+	4933406M09Rik	ENSMUSG00000050526	RIKEN cDNA 4933406M09 gene [Source:MGI Symbol;Acc:MGI:3045320]	-4.74468	-5.22539	-4.57862	-4.72285	-4.7562	-4.43108
Cyb5r1	1	134405781	134411740	+	Cyb5r1	ENSMUSG00000026456	cytochrome b5 reductase 1 [Source:MGI Symbol;Acc:MGI:1919267]	2.76487	2.75316	2.52758	2.66756	3.22235	3.29078
Adipor1	1	134415378	134433351	+	Adipor1	ENSMUSG00000026457	adiponectin receptor 1 [Source:MGI Symbol;Acc:MGI:1919924]	4.82728	4.80926	5.0572	4.86587	4.95804	5.23267
Klhl12	1	134455531	134491018	+	Klhl12	ENSMUSG00000026455	kelch-like 12 (Drosophila) [Source:MGI Symbol;Acc:MGI:2385619]	3.69734	3.5955	3.7877	3.97605	4.08929	4.19665
Rabif	1	134494660	134507882	+	Rabif	ENSMUSG00000042229	RAB interacting factor [Source:MGI Symbol;Acc:MGI:2138605]	2.56719	2.38605	2.52758	2.39494	2.4402	2.6867
4931440L10Rik	1	134540941	134549682	-	4931440L10Rik	ENSMUSG00000046367	RIKEN cDNA 4931440L10 gene [Source:MGI Symbol;Acc:MGI:1918251]	-4.74468	-5.22539	-4.57862	-4.72285	-4.7562	-4.43108
Kdm5b	1	134560171	134632877	+	Kdm5b	ENSMUSG00000042207	lysine (K)-specific demethylase 5B [Source:MGI Symbol;Acc:MGI:1922855]	5.84715	5.89672	5.99123	5.93298	6.07088	5.99472
Syt2	1	134709300	134753149	+	Syt2	ENSMUSG00000026452	synaptotagmin II [Source:MGI Symbol;Acc:MGI:99666]	6.98002	7.29594	7.19222	6.94535	6.89016	7.10786
Ppp1r12b	1	134754658	134955942	-	Ppp1r12b	ENSMUSG00000073557	protein phosphatase 1, regulatory (inhibitor) subunit 12B [Source:MGI Symbol;Acc:MGI:1916417]	6.11382	6.24572	6.266	6.25729	6.27615	6.168
Ube2t	1	134962565	134974162	+	Ube2t	ENSMUSG00000026429	ubiquitin-conjugating enzyme E2T (putative) [Source:MGI Symbol;Acc:MGI:1914446]	-1.27075	-1.61395	-4.57862	-1.76349	-3.01924	-2.69412
Lgr6	1	134986348	135105276	-	Lgr6	ENSMUSG00000042793	leucine-rich repeat-containing G protein-coupled receptor 6 [Source:MGI Symbol;Acc:MGI:2441805]	1.2653	1.336	0.930932	1.04386	1.06823	0.808383
Ptprv	1	135111169	135112306	-	Ptprv	ENSMUSG00000066885	protein tyrosine phosphatase, receptor type, V [Source:MGI Symbol;Acc:MGI:108027]	-2.27075	-5.07339	-4.57862	-2.98588	-4.7562	-2.27908
Ptpn7	1	135132725	135145320	+	Ptpn7	ENSMUSG00000031506	protein tyrosine phosphatase, non-receptor type 7 [Source:MGI Symbol;Acc:MGI:2156893]	-3.00772	-1.61395	-2.42662	-4.57085	-3.01924	-4.43108
Arl8a	1	135146824	135156269	+	Arl8a	ENSMUSG00000026426	ADP-ribosylation factor-like 8A [Source:MGI Symbol;Acc:MGI:1915974]	5.06196	5.33069	5.44374	5.07481	5.39439	5.58356
Gm15445	1	135152963	135153806	+	Gm15445	ENSMUSG00000085311	predicted gene 15445 [Source:MGI Symbol;Acc:MGI:3707341]	-3.00772	-2.07339	-0.841658	-1.11141	-0.903759	-1.47172
Gpr37l1	1	135160234	135167681	-	Gpr37l1	ENSMUSG00000026424	G protein-coupled receptor 37-like 1 [Source:MGI Symbol;Acc:MGI:1928503]	6.36515	6.66639	6.65286	6.17986	6.33318	6.24937
Gm4204	1	135232045	135233404	+	Gm4204	ENSMUSG00000079139	predicted gene 4204 [Source:MGI Symbol;Acc:MGI:3782381]	0.407321	0.654534	0.821307	0.129594	0.753353	1.21277
Elf3	1	135253574	135258472	-	Elf3	ENSMUSG00000003051	E74-like factor 3 [Source:MGI Symbol;Acc:MGI:1101781]	-4.74468	-5.22539	-4.42662	-2.98588	-4.6042	-4.43108
Rnpep	1	135262712	135284084	-	Rnpep	ENSMUSG00000041926	arginyl aminopeptidase (aminopeptidase B) [Source:MGI Symbol;Acc:MGI:2384902]	3.62164	3.43044	3.67141	4.05486	3.98452	4.06077
Timm17a	1	135301532	135313778	-	Timm17a	ENSMUSG00000062580	translocase of inner mitochondrial membrane 17a [Source:MGI Symbol;Acc:MGI:1343131]	3.20174	3.19808	3.37428	3.19734	3.1837	3.46911
Lmod1	1	135324807	135368065	+	Lmod1	ENSMUSG00000048096	leiomodin 1 (smooth muscle) [Source:MGI Symbol;Acc:MGI:2135671]	-4.74468	-2.48842	-1.61927	-2.98588	-2.01924	-2.69412
Shisa4	1	135371057	135375237	-	Shisa4	ENSMUSG00000041889	shisa homolog 4 (Xenopus laevis) [Source:MGI Symbol;Acc:MGI:1924802]	4.84195	4.68484	5.04505	4.45982	4.42922	4.65756
Ipo9	1	135382312	135430499	-	Ipo9	ENSMUSG00000041879	importin 9 [Source:MGI Symbol;Acc:MGI:1918944]	6.23625	6.19223	6.34569	6.31485	6.34563	6.5129
Nav1	1	135434580	135585355	-	Nav1	ENSMUSG00000009418	neuron navigator 1 [Source:MGI Symbol;Acc:MGI:2183683]	6.04937	6.01076	6.46668	6.04662	6.03966	5.92549
Gm4793	1	135584773	135599950	+	Gm4793	ENSMUSG00000054412	predicted gene 4793 [Source:MGI Symbol;Acc:MGI:3646955]	-0.00771605	-0.549825	-0.51973	-0.663955	-1.28227	-0.0311521
Nav1	1	135606447	135688105	-	Nav1	ENSMUSG00000009418	neuron navigator 1 [Source:MGI Symbol;Acc:MGI:2183683]	-0.785324	-0.985924	-0.178693	-0.322918	-0.211881	-0.0311521
Csrp1	1	135720061	135752232	+	Csrp1	ENSMUSG00000026421	cysteine and glycine-rich protein 1 [Source:MGI Symbol;Acc:MGI:88549]	5.69041	5.76503	6.1705	5.26363	5.23815	5.6605
Phlda3	1	135766119	135769136	+	Phlda3	ENSMUSG00000041801	pleckstrin homology-like domain, family A, member 3 [Source:MGI Symbol;Acc:MGI:1351485]	1.96191	2.07636	1.89531	1.01412	1.30269	1.94974
Tnni1	1	135783065	135810989	+	Tnni1	ENSMUSG00000026418	troponin I, skeletal, slow 1 [Source:MGI Symbol;Acc:MGI:105073]	-2.27075	-5.22539	0.0328114	0.0730105	-0.0192361	-0.471725
Lad1	1	135818598	135833341	+	Lad1	ENSMUSG00000041782	ladinin [Source:MGI Symbol;Acc:MGI:109343]	-2.27075	-2.26603	-1.61927	-0.763491	-1.28227	-0.694117
Tnnt2	1	135836386	135852260	+	Tnnt2	ENSMUSG00000026414	troponin T2, cardiac [Source:MGI Symbol;Acc:MGI:104597]	-1.59268	-2.48842	-2.42662	-1.98588	-0.903759	-1.69412
Pkp1	1	135871395	135919207	-	Pkp1	ENSMUSG00000026413	plakophilin 1 [Source:MGI Symbol;Acc:MGI:1328359]	-4.59268	-3.48842	-4.42662	-4.72285	-3.01924	-4.43108
Igfn1	1	135953578	136006342	-	Igfn1	ENSMUSG00000051985	immunoglobulin-like and fibronectin type III domain containing 1 [Source:MGI Symbol;Acc:MGI:3045352]	2.7111	2.36124	2.32827	1.40643	1.25378	0.850203
Tmem9	1	136008219	136035030	+	Tmem9	ENSMUSG00000026411	transmembrane protein 9 [Source:MGI Symbol;Acc:MGI:1913491]	3.97718	3.7877	4.27035	4.50864	4.51474	4.87067
Cacna1s	1	136052750	136119822	+	Cacna1s	ENSMUSG00000026407	calcium channel, voltage-dependent, L type, alpha 1S subunit [Source:MGI Symbol;Acc:MGI:88294]	-1.78532	-1.90346	-0.967189	-2.98588	-2.6042	-1.95715
Gm15850	1	136126178	136131183	-	Gm15850	ENSMUSG00000086264	predicted gene 15850 [Source:MGI Symbol;Acc:MGI:3801986]	-2.59268	-1.75146	-1.10469	-2.24892	-2.01924	-2.27908
Kif21b	1	136131389	136177998	+	Kif21b	ENSMUSG00000041642	kinesin family member 21B [Source:MGI Symbol;Acc:MGI:109234]	5.63494	5.44821	5.8046	5.36137	5.43335	5.45054
2310006M14Rik	1	136181474	136207097	-	2310006M14Rik	ENSMUSG00000087230	RIKEN cDNA 2310006M14 gene [Source:MGI Symbol;Acc:MGI:1923672]	-1.78532	-2.26603	-2.42662	-0.483383	-0.903759	-1.10915
5730559C18Rik	1	136213522	136234280	-	5730559C18Rik	ENSMUSG00000041605	RIKEN cDNA 5730559C18 gene [Source:MGI Symbol;Acc:MGI:1921579]	-0.785324	-0.985924	-0.178693	-0.248918	-0.211881	-0.57864
Gpr25	1	136258914	136260873	-	Gpr25	ENSMUSG00000052759	G protein-coupled receptor 25 [Source:MGI Symbol;Acc:MGI:2686146]	0.72925	0.386045	-0.51973	0.0141169	0.203156	-0.109155
Camsap2	1	136268123	136346104	-	Camsap2	ENSMUSG00000041570	calmodulin regulated spectrin-associated protein family, member 2 [Source:MGI Symbol;Acc:MGI:1922434]	6.85027	6.8779	6.94624	6.7812	6.84907	6.95693
Ddx59	1	136415271	136440158	+	Ddx59	ENSMUSG00000026404	DEAD (Asp-Glu-Ala-Asp) box polypeptide 59 [Source:MGI Symbol;Acc:MGI:1915247]	0.992284	0.654534	1.3013	0.855419	1.20316	1.36478
Kif14	1	136467958	136531511	+	Kif14	ENSMUSG00000041498	kinesin family member 14 [Source:MGI Symbol;Acc:MGI:1098226]	-3.00772	-1.75146	-2.84166	-1.57085	-4.6042	-1.69412
Zfp281	1	136624901	136630053	+	Zfp281	ENSMUSG00000041483	zinc finger protein 281 [Source:MGI Symbol;Acc:MGI:3029290]	4.59467	4.74679	4.76814	4.55586	4.69501	4.59129
Nr5a2	1	136843584	136960427	-	Nr5a2	ENSMUSG00000026398	nuclear receptor subfamily 5, group A, member 2 [Source:MGI Symbol;Acc:MGI:1346834]	-4.74468	-5.07339	-4.57862	-4.72285	-4.6042	-4.27908
A130050O07Rik	1	137928170	137930273	+	A130050O07Rik	ENSMUSG00000051480	RIKEN cDNA A130050O07 gene [Source:MGI Symbol;Acc:MGI:2443458]	1.97718	1.54132	0.930932	1.769	1.83874	1.65166
Ptprc	1	138062861	138175305	-	Ptprc	ENSMUSG00000026395	protein tyrosine phosphatase, receptor type, C [Source:MGI Symbol;Acc:MGI:97810]	0.72925	0.784594	0.273819	1.07301	2.12372	1.33563
Atp6v1g3	1	138273738	138289460	+	Atp6v1g3	ENSMUSG00000026394	ATPase, H+ transporting, lysosomal V1 subunit G3 [Source:MGI Symbol;Acc:MGI:2450548]	-4.74468	-5.22539	-4.57862	-4.72285	-4.7562	-4.43108
Nek7	1	138484714	138619696	-	Nek7	ENSMUSG00000026393	NIMA (never in mitosis gene a)-related expressed kinase 7 [Source:MGI Symbol;Acc:MGI:1890645]	4.16887	4.40235	4.55066	4.00658	4.30569	4.55064
Lhx9	1	138825186	138848576	-	Lhx9	ENSMUSG00000019230	LIM homeobox protein 9 [Source:MGI Symbol;Acc:MGI:1316721]	0.692724	1.09654	1.84017	1.04386	1.03966	1.30588
2310009B15Rik	1	138851979	138856854	-	2310009B15Rik	ENSMUSG00000079283	RIKEN cDNA 2310009B15 gene [Source:MGI Symbol;Acc:MGI:1916799]	-0.505216	-0.825459	0.158342	0.184042	0.0396576	0.528275
Dennd1b	1	138963436	139176043	+	Dennd1b	ENSMUSG00000056268	DENN/MADD domain containing 1B [Source:MGI Symbol;Acc:MGI:2447812]	4.55198	4.56505	4.71804	4.84067	4.61255	5.07627
4930596I21Rik	1	138977657	138979240	+	4930596I21Rik	ENSMUSG00000086113	RIKEN cDNA 4930596I21 gene [Source:MGI Symbol;Acc:MGI:1925479]	-2.27075	-2.48842	-1.61927	-1.40092	-2.01924	-1.47172
Crb1	1	139197056	139377100	-	Crb1	ENSMUSG00000063681	crumbs homolog 1 (Drosophila) [Source:MGI Symbol;Acc:MGI:2136343]	0.214676	0.0558965	0.858782	0.0730105	0.0962411	0.180352
Zbtb41	1	139422383	139453005	+	Zbtb41	ENSMUSG00000033964	zinc finger and BTB domain containing 41 homolog [Source:MGI Symbol;Acc:MGI:2444487]	4.37887	4.71778	4.62595	4.327	4.49909	4.55381
Aspm	1	139454773	139494090	+	Aspm	ENSMUSG00000033952	asp (abnormal spindle)-like, microcephaly associated (Drosophila) [Source:MGI Symbol;Acc:MGI:1334448]	-1.27075	-0.613955	-0.967189	-0.0472837	0.395801	-0.0311521
F13b	1	139501707	139523756	+	F13b	ENSMUSG00000026368	coagulation factor XIII, beta subunit [Source:MGI Symbol;Acc:MGI:88379]	-4.74468	-5.22539	-4.57862	-4.72285	-4.7562	-4.43108
Cfhr1	1	139547062	139560258	-	Cfhr1	ENSMUSG00000057037	complement factor H-related 1 [Source:MGI Symbol;Acc:MGI:2138169]	-4.74468	-5.22539	-4.57862	-4.72285	-4.7562	-4.43108
Cfhr3	1	139593755	139608282	-	Cfhr3	ENSMUSG00000090623	complement factor H-related 3 [Source:MGI Symbol;Acc:MGI:3647418]	-4.74468	-5.22539	-4.57862	-4.72285	-4.7562	-4.43108
Gm4788	1	139697635	139781239	-	Gm4788	ENSMUSG00000070594	predicted gene 4788 [Source:MGI Symbol;Acc:MGI:3646434]	-4.74468	-5.22539	-4.57862	-4.72285	-4.7562	-4.43108
Cfhr2	1	139810293	139858689	-	Cfhr2	ENSMUSG00000033898	complement factor H-related 2 [Source:MGI Symbol;Acc:MGI:3611575]	-4.74468	-5.22539	-4.57862	-4.72285	-4.7562	-4.43108
Cfh	1	140085855	140183411	-	Cfh	ENSMUSG00000026365	complement component factor h [Source:MGI Symbol;Acc:MGI:88385]	3.07975	2.86325	3.09694	3.02161	3.1967	3.06077
Kcnt2	1	140246216	140612063	+	Kcnt2	ENSMUSG00000052726	potassium channel, subfamily T, member 2 [Source:MGI Symbol;Acc:MGI:3036273]	4.65525	4.42845	4.7755	4.32397	4.12032	4.21678
AC110527.1	1	141256568	141257158	-	AC110527.1	ENSMUSG00000095238	No description	-4.74468	-5.22539	-4.57862	-4.72285	-4.7562	-4.43108
Cdc73	1	143598797	143702893	-	Cdc73	ENSMUSG00000026361	cell division cycle 73, Paf1/RNA polymerase II complex component, homolog (S. cerevisiae) [Source:MGI Symbol;Acc:MGI:2384876]	5.13184	5.43639	5.33825	5.45568	5.64373	5.51534
B3galt2	1	143640664	143650406	+	B3galt2	ENSMUSG00000033849	UDP-Gal:betaGlcNAc beta 1,3-galactosyltransferase, polypeptide 2 [Source:MGI Symbol;Acc:MGI:1349461]	4.36152	4.39218	4.58181	4.43758	4.43472	4.41789
Glrx2	1	143739029	143749676	+	Glrx2	ENSMUSG00000018196	glutaredoxin 2 (thioltransferase) [Source:MGI Symbol;Acc:MGI:1916617]	3.97338	3.46577	3.99544	3.70528	3.64847	3.67512
Trove2	1	143750790	143777068	-	Trove2	ENSMUSG00000018199	TROVE domain family, member 2 [Source:MGI Symbol;Acc:MGI:106652]	5.45172	5.44821	5.56206	5.67471	5.73119	5.50556
Uchl5	1	143777278	143807466	+	Uchl5	ENSMUSG00000018189	ubiquitin carboxyl-terminal esterase L5 [Source:MGI Symbol;Acc:MGI:1914848]	2.33806	2.64086	2.77305	2.10158	2.33832	2.94009
Rgs2	1	143999338	144004161	-	Rgs2	ENSMUSG00000026360	regulator of G-protein signaling 2 [Source:MGI Symbol;Acc:MGI:1098271]	2.79964	3.336	3.32827	2.17062	2.83043	2.56641
Rgs13	1	144138667	144177372	-	Rgs13	ENSMUSG00000051079	regulator of G-protein signaling 13 [Source:MGI Symbol;Acc:MGI:2180585]	-4.59268	-5.22539	-4.42662	-2.98588	-1.01924	-4.27908
Rgs1	1	144243972	144249242	-	Rgs1	ENSMUSG00000026358	regulator of G-protein signaling 1 [Source:MGI Symbol;Acc:MGI:1354694]	-4.74468	-3.48842	-4.57862	-4.57085	-4.6042	-4.43108
Rgs18	1	144752683	144775435	-	Rgs18	ENSMUSG00000026357	regulator of G-protein signaling 18 [Source:MGI Symbol;Acc:MGI:1927498]	-4.74468	-5.22539	-4.57862	-4.57085	-1.79684	-4.27908
Gm5263	1	146420434	146420874	+	Gm5263	ENSMUSG00000090323	predicted gene 5263 [Source:MGI Symbol;Acc:MGI:3647343]	-4.74468	-5.22539	-4.57862	-4.72285	-4.7562	-4.43108
Fam5c	1	146495629	146902472	+	Fam5c	ENSMUSG00000035131	family with sequence similarity 5, member C [Source:MGI Symbol;Acc:MGI:2443035]	4.41295	4.45604	4.45602	4.66995	4.63182	4.78162
A230059L01Rik	1	146802965	146806022	-	A230059L01Rik	ENSMUSG00000087627	RIKEN cDNA A230059L01 gene [Source:MGI Symbol;Acc:MGI:2443688]	-4.74468	-5.22539	-4.57862	-4.72285	-4.7562	-4.43108
Gm15584	1	146809831	146841696	-	Gm15584	ENSMUSG00000085822	predicted gene 15584 [Source:MGI Symbol;Acc:MGI:3783032]	-4.74468	-5.22539	-4.57862	-4.72285	-4.7562	-4.43108
Gm9931	1	147280758	147281942	-	Gm9931	ENSMUSG00000053988	predicted gene 9931 [Source:MGI Symbol;Acc:MGI:3642402]	-4.74468	-5.22539	-4.57862	-4.72285	-4.7562	-4.43108
Pla2g4a	1	149829618	149961290	-	Pla2g4a	ENSMUSG00000056220	phospholipase A2, group IVA (cytosolic, calcium-dependent) [Source:MGI Symbol;Acc:MGI:1195256]	0.692724	1.15543	0.895308	1.33604	1.50433	1.36478
Ptgs2	1	150100124	150108010	+	Ptgs2	ENSMUSG00000032487	prostaglandin-endoperoxide synthase 2 [Source:MGI Symbol;Acc:MGI:97798]	2.60699	2.42646	2.868	0.473548	1.15069	0.72092
Pdc	1	150319417	150333905	+	Pdc	ENSMUSG00000006007	phosducin [Source:MGI Symbol;Acc:MGI:98090]	-4.74468	-5.22539	-4.57862	-4.72285	-4.7562	-4.43108
BC003331	1	150361305	150393080	-	BC003331	ENSMUSG00000006010	cDNA sequence BC003331 [Source:MGI Symbol;Acc:MGI:2385108]	3.84611	4.25079	4.30809	3.94485	3.98452	4.22475
Tpr	1	150392838	150449935	+	Tpr	ENSMUSG00000006005	translocated promoter region [Source:MGI Symbol;Acc:MGI:1922066]	6.10516	6.32215	6.40469	6.35841	6.43541	6.36207
Prg4	1	150449412	150466165	-	Prg4	ENSMUSG00000006014	proteoglycan 4 (megakaryocyte stimulating factor, articular superficial zone protein) [Source:MGI Symbol;Acc:MGI:1891344]	1.57725	1.13607	1.6819	0.383351	0.483264	0.765315
Hmcn1	1	150563527	150993435	-	Hmcn1	ENSMUSG00000066842	hemicentin 1 [Source:MGI Symbol;Acc:MGI:2685047]	3.11468	3.32322	3.52758	2.50597	3.1967	2.96885
Gm20631	1	150625265	150783499	+	Gm20631	ENSMUSG00000093650	predicted gene 20631 [Source:MGI Symbol;Acc:MGI:5313078]	-4.74468	-5.22539	-4.57862	-4.72285	-4.7562	-4.43108
Ivns1abp	1	151344498	151364445	+	Ivns1abp	ENSMUSG00000023150	influenza virus NS1A binding protein [Source:MGI Symbol;Acc:MGI:2152389]	6.02846	6.07826	6.07223	5.76231	5.73231	5.85919
1200016B10Rik	1	151367699	151428455	-	1200016B10Rik	ENSMUSG00000052748	RIKEN cDNA 1200016B10 gene [Source:MGI Symbol;Acc:MGI:1914125]	3.63614	3.76582	3.35474	3.61898	3.71773	3.62179
1190005F20Rik	1	151428648	151458182	+	1190005F20Rik	ENSMUSG00000053286	RIKEN cDNA 1190005F20 gene [Source:MGI Symbol;Acc:MGI:1916185]	3.30819	3.36956	3.43136	3.2809	3.15735	3.22077
Rnf2	1	151469406	151500823	-	Rnf2	ENSMUSG00000026484	ring finger protein 2 [Source:MGI Symbol;Acc:MGI:1101759]	3.2211	3.25753	3.09694	3.02161	3.35	3.41441
Fam129a	1	151571186	151721939	+	Fam129a	ENSMUSG00000026483	family with sequence similarity 129, member A [Source:MGI Symbol;Acc:MGI:2137237]	1.21468	1.41847	1.24581	1.01412	1.9036	1.21277
Edem3	1	151755374	151822328	+	Edem3	ENSMUSG00000043019	ER degradation enhancer, mannosidase alpha-like 3 [Source:MGI Symbol;Acc:MGI:1914217]	5.43937	5.54592	5.65153	5.86378	5.85626	5.84633
1700025G04Rik	1	151884524	152090320	-	1700025G04Rik	ENSMUSG00000032666	RIKEN cDNA 1700025G04 gene [Source:MGI Symbol;Acc:MGI:1916649]	5.56087	5.77445	5.81298	5.72148	5.67193	5.8044
Tsen15	1	152370735	152386688	-	Tsen15	ENSMUSG00000014980	tRNA splicing endonuclease 15 homolog (S. cerevisiae) [Source:MGI Symbol;Acc:MGI:1913887]	1.81671	1.73397	1.72313	2.27464	2.17716	2.30588
Glt25d2	1	152399830	152510695	+	Glt25d2	ENSMUSG00000032649	glycosyltransferase 25 domain containing 2 [Source:MGI Symbol;Acc:MGI:2138232]	1.21468	1.62705	1.93093	1.75108	1.9036	1.47581
Rgl1	1	152516759	152766351	-	Rgl1	ENSMUSG00000026482	ral guanine nucleotide dissociation stimulator,-like 1 [Source:MGI Symbol;Acc:MGI:107484]	5.02203	5.24741	5.31821	4.7889	5.00128	4.95932
Gm15479	1	152684026	152687501	-	Gm15479	ENSMUSG00000086145	predicted gene 15479 [Source:MGI Symbol;Acc:MGI:3705129]	-2.59268	-2.48842	-4.42662	-1.98588	-2.28227	-2.27908
Apobec4	1	152750551	152757544	+	Apobec4	ENSMUSG00000055547	apolipoprotein B mRNA editing enzyme, catalytic polypeptide-like 4 (putative) [Source:MGI Symbol;Acc:MGI:1918531]	-4.74468	-5.07339	-4.57862	-4.72285	-4.7562	-4.43108
Arpc5	1	152766542	152775597	+	Arpc5	ENSMUSG00000008475	actin related protein 2/3 complex, subunit 5 [Source:MGI Symbol;Acc:MGI:1915021]	3.57725	3.75316	3.61777	3.29952	3.56071	3.76531
Ncf2	1	152807890	152836990	+	Ncf2	ENSMUSG00000026480	neutrophil cytosolic factor 2 [Source:MGI Symbol;Acc:MGI:97284]	-0.27075	-0.372947	-0.841658	-0.322918	-0.697308	-4.27908
Smg7	1	152836996	152902646	-	Smg7	ENSMUSG00000042772	Smg-7 homolog, nonsense mediated mRNA decay factor (C. elegans) [Source:MGI Symbol;Acc:MGI:2682334]	5.76047	5.90532	5.93203	5.51396	5.74784	5.7419
Nmnat2	1	152955101	153119260	+	Nmnat2	ENSMUSG00000042751	nicotinamide nucleotide adenylyltransferase 2 [Source:MGI Symbol;Acc:MGI:2444155]	6.32171	6.39981	6.48776	6.09804	6.17141	6.29362
Lamc2	1	153122756	153186447	-	Lamc2	ENSMUSG00000026479	laminin, gamma 2 [Source:MGI Symbol;Acc:MGI:99913]	2.28996	2.31032	2.52758	2.10158	2.01051	1.78701
Lamc1	1	153218922	153332786	-	Lamc1	ENSMUSG00000026478	laminin, gamma 1 [Source:MGI Symbol;Acc:MGI:99914]	4.59715	4.742	4.92432	4.9914	5.09277	5.08943
E330020D12Rik	1	153404827	153408429	-	E330020D12Rik	ENSMUSG00000073538	Riken cDNA E330020D12 gene [Source:MGI Symbol;Acc:MGI:3761270]	-1.78532	-2.48842	-4.57862	-2.57085	-3.01924	-1.69412
1700012A16Rik	1	153425162	153452574	+	1700012A16Rik	ENSMUSG00000042708	RIKEN cDNA 1700012A16 gene [Source:MGI Symbol;Acc:MGI:1919086]	-0.00771605	0.0558965	0.660843	-0.400921	-0.516736	-0.191617
Dhx9	1	153455758	153487660	-	Dhx9	ENSMUSG00000042699	DEAH (Asp-Glu-Ala-His) box polypeptide 9 [Source:MGI Symbol;Acc:MGI:108177]	5.88811	6.02465	6.07721	5.84067	6.10402	6.07627
Npl	1	153503016	153549714	-	Npl	ENSMUSG00000042684	N-acetylneuraminate pyruvate lyase [Source:MGI Symbol;Acc:MGI:1921341]	-1.78532	0.0140763	-0.51973	-0.763491	-0.796844	-0.694117
Rgs8	1	153653025	153697667	+	Rgs8	ENSMUSG00000042671	regulator of G-protein signaling 8 [Source:MGI Symbol;Acc:MGI:108408]	6.63434	6.88806	6.81119	5.53768	5.67309	5.91937
Rgs16	1	153740349	153745468	+	Rgs16	ENSMUSG00000026475	regulator of G-protein signaling 16 [Source:MGI Symbol;Acc:MGI:108407]	1.86675	2.01408	2.56206	-0.178528	0.643729	0.364777
Rnasel	1	153749426	153764221	+	Rnasel	ENSMUSG00000066800	ribonuclease L (2', 5'-oligoisoadenylate synthetase-dependent) [Source:MGI Symbol;Acc:MGI:1098272]	1.51585	1.80926	1.8022	1.18404	1.50433	1.52828
Rgsl1	1	153779381	153844142	-	Rgsl1	ENSMUSG00000042641	regulator of G-protein signaling like 1 [Source:MGI Symbol;Acc:MGI:2685048]	-0.592679	-0.681069	-1.10469	0.751082	0.0962411	0.244482
5830403L16Rik	1	153849542	153900208	-	5830403L16Rik	ENSMUSG00000045968	RIKEN cDNA 5830403L16 gene [Source:MGI Symbol;Acc:MGI:1923273]	-1.59268	-0.166496	-0.51973	0.0730105	-0.28227	0.180352
Gm5531	1	153874345	153876871	+	Gm5531	ENSMUSG00000043282	predicted gene 5531 [Source:MGI Symbol;Acc:MGI:3646829]	-4.74468	-5.22539	-4.57862	-4.72285	-4.7562	-4.43108
Teddm1	1	153891646	153893060	+	Teddm1	ENSMUSG00000047053	transmembrane epididymal protein 1 [Source:MGI Symbol;Acc:MGI:2668439]	-4.74468	-5.22539	-4.57862	-4.72285	-4.7562	-4.43108
Glul	1	153899944	153909723	+	Glul	ENSMUSG00000026473	glutamate-ammonia ligase (glutamine synthetase) [Source:MGI Symbol;Acc:MGI:95739]	9.11112	9.26096	9.65203	8.52735	8.53231	8.89335
A930039A15Rik	1	153905301	153916910	+	A930039A15Rik	ENSMUSG00000078493	RIKEN cDNA A930039A15 gene [Source:MGI Symbol;Acc:MGI:3641728]	1.05118	0.971008	0.965697	-0.570846	-0.28227	-0.0311521
Zfp648	1	154201187	154205674	+	Zfp648	ENSMUSG00000066797	zinc finger protein 648 [Source:MGI Symbol;Acc:MGI:2685049]	-3.00772	-5.22539	-2.84166	-4.57085	-4.7562	-4.27908
Cacna1e	1	154392519	154725920	-	Cacna1e	ENSMUSG00000004110	calcium channel, voltage-dependent, R type, alpha 1E subunit [Source:MGI Symbol;Acc:MGI:106217]	7.96933	7.95763	8.00122	8.26125	8.17223	8.01755
Ier5	1	155096367	155099636	-	Ier5	ENSMUSG00000056708	immediate early response 5 [Source:MGI Symbol;Acc:MGI:1337072]	3.87493	4.10154	4.15081	3.02161	3.3958	3.47581
Mr1	1	155127878	155146780	-	Mr1	ENSMUSG00000026471	major histocompatibility complex, class I-related [Source:MGI Symbol;Acc:MGI:1195463]	0.616775	1.38605	1.38073	1.01412	1.06823	1.14719
Stx6	1	155158703	155203517	+	Stx6	ENSMUSG00000026470	syntaxin 6 [Source:MGI Symbol;Acc:MGI:1926235]	4.12842	4.12874	4.27382	4.19071	4.10316	4.6368
BC034090	1	155212474	155232724	-	BC034090	ENSMUSG00000033722	cDNA sequence BC034090 [Source:MGI Symbol;Acc:MGI:2672904]	2.09382	1.9927	1.98277	1.78671	2.17716	2.27551
Xpr1	1	155275701	155417415	-	Xpr1	ENSMUSG00000026469	xenotropic and polytropic retrovirus receptor 1 [Source:MGI Symbol;Acc:MGI:97932]	6.43177	6.6201	6.66018	6.63861	6.73954	6.68887
Gm5532	1	155520173	155527111	-	Gm5532	ENSMUSG00000073535	predicted gene 5532 [Source:MGI Symbol;Acc:MGI:3646828]	-4.59268	-5.07339	-4.42662	-4.72285	-4.7562	-4.43108
Acbd6	1	155558120	155687233	+	Acbd6	ENSMUSG00000033701	acyl-Coenzyme A binding domain containing 6 [Source:MGI Symbol;Acc:MGI:1919732]	2.89114	3.21663	3.18809	3.19734	2.97323	3.56012
Lhx4	1	155698036	155742120	-	Lhx4	ENSMUSG00000026468	LIM homeobox protein 4 [Source:MGI Symbol;Acc:MGI:101776]	-0.892239	-1.75146	-1.61927	-2.98588	-1.6042	-4.27908
Qsox1	1	155778155	155812883	-	Qsox1	ENSMUSG00000033684	quiescin Q6 sulfhydryl oxidase 1 [Source:MGI Symbol;Acc:MGI:1330818]	3.37311	3.56686	3.67667	4.22032	3.98826	4.42482
Cep350	1	155844966	155972890	-	Cep350	ENSMUSG00000033671	centrosomal protein 350 [Source:MGI Symbol;Acc:MGI:1921331]	6.33065	6.39727	6.42825	6.67292	6.65378	6.60509
Tor1aip1	1	156004599	156036480	-	Tor1aip1	ENSMUSG00000026466	torsin A interacting protein 1 [Source:MGI Symbol;Acc:MGI:3582693]	4.47341	4.68816	4.66349	4.71917	4.6579	4.66929
Tor1aip2	1	156035403	156068861	+	Tor1aip2	ENSMUSG00000050565	torsin A interacting protein 2 [Source:MGI Symbol;Acc:MGI:3582695]	4.53144	4.46577	4.64216	4.8107	4.95231	4.7762
Fam163a	1	156075966	156205026	-	Fam163a	ENSMUSG00000015484	family with sequence similarity 163, member A [Source:MGI Symbol;Acc:MGI:3618859]	1.5366	1.7595	1.27382	1.28714	0.525084	1.11324
Tdrd5	1	156255296	156303664	-	Tdrd5	ENSMUSG00000060985	tudor domain containing 5 [Source:MGI Symbol;Acc:MGI:2684949]	0.494784	-0.11919	0.217236	0.473548	0.253782	0.244482
Nphs2	1	156310727	156328035	+	Nphs2	ENSMUSG00000026602	nephrosis 2 homolog, podocin (human) [Source:MGI Symbol;Acc:MGI:2157018]	-4.74468	-3.48842	-4.57862	-2.98588	-3.01924	-3.27908
9430070O13Rik	1	156323509	156421159	-	9430070O13Rik	ENSMUSG00000026601	RIKEN cDNA 9430070O13 gene [Source:MGI Symbol;Acc:MGI:1924602]	-2.59268	-3.07339	-1.84166	-2.24892	-3.01924	-4.43108
Gm2000	1	156366040	156366484	+	Gm2000	ENSMUSG00000078193	predicted gene 2000 [Source:MGI Symbol;Acc:MGI:3780170]	-3.00772	-3.48842	-4.42662	-2.57085	-2.01924	-2.27908
Soat1	1	156428108	156474328	-	Soat1	ENSMUSG00000026600	sterol O-acyltransferase 1 [Source:MGI Symbol;Acc:MGI:104665]	4.43523	4.45799	4.6502	4.53244	4.48856	4.33194
AC114588.1	1	156524092	156526659	+	AC114588.1	ENSMUSG00000096493	No description	-1.00772	-0.903461	-0.841658	-0.663955	-1.43427	-0.471725
Abl2	1	156558786	156649568	+	Abl2	ENSMUSG00000026596	v-abl Abelson murine leukemia viral oncogene homolog 2 (arg, Abelson-related gene) [Source:MGI Symbol;Acc:MGI:87860]	5.90916	6.04101	6.10768	5.96346	5.92426	6.00517
Tor3a	1	156653617	156674356	-	Tor3a	ENSMUSG00000060519	torsin family 3, member A [Source:MGI Symbol;Acc:MGI:1353652]	1.3846	2.57047	2.38073	2.33604	2.47262	2.37913
Fam20b	1	156678545	156719001	-	Fam20b	ENSMUSG00000033557	family with sequence similarity 20, member B [Source:MGI Symbol;Acc:MGI:2443990]	5.45717	5.65708	5.72313	5.61155	5.76649	5.91445
Ralgps2	1	156804166	156939626	-	Ralgps2	ENSMUSG00000026594	Ral GEF with PH domain and SH3 binding motif 2 [Source:MGI Symbol;Acc:MGI:1925505]	4.33213	4.49457	4.43757	4.59406	4.48856	4.75984
Angptl1	1	156838562	156861078	+	Angptl1	ENSMUSG00000033544	angiopoietin-like 1 [Source:MGI Symbol;Acc:MGI:1919963]	-1.78532	-1.07339	-1.61927	-1.40092	-1.6042	-0.694117
1700057K13Rik	1	157099148	157108680	-	1700057K13Rik	ENSMUSG00000026592	RIKEN cDNA 1700057K13 gene [Source:MGI Symbol;Acc:MGI:1920685]	-4.74468	-4.07339	-4.42662	-4.72285	-4.7562	-4.43108
Rasal2	1	157135183	157412595	-	Rasal2	ENSMUSG00000070565	RAS protein activator like 2 [Source:MGI Symbol;Acc:MGI:2443881]	6.09207	6.16919	6.28419	6.1494	6.27309	6.22276
2810025M15Rik	1	157412352	157420235	+	2810025M15Rik	ENSMUSG00000049881	RIKEN cDNA 2810025M15 gene [Source:MGI Symbol;Acc:MGI:1917203]	0.833586	1.13607	0.743305	0.516617	1.06823	1.24448
BC026585	1	157458580	157489060	+	BC026585	ENSMUSG00000033488	cDNA sequence BC026585 [Source:MGI Symbol;Acc:MGI:2448516]	1.33806	1.79698	1.93093	1.47355	1.66259	1.87067
Gm15486	1	157497875	157511721	-	Gm15486	ENSMUSG00000087093	predicted gene 15486 [Source:MGI Symbol;Acc:MGI:3705263]	-4.74468	-5.22539	-4.57862	-4.72285	-4.7562	-4.43108
Sec16b	1	157506728	157568425	+	Sec16b	ENSMUSG00000026589	SEC16 homolog B (S. cerevisiae) [Source:MGI Symbol;Acc:MGI:2148802]	-1.42275	-2.26603	-1.10469	-4.57085	-1.14477	-2.69412
Fam5b	1	158245271	158356260	-	Fam5b	ENSMUSG00000004031	family with sequence similarity 5, member B [Source:MGI Symbol;Acc:MGI:2443333]	5.34543	5.38502	5.54061	5.32094	5.24129	5.32825
Astn1	1	158362304	158691786	+	Astn1	ENSMUSG00000026587	astrotactin 1 [Source:MGI Symbol;Acc:MGI:1098567]	7.26724	7.39116	7.4829	7.64347	7.65083	7.65092
Pappa2	1	158711727	158980490	-	Pappa2	ENSMUSG00000073530	pappalysin 2 [Source:MGI Symbol;Acc:MGI:3051647]	1.07975	0.926614	0.273819	1.07301	-0.434274	0.42136
1600012P17Rik	1	158967701	158980463	-	1600012P17Rik	ENSMUSG00000047661	RIKEN cDNA 1600012P17 gene [Source:MGI Symbol;Acc:MGI:1919275]	-4.74468	-5.22539	-4.57862	-4.72285	-4.7562	-4.43108
Gm4953	1	159168157	159168642	-	Gm4953	ENSMUSG00000061992	predicted pseudogene 4953 [Source:MGI Symbol;Acc:MGI:3647627]	-4.74468	-5.22539	-4.57862	-4.72285	-4.7562	-4.43108
Rfwd2	1	159232326	159347580	+	Rfwd2	ENSMUSG00000040782	ring finger and WD repeat domain 2 [Source:MGI Symbol;Acc:MGI:1347046]	4.04757	3.97646	4.10476	4.19403	4.14399	4.06965
Gm10530	1	159614749	159684875	+	Gm10530	ENSMUSG00000073528	predicted gene 10530 [Source:MGI Symbol;Acc:MGI:3641765]	0.0511777	0.212016	-0.967189	-0.322918	-0.0806366	-0.109155
Tnr	1	159737510	159924397	+	Tnr	ENSMUSG00000015829	tenascin R [Source:MGI Symbol;Acc:MGI:99516]	5.83044	5.92802	6.11834	6.20641	6.00406	6.06077
4930523C07Rik	1	160044384	160078428	+	4930523C07Rik	ENSMUSG00000090394	RIKEN cDNA 4930523C07 gene [Source:MGI Symbol;Acc:MGI:1914897]	-0.422754	0.654534	0.660843	0.0730105	0.71773	0.305883
4930562F07Rik	1	160074735	160077985	-	4930562F07Rik	ENSMUSG00000026729	RIKEN cDNA 4930562F07 gene [Source:MGI Symbol;Acc:MGI:1922505]	-4.74468	-5.22539	-4.57862	-4.72285	-4.7562	-4.43108
Tnn	1	160085036	160153580	-	Tnn	ENSMUSG00000026725	tenascin N [Source:MGI Symbol;Acc:MGI:2665790]	-4.59268	-5.22539	-2.84166	-4.72285	-3.6042	-4.43108
Mrps14	1	160195215	160202170	+	Mrps14	ENSMUSG00000058267	mitochondrial ribosomal protein S14 [Source:MGI Symbol;Acc:MGI:1928141]	2.62649	2.8335	2.71293	2.28714	2.17716	2.82944
Cacybp	1	160202367	160212892	-	Cacybp	ENSMUSG00000014226	calcyclin binding protein [Source:MGI Symbol;Acc:MGI:1270839]	3.59715	3.9819	4.02046	3.24294	3.66259	4.1003
Rabgap1l	1	160219174	160792938	-	Rabgap1l	ENSMUSG00000026721	RAB GTPase activating protein 1-like [Source:MGI Symbol;Acc:MGI:1352507]	6.16721	6.54958	6.45755	6.21215	6.43678	6.48662
Gm6177	1	160893120	160893584	+	Gm6177	ENSMUSG00000057499	predicted gene 6177 [Source:MGI Symbol;Acc:MGI:3643753]	-4.74468	-5.22539	-4.57862	-4.72285	-4.7562	-4.43108
Rc3h1	1	160906418	160974978	+	Rc3h1	ENSMUSG00000040423	RING CCCH (C3H) domains 1 [Source:MGI Symbol;Acc:MGI:2685397]	5.68228	5.7444	5.84834	5.7409	5.95327	5.96528
Serpinc1	1	160978606	161003010	+	Serpinc1	ENSMUSG00000026715	serine (or cysteine) peptidase inhibitor, clade C (antithrombin), member 1 [Source:MGI Symbol;Acc:MGI:88095]	-4.59268	-5.22539	-4.57862	-4.72285	-4.7562	-4.43108
Zbtb37	1	161008794	161034849	-	Zbtb37	ENSMUSG00000043467	zinc finger and BTB domain containing 37 [Source:MGI Symbol;Acc:MGI:2444467]	3.28996	3.45799	3.34817	3.5429	3.65319	3.59744
Gas5	1	161034422	161038539	+	Gas5	ENSMUSG00000053332	growth arrest specific 5 [Source:MGI Symbol;Acc:MGI:95659]	4.44898	3.96553	4.4031	4.51662	4.41817	4.32455
Dars2	1	161040601	161070658	-	Dars2	ENSMUSG00000026709	aspartyl-tRNA synthetase 2 (mitochondrial) [Source:MGI Symbol;Acc:MGI:2442510]	2.78236	2.63397	2.8495	2.95272	2.97323	2.61574
Cenpl	1	161070767	161086724	+	Cenpl	ENSMUSG00000026708	centromere protein L [Source:MGI Symbol;Acc:MGI:1917704]	-1.13325	-0.215405	-0.339157	0.184042	0.203156	-0.372189
Klhl20	1	161088375	161131511	-	Klhl20	ENSMUSG00000026705	kelch-like 20 (Drosophila) [Source:MGI Symbol;Acc:MGI:2444855]	3.31421	3.29294	3.25286	3.89676	3.9036	3.94009
Ankrd45	1	161142691	161169106	+	Ankrd45	ENSMUSG00000044835	ankyrin repeat domain 45 [Source:MGI Symbol;Acc:MGI:1921094]	2.85853	3.00876	3.01632	3.02161	3.1837	3.42136
4930469G21Rik	1	161154558	161159314	-	4930469G21Rik	ENSMUSG00000049160	RIKEN cDNA 4930469G21 gene [Source:MGI Symbol;Acc:MGI:1922183]	-4.74468	-5.22539	-4.57862	-4.72285	-4.7562	-4.43108
Prdx6	1	161240112	161251219	-	Prdx6	ENSMUSG00000026701	peroxiredoxin 6 [Source:MGI Symbol;Acc:MGI:894320]	5.63974	5.73558	5.96998	4.90893	5.34563	5.49571
Tnfsf4	1	161395409	161418410	+	Tnfsf4	ENSMUSG00000026700	tumor necrosis factor (ligand) superfamily, member 4 [Source:MGI Symbol;Acc:MGI:104511]	-4.74468	-5.22539	-4.57862	-4.72285	-4.7562	-4.43108
Tnfsf18	1	161494655	161505290	+	Tnfsf18	ENSMUSG00000066755	tumor necrosis factor (ligand) superfamily, member 18 [Source:MGI Symbol;Acc:MGI:2673064]	-4.74468	-5.22539	-4.42662	-4.57085	-4.7562	-4.43108
Fasl	1	161780691	161788495	-	Fasl	ENSMUSG00000000817	Fas ligand (TNF superfamily, member 6) [Source:MGI Symbol;Acc:MGI:99255]	-2.59268	-3.48842	-3.42662	-4.57085	-4.7562	-1.95715
AI848100	1	161816112	161876661	-	AI848100	ENSMUSG00000040297	expressed sequence AI848100 [Source:MGI Symbol;Acc:MGI:2138346]	5.04576	5.11891	5.18256	5.32246	5.30869	5.38803
4930558K02Rik	1	161942086	161979636	-	4930558K02Rik	ENSMUSG00000086277	RIKEN cDNA 4930558K02 gene [Source:MGI Symbol;Acc:MGI:1922618]	-4.74468	-5.07339	-4.57862	-2.24892	-3.6042	-1.95715
Pigc	1	161969186	162027106	+	Pigc	ENSMUSG00000026698	phosphatidylinositol glycan anchor biosynthesis, class C [Source:MGI Symbol;Acc:MGI:1914542]	2.57725	2.53394	2.61777	2.83855	2.9036	2.94009
Dnm3	1	161982453	162478034	-	Dnm3	ENSMUSG00000040265	dynamin 3 [Source:MGI Symbol;Acc:MGI:1341299]	7.02203	7.21173	7.29405	7.1575	7.15403	7.20976
2810442N19Rik	1	162004969	162016494	+	2810442N19Rik	ENSMUSG00000090260	RIKEN cDNA 2810442N19 gene [Source:MGI Symbol;Acc:MGI:1920003]	-4.74468	-5.22539	-4.57862	-4.72285	-4.7562	-4.43108
Dnm3os	1	162217623	162225550	+	Dnm3os	ENSMUSG00000078190	dynamin 3, opposite strand [Source:MGI Symbol;Acc:MGI:3052332]	-4.74468	-5.22539	-4.57862	-4.57085	-4.7562	-4.43108
Gm10176	1	162477680	162479943	+	Gm10176	ENSMUSG00000066752	predicted gene 10176 [Source:MGI Symbol;Acc:MGI:3704199]	-4.74468	-5.22539	-4.42662	-4.72285	-4.7562	-4.43108
Mettl13	1	162532127	162548551	-	Mettl13	ENSMUSG00000026694	methyltransferase like 13 [Source:MGI Symbol;Acc:MGI:1918699]	2.63614	2.77836	2.58461	2.97605	3.03966	3.10462
Vamp4	1	162570515	162599084	+	Vamp4	ENSMUSG00000026696	vesicle-associated membrane protein 4 [Source:MGI Symbol;Acc:MGI:1858730]	4.7111	4.69645	4.64216	4.42351	4.73119	4.75159
Gm5705	1	162628357	162629067	-	Gm5705	ENSMUSG00000091743	predicted gene 5705 [Source:MGI Symbol;Acc:MGI:3643224]	-4.74468	-5.22539	-4.57862	-4.72285	-4.7562	-4.43108
Myoc	1	162639150	162649693	+	Myoc	ENSMUSG00000026697	myocilin [Source:MGI Symbol;Acc:MGI:1202864]	-1.27075	-0.11919	1.18809	0.558437	1.20316	-1.47172
7420461P10Rik	1	162647203	162658173	-	7420461P10Rik	ENSMUSG00000091060	RIKEN cDNA 7420461P10 gene [Source:MGI Symbol;Acc:MGI:3642786]	-4.74468	-5.22539	-4.57862	-4.72285	-4.7562	-4.43108
Prrc2c	1	162673402	162740495	-	Prrc2c	ENSMUSG00000040225	proline-rich coiled-coil 2C [Source:MGI Symbol;Acc:MGI:1913754]	7.4189	7.58393	7.55245	7.74883	7.71434	7.57696
Fmo4	1	162793883	162813972	-	Fmo4	ENSMUSG00000026692	flavin containing monooxygenase 4 [Source:MGI Symbol;Acc:MGI:2429497]	-4.74468	-5.22539	-4.57862	-1.98588	-4.7562	-4.43108
Fmo1	1	162829561	162866548	-	Fmo1	ENSMUSG00000040181	flavin containing monooxygenase 1 [Source:MGI Symbol;Acc:MGI:1310002]	1.02203	0.971008	0.821307	1.55844	1.52508	1.50228
Fmo2	1	162874317	162898726	-	Fmo2	ENSMUSG00000040170	flavin containing monooxygenase 2 [Source:MGI Symbol;Acc:MGI:1916776]	-1.59268	-0.266032	0.782833	0.236509	0.95039	0.890845
AC117767.1	1	162916551	162937225	-	AC117767.1	ENSMUSG00000095576	flavin containing monooxygenase 6 [Source:RefSeq peptide;Acc:NP_001171509]	-4.74468	-5.22539	-4.57862	-4.72285	-4.7562	-4.43108
Fmo3	1	162953802	162984528	-	Fmo3	ENSMUSG00000026691	flavin containing monooxygenase 3 [Source:MGI Symbol;Acc:MGI:1100496]	-4.74468	-5.22539	-4.57862	-4.72285	-4.7562	-4.43108
4921528O07Rik	1	163024302	163085670	-	4921528O07Rik	ENSMUSG00000071890	RIKEN cDNA 4921528O07 gene [Source:MGI Symbol;Acc:MGI:1925508]	-4.74468	-5.22539	-4.57862	-4.72285	-4.7562	-4.43108
Prrx1	1	163245116	163313710	-	Prrx1	ENSMUSG00000026586	paired related homeobox 1 [Source:MGI Symbol;Acc:MGI:97712]	2.61677	2.7721	2.66084	2.39494	2.60525	2.22872
Gm20471	1	163280356	163287045	+	Gm20471	ENSMUSG00000092188	predicted gene 20471 [Source:MGI Symbol;Acc:MGI:5141936]	-4.74468	-5.22539	-4.57862	-4.72285	-4.7562	-4.43108
Gorab	1	163384909	163403641	-	Gorab	ENSMUSG00000040124	golgin, RAB6-interacting [Source:MGI Symbol;Acc:MGI:2138271]	1.79964	1.52653	1.7632	1.47355	2.17716	1.55381
Mettl11b	1	163702257	163725232	-	Mettl11b	ENSMUSG00000040113	methyltransferase like 11B [Source:MGI Symbol;Acc:MGI:2685053]	-4.59268	-2.48842	-1.61927	-1.11141	-3.01924	-4.27908
Kifap3	1	163779583	163917109	+	Kifap3	ENSMUSG00000026585	kinesin-associated protein 3 [Source:MGI Symbol;Acc:MGI:107566]	6.72643	6.81498	6.81655	6.68418	6.89315	6.91321
Scyl3	1	163929100	163955126	+	Scyl3	ENSMUSG00000026584	SCY1-like 3 (S. cerevisiae) [Source:MGI Symbol;Acc:MGI:1921385]	3.42413	3.48886	3.36128	3.5113	3.61012	3.6982
BC055324	1	163945993	163994796	-	BC055324	ENSMUSG00000041406	cDNA sequence BC055324 [Source:MGI Symbol;Acc:MGI:3590554]	0.494784	0.248542	0.0969418	0.129594	0.643729	0.475808
2810422O20Rik	1	163994889	163997243	+	2810422O20Rik	ENSMUSG00000041396	RIKEN cDNA 2810422O20 gene [Source:MGI Symbol;Acc:MGI:1917212]	-0.133247	-0.681069	-0.339157	-0.0472837	-0.144767	-0.372189
Sele	1	164048234	164057677	+	Sele	ENSMUSG00000026582	selectin, endothelial cell [Source:MGI Symbol;Acc:MGI:98278]	-4.59268	-4.07339	-4.57862	-4.72285	-4.6042	-4.43108
Sell	1	164062076	164080785	+	Sell	ENSMUSG00000026581	selectin, lymphocyte [Source:MGI Symbol;Acc:MGI:98279]	-4.74468	-5.22539	-4.57862	-4.72285	-4.7562	-4.27908
Selp	1	164115264	164150026	+	Selp	ENSMUSG00000026580	selectin, platelet [Source:MGI Symbol;Acc:MGI:98280]	-4.74468	-5.22539	-4.57862	-4.72285	-4.6042	-4.43108
Gm16587	1	164143432	164146366	-	Gm16587	ENSMUSG00000090081	predicted gene 16587 [Source:MGI Symbol;Acc:MGI:4415007]	-4.74468	-5.22539	-4.57862	-4.72285	-4.6042	-4.27908
Gm16548	1	164148591	164152217	-	Gm16548	ENSMUSG00000086593	predicted gene 16548 [Source:MGI Symbol;Acc:MGI:4414968]	-4.74468	-5.22539	-4.57862	-4.72285	-4.6042	-4.43108
F5	1	164151838	164220277	+	F5	ENSMUSG00000026579	coagulation factor V [Source:MGI Symbol;Acc:MGI:88382]	2.05118	2.03514	2.48027	2.46258	2.22869	1.80838
Slc19a2	1	164249046	164265385	+	Slc19a2	ENSMUSG00000040918	solute carrier family 19 (thiamine transporter), member 2 [Source:MGI Symbol;Acc:MGI:1928761]	3.18868	3.49647	3.6819	3.47355	3.58563	3.5789
4930455F23Rik	1	164275585	164287847	+	4930455F23Rik	ENSMUSG00000026578	RIKEN cDNA 4930455F23 gene [Source:MGI Symbol;Acc:MGI:1922145]	1.69272	1.80926	2.11254	1.80419	1.9036	2.11324
Blzf1	1	164289800	164307489	-	Blzf1	ENSMUSG00000026577	basic leucine zipper nuclear factor 1 [Source:MGI Symbol;Acc:MGI:1201607]	2.48414	2.82748	2.99123	2.68654	3.02516	2.76531
Nme7	1	164312879	164348181	+	Nme7	ENSMUSG00000026575	NME/NM23 family member 7 [Source:MGI Symbol;Acc:MGI:2449121]	1.05118	0.948981	1.24581	1.67708	1.25378	1.21277
Atp1b1	1	164437267	164458355	-	Atp1b1	ENSMUSG00000026576	ATPase, Na+/K+ transporting, beta 1 polypeptide [Source:MGI Symbol;Acc:MGI:88108]	9.19502	9.33142	9.44769	9.35767	9.31168	9.49869
Dpt	1	164796732	164824266	+	Dpt	ENSMUSG00000026574	dermatopontin [Source:MGI Symbol;Acc:MGI:1928392]	-4.74468	-5.07339	-4.57862	-4.72285	-4.7562	-4.27908
Xcl1	1	164931644	164935527	-	Xcl1	ENSMUSG00000026573	chemokine (C motif) ligand 1 [Source:MGI Symbol;Acc:MGI:104593]	-4.74468	-5.22539	-4.57862	-4.72285	-4.7562	-4.43108
Tbx19	1	165137855	165160773	-	Tbx19	ENSMUSG00000026572	T-box 19 [Source:MGI Symbol;Acc:MGI:1891158]	-4.74468	-5.22539	-4.57862	-4.72285	-4.7562	-4.27908
Sft2d2	1	165174341	165194433	-	Sft2d2	ENSMUSG00000040848	SFT2 domain containing 2 [Source:MGI Symbol;Acc:MGI:1917362]	3.83359	3.95175	4.33825	4.11915	4.21598	4.21678
Tiprl	1	165214922	165236943	-	Tiprl	ENSMUSG00000040843	TIP41, TOR signalling pathway regulator-like (S. cerevisiae) [Source:MGI Symbol;Acc:MGI:1915087]	3.02203	3.16023	3.24581	2.96054	3.02516	3.13877
Gpr161	1	165301863	165322930	+	Gpr161	ENSMUSG00000040836	G protein-coupled receptor 161 [Source:MGI Symbol;Acc:MGI:2685054]	2.49478	2.41847	2.43136	2.37167	2.19022	2.26008
Dcaf6	1	165329511	165460465	-	Dcaf6	ENSMUSG00000026571	DDB1 and CUL4 associated factor 6 [Source:MGI Symbol;Acc:MGI:1921356]	4.66471	4.76424	4.74581	4.72378	4.85523	4.78162
Brp44	1	165461037	165481214	+	Brp44	ENSMUSG00000026568	brain protein 44 [Source:MGI Symbol;Acc:MGI:1917706]	3.46802	3.65793	3.68712	3.15707	3.31466	3.95454
Adcy10	1	165485183	165576774	+	Adcy10	ENSMUSG00000026567	adenylate cyclase 10 [Source:MGI Symbol;Acc:MGI:2660854]	-4.74468	-1.1665	-1.61927	-2.57085	-2.01924	-2.27908
Mpzl1	1	165592181	165634541	-	Mpzl1	ENSMUSG00000026566	myelin protein zero-like 1 [Source:MGI Symbol;Acc:MGI:1915731]	3.44074	3.85143	3.71804	3.66756	3.86748	3.7762
Rcsd1	1	165648945	165708094	-	Rcsd1	ENSMUSG00000040723	RCSD domain containing 1 [Source:MGI Symbol;Acc:MGI:2676394]	0.314212	1.01408	0.930932	0.638608	1.12372	0.930374
Creg1	1	165763746	165775308	+	Creg1	ENSMUSG00000040713	cellular repressor of E1A-stimulated genes 1 [Source:MGI Symbol;Acc:MGI:1344382]	3.53144	3.64086	3.98701	3.59908	3.80094	3.61574
Gm16565	1	165781075	165789367	+	Gm16565	ENSMUSG00000089829	predicted gene 16565 [Source:MGI Symbol;Acc:MGI:4414985]	-4.74468	-3.07339	-3.42662	-1.98588	-3.01924	-4.27908
Cd247	1	165788681	165877276	+	Cd247	ENSMUSG00000005763	CD247 antigen [Source:MGI Symbol;Acc:MGI:88334]	-4.74468	-5.07339	-4.42662	-4.72285	-4.7562	-4.27908
Pou2f1	1	165865154	166002678	-	Pou2f1	ENSMUSG00000026565	POU domain, class 2, transcription factor 1 [Source:MGI Symbol;Acc:MGI:101898]	5.15887	5.34868	5.30978	5.30567	5.29968	5.29457
Dusp27	1	166098153	166127898	-	Dusp27	ENSMUSG00000026564	dual specificity phosphatase 27 (putative) [Source:MGI Symbol;Acc:MGI:2685055]	-2.00772	-1.1665	-1.61927	-1.76349	-1.79684	-2.69412
Gpa33	1	166130238	166166510	+	Gpa33	ENSMUSG00000000544	glycoprotein A33 (transmembrane) [Source:MGI Symbol;Acc:MGI:1891703]	-4.74468	-5.22539	-4.57862	-4.72285	-4.7562	-4.43108
Mael	1	166201385	166238744	-	Mael	ENSMUSG00000040629	maelstrom homolog (Drosophila) [Source:MGI Symbol;Acc:MGI:2138453]	-4.74468	-5.07339	-4.42662	-4.72285	-4.7562	-4.43108
Ildr2	1	166254139	166316823	+	Ildr2	ENSMUSG00000040612	immunoglobulin-like domain containing receptor 2 [Source:MGI Symbol;Acc:MGI:1196370]	6.34027	6.32749	6.5283	6.18654	6.33318	6.34114
5330438I03Rik	1	166306741	166309585	-	5330438I03Rik	ENSMUSG00000091393	RIKEN cDNA 5330438I03 gene [Source:MGI Symbol;Acc:MGI:2685831]	-4.74468	-3.07339	-4.42662	-2.98588	-4.7562	-4.43108
Tada1	1	166379097	166393621	+	Tada1	ENSMUSG00000026563	transcriptional adaptor 1 [Source:MGI Symbol;Acc:MGI:1196415]	2.98475	3.22582	3.3678	3.29952	3.53535	3.66929
Gm15853	1	166379839	166380493	-	Gm15853	ENSMUSG00000089853	predicted gene 15853 [Source:MGI Symbol;Acc:MGI:3801970]	-4.59268	-3.48842	-2.42662	-1.57085	-3.6042	-2.27908
Pogk	1	166384622	166409863	-	Pogk	ENSMUSG00000040596	pogo transposable element with KRAB domain [Source:MGI Symbol;Acc:MGI:1918842]	5.21468	5.48981	5.55637	5.13479	5.32654	5.82027
Gm4846	1	166483613	166497588	-	Gm4846	ENSMUSG00000086056	predicted gene 4846 [Source:MGI Symbol;Acc:MGI:3643319]	-4.74468	-5.22539	-4.57862	-4.72285	-4.7562	-4.43108
Gm4847	1	166628971	166647693	-	Gm4847	ENSMUSG00000051081	predicted gene 4847 [Source:MGI Symbol;Acc:MGI:3643320]	-4.74468	-5.22539	-4.57862	-4.72285	-4.7562	-4.43108
Fmo9	1	166662055	166681845	-	Fmo9	ENSMUSG00000026560	flavin containing monooxygenase 9 [Source:MGI Symbol;Acc:MGI:3606068]	-4.74468	-5.22539	-4.57862	-4.72285	-4.7562	-4.43108
Fam78b	1	167001417	167091302	+	Fam78b	ENSMUSG00000060568	family with sequence similarity 78, member B [Source:MGI Symbol;Acc:MGI:2443050]	3.23387	3.59195	3.59019	3.55328	3.64847	3.63978
Uck2	1	167223827	167223919	-	Uck2	ENSMUSG00000053664	uridine-cytidine kinase 2 [Source:MGI Symbol;Acc:MGI:1931744]	-1.42275	-2.48842	-2.42662	-4.72285	-1.79684	-1.69412
Uck2	1	167226090	167285127	-	Uck2	ENSMUSG00000053664	uridine-cytidine kinase 2 [Source:MGI Symbol;Acc:MGI:1931744]	2.2653	2.01408	1.8022	1.73294	2.06823	2.06077
Tmco1	1	167308670	167333978	+	Tmco1	ENSMUSG00000052428	transmembrane and coiled-coil domains 1 [Source:MGI Symbol;Acc:MGI:1921173]	3.37887	3.51158	3.58461	3.53244	3.7401	3.52828
Aldh9a1	1	167349991	167368530	+	Aldh9a1	ENSMUSG00000026687	aldehyde dehydrogenase 9, subfamily A1 [Source:MGI Symbol;Acc:MGI:1861622]	3.09382	3.336	3.39993	3.42915	3.44565	3.99238
Mgst3	1	167371966	167393841	-	Mgst3	ENSMUSG00000026688	microsomal glutathione S-transferase 3 [Source:MGI Symbol;Acc:MGI:1913697]	2.58723	3.0559	3.6123	3.16386	3.01785	3.5347
Lrrc52	1	167445675	167466780	-	Lrrc52	ENSMUSG00000040485	leucine rich repeat containing 52 [Source:MGI Symbol;Acc:MGI:1924118]	-4.59268	-5.22539	-4.42662	-4.72285	-4.7562	-4.27908
Rxrg	1	167598384	167639623	+	Rxrg	ENSMUSG00000015843	retinoid X receptor gamma [Source:MGI Symbol;Acc:MGI:98216]	2.28996	1.52653	1.82131	1.04386	1.35	1.21277
Lmx1a	1	167689239	167848741	+	Lmx1a	ENSMUSG00000026686	LIM homeobox transcription factor 1 alpha [Source:MGI Symbol;Acc:MGI:1888519]	-3.00772	-1.75146	-3.42662	-1.11141	-1.79684	-1.47172
Gm20711	1	168115244	168122465	+	Gm20711	ENSMUSG00000093538	predicted gene 20711 [Source:MGI Symbol;Acc:MGI:5313158]	-4.59268	-5.22539	-4.57862	-4.72285	-4.7562	-4.43108
Pbx1	1	168153527	168432270	-	Pbx1	ENSMUSG00000052534	pre B cell leukemia homeobox 1 [Source:MGI Symbol;Acc:MGI:97495]	6.48947	6.57991	6.61093	6.43758	6.50236	6.3264
Gm5265	1	169453528	169453869	-	Gm5265	ENSMUSG00000058622	predicted pseudogene 5265 [Source:MGI Symbol;Acc:MGI:3643416]	-4.74468	-5.22539	-4.57862	-4.72285	-4.7562	-4.43108
Nuf2	1	169497934	169531464	-	Nuf2	ENSMUSG00000026683	NUF2, NDC80 kinetochore complex component, homolog (S. cerevisiae) [Source:MGI Symbol;Acc:MGI:1914227]	-1.00772	-3.48842	-0.339157	-0.985883	-3.01924	-2.69412
Rgs5	1	169655501	169695813	+	Rgs5	ENSMUSG00000026678	regulator of G-protein signaling 5 [Source:MGI Symbol;Acc:MGI:1098434]	4.74494	5.82673	5.83077	5.61774	6.24442	5.304
Rgs4	1	169741477	169747642	-	Rgs4	ENSMUSG00000038530	regulator of G-protein signaling 4 [Source:MGI Symbol;Acc:MGI:108409]	5.52237	5.76818	6.0215	4.26836	4.53023	4.51858
1700084C01Rik	1	169928648	169934653	+	1700084C01Rik	ENSMUSG00000070532	RIKEN cDNA 1700084C01 gene [Source:MGI Symbol;Acc:MGI:1925715]	2.07975	2.45799	2.58461	1.53768	2.05401	2.04285
Gm15852	1	169932698	169934248	-	Gm15852	ENSMUSG00000089990	predicted gene 15852 [Source:MGI Symbol;Acc:MGI:3801733]	-4.74468	-5.22539	-4.57862	-4.72285	-4.7562	-4.43108
Hsd17b7	1	169949535	169969241	-	Hsd17b7	ENSMUSG00000026675	hydroxysteroid (17-beta) dehydrogenase 7 [Source:MGI Symbol;Acc:MGI:1330808]	3.40168	3.13607	3.41887	3.21051	3.17716	3.31338
Ddr2	1	169972308	170110501	-	Ddr2	ENSMUSG00000026674	discoidin domain receptor family, member 2 [Source:MGI Symbol;Acc:MGI:1345277]	2.99228	2.72751	2.8495	3.13651	3.49383	3.0247
Uap1	1	170141938	170174957	-	Uap1	ENSMUSG00000026670	UDP-N-acetylglucosamine pyrophosphorylase 1 [Source:MGI Symbol;Acc:MGI:1334459]	3.39601	3.62705	3.57338	3.38335	3.69042	3.65166
Uhmk1	1	170193420	170215397	-	Uhmk1	ENSMUSG00000026667	U2AF homology motif (UHM) kinase 1 [Source:MGI Symbol;Acc:MGI:1341908]	7.16096	7.19866	7.3064	6.87985	7.05401	7.2922
4930500M09Rik	1	170214860	170215556	+	4930500M09Rik	ENSMUSG00000044306	RIKEN cDNA 4930500M09 gene [Source:MGI Symbol;Acc:MGI:3630173]	-4.74468	-5.22539	-4.57862	-4.72285	-4.7562	-4.27908
Sh2d1b2	1	170232749	170253608	+	Sh2d1b2	ENSMUSG00000073494	SH2 domain protein 1B2 [Source:MGI Symbol;Acc:MGI:3622649]	-4.74468	-5.22539	-4.57862	-4.72285	-4.7562	-4.43108
Sh2d1b1	1	170277376	170285662	+	Sh2d1b1	ENSMUSG00000096334	SH2 domain protein 1B1 [Source:MGI Symbol;Acc:MGI:1349420]	-4.74468	-5.22539	-4.57862	-4.72285	-4.7562	-4.43108
Gm7694	1	170298193	170306332	-	Gm7694	ENSMUSG00000096603	predicted gene 7694 [Source:MGI Symbol;Acc:MGI:3649135]	0.899175	1.73397	2.01632	1.01412	1.46189	1.6982
Nos1ap	1	170302668	170589861	-	Nos1ap	ENSMUSG00000038473	nitric oxide synthase 1 (neuronal) adaptor protein [Source:MGI Symbol;Acc:MGI:1917979]	5.15216	4.8779	5.05921	4.58144	4.51474	4.53149
1700015E13Rik	1	170308803	170312125	+	1700015E13Rik	ENSMUSG00000042800	RIKEN cDNA 1700015E13 gene [Source:MGI Symbol;Acc:MGI:1924175]	-4.74468	-5.22539	-4.57862	-4.72285	-4.7562	-4.43108
Olfml2b	1	170644532	170682789	+	Olfml2b	ENSMUSG00000038463	olfactomedin-like 2B [Source:MGI Symbol;Acc:MGI:2443310]	1.72925	1.80926	1.93093	1.85542	1.69958	1.65166
Atf6	1	170704457	170867771	-	Atf6	ENSMUSG00000026663	activating transcription factor 6 [Source:MGI Symbol;Acc:MGI:1926157]	5.64811	5.67816	5.82841	5.81286	5.78166	5.79238
Gm9929	1	170868645	170881721	+	Gm9929	ENSMUSG00000053925	predicted gene 9929 [Source:MGI Symbol;Acc:MGI:3708526]	-2.59268	-1.61395	-1.2567	-1.57085	-1.6042	-1.69412
Dusp12	1	170873498	170885540	-	Dusp12	ENSMUSG00000026659	dual specificity phosphatase 12 [Source:MGI Symbol;Acc:MGI:1890614]	2.25281	0.88081	1.72313	2.17062	1.75335	1.27551
Fcrlb	1	170907273	170912941	-	Fcrlb	ENSMUSG00000070524	Fc receptor-like B [Source:MGI Symbol;Acc:MGI:3576487]	-3.00772	-3.07339	-4.42662	-2.24892	-4.7562	-4.27908
Fcrla	1	170917576	170927583	-	Fcrla	ENSMUSG00000038421	Fc receptor-like A [Source:MGI Symbol;Acc:MGI:2138647]	-4.74468	-5.22539	-4.57862	-4.72285	-4.7562	-4.27908
Fcgr2b	1	170960558	170976547	-	Fcgr2b	ENSMUSG00000026656	Fc receptor, IgG, low affinity IIb [Source:MGI Symbol;Acc:MGI:95499]	-0.133247	0.352878	-0.42662	0.287135	0.0396576	-0.27908
Fcgr4	1	171018920	171029761	+	Fcgr4	ENSMUSG00000059089	Fc receptor, IgG, low affinity IV [Source:MGI Symbol;Acc:MGI:2179523]	-4.74468	-5.07339	-4.42662	-4.72285	-3.01924	-3.27908
Fcgr3	1	171051174	171064935	-	Fcgr3	ENSMUSG00000059498	Fc receptor, IgG, low affinity III [Source:MGI Symbol;Acc:MGI:95500]	1.05118	0.541323	1.15834	1.33604	1.09624	0.765315
1700009P17Rik	1	171113918	171126967	+	1700009P17Rik	ENSMUSG00000026649	RIKEN cDNA 1700009P17 gene [Source:MGI Symbol;Acc:MGI:1922722]	-2.00772	-4.07339	-2.84166	-2.98588	-4.6042	-2.69412
Sdhc	1	171127165	171150603	-	Sdhc	ENSMUSG00000058076	succinate dehydrogenase complex, subunit C, integral membrane protein [Source:MGI Symbol;Acc:MGI:1913302]	3.95807	4.22353	4.37104	3.74657	3.81787	4.30212
Mpz	1	171150711	171161130	+	Mpz	ENSMUSG00000056569	myelin protein zero [Source:MGI Symbol;Acc:MGI:103177]	-3.00772	-2.48842	-3.42662	-4.57085	-4.7562	-4.27908
Pcp4l1	1	171173262	171196268	-	Pcp4l1	ENSMUSG00000038370	Purkinje cell protein 4-like 1 [Source:MGI Symbol;Acc:MGI:1913675]	3.97338	4.32749	4.29789	3.24933	3.54046	3.7762
Nr1i3	1	171213970	171220701	+	Nr1i3	ENSMUSG00000005677	nuclear receptor subfamily 1, group I, member 3 [Source:MGI Symbol;Acc:MGI:1346307]	-4.59268	-5.22539	-4.42662	-4.57085	-3.01924	-4.43108
Tomm40l	1	171217802	171222514	-	Tomm40l	ENSMUSG00000005674	translocase of outer mitochondrial membrane 40 homolog-like (yeast) [Source:MGI Symbol;Acc:MGI:3589112]	3.95807	3.90675	4.08117	4.09804	3.99571	4.45224
Apoa2	1	171225054	171226379	+	Apoa2	ENSMUSG00000005681	apolipoprotein A-II [Source:MGI Symbol;Acc:MGI:88050]	-4.74468	-5.22539	-2.84166	-3.57085	-4.7562	-4.43108
Fcer1g	1	171229572	171234365	-	Fcer1g	ENSMUSG00000058715	Fc receptor, IgE, high affinity I, gamma polypeptide [Source:MGI Symbol;Acc:MGI:95496]	-0.422754	-0.11919	-0.104692	0.336045	-0.28227	-0.57864
Ndufs2	1	171234853	171247122	-	Ndufs2	ENSMUSG00000013593	NADH dehydrogenase (ubiquinone) Fe-S protein 2 [Source:MGI Symbol;Acc:MGI:2385112]	5.21629	5.16979	5.44066	5.10158	5.17716	5.5202
Adamts4	1	171250421	171260637	+	Adamts4	ENSMUSG00000006403	a disintegrin-like and metallopeptidase (reprolysin type) with thrombospondin type 1 motif, 4 [Source:MGI Symbol;Acc:MGI:1339949]	3.98097	3.73074	3.83547	3.65797	3.36159	3.68092
B4galt3	1	171270328	171276896	+	B4galt3	ENSMUSG00000052423	UDP-Gal:betaGlcNAc beta 1,4-galactosyltransferase, polypeptide 3 [Source:MGI Symbol;Acc:MGI:1928767]	4.21468	3.99001	4.26338	4.2715	4.32654	4.5347
Ppox	1	171275990	171281186	-	Ppox	ENSMUSG00000062729	protoporphyrinogen oxidase [Source:MGI Symbol;Acc:MGI:104968]	3.57725	3.50404	3.18809	3.769	3.49909	3.63381
Usp21	1	171281945	171287991	-	Usp21	ENSMUSG00000053483	ubiquitin specific peptidase 21 [Source:MGI Symbol;Acc:MGI:1353665]	3.87085	3.79389	3.99964	4.02907	3.91936	4.04285
Ufc1	1	171288563	171295024	-	Ufc1	ENSMUSG00000062963	ubiquitin-fold modifier conjugating enzyme 1 [Source:MGI Symbol;Acc:MGI:1913405]	3.05118	2.86325	3.17329	2.74204	2.77084	3.32825
Rpl27-ps1	1	171305084	171305494	-	Rpl27-ps1	ENSMUSG00000079137	ribosomal protein L27, pseudogene 1 [Source:MGI Symbol;Acc:MGI:3645348]	-4.74468	-5.22539	-4.57862	-4.72285	-4.7562	-4.43108
Dedd	1	171329145	171342331	+	Dedd	ENSMUSG00000013973	death effector domain-containing [Source:MGI Symbol;Acc:MGI:1333874]	3.46802	3.46189	3.49819	3.41215	3.68582	3.52182
Nit1	1	171338008	171345646	-	Nit1	ENSMUSG00000013997	nitrilase 1 [Source:MGI Symbol;Acc:MGI:1350916]	3.25907	2.7908	2.9043	3.24933	2.74453	3.01554
Pfdn2	1	171345670	171359254	+	Pfdn2	ENSMUSG00000006412	prefoldin 2 [Source:MGI Symbol;Acc:MGI:1276111]	3.39601	3.16023	3.66084	3.26836	3.10316	3.11324
Klhdc9	1	171358446	171360798	-	Klhdc9	ENSMUSG00000045259	kelch domain containing 9 [Source:MGI Symbol;Acc:MGI:1916124]	-0.0691166	-2.26603	-1.10469	0.129594	0.0396576	0.808383
Pvrl4	1	171370099	171388598	+	Pvrl4	ENSMUSG00000006411	poliovirus receptor-related 4 [Source:MGI Symbol;Acc:MGI:1918990]	0.992284	1.40235	1.52758	1.769	1.50433	1.96885
Arhgap30	1	171388954	171410298	+	Arhgap30	ENSMUSG00000048865	Rho GTPase activating protein 30 [Source:MGI Symbol;Acc:MGI:2684948]	-0.00771605	0.174541	-0.256695	0.236509	0.788119	0.627811
Usf1	1	171411313	171419142	+	Usf1	ENSMUSG00000026641	upstream transcription factor 1 [Source:MGI Symbol;Acc:MGI:99542]	3.25907	3.42247	3.51589	3.28714	3.67657	3.96885
Tstd1	1	171419033	171420352	+	Tstd1	ENSMUSG00000091166	thiosulfate sulfurtransferase (rhodanese)-like domain containing 1 [Source:MGI Symbol;Acc:MGI:3648482]	-3.00772	-2.75146	-2.42662	-0.985883	-4.6042	-2.27908
F11r	1	171437535	171464603	+	F11r	ENSMUSG00000038235	F11 receptor [Source:MGI Symbol;Acc:MGI:1321398]	1.57725	1.49647	1.93093	1.67708	1.82207	1.74329
B930036N10Rik	1	171502796	171504111	-	B930036N10Rik	ENSMUSG00000091993	RIKEN cDNA B930036N10 gene [Source:MGI Symbol;Acc:MGI:3702496]	-3.59268	-5.22539	-4.57862	-4.72285	-4.6042	-4.27908
Alyref2	1	171503478	171504750	+	Alyref2	ENSMUSG00000060244	Aly/REF export factor 2 [Source:MGI Symbol;Acc:MGI:1913144]	0.162209	-0.11919	-0.42662	-0.0472837	-1.28227	-0.694117
Gm9765	1	171515233	171516922	+	Gm9765	ENSMUSG00000038218	predicted gene 9765 [Source:MGI Symbol;Acc:MGI:3642721]	-4.74468	-5.22539	-4.57862	-4.72285	-4.7562	-4.43108
Itln1	1	171518122	171535294	-	Itln1	ENSMUSG00000038209	intelectin 1 (galactofuranose binding) [Source:MGI Symbol;Acc:MGI:1333831]	-4.74468	-5.22539	-4.57862	-4.72285	-4.7562	-4.43108
Cd244	1	171559193	171585318	+	Cd244	ENSMUSG00000004709	CD244 natural killer cell receptor 2B4 [Source:MGI Symbol;Acc:MGI:109294]	-4.74468	-5.07339	-4.57862	-4.72285	-4.6042	-4.27908
Ly9	1	171588624	171607410	-	Ly9	ENSMUSG00000004707	lymphocyte antigen 9 [Source:MGI Symbol;Acc:MGI:96885]	-4.59268	-3.07339	-4.42662	-2.57085	-1.01924	-4.43108
Slamf7	1	171634925	171649007	-	Slamf7	ENSMUSG00000038179	SLAM family member 7 [Source:MGI Symbol;Acc:MGI:1922595]	-4.74468	-5.22539	-4.57862	-4.72285	-4.7562	-4.43108
Cd48	1	171682009	171705258	+	Cd48	ENSMUSG00000015355	CD48 antigen [Source:MGI Symbol;Acc:MGI:88339]	-3.00772	-2.26603	-4.57862	-1.76349	-2.01924	-2.27908
Slamf1	1	171767127	171801184	+	Slamf1	ENSMUSG00000015316	signaling lymphocytic activation molecule family member 1 [Source:MGI Symbol;Acc:MGI:1351314]	-4.74468	-5.22539	-3.42662	-4.72285	-4.7562	-4.27908
Cd84	1	171839697	171890718	+	Cd84	ENSMUSG00000038147	CD84 antigen [Source:MGI Symbol;Acc:MGI:1336885]	-0.133247	0.0965386	-0.51973	0.714557	0.483264	-0.471725
Gm10521	1	171895664	171898237	+	Gm10521	ENSMUSG00000073492	predicted gene 10521 [Source:MGI Symbol;Acc:MGI:3642358]	-4.74468	-5.07339	-2.84166	-3.57085	-4.6042	-4.43108
Slamf6	1	171917537	171943868	+	Slamf6	ENSMUSG00000015314	SLAM family member 6 [Source:MGI Symbol;Acc:MGI:1353620]	-4.74468	-5.22539	-4.57862	-2.57085	-3.6042	-4.43108
Vangl2	1	172000960	172028444	-	Vangl2	ENSMUSG00000026556	vang-like 2 (van gogh, Drosophila) [Source:MGI Symbol;Acc:MGI:2135272]	3.30214	3.74998	3.55637	4.14683	4.13389	3.98771
Nhlh1	1	172052292	172057573	-	Nhlh1	ENSMUSG00000051251	nescient helix loop helix 1 [Source:MGI Symbol;Acc:MGI:98481]	-4.59268	-2.48842	-4.42662	-4.72285	-4.6042	-4.43108
Ncstn	1	172066013	172082795	-	Ncstn	ENSMUSG00000003458	nicastrin [Source:MGI Symbol;Acc:MGI:1891700]	4.71793	4.61136	4.72566	4.82576	4.62702	4.63978
Copa	1	172082529	172122330	+	Copa	ENSMUSG00000026553	coatomer protein complex subunit alpha [Source:MGI Symbol;Acc:MGI:1334462]	6.90118	6.39167	6.75018	6.61527	6.51084	6.57812
Pex19	1	172126755	172136493	+	Pex19	ENSMUSG00000003464	peroxisomal biogenesis factor 19 [Source:MGI Symbol;Acc:MGI:1334458]	4.41575	4.27755	4.29789	4.32094	4.43746	4.69533
Dcaf8	1	172148015	172196393	+	Dcaf8	ENSMUSG00000026554	DDB1 and CUL4 associated factor 8 [Source:MGI Symbol;Acc:MGI:91860]	5.32618	5.22468	5.32994	5.31332	5.33244	5.45901
Pea15a	1	172196728	172206804	-	Pea15a	ENSMUSG00000013698	phosphoprotein enriched in astrocytes 15A [Source:MGI Symbol;Acc:MGI:104799]	6.76102	7.03612	7.23427	6.63983	6.80837	7.37511
Casq1	1	172209894	172219868	-	Casq1	ENSMUSG00000007122	calsequestrin 1 [Source:MGI Symbol;Acc:MGI:1309468]	-2.00772	-2.07339	-2.42662	-2.98588	-1.79684	-4.43108
Gm17224	1	172213021	172213680	+	Gm17224	ENSMUSG00000092085	predicted gene 17224 [Source:MGI Symbol;Acc:MGI:4938051]	-4.74468	-3.48842	-4.57862	-2.98588	-4.6042	-4.27908
Atp1a4	1	172223513	172258414	-	Atp1a4	ENSMUSG00000007107	ATPase, Na+/K+ transporting, alpha 4 polypeptide [Source:MGI Symbol;Acc:MGI:1351335]	-4.59268	-4.07339	-3.42662	-2.98588	-2.01924	-4.43108
Igsf8	1	172261641	172319841	+	Igsf8	ENSMUSG00000038034	immunoglobulin superfamily, member 8 [Source:MGI Symbol;Acc:MGI:2154090]	6.09295	5.88879	6.27901	6.0703	6.01419	6.19564
Atp1a2	1	172271709	172298064	-	Atp1a2	ENSMUSG00000007097	ATPase, Na+/K+ transporting, alpha 2 polypeptide [Source:MGI Symbol;Acc:MGI:88106]	9.06598	9.3993	9.53907	8.70992	8.80625	8.71492
Kcnj9	1	172321033	172329263	-	Kcnj9	ENSMUSG00000038026	potassium inwardly-rectifying channel, subfamily J, member 9 [Source:MGI Symbol;Acc:MGI:108007]	5.41435	5.71859	5.76073	5.29798	5.20477	5.41789
Kcnj10	1	172341210	172374085	+	Kcnj10	ENSMUSG00000044708	potassium inwardly-rectifying channel, subfamily J, member 10 [Source:MGI Symbol;Acc:MGI:1194504]	7.10559	7.86986	7.87259	6.85385	7.13305	7.14719
Pigm	1	172376531	172384099	+	Pigm	ENSMUSG00000050229	phosphatidylinositol glycan anchor biosynthesis, class M [Source:MGI Symbol;Acc:MGI:1914806]	3.84195	3.8305	3.89531	3.9799	4.09277	4.0247
Slamf9	1	172475358	172478575	+	Slamf9	ENSMUSG00000026548	SLAM family member 9 [Source:MGI Symbol;Acc:MGI:1923692]	-4.74468	-2.48842	-3.42662	-2.98588	-3.01924	-1.69412
Igsf9	1	172481788	172498878	+	Igsf9	ENSMUSG00000037995	immunoglobulin superfamily, member 9 [Source:MGI Symbol;Acc:MGI:2135283]	1.10776	1.13607	1.32827	0.751082	0.71773	0.675117
Tagln2	1	172500047	172507380	+	Tagln2	ENSMUSG00000026547	transgelin 2 [Source:MGI Symbol;Acc:MGI:1312985]	0.314212	1.15543	1.63947	0.888586	1.80519	1.42136
Ccdc19	1	172521044	172545870	+	Ccdc19	ENSMUSG00000026546	coiled-coil domain containing 19 [Source:MGI Symbol;Acc:MGI:1919120]	-2.00772	-2.75146	-2.42662	-1.40092	-1.79684	-1.69412
4933439K11Rik	1	172538133	172558129	-	4933439K11Rik	ENSMUSG00000085184	RIKEN cDNA 4933439K11 gene [Source:MGI Symbol;Acc:MGI:1918569]	-3.00772	-2.75146	-1.84166	-1.76349	-2.28227	-4.43108
Vsig8	1	172555938	172563717	+	Vsig8	ENSMUSG00000049598	V-set and immunoglobulin domain containing 8 [Source:MGI Symbol;Acc:MGI:3642995]	-2.59268	-3.07339	-2.42662	-3.57085	-3.01924	-4.27908
Slamf8	1	172581377	172590568	-	Slamf8	ENSMUSG00000053318	SLAM family member 8 [Source:MGI Symbol;Acc:MGI:1921998]	-4.74468	-2.48842	-1.2567	-4.57085	-4.7562	-4.27908
Fcrl6	1	172596640	172602551	-	Fcrl6	ENSMUSG00000070504	Fc receptor-like 6 [Source:MGI Symbol;Acc:MGI:3618339]	-4.74468	-5.22539	-4.57862	-4.72285	-4.7562	-4.43108
Dusp23	1	172630769	172632974	-	Dusp23	ENSMUSG00000026544	dual specificity phosphatase 23 [Source:MGI Symbol;Acc:MGI:1915690]	-0.27075	-0.825459	-1.61927	-0.870406	-1.43427	-0.0311521
Crp	1	172698056	172699966	+	Crp	ENSMUSG00000037942	C-reactive protein, pentraxin-related [Source:MGI Symbol;Acc:MGI:88512]	-4.74468	-5.22539	-4.57862	-4.72285	-4.7562	-4.43108
Apcs	1	172893962	172895054	-	Apcs	ENSMUSG00000026542	serum amyloid P-component [Source:MGI Symbol;Acc:MGI:98229]	-4.74468	-5.22539	-4.57862	-4.72285	-4.7562	-4.43108
Olfr16	1	172956768	172957817	+	Olfr16	ENSMUSG00000037924	olfactory receptor 16 [Source:MGI Symbol;Acc:MGI:106648]	-4.74468	-5.22539	-4.57862	-4.72285	-4.7562	-4.43108
Olfr1408	1	173130200	173131236	-	Olfr1408	ENSMUSG00000062527	olfactory receptor 1408 [Source:MGI Symbol;Acc:MGI:3031242]	-4.74468	-5.22539	-4.57862	-4.72285	-4.7562	-4.43108
Olfr1406	1	173183442	173184504	-	Olfr1406	ENSMUSG00000058981	olfactory receptor 1406 [Source:MGI Symbol;Acc:MGI:3031240]	-4.74468	-5.22539	-4.57862	-4.57085	-4.7562	-4.43108
Olfr218	1	173203358	173204299	+	Olfr218	ENSMUSG00000046643	olfactory receptor 218 [Source:MGI Symbol;Acc:MGI:3030052]	-4.74468	-5.22539	-4.57862	-4.72285	-4.7562	-4.43108
Olfr1404	1	173215607	173216640	+	Olfr1404	ENSMUSG00000049456	olfactory receptor 1404 [Source:MGI Symbol;Acc:MGI:3031238]	-4.74468	-5.22539	-4.57862	-4.72285	-4.7562	-4.43108
Fcer1a	1	173221271	173227229	-	Fcer1a	ENSMUSG00000005339	Fc receptor, IgE, high affinity I, alpha polypeptide [Source:MGI Symbol;Acc:MGI:95494]	-4.74468	-5.22539	-4.57862	-4.72285	-4.7562	-4.43108
Olfr418-ps1	1	173270147	173271137	+	Olfr418-ps1	ENSMUSG00000049605	olfactory receptor 418, pseudogene 1 [Source:MGI Symbol;Acc:MGI:3030252]	-4.74468	-5.22539	-4.57862	-4.72285	-4.7562	-4.43108
Gm11062	1	173274461	173277756	-	Gm11062	ENSMUSG00000079180	predicted gene 11062 [Source:MGI Symbol;Acc:MGI:3779286]	-4.74468	-5.22539	-4.57862	-4.72285	-4.7562	-4.43108
Darc	1	173331886	173333503	-	Darc	ENSMUSG00000037872	Duffy blood group, chemokine receptor [Source:MGI Symbol;Acc:MGI:1097689]	4.45172	4.41646	4.4031	3.70062	3.6812	3.52182
Cadm3	1	173334254	173367695	-	Cadm3	ENSMUSG00000005338	cell adhesion molecule 3 [Source:MGI Symbol;Acc:MGI:2137858]	8.12478	8.11427	8.17283	8.32265	8.19529	8.25959
Aim2	1	173350879	173466040	+	Aim2	ENSMUSG00000037860	absent in melanoma 2 [Source:MGI Symbol;Acc:MGI:2686159]	0.0511777	0.0140763	-0.72618	0.599079	-0.356271	0.364777
Gm4955	1	173468509	173474052	-	Gm4955	ENSMUSG00000037849	predicted gene 4955 [Source:MGI Symbol;Acc:MGI:3646410]	-4.74468	-5.22539	-4.57862	-4.72285	-4.7562	-4.43108
Gm4955	1	173480371	173491041	-	Gm4955	ENSMUSG00000037849	predicted gene 4955 [Source:MGI Symbol;Acc:MGI:3646410]	-4.74468	-5.22539	-4.57862	-4.72285	-4.7562	-4.43108
BC094916	1	173519717	173535957	-	BC094916	ENSMUSG00000070501	cDNA sequence BC094916 [Source:MGI Symbol;Acc:MGI:3584522]	-4.74468	-5.22539	-4.57862	-4.72285	-4.7562	-4.43108
Pydc4	1	173566284	173599274	-	Pydc4	ENSMUSG00000073491	pyrin domain containing 4 [Source:MGI Symbol;Acc:MGI:3695276]	-4.59268	-5.22539	-4.42662	-1.76349	-4.7562	-4.43108
Pyhin1	1	173630859	173647928	+	Pyhin1	ENSMUSG00000043263	pyrin and HIN domain family, member 1 [Source:MGI Symbol;Acc:MGI:2138243]	-4.74468	-5.07339	-2.84166	-0.870406	-4.6042	-2.69412
Pydc3	1	173673911	173698392	+	Pydc3	ENSMUSG00000066677	pyrin domain containing 3 [Source:MGI Symbol;Acc:MGI:2442822]	-4.74468	-5.22539	-4.57862	-2.98588	-2.01924	-4.43108
AI607873	1	173723430	173741809	-	AI607873	ENSMUSG00000073490	expressed sequence AI607873 [Source:MGI Symbol;Acc:MGI:2138302]	-4.59268	-3.07339	-2.84166	-1.98588	-3.01924	-4.43108
Ifi204	1	173747293	173766876	-	Ifi204	ENSMUSG00000073489	interferon activated gene 204 [Source:MGI Symbol;Acc:MGI:96429]	-4.74468	-5.22539	-4.57862	-2.24892	-4.6042	-4.43108
Mndal	1	173857221	173942491	-	Mndal	ENSMUSG00000090272	myeloid nuclear differentiation antigen like [Source:MGI Symbol;Acc:MGI:3780953]	-0.892239	-1.61395	-4.57862	-0.111414	-2.01924	-2.69412
Mnda	1	173896355	173912922	-	Mnda	ENSMUSG00000026536	myeloid cell nuclear differentiation antigen [Source:MGI Symbol;Acc:MGI:3041120]	-4.74468	-5.22539	-4.57862	-4.72285	-3.01924	-4.43108
Ifi203	1	173920407	173942672	-	Ifi203	ENSMUSG00000039997	interferon activated gene 203 [Source:MGI Symbol;Acc:MGI:96428]	-0.505216	-0.372947	-0.178693	0.516617	1.3958	-0.191617
Ifi202b	1	173962569	173982844	-	Ifi202b	ENSMUSG00000026535	interferon activated gene 202B [Source:MGI Symbol;Acc:MGI:1347083]	-4.74468	-4.07339	-4.57862	-2.24892	-1.14477	-4.27908
Ifi205	1	174011998	174031755	-	Ifi205	ENSMUSG00000054203	interferon activated gene 205 [Source:MGI Symbol;Acc:MGI:101847]	-4.74468	-5.22539	-4.57862	-4.72285	-4.7562	-4.43108
Olfr433	1	174041933	174042936	+	Olfr433	ENSMUSG00000045381	olfactory receptor 433 [Source:MGI Symbol;Acc:MGI:3030267]	-4.74468	-5.22539	-4.57862	-4.72285	-4.7562	-4.43108
Olfr432	1	174050375	174051313	+	Olfr432	ENSMUSG00000047048	olfactory receptor 432 [Source:MGI Symbol;Acc:MGI:3030266]	-4.74468	-5.22539	-4.57862	-4.72285	-4.7562	-4.43108
Olfr430	1	174069300	174070253	+	Olfr430	ENSMUSG00000050134	olfactory receptor 430 [Source:MGI Symbol;Acc:MGI:3030264]	-4.74468	-5.22539	-4.57862	-4.72285	-4.7562	-4.43108
Olfr429	1	174089038	174089980	+	Olfr429	ENSMUSG00000049528	olfactory receptor 429 [Source:MGI Symbol;Acc:MGI:3030263]	-4.74468	-5.22539	-4.57862	-4.72285	-4.7562	-4.43108
Olfr427	1	174099460	174100407	+	Olfr427	ENSMUSG00000059371	olfactory receptor 427 [Source:MGI Symbol;Acc:MGI:3030261]	-4.74468	-5.22539	-4.57862	-4.72285	-4.7562	-4.43108
Olfr231	1	174117091	174118014	-	Olfr231	ENSMUSG00000046486	olfactory receptor 231 [Source:MGI Symbol;Acc:MGI:3030065]	-4.74468	-5.22539	-4.57862	-4.72285	-4.7562	-4.43108
Olfr424	1	174136746	174137693	+	Olfr424	ENSMUSG00000051528	olfactory receptor 424 [Source:MGI Symbol;Acc:MGI:3030258]	-4.74468	-5.22539	-4.57862	-4.72285	-4.7562	-4.43108
Olfr420	1	174158722	174159767	+	Olfr420	ENSMUSG00000055033	olfactory receptor 420 [Source:MGI Symbol;Acc:MGI:3030254]	-4.74468	-5.22539	-4.57862	-4.72285	-4.7562	-4.43108
Spna1	1	174172776	174248450	+	Spna1	ENSMUSG00000026532	spectrin alpha 1 [Source:MGI Symbol;Acc:MGI:98385]	-2.00772	-2.48842	-2.84166	-4.72285	-4.7562	-2.27908
Olfr419	1	174249889	174250976	-	Olfr419	ENSMUSG00000050788	olfactory receptor 419 [Source:MGI Symbol;Acc:MGI:3030253]	-4.74468	-5.22539	-4.57862	-4.72285	-4.7562	-4.43108
1810030J14Rik	1	174330518	174332873	+	1810030J14Rik	ENSMUSG00000026531	RIKEN cDNA 1810030J14 gene [Source:MGI Symbol;Acc:MGI:1913539]	-4.74468	-5.22539	-4.57862	-4.72285	-4.7562	-4.43108
Olfr417	1	174368919	174369848	+	Olfr417	ENSMUSG00000066672	olfactory receptor 417 [Source:MGI Symbol;Acc:MGI:3030251]	-4.74468	-5.22539	-4.57862	-4.72285	-4.7562	-4.43108
Olfr248	1	174391046	174392055	+	Olfr248	ENSMUSG00000059503	olfactory receptor 248 [Source:MGI Symbol;Acc:MGI:3030082]	-4.74468	-5.22539	-4.57862	-4.72285	-4.7562	-4.43108
Olfr414	1	174430430	174431384	+	Olfr414	ENSMUSG00000051509	olfactory receptor 414 [Source:MGI Symbol;Acc:MGI:3030248]	-4.74468	-5.22539	-4.57862	-4.72285	-4.7562	-4.43108
Olfr220	1	174448625	174449602	+	Olfr220	ENSMUSG00000066671	olfactory receptor 220 [Source:MGI Symbol;Acc:MGI:3030054]	-4.74468	-5.22539	-4.57862	-4.72285	-4.7562	-4.43108
Fmn2	1	174501825	174822717	+	Fmn2	ENSMUSG00000028354	formin 2 [Source:MGI Symbol;Acc:MGI:1859252]	6.06821	6.0384	6.259	6.03648	6.01877	5.89085
Grem2	1	174833785	174921819	-	Grem2	ENSMUSG00000050069	gremlin 2 homolog, cysteine knot superfamily (Xenopus laevis) [Source:MGI Symbol;Acc:MGI:1344367]	3.00723	3.51907	3.51589	3.33604	3.30869	3.54747
Rgs7	1	175059736	175491130	-	Rgs7	ENSMUSG00000026527	regulator of G protein signaling 7 [Source:MGI Symbol;Acc:MGI:1346089]	3.72473	3.72428	3.77305	3.57381	3.32061	3.57267
Fh1	1	175600374	175625635	-	Fh1	ENSMUSG00000026526	fumarate hydratase 1 [Source:MGI Symbol;Acc:MGI:95530]	4.29911	4.23495	4.40943	4.17399	4.43472	4.5379
Kmo	1	175620381	175662116	+	Kmo	ENSMUSG00000039783	kynurenine 3-monooxygenase (kynurenine 3-hydroxylase) [Source:MGI Symbol;Acc:MGI:2138151]	-3.59268	-5.22539	-4.57862	-2.98588	-2.6042	-4.27908
Opn3	1	175662421	175692776	-	Opn3	ENSMUSG00000026525	opsin 3 [Source:MGI Symbol;Acc:MGI:1338022]	1.85027	1.336	1.66084	0.888586	1.01051	0.808383
Chml	1	175686488	175688353	-	Chml	ENSMUSG00000078185	choroideremia-like [Source:MGI Symbol;Acc:MGI:101913]	2.10776	1.80926	1.59575	1.42915	1.82207	1.60356
Wdr64	1	175698593	175815734	+	Wdr64	ENSMUSG00000026523	WD repeat domain 64 [Source:MGI Symbol;Acc:MGI:1923070]	-4.74468	-5.22539	-4.57862	-4.72285	-4.7562	-4.43108
Exo1	1	175880778	175911396	+	Exo1	ENSMUSG00000039748	exonuclease 1 [Source:MGI Symbol;Acc:MGI:1349427]	-2.00772	-1.75146	-2.84166	-0.663955	-1.43427	-2.69412
Pld5	1	175962306	176275312	-	Pld5	ENSMUSG00000055214	phospholipase D family, member 5 [Source:MGI Symbol;Acc:MGI:2442056]	4.36732	4.34024	4.3013	4.42068	4.19993	4.30212
B020018G12Rik	1	175977777	175979114	-	B020018G12Rik	ENSMUSG00000078184	RIKEN cDNA B020018G12 gene [Source:MGI Symbol;Acc:MGI:3612447]	-0.422754	-0.372947	-0.841658	-0.763491	-0.604199	-0.957151
Cep170	1	176733653	176807124	-	Cep170	ENSMUSG00000057335	centrosomal protein 170 [Source:MGI Symbol;Acc:MGI:1918348]	6.00258	6.19574	6.12509	6.27308	6.39298	6.31244
Sdccag8	1	176814660	177020437	+	Sdccag8	ENSMUSG00000026504	serologically defined colon cancer antigen 8 [Source:MGI Symbol;Acc:MGI:1924066]	2.87493	2.87498	2.82131	3.26204	3.20316	3.37913
Gm15423	1	176927999	176932711	-	Gm15423	ENSMUSG00000087082	predicted gene 15423 [Source:MGI Symbol;Acc:MGI:3705184]	-2.59268	-3.07339	-3.42662	-2.98588	-3.01924	-4.27908
Akt3	1	177020073	177258203	-	Akt3	ENSMUSG00000019699	thymoma viral proto-oncogene 3 [Source:MGI Symbol;Acc:MGI:1345147]	6.2953	6.47784	6.54851	6.01599	6.25301	6.28888
Zfp238	1	177444661	177450760	+	Zfp238	ENSMUSG00000063659	zinc finger protein 238 [Source:MGI Symbol;Acc:MGI:1353609]	6.66412	6.96107	6.92487	6.45429	6.61315	6.54906
1700016C15Rik	1	177729814	177753324	+	1700016C15Rik	ENSMUSG00000015962	RIKEN cDNA 1700016C15 gene [Source:MGI Symbol;Acc:MGI:1916678]	-4.74468	-5.22539	-4.57862	-4.72285	-4.7562	-4.43108
Adss	1	177762962	177796511	-	Adss	ENSMUSG00000015961	adenylosuccinate synthetase, non muscle [Source:MGI Symbol;Acc:MGI:87948]	4.53144	4.51158	4.59019	4.23973	4.44292	4.65461
Gm16432	1	177991435	178048291	+	Gm16432	ENSMUSG00000091476	predicted gene 16432 [Source:MGI Symbol;Acc:MGI:3645414]	-1.59268	1.21202	1.03281	0.821472	1.87153	1.50228
Pppde1	1	178187417	178252598	+	Pppde1	ENSMUSG00000026502	PPPDE peptidase domain containing 1 [Source:MGI Symbol;Acc:MGI:1926075]	3.66471	3.79389	3.7282	3.52191	3.67657	3.64573
Gm9982	1	178256103	178257295	+	Gm9982	ENSMUSG00000055831	predicted gene 9982 [Source:MGI Symbol;Acc:MGI:3642428]	-0.505216	-0.42953	-2.42662	0.0141169	-0.604199	-0.191617
B230369F24Rik	1	178313328	178318549	-	B230369F24Rik	ENSMUSG00000086350	RIKEN cDNA B230369F24 gene [Source:MGI Symbol;Acc:MGI:2443392]	0.866753	0.992703	1.3013	1.42915	1.58563	1.30588
Fam36a	1	178319130	178322693	+	Fam36a	ENSMUSG00000026500	family with sequence similarity 36, member A [Source:MGI Symbol;Acc:MGI:1913609]	1.47341	1.90389	1.9657	1.61898	1.73565	1.60356
Gm16586	1	178321108	178324171	-	Gm16586	ENSMUSG00000089788	predicted gene 16586 [Source:MGI Symbol;Acc:MGI:4415006]	4.87696	4.91103	4.807	4.85122	4.80943	4.6722
Hnrnpu	1	178323074	178337797	-	Hnrnpu	ENSMUSG00000039630	heterogeneous nuclear ribonucleoprotein U [Source:MGI Symbol;Acc:MGI:1858195]	7.39743	7.35262	7.37468	7.27856	7.26886	7.29267
Efcab2	1	178405881	178483247	+	Efcab2	ENSMUSG00000026495	EF-hand calcium binding domain 2 [Source:MGI Symbol;Acc:MGI:1915476]	1.72925	2.51158	2.38073	1.85542	2.0823	2.62781
Kif26b	1	178529125	178932855	+	Kif26b	ENSMUSG00000026494	kinesin family member 26B [Source:MGI Symbol;Acc:MGI:2447076]	4.8082	4.72751	4.911	4.69125	4.61255	4.63381
Gm16564	1	178898582	178917614	-	Gm16564	ENSMUSG00000089713	predicted gene 16564 [Source:MGI Symbol;Acc:MGI:4414984]	-2.00772	-5.07339	-4.42662	-4.57085	-4.7562	-4.43108
Smyd3	1	178951960	179518041	-	Smyd3	ENSMUSG00000055067	SET and MYND domain containing 3 [Source:MGI Symbol;Acc:MGI:1916976]	3.93088	3.55597	3.99123	4.11915	3.99571	4.1003
AC130279.1	1	179520375	179520857	-	AC130279.1	ENSMUSG00000096474	No description	-4.74468	-5.22539	-4.57862	-4.72285	-4.7562	-4.43108
Tfb2m	1	179528055	179546267	-	Tfb2m	ENSMUSG00000026492	transcription factor B2, mitochondrial [Source:MGI Symbol;Acc:MGI:107937]	1.49478	1.36956	1.52758	1.71456	1.64373	1.52828
Cnst	1	179546370	179627478	+	Cnst	ENSMUSG00000038949	consortin, connexin sorting protein [Source:MGI Symbol;Acc:MGI:2445141]	4.82306	4.87498	4.8703	4.73293	4.93496	5.06299
Sccpdh	1	179668210	179687189	+	Sccpdh	ENSMUSG00000038936	saccharopine dehydrogenase (putative) [Source:MGI Symbol;Acc:MGI:1924486]	4.23069	3.95728	4.52175	4.35989	4.22552	4.38626
Gm1305	1	179695297	179745185	-	Gm1305	ENSMUSG00000087236	predicted gene 1305 [Source:MGI Symbol;Acc:MGI:2686151]	-1.27075	-1.48842	-1.2567	-1.40092	-1.79684	-1.10915
Ahctf1	1	179744894	179803680	-	Ahctf1	ENSMUSG00000026491	AT hook containing transcription factor 1 [Source:MGI Symbol;Acc:MGI:1915033]	5.74048	5.67648	5.79013	5.94879	6.0151	5.78297
Gm10518	1	179803376	179804676	+	Gm10518	ENSMUSG00000073486	predicted gene 10518 [Source:MGI Symbol;Acc:MGI:3704205]	-4.74468	-5.07339	-4.57862	-4.72285	-4.7562	-4.43108
Cdc42bpa	1	179960472	180165603	+	Cdc42bpa	ENSMUSG00000026490	CDC42 binding protein kinase alpha [Source:MGI Symbol;Acc:MGI:2441841]	7.74745	7.89276	7.98489	7.83722	7.88213	7.90734
Adck3	1	180165238	180199602	-	Adck3	ENSMUSG00000026489	aarF domain containing kinase 3 [Source:MGI Symbol;Acc:MGI:1914676]	3.33213	4.21894	3.89079	3.5429	3.99199	4.15137
Psen2	1	180227004	180263438	-	Psen2	ENSMUSG00000010609	presenilin 2 [Source:MGI Symbol;Acc:MGI:109284]	2.81671	3.00343	3.11254	3.05121	3.03243	2.93037
Gm5069	1	180326971	180330550	-	Gm5069	ENSMUSG00000055676	predicted pseudogene 5069 [Source:MGI Symbol;Acc:MGI:3644516]	-0.685788	0.857351	-0.104692	-0.248918	0.395801	0.180352
Itpkb	1	180330485	180424802	+	Itpkb	ENSMUSG00000038855	inositol 1,4,5-trisphosphate 3-kinase B [Source:MGI Symbol;Acc:MGI:109235]	5.20336	5.38297	5.58879	4.98566	4.94847	5.15555
6330403A02Rik	1	180432387	180483504	-	6330403A02Rik	ENSMUSG00000053963	RIKEN cDNA 6330403A02 gene [Source:MGI Symbol;Acc:MGI:2138735]	6.19767	6.68442	6.72503	6.34727	6.75939	6.50392
Parp1	1	180568955	180601253	+	Parp1	ENSMUSG00000026496	poly (ADP-ribose) polymerase family, member 1 [Source:MGI Symbol;Acc:MGI:1340806]	4.55453	4.58125	4.70008	4.35693	4.34417	4.44884
Lin9	1	180641150	180690518	+	Lin9	ENSMUSG00000058729	lin-9 homolog (C. elegans) [Source:MGI Symbol;Acc:MGI:1919818]	1.02203	1.11644	0.930932	1.18404	0.887654	0.968848
Mixl1	1	180693043	180697034	-	Mixl1	ENSMUSG00000026497	Mix1 homeobox-like 1 (Xenopus laevis) [Source:MGI Symbol;Acc:MGI:1351322]	-4.74468	-5.22539	-4.57862	-4.72285	-4.7562	-4.27908
Acbd3	1	180726043	180754203	+	Acbd3	ENSMUSG00000026499	acyl-Coenzyme A binding domain containing 3 [Source:MGI Symbol;Acc:MGI:2181074]	4.01835	4.06872	3.9614	3.85122	4.14064	4.31711
H3f3a	1	180800832	180813943	-	H3f3a	ENSMUSG00000060743	H3 histone, family 3A [Source:MGI Symbol;Acc:MGI:1097686]	3.82517	3.90675	4.06523	3.55844	3.89166	4.02926
Gm16067	1	180813776	180816859	+	Gm16067	ENSMUSG00000073485	predicted gene 16067 [Source:MGI Symbol;Acc:MGI:3802006]	-0.505216	-2.48842	-0.51973	0.0730105	-0.796844	-0.57864
BC031781	1	180851151	180868097	+	BC031781	ENSMUSG00000038806	cDNA sequence BC031781 [Source:MGI Symbol;Acc:MGI:2384788]	2.44074	2.94898	3.00801	2.79548	3.11005	3.15555
Lefty2	1	180893108	180899103	+	Lefty2	ENSMUSG00000066652	left-right determination factor 2 [Source:MGI Symbol;Acc:MGI:2443573]	-4.74468	-5.22539	-4.57862	-4.57085	-4.7562	-4.27908
Pycr2	1	180904274	180908087	+	Pycr2	ENSMUSG00000026520	pyrroline-5-carboxylate reductase family, member 2 [Source:MGI Symbol;Acc:MGI:1277956]	2.13524	1.82143	2.12797	1.55844	1.69958	2.06077
Lefty1	1	180935022	180938400	+	Lefty1	ENSMUSG00000038793	left right determination factor 1 [Source:MGI Symbol;Acc:MGI:107405]	-2.59268	-5.22539	-4.42662	-4.72285	-4.7562	-4.43108
Tmem63a	1	180942344	180975112	+	Tmem63a	ENSMUSG00000026519	transmembrane protein 63a [Source:MGI Symbol;Acc:MGI:2384789]	4.23704	4.64086	4.43447	4.23973	4.39298	4.64276
2210411M09Rik	1	180952064	180958149	-	2210411M09Rik	ENSMUSG00000085563	RIKEN cDNA 2210411M09 gene [Source:MGI Symbol;Acc:MGI:1917426]	-4.74468	-5.22539	-4.57862	-4.72285	-4.7562	-4.43108
Ephx1	1	180976155	181020904	-	Ephx1	ENSMUSG00000038776	epoxide hydrolase 1, microsomal [Source:MGI Symbol;Acc:MGI:95405]	3.09382	2.86325	3.01632	2.79548	2.41817	2.6867
9130409I23Rik	1	181051237	181060667	+	9130409I23Rik	ENSMUSG00000038768	RIKEN cDNA 9130409I23 gene [Source:MGI Symbol;Acc:MGI:3588271]	-4.74468	-5.22539	-4.57862	-4.72285	-4.7562	-4.43108
Nvl	1	181093423	181144157	-	Nvl	ENSMUSG00000026516	nuclear VCP-like [Source:MGI Symbol;Acc:MGI:1914709]	4.41575	3.78148	4.10865	4.21706	3.26617	3.51534
Cnih4	1	181150931	181168994	+	Cnih4	ENSMUSG00000062169	cornichon homolog 4 (Drosophila) [Source:MGI Symbol;Acc:MGI:1925828]	3.89516	3.95175	4.01217	4.02161	4.19346	4.29457
Wdr26	1	181173228	181211552	-	Wdr26	ENSMUSG00000038733	WD repeat domain 26 [Source:MGI Symbol;Acc:MGI:1923825]	5.93675	5.98054	5.98595	5.9933	6.04954	5.88331
A430110L20Rik	1	181226076	181228490	+	A430110L20Rik	ENSMUSG00000054135	RIKEN cDNA A430110L20 gene [Source:MGI Symbol;Acc:MGI:3036249]	0.930883	0.418467	0.821307	0.983743	1.4402	1.24448
Cnih3	1	181352628	181460641	+	Cnih3	ENSMUSG00000026514	cornichon homolog 3 (Drosophila) [Source:MGI Symbol;Acc:MGI:1920228]	4.07621	3.41847	3.90877	3.62883	3.77084	3.79774
Ccdc121	1	181509633	181511451	-	Ccdc121	ENSMUSG00000050625	coiled-coil domain containing 121 [Source:MGI Symbol;Acc:MGI:2685601]	-1.42275	-5.07339	-0.619265	-2.57085	-2.6042	-1.69412
Dnahc14	1	181738988	181769674	+	Dnahc14	ENSMUSG00000047369	dynein, axonemal, heavy chain 14 [Source:MGI Symbol;Acc:MGI:2444525]	-3.00772	-3.48842	-4.57862	-4.72285	-4.7562	-4.27908
Lbr	1	181815316	181842401	-	Lbr	ENSMUSG00000004880	lamin B receptor [Source:MGI Symbol;Acc:MGI:2138281]	3.28384	3.45799	3.53338	3.68654	3.67193	3.8502
Gm5533	1	181851608	181853189	-	Gm5533	ENSMUSG00000056699	predicted gene 5533 [Source:MGI Symbol;Acc:MGI:3647595]	-4.74468	-5.22539	-4.57862	-4.72285	-4.7562	-4.43108
Enah	1	181904445	182019980	-	Enah	ENSMUSG00000022995	enabled homolog (Drosophila) [Source:MGI Symbol;Acc:MGI:108360]	5.79103	5.99338	6.16677	6.00185	6.0558	6.04959
Srp9	1	182124737	182132407	+	Srp9	ENSMUSG00000026511	signal recognition particle 9 [Source:MGI Symbol;Acc:MGI:1350930]	2.64573	1.82143	2.69232	2.49524	2.17716	2.43517
Vmn1r1	1	182157144	182158319	-	Vmn1r1	ENSMUSG00000091013	vomeronasal 1 receptor 1 [Source:MGI Symbol;Acc:MGI:3647849]	-4.74468	-5.22539	-4.57862	-4.72285	-4.7562	-4.43108
Degs1	1	182275772	182282804	-	Degs1	ENSMUSG00000038633	degenerative spermatocyte homolog 1 (Drosophila) [Source:MGI Symbol;Acc:MGI:1097711]	4.65525	4.80466	4.94407	5.16725	5.09451	5.168
Fbxo28	1	182313102	182341606	-	Fbxo28	ENSMUSG00000047539	F-box protein 28 [Source:MGI Symbol;Acc:MGI:1261890]	4.24653	4.46965	4.62866	4.26204	4.53535	4.57579
Gm10517	1	182408619	182409020	-	Gm10517	ENSMUSG00000073482	predicted gene 10517 [Source:MGI Symbol;Acc:MGI:3642267]	-4.59268	-3.48842	-4.42662	-2.98588	-3.01924	-4.43108
Trp53bp2	1	182409172	182462432	+	Trp53bp2	ENSMUSG00000026510	transformation related protein 53 binding protein 2 [Source:MGI Symbol;Acc:MGI:2138319]	4.11813	4.39218	4.55352	4.48444	4.37879	4.41441
Capn2	1	182467256	182517495	-	Capn2	ENSMUSG00000026509	calpain 2 [Source:MGI Symbol;Acc:MGI:88264]	4.77364	5.04426	5.24226	5.01035	5.16399	5.23465
Capn8	1	182565007	182632352	+	Capn8	ENSMUSG00000038599	calpain 8 [Source:MGI Symbol;Acc:MGI:2181366]	-4.74468	-5.07339	-4.57862	-4.72285	-4.7562	-4.43108
4922505E12Rik	1	182747126	182749180	-	4922505E12Rik	ENSMUSG00000043429	RIKEN cDNA 4922505E12 gene [Source:MGI Symbol;Acc:MGI:3618292]	-4.74468	-5.22539	-4.57862	-4.72285	-4.7562	-4.43108
Susd4	1	182763860	182896598	+	Susd4	ENSMUSG00000038576	sushi domain containing 4 [Source:MGI Symbol;Acc:MGI:2138351]	5.47206	5.52467	5.72693	5.50062	5.53151	5.60814
Tlr5	1	182954788	182976044	+	Tlr5	ENSMUSG00000079164	toll-like receptor 5 [Source:MGI Symbol;Acc:MGI:1858171]	-2.00772	-2.48842	-2.84166	-0.985883	-1.28227	-2.69412
Disp1	1	183086264	183221529	-	Disp1	ENSMUSG00000030768	dispatched homolog 1 (Drosophila) [Source:MGI Symbol;Acc:MGI:1916147]	1.57725	2.01408	2.23159	1.8721	2.27844	2.09596
Brox	1	183276342	183297256	-	Brox	ENSMUSG00000046836	BRO1 domain and CAAX motif containing [Source:MGI Symbol;Acc:MGI:1918928]	4.15216	4.25079	4.18071	4.3179	4.3958	4.43173
Aida	1	183297060	183324501	+	Aida	ENSMUSG00000042901	axin interactor, dorsalization associated [Source:MGI Symbol;Acc:MGI:1919737]	3.16887	3.36124	3.51589	3.57381	3.56071	3.75434
CAAA01083517.1	1	183326725	183369529	-	CAAA01083517.1	ENSMUSG00000056050	melanoma inhibitory activity protein 3 precursor [Source:RefSeq peptide;Acc:NP_796363]	6.14795	6.22582	6.33077	6.56615	6.35797	6.34937
CAAA01083517.2	1	183388981	183409353	+	CAAA01083517.2	ENSMUSG00000072258	TATA box-binding protein-associated factor RNA polymerase I subunit A [Source:RefSeq peptide;Acc:NP_067441]	1.72925	1.70797	2.12797	1.35989	1.62462	1.67512
Hhipl2	1	183418503	183437053	+	Hhipl2	ENSMUSG00000053461	hedgehog interacting protein-like 2 [Source:MGI Symbol;Acc:MGI:1926022]	-3.00772	-1.26603	-1.42662	-1.98588	-0.356271	-1.10915
Gm8214	1	183681778	183682194	-	Gm8214	ENSMUSG00000090533	predicted gene 8214 [Source:MGI Symbol;Acc:MGI:3646554]	-4.74468	-5.22539	-4.57862	-4.72285	-4.7562	-4.43108
Dusp10	1	184013302	184075636	+	Dusp10	ENSMUSG00000039384	dual specificity phosphatase 10 [Source:MGI Symbol;Acc:MGI:1927070]	2.13524	2.12629	2.3013	2.23651	1.9036	2.19665
1700056E22Rik	1	184033032	184033998	-	1700056E22Rik	ENSMUSG00000044854	RIKEN cDNA 1700056E22 gene [Source:MGI Symbol;Acc:MGI:1920613]	-4.74468	-5.07339	-2.84166	-4.57085	-4.6042	-4.43108
4930488B22Rik	1	184712497	184718989	+	4930488B22Rik	ENSMUSG00000092578	RIKEN cDNA 4930488B22 gene [Source:MGI Symbol;Acc:MGI:1922221]	-4.74468	-5.22539	-4.57862	-4.72285	-4.7562	-4.43108
Hlx	1	184727140	184732619	-	Hlx	ENSMUSG00000039377	H2.0-like homeobox [Source:MGI Symbol;Acc:MGI:96109]	-1.78532	-2.48842	-2.84166	-2.98588	-3.01924	-4.27908
Mosc1	1	184786776	184811313	-	Mosc1	ENSMUSG00000026621	MOCO sulphurase C-terminal domain containing 1 [Source:MGI Symbol;Acc:MGI:1913362]	-4.59268	-5.07339	-2.84166	-4.72285	-4.6042	-2.69412
Mosc2	1	184813068	184846451	-	Mosc2	ENSMUSG00000073481	MOCO sulphurase C-terminal domain containing 2 [Source:MGI Symbol;Acc:MGI:1914497]	3.95422	3.81231	3.99964	4.08379	4.20316	4.32455
C130074G19Rik	1	184871926	184883218	-	C130074G19Rik	ENSMUSG00000039349	RIKEN cDNA C130074G19 gene [Source:MGI Symbol;Acc:MGI:2444831]	2.21468	2.89816	2.9397	2.22357	3.01785	2.33563
Mark1	1	184896443	184999549	-	Mark1	ENSMUSG00000026620	MAP/microtubule affinity-regulating kinase 1 [Source:MGI Symbol;Acc:MGI:2664902]	5.10776	5.10528	5.24934	5.01599	5.0858	5.28888
Rab3gap2	1	185204168	185286743	+	Rab3gap2	ENSMUSG00000039318	RAB3 GTPase activating protein subunit 2 [Source:MGI Symbol;Acc:MGI:1916043]	5.97433	6.02201	6.10476	6.06669	6.1788	6.15763
Iars2	1	185284726	185329396	-	Iars2	ENSMUSG00000026618	isoleucine-tRNA synthetase 2, mitochondrial [Source:MGI Symbol;Acc:MGI:1919586]	4.42134	4.50593	4.59297	4.55069	4.77951	4.6005
Bpnt1	1	185332149	185357777	+	Bpnt1	ENSMUSG00000026617	bisphosphate 3'-nucleotidase 1 [Source:MGI Symbol;Acc:MGI:1338800]	3.7202	3.74039	3.89981	3.81717	3.71773	4.01554
Eprs	1	185363095	185428355	+	Eprs	ENSMUSG00000026615	glutamyl-prolyl-tRNA synthetase [Source:MGI Symbol;Acc:MGI:97838]	5.69964	5.81383	5.8495	5.94584	5.95039	6.03153
9630028B13Rik	1	185429357	185441819	-	9630028B13Rik	ENSMUSG00000051295	RIKEN cDNA 9630028B13 gene [Source:MGI Symbol;Acc:MGI:2442281]	-2.00772	-2.48842	-4.57862	-1.98588	-4.6042	-4.27908
Slc30a10	1	185454848	185468762	+	Slc30a10	ENSMUSG00000026614	solute carrier family 30, member 10 [Source:MGI Symbol;Acc:MGI:2685058]	2.73824	2.77836	2.92211	2.83855	3.08929	2.39335
Lyplal1	1	186087731	186117310	-	Lyplal1	ENSMUSG00000039246	lysophospholipase-like 1 [Source:MGI Symbol;Acc:MGI:2385115]	0.451716	1.01408	0.48027	0.558437	0.887654	1.24448
Tgfb2	1	186623186	186705992	-	Tgfb2	ENSMUSG00000039239	transforming growth factor, beta 2 [Source:MGI Symbol;Acc:MGI:98726]	2.82517	3.29294	3.15834	2.97605	3.32061	3.22077
Rrp15	1	186720978	186749358	-	Rrp15	ENSMUSG00000001305	ribosomal RNA processing 15 homolog (S. cerevisiae) [Source:MGI Symbol;Acc:MGI:1914473]	1.59715	1.58482	1.15834	2.26204	2.24129	1.91074
D1Pas1	1	186967416	186970627	+	D1Pas1	ENSMUSG00000039224	DNA segment, Chr 1, Pasteur Institute 1 [Source:MGI Symbol;Acc:MGI:91842]	-4.74468	-5.22539	-4.57862	-4.72285	-4.7562	-4.43108
Spata17	1	187044648	187215465	-	Spata17	ENSMUSG00000026611	spermatogenesis associated 17 [Source:MGI Symbol;Acc:MGI:1921967]	-1.78532	-1.37295	-1.84166	-1.76349	-2.6042	-4.43108
Gm15509	1	187120869	187124365	-	Gm15509	ENSMUSG00000089947	predicted gene 15509 [Source:MGI Symbol;Acc:MGI:3782957]	-4.74468	-5.22539	-4.57862	-4.57085	-4.7562	-4.43108
1700007P06Rik	1	187125138	187125983	+	1700007P06Rik	ENSMUSG00000089730	RIKEN cDNA 1700007P06 gene [Source:MGI Symbol;Acc:MGI:1916558]	-4.59268	-5.22539	-4.57862	-4.57085	-4.7562	-4.27908
Gpatch2	1	187215508	187351704	+	Gpatch2	ENSMUSG00000039210	G patch domain containing 2 [Source:MGI Symbol;Acc:MGI:1915019]	3.58723	3.70797	3.7877	3.87624	3.96566	3.95454
Esrrg	1	187608791	188214885	+	Esrrg	ENSMUSG00000026610	estrogen-related receptor gamma [Source:MGI Symbol;Acc:MGI:1347056]	4.34396	4.66302	4.67404	4.01787	4.31764	4.35392
Ush2a	1	188262023	188965041	+	Ush2a	ENSMUSG00000026609	Usher syndrome 2A (autosomal recessive, mild) homolog (human) [Source:MGI Symbol;Acc:MGI:1341292]	-2.27075	-2.48842	-1.84166	-4.72285	-1.79684	-1.27908
Kctd3	1	188971098	189007840	-	Kctd3	ENSMUSG00000026608	potassium channel tetramerisation domain containing 3 [Source:MGI Symbol;Acc:MGI:2444629]	4.76927	4.77524	5.00174	4.57636	4.61497	4.75984
Kcnk2	1	189207931	189343832	-	Kcnk2	ENSMUSG00000037624	potassium channel, subfamily K, member 2 [Source:MGI Symbol;Acc:MGI:109366]	4.10429	4.1385	4.47425	3.95272	4.13389	3.89585
Cenpf	1	189640599	189688086	-	Cenpf	ENSMUSG00000026605	centromere protein F [Source:MGI Symbol;Acc:MGI:1313302]	-0.785324	-1.75146	0.431361	-0.570846	-0.0192361	0.475808
Ptpn14	1	189728268	189876695	+	Ptpn14	ENSMUSG00000026604	protein tyrosine phosphatase, non-receptor type 14 [Source:MGI Symbol;Acc:MGI:102467]	2.96956	2.7908	3.15081	2.81286	3.32061	3.00632
Smyd2	1	189880492	189922363	-	Smyd2	ENSMUSG00000026603	SET and MYND domain containing 2 [Source:MGI Symbol;Acc:MGI:1915889]	3.5366	3.65793	3.68712	3.44038	3.57571	4.01094
Prox1	1	190118038	190170680	-	Prox1	ENSMUSG00000010175	prospero-related homeobox 1 [Source:MGI Symbol;Acc:MGI:97772]	4.7111	4.81231	4.94624	4.75108	4.94847	4.82158
Gm17566	1	190170296	190217276	+	Gm17566	ENSMUSG00000079045	predicted gene, 17566 [Source:MGI Symbol;Acc:MGI:4937200]	-0.785324	-1.37295	-0.619265	-1.11141	-0.516736	-1.10915
Rps6kc1	1	190700202	190911770	-	Rps6kc1	ENSMUSG00000089872	ribosomal protein S6 kinase polypeptide 1 [Source:MGI Symbol;Acc:MGI:2443419]	4.81671	4.65793	4.9397	4.7443	4.78812	5.06299
Angel2	1	190925112	190946962	+	Angel2	ENSMUSG00000026634	angel homolog 2 (Drosophila) [Source:MGI Symbol;Acc:MGI:1196310]	3.94648	4.29075	4.17329	4.05121	4.21279	4.09161
Vash2	1	190947648	190979296	-	Vash2	ENSMUSG00000037568	vasohibin 2 [Source:MGI Symbol;Acc:MGI:2444826]	0.692724	0.733968	1.27382	0.184042	0.349998	-0.0311521
Mfsd7b	1	191005832	191026190	-	Mfsd7b	ENSMUSG00000066595	major facilitator superfamily domain containing 7B [Source:MGI Symbol;Acc:MGI:2444881]	3.30819	3.32322	3.11254	3.60906	3.49909	3.45563
1700022P22Rik	1	191036822	191042941	+	1700022P22Rik	ENSMUSG00000057072	RIKEN cDNA 1700022P22 gene [Source:MGI Symbol;Acc:MGI:1922808]	-4.74468	-5.22539	-4.57862	-4.72285	-4.6042	-4.43108
Tatdn3	1	191045826	191062932	-	Tatdn3	ENSMUSG00000026632	TatD DNase domain containing 3 [Source:MGI Symbol;Acc:MGI:1916222]	1.94648	1.78459	2.20274	2.24933	2.01051	2.36478
Nsl1	1	191063012	191084558	+	Nsl1	ENSMUSG00000062510	NSL1, MIND kinetochore complex component, homolog (S. cerevisiae) [Source:MGI Symbol;Acc:MGI:2685830]	-2.59268	-2.48842	-1.61927	-2.98588	-1.6042	-1.47172
Batf3	1	191098414	191108943	+	Batf3	ENSMUSG00000026630	basic leucine zipper transcription factor, ATF-like 3 [Source:MGI Symbol;Acc:MGI:1925491]	-4.74468	-5.07339	-4.57862	-3.57085	-4.7562	-4.43108
Fam71a	1	191162584	191164817	-	Fam71a	ENSMUSG00000091017	family with sequence similarity 71, member A [Source:MGI Symbol;Acc:MGI:3588202]	-4.74468	-5.22539	-4.57862	-4.72285	-4.7562	-4.43108
Atf3	1	191170296	191183340	-	Atf3	ENSMUSG00000026628	activating transcription factor 3 [Source:MGI Symbol;Acc:MGI:109384]	-1.78532	-0.681069	-1.2567	-2.57085	-3.01924	-2.27908
D730003I15Rik	1	191224474	191225686	+	D730003I15Rik	ENSMUSG00000073478	RIKEN cDNA D730003I15 gene [Source:MGI Symbol;Acc:MGI:1925971]	-0.00771605	-0.11919	0.527576	-0.400921	0.203156	-0.0311521
Nenf	1	191306789	191318194	-	Nenf	ENSMUSG00000037499	neuron derived neurotrophic factor [Source:MGI Symbol;Acc:MGI:1913458]	2.51585	2.7014	2.79255	2.51662	2.56573	3.32825
Tmem206	1	191325912	191350914	+	Tmem206	ENSMUSG00000026627	transmembrane protein 206 [Source:MGI Symbol;Acc:MGI:1914200]	2.24021	2.14578	2.20274	2.5481	2.61497	2.47581
Ppp2r5a	1	191351981	191397041	-	Ppp2r5a	ENSMUSG00000026626	protein phosphatase 2, regulatory subunit B (B56), alpha isoform [Source:MGI Symbol;Acc:MGI:2388479]	4.66706	4.7014	4.74831	4.1807	4.46994	4.26395
Dtl	1	191537365	191575534	-	Dtl	ENSMUSG00000037474	denticleless homolog (Drosophila) [Source:MGI Symbol;Acc:MGI:1924093]	0.577246	0.0140763	0.48027	-0.483383	-0.356271	-0.372189
Ints7	1	191575763	191622672	+	Ints7	ENSMUSG00000037461	integrator complex subunit 7 [Source:MGI Symbol;Acc:MGI:1924315]	3.64573	3.30599	3.807	3.38335	3.3958	3.54747
Lpgat1	1	191717834	191784255	+	Lpgat1	ENSMUSG00000026623	lysophosphatidylglycerol acyltransferase 1 [Source:MGI Symbol;Acc:MGI:2446186]	7.07975	7.26396	7.35022	6.93794	6.96708	7.02127
Nek2	1	191821444	191833050	+	Nek2	ENSMUSG00000026622	NIMA (never in mitosis gene a)-related expressed kinase 2 [Source:MGI Symbol;Acc:MGI:109359]	0.0511777	0.386045	-0.104692	-0.111414	-0.697308	0.475808
1700034H15Rik	1	191890233	191907527	-	1700034H15Rik	ENSMUSG00000055833	RIKEN cDNA 1700034H15 gene [Source:MGI Symbol;Acc:MGI:1921515]	1.10776	1.17454	1.18809	0.855419	1.48326	0.850203
Slc30a1	1	191906767	191913247	+	Slc30a1	ENSMUSG00000037434	solute carrier family 30 (zinc transporter), member 1 [Source:MGI Symbol;Acc:MGI:1345281]	4.4626	4.81383	4.83547	4.5481	4.82625	4.61877
Rd3	1	191977373	191988282	+	Rd3	ENSMUSG00000049353	retinal degeneration 3 [Source:MGI Symbol;Acc:MGI:1921273]	-4.59268	-3.07339	-2.42662	-2.57085	-1.43427	-4.43108
Traf5	1	191997430	192092559	-	Traf5	ENSMUSG00000026637	TNF receptor-associated factor 5 [Source:MGI Symbol;Acc:MGI:107548]	-0.27075	-0.681069	-1.2567	-1.40092	-0.211881	0.0428485
Rcor3	1	192098656	192138010	-	Rcor3	ENSMUSG00000037395	REST corepressor 3 [Source:MGI Symbol;Acc:MGI:2441920]	2.85853	3.22582	3.21724	3.35397	3.38449	3.47581
Kcnh1	1	192190784	192510159	+	Kcnh1	ENSMUSG00000058248	potassium voltage-gated channel, subfamily H (eag-related), member 1 [Source:MGI Symbol;Acc:MGI:1341721]	5.88204	5.97032	5.91323	5.80853	5.79241	5.77756
Hhat	1	192512828	192771213	-	Hhat	ENSMUSG00000037375	hedgehog acyltransferase [Source:MGI Symbol;Acc:MGI:2444681]	0.265302	-0.372947	0.0328114	0.473548	-0.0192361	0.627811
A730013G03Rik	1	192833169	192834719	-	A730013G03Rik	ENSMUSG00000047384	RIKEN cDNA A730013G03 gene [Source:MGI Symbol;Acc:MGI:2445118]	-4.74468	-5.22539	-4.57862	-4.57085	-4.7562	-4.27908
Sertad4	1	192844431	192855752	-	Sertad4	ENSMUSG00000016262	SERTA domain containing 4 [Source:MGI Symbol;Acc:MGI:2443496]	2.17551	1.62705	2.01632	2.17062	2.11005	1.93037
Gm15867	1	192854928	192856466	+	Gm15867	ENSMUSG00000089812	predicted gene 15867 [Source:MGI Symbol;Acc:MGI:3801862]	-4.74468	-2.26603	-4.42662	-4.57085	-4.7562	-4.27908
Syt14	1	192897307	193035698	-	Syt14	ENSMUSG00000016200	synaptotagmin XIV [Source:MGI Symbol;Acc:MGI:2444490]	3.01465	2.80926	2.9657	3.12959	2.97323	2.91074
Diexf	1	193104403	193130251	-	Diexf	ENSMUSG00000016181	digestive organ expansion factor homolog (zebrafish) [Source:MGI Symbol;Acc:MGI:2138080]	3.12157	3.09152	3.08908	3.24933	3.27844	3.59744
Irf6	1	193153112	193172042	+	Irf6	ENSMUSG00000026638	interferon regulatory factor 6 [Source:MGI Symbol;Acc:MGI:1859211]	-4.59268	-3.48842	-2.42662	-1.40092	-1.79684	-0.694117
A130010J15Rik	1	193168049	193177832	+	A130010J15Rik	ENSMUSG00000079144	RIKEN cDNA A130010J15 gene [Source:MGI Symbol;Acc:MGI:2441776]	0.361518	0.926614	0.702663	1.12959	1.41817	1.11324
Traf3ip3	1	193175506	193201703	-	Traf3ip3	ENSMUSG00000037318	TRAF3 interacting protein 3 [Source:MGI Symbol;Acc:MGI:2441706]	-1.27075	-1.1665	-4.42662	-0.763491	-2.01924	-0.694117
Gm15872	1	193187375	193192011	+	Gm15872	ENSMUSG00000090080	predicted gene 15872 [Source:MGI Symbol;Acc:MGI:3801847]	-4.74468	-5.22539	-4.57862	-4.72285	-4.7562	-4.43108
4930570N18Rik	1	193203039	193226208	+	4930570N18Rik	ENSMUSG00000089683	RIKEN cDNA 4930570N18 gene [Source:MGI Symbol;Acc:MGI:1925300]	-4.74468	-5.22539	-4.57862	-4.72285	-4.7562	-4.43108
1600010F14Rik	1	193207750	193254474	+	1600010F14Rik	ENSMUSG00000089688	RIKEN cDNA 1600010F14 gene [Source:MGI Symbol;Acc:MGI:1917033]	-4.74468	-5.22539	-4.57862	-4.72285	-4.7562	-4.43108
Hsd11b1	1	193221630	193264054	-	Hsd11b1	ENSMUSG00000016194	hydroxysteroid 11-beta dehydrogenase 1 [Source:MGI Symbol;Acc:MGI:103562]	2.8082	2.98731	3.06523	2.74204	2.61497	2.81895
G0s2	1	193272161	193273188	-	G0s2	ENSMUSG00000009633	G0/G1 switch gene 2 [Source:MGI Symbol;Acc:MGI:1316737]	-0.592679	0.248542	0.217236	0.0141169	0.395801	0.528275
Lamb3	1	193301957	193343878	+	Lamb3	ENSMUSG00000026639	laminin, beta 3 [Source:MGI Symbol;Acc:MGI:99915]	-0.505216	-0.318499	-0.967189	-2.57085	-0.211881	-1.47172
Camk1g	1	193346346	193370297	-	Camk1g	ENSMUSG00000016179	calcium/calmodulin-dependent protein kinase I gamma [Source:MGI Symbol;Acc:MGI:2388073]	2.89114	2.96553	3.23872	1.45152	1.71773	2.09596
Plxna2	1	194619829	194816869	+	Plxna2	ENSMUSG00000026640	plexin A2 [Source:MGI Symbol;Acc:MGI:107684]	6.89667	6.95694	7.09203	7.03741	7.0482	6.75434
Cd34	1	194938821	194961292	+	Cd34	ENSMUSG00000016494	CD34 antigen [Source:MGI Symbol;Acc:MGI:88329]	3.79964	4.09152	4.12027	3.87624	4.24755	3.8502
Cd46	1	195041285	195092248	-	Cd46	ENSMUSG00000016493	CD46 antigen, complement regulatory protein [Source:MGI Symbol;Acc:MGI:1203290]	1.47341	1.31893	1.27382	1.65797	1.25378	1.78701
Cr1l	1	195103789	195131570	-	Cr1l	ENSMUSG00000016481	complement component (3b/4b) receptor 1-like [Source:MGI Symbol;Acc:MGI:88513]	2.83359	2.96004	2.99964	3.09449	2.92718	3.26008
Cr2	1	195136811	195176715	-	Cr2	ENSMUSG00000026616	complement receptor 2 [Source:MGI Symbol;Acc:MGI:88489]	-1.59268	-3.48842	-2.84166	-4.57085	-3.6042	-4.43108
AC139206.1	1	195165745	195171168	-	AC139206.1	ENSMUSG00000094924	Complement receptor type 2 [Source:UniProtKB/TrEMBL;Acc:E9Q3S5]	-4.74468	-5.07339	-4.57862	-4.57085	-4.7562	-4.43108
Fam171a1	2	3114224	3227806	+	Fam171a1	ENSMUSG00000050530	family with sequence similarity 171, member A1 [Source:MGI Symbol;Acc:MGI:2442917]	5.32916	5.35288	5.3759	5.32397	5.34854	5.4004
Nmt2	2	3284212	3328877	+	Nmt2	ENSMUSG00000026643	N-myristoyltransferase 2 [Source:MGI Symbol;Acc:MGI:1202298]	5.19522	5.20041	5.29789	4.9933	5.18859	5.13243
Rpp38	2	3328949	3332643	-	Rpp38	ENSMUSG00000049950	ribonuclease P/MRP 38 subunit (human) [Source:MGI Symbol;Acc:MGI:2443607]	-0.685788	-0.11919	0.0969418	-0.0472837	-0.434274	1.18035
Acbd7	2	3336168	3340993	+	Acbd7	ENSMUSG00000026644	acyl-Coenzyme A binding domain containing 7 [Source:MGI Symbol;Acc:MGI:1925495]	-4.74468	-3.48842	-4.57862	-4.72285	-4.6042	-4.27908
Olah	2	3341982	3366591	-	Olah	ENSMUSG00000026645	oleoyl-ACP hydrolase [Source:MGI Symbol;Acc:MGI:2139018]	-4.74468	-5.22539	-4.57862	-4.72285	-4.7562	-4.43108
Meig1	2	3409043	3422648	-	Meig1	ENSMUSG00000026650	meiosis expressed gene 1 [Source:MGI Symbol;Acc:MGI:1202878]	-3.00772	-4.07339	-2.84166	-4.72285	-4.6042	-2.69412
Dclre1c	2	3424131	3464130	+	Dclre1c	ENSMUSG00000026648	DNA cross-link repair 1C, PSO2 homolog (S. cerevisiae) [Source:MGI Symbol;Acc:MGI:2441769]	2.88305	2.90389	2.6068	2.97605	2.9427	2.81895
Suv39h2	2	3455815	3475031	-	Suv39h2	ENSMUSG00000026646	suppressor of variegation 3-9 homolog 2 (Drosophila) [Source:MGI Symbol;Acc:MGI:1890396]	1.02203	0.759503	1.06523	0.129594	0.349998	0.808383
Gm13184	2	3468613	3474546	+	Gm13184	ENSMUSG00000085043	predicted gene 13184 [Source:MGI Symbol;Acc:MGI:3649660]	-4.59268	-5.07339	-4.57862	-4.57085	-4.7562	-4.43108
Hspa14	2	3488850	3512814	-	Hspa14	ENSMUSG00000051396	heat shock protein 14 [Source:MGI Symbol;Acc:MGI:1354164]	3.9348	3.80926	3.61777	3.75558	3.85523	3.99704
Cdnf	2	3513030	3526376	+	Cdnf	ENSMUSG00000039496	cerebral dopamine neurotrophic factor [Source:MGI Symbol;Acc:MGI:3606576]	-1.78532	-2.26603	-1.61927	-0.985883	-1.01924	-1.69412
Fam107b	2	3613758	3782142	+	Fam107b	ENSMUSG00000026655	family with sequence similarity 107, member B [Source:MGI Symbol;Acc:MGI:1913790]	2.99978	3.27091	3.0572	2.60906	2.59547	2.88079
Gm13185	2	3752986	3755177	-	Gm13185	ENSMUSG00000085205	predicted gene 13185 [Source:MGI Symbol;Acc:MGI:3651411]	-4.74468	-5.22539	-4.57862	-4.72285	-4.7562	-4.43108
Gm13180	2	3855030	3877575	+	Gm13180	ENSMUSG00000085656	predicted gene 13180 [Source:MGI Symbol;Acc:MGI:3650463]	-4.74468	-5.22539	-4.57862	-4.72285	-4.7562	-4.43108
Gm13191	2	3925808	3929139	-	Gm13191	ENSMUSG00000086445	predicted gene 13191 [Source:MGI Symbol;Acc:MGI:3650045]	-4.74468	-5.22539	-4.57862	-4.72285	-4.7562	-4.43108
Frmd4a	2	4017717	4614043	+	Frmd4a	ENSMUSG00000026657	FERM domain containing 4A [Source:MGI Symbol;Acc:MGI:1919850]	5.79103	5.69148	5.79497	5.73179	5.8273	5.73354
1700080N15Rik	2	4132063	4141141	-	1700080N15Rik	ENSMUSG00000084859	RIKEN cDNA 1700080N15 gene [Source:MGI Symbol;Acc:MGI:1920739]	-4.74468	-5.22539	-4.57862	-4.72285	-4.7562	-4.43108
Gm13189	2	4137774	4144102	+	Gm13189	ENSMUSG00000086921	predicted gene 13189 [Source:MGI Symbol;Acc:MGI:3650860]	-1.78532	-1.75146	-1.61927	-0.870406	-1.01924	-1.69412
Gm13187	2	4287595	4301167	-	Gm13187	ENSMUSG00000087355	predicted gene 13187 [Source:MGI Symbol;Acc:MGI:3649588]	-4.74468	-5.22539	-4.57862	-4.72285	-4.6042	-4.43108
Gm13175	2	4458434	4466670	-	Gm13175	ENSMUSG00000086874	predicted gene 13175 [Source:MGI Symbol;Acc:MGI:3651286]	-4.74468	-5.22539	-4.57862	-4.72285	-4.7562	-4.43108
Gm13179	2	4586024	4587287	-	Gm13179	ENSMUSG00000086018	predicted gene 13179 [Source:MGI Symbol;Acc:MGI:3701958]	-4.59268	-5.22539	-4.57862	-4.72285	-4.7562	-4.43108
Prpf18	2	4622058	4652113	-	Prpf18	ENSMUSG00000039449	PRP18 pre-mRNA processing factor 18 homolog (yeast) [Source:MGI Symbol;Acc:MGI:1914479]	4.2653	4.00343	4.15458	4.17735	4.38164	4.37197
Bend7	2	4717831	4802142	+	Bend7	ENSMUSG00000048186	BEN domain containing 7 [Source:MGI Symbol;Acc:MGI:2443100]	0.214676	0.511576	0.660843	0.677082	0.565726	0.627811
Sephs1	2	4881564	4910557	+	Sephs1	ENSMUSG00000026662	selenophosphate synthetase 1 [Source:MGI Symbol;Acc:MGI:1923580]	3.10776	3.50781	3.64484	3.769	4.01051	3.88079
Phyh	2	4919019	4938730	+	Phyh	ENSMUSG00000026664	phytanoyl-CoA hydroxylase [Source:MGI Symbol;Acc:MGI:891978]	4.09032	4.38194	4.40943	4.08379	4.0997	4.53149
Ucma	2	4976122	4985748	+	Ucma	ENSMUSG00000026668	upper zone of growth plate and cartilage matrix associated [Source:MGI Symbol;Acc:MGI:1915777]	-1.00772	-1.61395	-4.42662	-1.11141	-2.6042	-1.69412
Mcm10	2	4989714	5012791	-	Mcm10	ENSMUSG00000026669	minichromosome maintenance deficient 10 (S. cerevisiae) [Source:MGI Symbol;Acc:MGI:1917274]	-0.785324	-1.75146	-2.84166	-1.98588	-1.79684	-0.819648
Optn	2	5020642	5064051	-	Optn	ENSMUSG00000026672	optineurin [Source:MGI Symbol;Acc:MGI:1918898]	2.52626	2.90961	2.62866	3.05121	3.15069	2.90083
4930551O13Rik	2	5037280	5041133	+	4930551O13Rik	ENSMUSG00000086430	RIKEN cDNA 4930551O13 gene [Source:MGI Symbol;Acc:MGI:1922513]	-4.74468	-5.22539	-4.57862	-4.72285	-4.7562	-4.43108
Ccdc3	2	5137776	5230878	+	Ccdc3	ENSMUSG00000026676	coiled-coil domain containing 3 [Source:MGI Symbol;Acc:MGI:1921436]	1.94648	1.9153	1.89531	0.516617	0.605255	0.930374
Camk1d	2	5293457	5714515	-	Camk1d	ENSMUSG00000039145	calcium/calmodulin-dependent protein kinase ID [Source:MGI Symbol;Acc:MGI:2442190]	5.76707	6.00743	5.96355	5.49659	5.63898	5.7181
Cdc123	2	5794294	5845164	-	Cdc123	ENSMUSG00000039128	cell division cycle 123 homolog (S. cerevisiae) [Source:MGI Symbol;Acc:MGI:2138811]	3.61189	3.72751	3.88626	3.77788	3.67193	3.94492
Nudt5	2	5845019	5871895	+	Nudt5	ENSMUSG00000025817	nudix (nucleoside diphosphate linked moiety X)-type motif 5 [Source:MGI Symbol;Acc:MGI:1858232]	2.40732	2.77836	2.78283	2.39494	2.50433	2.76531
Gm13199	2	5862080	5862934	-	Gm13199	ENSMUSG00000056718	predicted gene 13199 [Source:MGI Symbol;Acc:MGI:3649231]	-1.78532	-1.90346	-0.967189	-0.985883	-0.903759	-1.10915
Sec61a2	2	5870987	5895432	-	Sec61a2	ENSMUSG00000025816	Sec61, alpha subunit 2 (S. cerevisiae) [Source:MGI Symbol;Acc:MGI:1931071]	4.83359	4.59373	4.79738	5.19568	5.18207	5.16386
Gm13267	2	5895510	5900131	+	Gm13267	ENSMUSG00000085818	predicted gene 13267 [Source:MGI Symbol;Acc:MGI:3652179]	-4.74468	-5.22539	-4.57862	-4.72285	-4.7562	-4.43108
Dhtkd1	2	5896115	5942792	-	Dhtkd1	ENSMUSG00000025815	dehydrogenase E1 and transketolase domain containing 1 [Source:MGI Symbol;Acc:MGI:2445096]	1.86675	1.7721	1.91323	2.64832	2.40703	2.4891
Upf2	2	5951469	6056703	+	Upf2	ENSMUSG00000043241	UPF2 regulator of nonsense transcripts homolog (yeast) [Source:MGI Symbol;Acc:MGI:2449307]	4.736	4.81383	4.807	4.60906	4.86544	5.01094
5430407P10Rik	2	6100025	6130211	-	5430407P10Rik	ENSMUSG00000045319	RIKEN cDNA 5430407P10 gene [Source:MGI Symbol;Acc:MGI:2442238]	-0.133247	0.681501	0.273819	-0.570846	-0.28227	-0.471725
Echdc3	2	6188465	6213033	-	Echdc3	ENSMUSG00000039063	enoyl Coenzyme A hydratase domain containing 3 [Source:MGI Symbol;Acc:MGI:1915106]	-0.892239	-1.48842	-1.61927	-2.57085	-1.28227	-3.27908
A230108P19Rik	2	6193251	6321611	+	A230108P19Rik	ENSMUSG00000087125	RIKEN cDNA A230108P19 gene [Source:MGI Symbol;Acc:MGI:2443444]	-4.74468	-5.22539	-4.57862	-4.72285	-4.7562	-4.43108
Gm13383	2	6255946	6257266	-	Gm13383	ENSMUSG00000087485	predicted gene 13383 [Source:MGI Symbol;Acc:MGI:3650825]	-4.74468	-5.07339	-4.57862	-4.72285	-4.6042	-4.43108
Usp6nl	2	6322667	6446390	+	Usp6nl	ENSMUSG00000039046	USP6 N-terminal like [Source:MGI Symbol;Acc:MGI:2138893]	4.15551	4.37782	4.32827	4.479	4.43746	4.51534
Gm13388	2	6431786	6436033	-	Gm13388	ENSMUSG00000085716	predicted gene 13388 [Source:MGI Symbol;Acc:MGI:3649903]	-4.74468	-5.22539	-4.57862	-4.72285	-4.7562	-4.43108
Gm13391	2	6472000	6478619	+	Gm13391	ENSMUSG00000086109	predicted gene 13391 [Source:MGI Symbol;Acc:MGI:3651526]	-4.74468	-5.07339	-4.57862	-4.72285	-4.6042	-4.43108
Celf2	2	6539705	7081302	-	Celf2	ENSMUSG00000002107	CUGBP, Elav-like family member 2 [Source:MGI Symbol;Acc:MGI:1338822]	7.27961	7.38605	7.36006	7.26284	7.35399	7.16697
Gm13389	2	6884270	6886924	+	Gm13389	ENSMUSG00000087079	predicted gene 13389 [Source:MGI Symbol;Acc:MGI:3649902]	-4.74468	-5.22539	-4.42662	-4.72285	-4.7562	-4.43108
Gm10855	2	6932541	6935081	-	Gm10855	ENSMUSG00000075538	predicted gene 10855 [Source:MGI Symbol;Acc:MGI:3641819]	2.32618	2.03514	2.34156	1.61898	1.60525	1.36478
Gm10115	2	6950453	6951680	-	Gm10115	ENSMUSG00000062319	predicted gene 10115 [Source:MGI Symbol;Acc:MGI:3641675]	1.42969	1.74679	1.03281	0.383351	0.855233	0.42136
Gm13390	2	7395858	7396000	-	Gm13390	ENSMUSG00000087656	predicted gene 13390 [Source:MGI Symbol;Acc:MGI:3705123]	-0.344751	-0.903461	-0.256695	-1.57085	-1.6042	-1.27908
Gm13211	2	7716151	7781408	-	Gm13211	ENSMUSG00000085070	predicted gene 13211 [Source:MGI Symbol;Acc:MGI:3651019]	-4.74468	-5.22539	-4.57862	-4.72285	-4.7562	-4.43108
1700061F12Rik	2	9189515	9197477	+	1700061F12Rik	ENSMUSG00000085580	RIKEN cDNA 1700061F12 gene [Source:MGI Symbol;Acc:MGI:1920688]	-4.74468	-5.22539	-4.57862	-4.72285	-4.7562	-4.43108
Gm13219	2	9352431	9447676	+	Gm13219	ENSMUSG00000079604	predicted gene 13219 [Source:MGI Symbol;Acc:MGI:3651678]	-4.74468	-5.22539	-4.57862	-4.72285	-4.7562	-4.43108
Gm13218	2	9591219	9597843	-	Gm13218	ENSMUSG00000079603	predicted gene 13218 [Source:MGI Symbol;Acc:MGI:3651679]	-4.74468	-5.22539	-4.57862	-4.72285	-4.7562	-4.43108
Gata3	2	9857078	9890034	-	Gata3	ENSMUSG00000015619	GATA binding protein 3 [Source:MGI Symbol;Acc:MGI:95663]	-0.00771605	-0.488424	0.617774	-0.0472837	-0.28227	-0.109155
Gm13256	2	9877256	9878869	+	Gm13256	ENSMUSG00000086618	predicted gene 13256 [Source:MGI Symbol;Acc:MGI:3651464]	-4.74468	-5.22539	-4.57862	-4.72285	-4.7562	-4.43108
4930412O13Rik	2	9881252	9883921	+	4930412O13Rik	ENSMUSG00000025783	RIKEN cDNA 4930412O13 gene [Source:MGI Symbol;Acc:MGI:1921185]	-4.74468	-5.22539	-4.57862	-4.72285	-4.7562	-4.27908
9230102O04Rik	2	9883041	9889540	-	9230102O04Rik	ENSMUSG00000079602	RIKEN cDNA 9230102O04 gene [Source:MGI Symbol;Acc:MGI:1924932]	-4.59268	-5.07339	-4.57862	-4.72285	-4.7562	-4.43108
Gm13262	2	9906178	9914678	+	Gm13262	ENSMUSG00000075534	predicted gene 13262 [Source:MGI Symbol;Acc:MGI:3703165]	-4.74468	-5.22539	-4.57862	-4.72285	-4.7562	-4.43108
Taf3	2	9914552	10048596	-	Taf3	ENSMUSG00000025782	TAF3 RNA polymerase II, TATA box binding protein (TBP)-associated factor [Source:MGI Symbol;Acc:MGI:2388097]	3.37311	3.79698	3.71804	3.77788	3.76212	3.7762
Atp5c1	2	10056016	10080510	-	Atp5c1	ENSMUSG00000025781	ATP synthase, H+ transporting, mitochondrial F1 complex, gamma polypeptide 1 [Source:MGI Symbol;Acc:MGI:1261437]	4.67878	4.98054	5.21362	4.77788	4.89166	5.39511
Kin	2	10080593	10092806	+	Kin	ENSMUSG00000037262	antigenic determinant of rec-A protein [Source:MGI Symbol;Acc:MGI:96676]	0.930883	1.31893	0.930932	1.23651	1.4402	1.89085
Itih2	2	10094593	10131396	-	Itih2	ENSMUSG00000037254	inter-alpha trypsin inhibitor, heavy chain 2 [Source:MGI Symbol;Acc:MGI:96619]	0.494784	0.248542	0.617774	0.287135	0.788119	1.00632
Itih5	2	10153571	10256529	+	Itih5	ENSMUSG00000025780	inter-alpha (globulin) inhibitor H5 [Source:MGI Symbol;Acc:MGI:1925751]	4.39316	4.80466	5.06323	5.02534	5.05401	5.08724
Gm13261	2	10339283	10374041	-	Gm13261	ENSMUSG00000086748	predicted gene 13261 [Source:MGI Symbol;Acc:MGI:3650831]	-4.74468	-5.22539	-4.57862	-4.72285	-4.7562	-4.43108
Sfmbt2	2	10370510	10595253	+	Sfmbt2	ENSMUSG00000061186	Scm-like with four mbt domains 2 [Source:MGI Symbol;Acc:MGI:2447794]	1.81671	1.84548	1.87716	3.66277	3.01785	3.64573
Gm13264	2	11036874	11049066	+	Gm13264	ENSMUSG00000085257	predicted gene 13264 [Source:MGI Symbol;Acc:MGI:3652184]	-4.74468	-5.22539	-4.57862	-4.72285	-4.7562	-4.43108
Prkcq	2	11172113	11301226	+	Prkcq	ENSMUSG00000026778	protein kinase C, theta [Source:MGI Symbol;Acc:MGI:97601]	2.31421	2.57047	2.63947	2.77788	3.01785	3.13031
Gm13293	2	11339489	11342612	+	Gm13293	ENSMUSG00000086006	predicted gene 13293 [Source:MGI Symbol;Acc:MGI:3649469]	-0.685788	-1.07339	-0.72618	-1.24892	-2.01924	-1.47172
Gm13291	2	11385003	11387064	+	Gm13291	ENSMUSG00000086491	predicted gene 13291 [Source:MGI Symbol;Acc:MGI:3649284]	-4.74468	-5.22539	-4.57862	-4.72285	-4.7562	-4.43108
Pfkfb3	2	11471430	11502101	-	Pfkfb3	ENSMUSG00000026773ption=6-phosphofructo-2-kinase/fructose-2,6-biphosphatase3 [Source:MGI Symbol;Acc:MGI:2181202]	No description	4.10081	4.24403	4.38716	3.82576	3.93496	4.168
Rbm17	2	11585439	11604153	-	Rbm17	ENSMUSG00000037197	RNA binding motif protein 17 [Source:MGI Symbol;Acc:MGI:1924188]	2.9387	3.2973	3.43757	3.23005	3.27232	3.30588
Gm17490	2	11625606	11626264	-	Gm17490	ENSMUSG00000091312	predicted gene, 17490 [Source:MGI Symbol;Acc:MGI:4937124]	-4.74468	-5.22539	-4.57862	-4.72285	-4.7562	-4.43108
Il2ra	2	11642792	11693191	+	Il2ra	ENSMUSG00000026770	interleukin 2 receptor, alpha chain [Source:MGI Symbol;Acc:MGI:96549]	-4.59268	-3.48842	-4.57862	-4.57085	-3.6042	-4.43108
Il15ra	2	11705287	11733986	+	Il15ra	ENSMUSG00000023206	interleukin 15 receptor, alpha chain [Source:MGI Symbol;Acc:MGI:104644]	0.930883	1.11644	1.09694	1.67708	0.95039	1.62781
Fbxo18	2	11742573	11777582	-	Fbxo18	ENSMUSG00000058594	F-box protein 18 [Source:MGI Symbol;Acc:MGI:1354699]	4.66706	4.64429	4.90877	4.74657	4.75775	4.82944
Ankrd16	2	11777876	11790325	+	Ankrd16	ENSMUSG00000047909	ankyrin repeat domain 16 [Source:MGI Symbol;Acc:MGI:2444796]	3.67878	3.91814	3.70781	4.21706	4.04685	3.87067
Itga8	2	12106632	12301920	-	Itga8	ENSMUSG00000026768	integrin alpha 8 [Source:MGI Symbol;Acc:MGI:109442]	2.06553	1.96004	2.23159	2.10158	1.85523	1.94974
E030013I19Rik	2	12300947	12311300	+	E030013I19Rik	ENSMUSG00000086843	RIKEN cDNA E030013I19 gene [Source:MGI Symbol;Acc:MGI:2443735]	-4.59268	-3.07339	-4.57862	-4.72285	-4.6042	-4.43108
Fam188a	2	12347263	12419469	-	Fam188a	ENSMUSG00000026767	family with sequence similarity 188, member A [Source:MGI Symbol;Acc:MGI:1914210]	3.05118	3.17928	3.48027	3.30567	3.27232	3.39335
Pter	2	12924041	13003453	+	Pter	ENSMUSG00000026730	phosphotriesterase related [Source:MGI Symbol;Acc:MGI:107372]	-0.785324	-0.42953	-0.104692	-0.483383	-0.516736	-0.694117
C1ql3	2	13003457	13011747	-	C1ql3	ENSMUSG00000049630	C1q-like 3 [Source:MGI Symbol;Acc:MGI:2387350]	4.81671	4.7452	4.98065	4.50864	4.45108	4.63381
Rsu1	2	13076967	13271431	-	Rsu1	ENSMUSG00000026727	Ras suppressor protein 1 [Source:MGI Symbol;Acc:MGI:103040]	2.99228	2.98731	3.12797	3.26204	3.28454	3.21277
Gm13270	2	13271602	13324791	+	Gm13270	ENSMUSG00000086358	predicted gene 13270 [Source:MGI Symbol;Acc:MGI:3651704]	-4.74468	-5.22539	-4.42662	-4.57085	-3.6042	-4.27908
Cubn	2	13276338	13491924	-	Cubn	ENSMUSG00000026726	cubilin (intrinsic factor-cobalamin receptor) [Source:MGI Symbol;Acc:MGI:1931256]	-0.685788	-0.613955	0.0969418	-1.24892	0.0396576	0.244482
Trdmt1	2	13509014	13544664	-	Trdmt1	ENSMUSG00000026723	tRNA aspartic acid methyltransferase 1 [Source:MGI Symbol;Acc:MGI:1274787]	1.51585	1.62705	1.43136	2.05851	2.29062	2.22872
Gm9875	2	13557848	13560324	+	Gm9875	ENSMUSG00000052389	predicted gene 9875 [Source:MGI Symbol;Acc:MGI:3642007]	-4.74468	-5.22539	-4.57862	-4.72285	-4.7562	-4.43108
Vim	2	13573927	13582826	+	Vim	ENSMUSG00000026728	vimentin [Source:MGI Symbol;Acc:MGI:98932]	3.77364	4.10154	4.35474	4.33905	4.76431	4.5882
St8sia6	2	13651020	13793808	-	St8sia6	ENSMUSG00000003418	ST8 alpha-N-acetyl-neuraminide alpha-2,8-sialyltransferase 6 [Source:MGI Symbol;Acc:MGI:2386797]	1.2653	1.62705	1.63947	1.12959	1.88765	1.44884
Ptpla	2	13975563	14056135	-	Ptpla	ENSMUSG00000063275	protein tyrosine phosphatase-like (proline instead of catalytic arginine), member a [Source:MGI Symbol;Acc:MGI:1353592]	1.67411	1.55597	1.59575	1.53768	1.58563	1.91074
4921530L18Rik	2	14070332	14073934	-	4921530L18Rik	ENSMUSG00000086657	RIKEN cDNA 4921530L18 gene [Source:MGI Symbol;Acc:MGI:1918207]	-4.59268	-4.07339	-4.42662	-3.57085	-4.6042	-3.27908
Stam	2	14074100	14148338	+	Stam	ENSMUSG00000026718	signal transducing adaptor molecule (SH3 domain and ITAM motif) 1 [Source:MGI Symbol;Acc:MGI:1329014]	4.77583	4.79235	4.54205	4.76231	4.79881	4.75434
Tmem236	2	14174524	14221971	+	Tmem236	ENSMUSG00000061531	transmembrane protein 236 [Source:MGI Symbol;Acc:MGI:1919309]	-4.59268	-5.07339	-2.42662	-2.57085	-3.01924	-4.27908
Mrc1	2	14229414	14332057	+	Mrc1	ENSMUSG00000026712	mannose receptor, C type 1 [Source:MGI Symbol;Acc:MGI:97142]	0.494784	0.88081	0.782833	1.47355	1.62462	1.11324
Slc39a12	2	14388316	14494975	+	Slc39a12	ENSMUSG00000036949	solute carrier family 39 (zinc transporter), member 12 [Source:MGI Symbol;Acc:MGI:2139274]	4.54687	4.69975	5.00801	4.56615	4.48856	4.66929
Gm13266	2	14512591	14542805	+	Gm13266	ENSMUSG00000084901	predicted gene 13266 [Source:MGI Symbol;Acc:MGI:3652181]	-4.74468	-5.07339	-2.84166	-4.57085	-4.7562	-4.43108
Cacnb2	2	14604306	14987908	+	Cacnb2	ENSMUSG00000057914	calcium channel, voltage-dependent, beta 2 subunit [Source:MGI Symbol;Acc:MGI:894644]	4.2653	4.13607	4.3047	4.22032	4.15735	4.168
Gm13269	2	14740374	14767022	-	Gm13269	ENSMUSG00000087086	predicted gene 13269 [Source:MGI Symbol;Acc:MGI:3651949]	-4.74468	-5.22539	-4.57862	-4.72285	-4.7562	-4.43108
Nsun6	2	14995131	15054884	-	Nsun6	ENSMUSG00000026707	NOL1/NOP2/Sun domain family member 6 [Source:MGI Symbol;Acc:MGI:1921705]	1.61677	2.03514	2.17329	2.52719	2.19022	2.06077
Arl5b	2	15049395	15082456	+	Arl5b	ENSMUSG00000017418	ADP-ribosylation factor-like 5B [Source:MGI Symbol;Acc:MGI:1923119]	3.98097	4.25304	4.16584	3.64832	3.84288	3.89585
Gm13364	2	15646962	15696710	+	Gm13364	ENSMUSG00000085942	predicted gene 13364 [Source:MGI Symbol;Acc:MGI:3712425]	-4.74468	-5.22539	-4.57862	-4.72285	-4.7562	-4.43108
Gm13318	2	16042126	16150806	+	Gm13318	ENSMUSG00000075520	predicted gene 13318 [Source:MGI Symbol;Acc:MGI:3651283]	-4.74468	-5.22539	-4.57862	-4.72285	-4.7562	-4.43108
Plxdc2	2	16356304	16755839	+	Plxdc2	ENSMUSG00000026748	plexin domain containing 2 [Source:MGI Symbol;Acc:MGI:1914698]	5.2066	5.37679	5.42044	5.42068	5.50302	5.51045
Gm13322	2	17181743	17185487	-	Gm13322	ENSMUSG00000085193	predicted gene 13322 [Source:MGI Symbol;Acc:MGI:3650424]	-2.59268	-3.48842	-2.84166	-3.57085	-3.6042	-4.43108
Nebl	2	17343909	17731464	-	Nebl	ENSMUSG00000053702	nebulette [Source:MGI Symbol;Acc:MGI:1921353]	5.54687	5.81078	5.92653	5.43197	5.48591	5.50228
Gm13324	2	17559060	17559998	+	Gm13324	ENSMUSG00000085100	predicted gene 13324 [Source:MGI Symbol;Acc:MGI:3650422]	-4.74468	-5.22539	-4.57862	-4.72285	-4.7562	-4.43108
H2afb1	2	17996422	17996946	-	H2afb1	ENSMUSG00000062651	H2A histone family, member B1 [Source:MGI Symbol;Acc:MGI:1915481]	-4.74468	-5.22539	-4.57862	-4.72285	-4.7562	-4.43108
A930004D18Rik	2	18025193	18037737	-	A930004D18Rik	ENSMUSG00000054057	RIKEN cDNA A930004D18 gene [Source:MGI Symbol;Acc:MGI:1925190]	0.72925	0.0140763	0.782833	0.751082	0.565726	1.00632
Gm13330	2	18032533	18039633	+	Gm13330	ENSMUSG00000085319	predicted gene 13330 [Source:MGI Symbol;Acc:MGI:3649452]	-4.74468	-5.22539	-4.57862	-4.72285	-4.7562	-4.43108
2810030E01Rik	2	18040676	18049051	-	2810030E01Rik	ENSMUSG00000054074	RIKEN cDNA 2810030E01 gene [Source:MGI Symbol;Acc:MGI:1919918]	1.31421	2.08648	1.84017	2.50597	2.45108	2.18035
1810059C17Rik	2	18054193	18056613	-	1810059C17Rik	ENSMUSG00000086340	RIKEN cDNA 1810059C17 gene [Source:MGI Symbol;Acc:MGI:1917068]	-4.74468	-5.07339	-4.57862	-4.72285	-3.01924	-4.27908
Mllt10	2	18055237	18212388	+	Mllt10	ENSMUSG00000026743	myeloid/lymphoid or mixed-lineage leukemia (trithorax homolog, Drosophila); translocated to, 10 [Source:MGI Symbol;Acc:MGI:1329038]	4.58972	4.6948	4.6819	4.83855	4.76867	4.68092
Dnajc1	2	18195654	18392830	-	Dnajc1	ENSMUSG00000026740	DnaJ (Hsp40) homolog, subfamily C, member 1 [Source:MGI Symbol;Acc:MGI:103268]	4.63854	4.57407	4.45908	4.67233	4.66726	4.73215
Commd3	2	18672384	18676231	+	Commd3	ENSMUSG00000051154	COMM domain containing 3 [Source:MGI Symbol;Acc:MGI:88218]	3.29606	3.16502	3.43757	3.19734	3.07528	3.54747
Bmi1	2	18677018	18686629	+	Bmi1	ENSMUSG00000026739	Bmi1 polycomb ring finger oncogene [Source:MGI Symbol;Acc:MGI:88174]	3.91115	4.11397	3.8495	4.33002	4.62942	4.74883
Gm13334	2	18694032	18699037	+	Gm13334	ENSMUSG00000087182	predicted gene 13334 [Source:MGI Symbol;Acc:MGI:3757726]	-1.42275	-2.26603	-1.84166	-0.663955	-0.516736	-1.47172
BC061194	2	18699023	18750413	+	BC061194	ENSMUSG00000037708	cDNA sequence BC061194 [Source:MGI Symbol;Acc:MGI:3040687]	-4.74468	-2.26603	-1.42662	-0.663955	-0.516736	-1.10915
Gm20539	2	18742715	18760862	-	Gm20539	ENSMUSG00000092353	predicted gene 20539 [Source:MGI Symbol;Acc:MGI:5142004]	-4.59268	-5.22539	-4.57862	-4.57085	-4.6042	-4.43108
Pip4k2a	2	18842255	18998126	-	Pip4k2a	ENSMUSG00000026737	phosphatidylinositol-5-phosphate 4-kinase, type II, alpha [Source:MGI Symbol;Acc:MGI:1298206]	4.67411	4.88951	5.01425	4.42068	4.48061	5.06299
4930426L09Rik	2	18998343	18999801	+	4930426L09Rik	ENSMUSG00000026736	RIKEN cDNA 4930426L09 gene [Source:MGI Symbol;Acc:MGI:1921879]	-2.59268	-3.48842	-2.42662	-1.98588	-4.6042	-1.95715
Armc3	2	19199302	19310241	+	Armc3	ENSMUSG00000037683	armadillo repeat containing 3 [Source:MGI Symbol;Acc:MGI:1918132]	-1.78532	-2.48842	-0.51973	-1.98588	-2.28227	-1.95715
4930447M23Rik	2	19344317	19351050	+	4930447M23Rik	ENSMUSG00000087674	RIKEN cDNA 4930447M23 gene [Source:MGI Symbol;Acc:MGI:1918902]	-0.00771605	-0.372947	-0.256695	-1.24892	-0.434274	-0.57864
Msrb2	2	19371440	19394976	+	Msrb2	ENSMUSG00000023094	methionine sulfoxide reductase B2 [Source:MGI Symbol;Acc:MGI:1923717]	1.91512	1.43441	1.45602	1.69594	1.82207	2.00632
Gm13344	2	19429104	19431983	-	Gm13344	ENSMUSG00000087103	predicted gene 13344 [Source:MGI Symbol;Acc:MGI:3649239]	-4.74468	-5.22539	-4.57862	-4.72285	-4.7562	-4.43108
Gm13336	2	19441508	19446674	-	Gm13336	ENSMUSG00000085388	predicted gene 13336 [Source:MGI Symbol;Acc:MGI:3651438]	-4.74468	-5.22539	-4.57862	-4.72285	-4.7562	-4.43108
Ptf1a	2	19445663	19447501	+	Ptf1a	ENSMUSG00000026735	pancreas specific transcription factor, 1a [Source:MGI Symbol;Acc:MGI:1328312]	-4.74468	-5.22539	-4.57862	-4.72285	-4.7562	-4.43108
1810010K12Rik	2	19451828	19454995	+	1810010K12Rik	ENSMUSG00000056329	RIKEN cDNA 1810010K12 gene [Source:MGI Symbol;Acc:MGI:1921419]	-2.00772	-1.90346	-2.84166	-2.98588	-2.6042	-4.43108
4921504E06Rik	2	19462837	19553914	-	4921504E06Rik	ENSMUSG00000026734	RIKEN cDNA 4921504E06 gene [Source:MGI Symbol;Acc:MGI:1918087]	-4.74468	-5.07339	-4.57862	-4.72285	-4.7562	-4.43108
Gm13348	2	19634034	19636986	-	Gm13348	ENSMUSG00000086621	predicted gene 13348 [Source:MGI Symbol;Acc:MGI:3649255]	-4.74468	-5.22539	-4.57862	-4.72285	-4.7562	-4.43108
Otud1	2	19658062	19660590	+	Otud1	ENSMUSG00000043415	OTU domain containing 1 [Source:MGI Symbol;Acc:MGI:1918448]	2.55707	2.73397	2.7632	2.1434	2.52508	2.37913
Gm13346	2	19676711	19686157	-	Gm13346	ENSMUSG00000087246	predicted gene 13346 [Source:MGI Symbol;Acc:MGI:3649698]	-4.74468	-5.22539	-4.57862	-4.72285	-4.7562	-4.43108
Etl4	2	19909780	20810713	+	Etl4	ENSMUSG00000036617	enhancer trap locus 4 [Source:MGI Symbol;Acc:MGI:95454]	5.48414	5.66976	5.75826	5.04018	5.18696	5.05854
Gm17171	2	20300817	20324670	-	Gm17171	ENSMUSG00000091457	predicted gene 17171 [Source:MGI Symbol;Acc:MGI:4937998]	-4.74468	-5.22539	-4.57862	-4.72285	-4.6042	-4.43108
Gm13335	2	20420570	20432934	-	Gm13335	ENSMUSG00000085477	predicted gene 13335 [Source:MGI Symbol;Acc:MGI:3651482]	-4.74468	-5.22539	-4.57862	-4.72285	-4.7562	-4.43108
Gm13362	2	20709375	20713234	-	Gm13362	ENSMUSG00000086418	predicted gene 13362 [Source:MGI Symbol;Acc:MGI:3652150]	-4.74468	-5.22539	-4.57862	-4.72285	-4.7562	-4.43108
Arhgap21	2	20847919	20968881	-	Arhgap21	ENSMUSG00000036591	Rho GTPase activating protein 21 [Source:MGI Symbol;Acc:MGI:1918685]	7.21548	7.30274	7.33618	7.32321	7.21638	7.14561
Gm13380	2	20921860	20931389	-	Gm13380	ENSMUSG00000085206	predicted gene 13380 [Source:MGI Symbol;Acc:MGI:3649647]	-0.685788	-0.318499	-0.51973	0.336045	-1.01924	-0.191617
Gm13375	2	20969054	20969997	+	Gm13375	ENSMUSG00000075514	predicted gene 13375 [Source:MGI Symbol;Acc:MGI:3649913]	0.451716	0.450175	0.930932	0.786706	0.980764	1.14719
Gm13376	2	21097099	21120659	+	Gm13376	ENSMUSG00000087219	predicted gene 13376 [Source:MGI Symbol;Acc:MGI:3649912]	-4.74468	-5.22539	-4.57862	-4.72285	-4.7562	-4.43108
Enkur	2	21180731	21205365	-	Enkur	ENSMUSG00000026679	enkurin, TRPC channel interacting protein [Source:MGI Symbol;Acc:MGI:1918483]	-1.78532	-1.37295	-1.10469	0.0730105	-2.28227	0.113238
Thnsl1	2	21205724	21215009	+	Thnsl1	ENSMUSG00000048550	threonine synthase-like 1 (bacterial) [Source:MGI Symbol;Acc:MGI:2139347]	3.77801	3.64086	3.79738	3.52719	3.59547	3.69246
Gm13327	2	21341925	21369111	-	Gm13327	ENSMUSG00000085680	predicted gene 13327 [Source:MGI Symbol;Acc:MGI:3651762]	-4.74468	-3.48842	-4.42662	-4.57085	-3.6042	-4.27908
Gpr158	2	21367542	21830547	+	Gpr158	ENSMUSG00000045967	G protein-coupled receptor 158 [Source:MGI Symbol;Acc:MGI:2441697]	7.12114	7.22066	7.24182	7.20887	7.14274	7.13402
Myo3a	2	22227503	22618252	+	Myo3a	ENSMUSG00000025716	myosin IIIA [Source:MGI Symbol;Acc:MGI:2183924]	-4.74468	-5.22539	-4.42662	-4.57085	-4.6042	-2.69412
Gad2	2	22622205	22693874	+	Gad2	ENSMUSG00000026787	glutamic acid decarboxylase 2 [Source:MGI Symbol;Acc:MGI:95634]	6.49014	6.69024	6.72566	5.97798	6.22632	6.26588
1700092C17Rik	2	22755984	22762273	+	1700092C17Rik	ENSMUSG00000085353	RIKEN cDNA 1700092C17 gene [Source:MGI Symbol;Acc:MGI:1921545]	-4.74468	-5.22539	-4.57862	-4.72285	-4.7562	-4.43108
Apbb1ip	2	22774094	22875653	+	Apbb1ip	ENSMUSG00000026786	amyloid beta (A4) precursor protein-binding, family B, member 1 interacting protein [Source:MGI Symbol;Acc:MGI:1861354]	0.799639	1.36956	0.217236	0.516617	1.56573	0.578901
Pdss1	2	22895522	22940266	+	Pdss1	ENSMUSG00000026784	prenyl (solanesyl) diphosphate synthase, subunit 1 [Source:MGI Symbol;Acc:MGI:1889278]	2.74717	2.8335	2.59575	3.34204	3.01051	2.93037
Abi1	2	22940073	23040241	-	Abi1	ENSMUSG00000058835	abl-interactor 1 [Source:MGI Symbol;Acc:MGI:104913]	4.96574	5.09278	5.17143	4.84067	5.00128	5.15763
Acbd5	2	23068168	23114510	+	Acbd5	ENSMUSG00000026781	acyl-Coenzyme A binding domain containing 5 [Source:MGI Symbol;Acc:MGI:1921409]	4.75384	5.02859	5.07721	4.75333	4.86341	5.24252
Mastl	2	23115606	23156024	-	Mastl	ENSMUSG00000026779	microtubule associated serine/threonine kinase-like [Source:MGI Symbol;Acc:MGI:1914371]	-0.505216	-0.825459	-0.967189	-0.400921	-0.144767	-0.372189
Yme1l1	2	23156369	23199260	+	Yme1l1	ENSMUSG00000026775	YME1-like 1 (S. cerevisiae) [Source:MGI Symbol;Acc:MGI:1351651]	5.63373	5.71207	5.76937	5.90893	5.84392	5.97477
4931423N10Rik	2	23207476	23267129	+	4931423N10Rik	ENSMUSG00000026774	RIKEN cDNA 4931423N10 gene [Source:MGI Symbol;Acc:MGI:1918231]	-3.00772	-2.07339	-2.84166	-1.76349	-1.28227	-0.957151
Nxph2	2	23321246	23401973	+	Nxph2	ENSMUSG00000069132	neurexophilin 2 [Source:MGI Symbol;Acc:MGI:107491]	-0.422754	-0.372947	-0.178693	-1.76349	-0.697308	0.113238
Spopl	2	23506220	23572106	-	Spopl	ENSMUSG00000026771	speckle-type POZ protein-like [Source:MGI Symbol;Acc:MGI:1924107]	3.95035	4.13118	4.19543	4.22357	4.05044	4.33931
Hnmt	2	24002910	24049394	-	Hnmt	ENSMUSG00000026986	histamine N-methyltransferase [Source:MGI Symbol;Acc:MGI:2153181]	2.50535	2.51158	2.49224	2.26204	2.26617	2.27551
Tbpl2	2	24071721	24096595	-	Tbpl2	ENSMUSG00000061809	TATA box binding protein like 2 [Source:MGI Symbol;Acc:MGI:2684058]	-4.74468	-5.22539	-4.57862	-4.72285	-4.7562	-4.43108
Il1f8	2	24153161	24160519	+	Il1f8	ENSMUSG00000026985	interleukin 1 family, member 8 [Source:MGI Symbol;Acc:MGI:1916927]	-4.74468	-5.22539	-4.57862	-4.72285	-4.7562	-4.43108
Il1f9	2	24186476	24193568	+	Il1f9	ENSMUSG00000044103	interleukin 1 family, member 9 [Source:MGI Symbol;Acc:MGI:2449929]	-4.74468	-5.22539	-4.57862	-4.72285	-3.01924	-4.43108
Il1f6	2	24215418	24225702	+	Il1f6	ENSMUSG00000026984	interleukin 1 family, member 6 [Source:MGI Symbol;Acc:MGI:1859324]	-4.74468	-5.22539	-4.57862	-4.72285	-4.7562	-4.43108
Il1f5	2	24276954	24283426	+	Il1f5	ENSMUSG00000026983	interleukin 1 family, member 5 (delta) [Source:MGI Symbol;Acc:MGI:1859325]	-4.59268	-5.22539	-4.57862	-4.72285	-4.7562	-4.43108
Il1f10	2	24291196	24293820	+	Il1f10	ENSMUSG00000046845	interleukin 1 family, member 10 [Source:MGI Symbol;Acc:MGI:2652548]	-4.74468	-5.22539	-4.57862	-4.72285	-4.7562	-4.43108
Gm13411	2	24322424	24322956	+	Gm13411	ENSMUSG00000085999	predicted gene 13411 [Source:MGI Symbol;Acc:MGI:3651013]	-4.74468	-5.22539	-4.57862	-4.72285	-4.7562	-4.43108
Il1rn	2	24336853	24351494	+	Il1rn	ENSMUSG00000026981	interleukin 1 receptor antagonist [Source:MGI Symbol;Acc:MGI:96547]	-4.74468	-5.22539	-4.57862	-4.72285	-4.7562	-4.43108
Psd4	2	24367580	24409182	+	Psd4	ENSMUSG00000026979	pleckstrin and Sec7 domain containing 4 [Source:MGI Symbol;Acc:MGI:2674093]	-1.27075	-1.26603	-1.2567	-0.763491	-0.903759	-0.27908
Pax8	2	24420551	24475599	-	Pax8	ENSMUSG00000026976	paired box gene 8 [Source:MGI Symbol;Acc:MGI:97492]	-2.00772	-2.26603	-2.84166	-2.57085	-2.28227	-1.69412
Gm13415	2	24440418	24486855	+	Gm13415	ENSMUSG00000085057	predicted gene 13415 [Source:MGI Symbol;Acc:MGI:3651241]	-4.74468	-5.22539	-4.57862	-4.72285	-4.7562	-4.43108
Gm13417	2	24545492	24566697	-	Gm13417	ENSMUSG00000085330	predicted gene 13417 [Source:MGI Symbol;Acc:MGI:3652159]	-4.74468	-5.22539	-4.57862	-4.72285	-4.7562	-4.43108
Cacna1b	2	24603887	24763152	-	Cacna1b	ENSMUSG00000004113	calcium channel, voltage-dependent, N type, alpha 1B subunit [Source:MGI Symbol;Acc:MGI:88296]	6.71395	6.58438	6.75515	7.01365	6.959	6.94311
Ehmt1	2	24790769	24919609	-	Ehmt1	ENSMUSG00000036893	euchromatic histone methyltransferase 1 [Source:MGI Symbol;Acc:MGI:1924933]	4.78236	4.76896	4.85647	4.85542	5.03605	4.84504
Arrdc1	2	24925352	24935252	-	Arrdc1	ENSMUSG00000026972	arrestin domain containing 1 [Source:MGI Symbol;Acc:MGI:2446136]	1.7111	1.28417	1.85878	2.41784	2.0823	2.09596
Zmynd19	2	24949792	24962075	+	Zmynd19	ENSMUSG00000026974	zinc finger, MYND domain containing 19 [Source:MGI Symbol;Acc:MGI:1914437]	2.77364	2.95452	3.10476	3.02161	2.85523	3.01554
Wdr85	2	24962400	24972163	+	Wdr85	ENSMUSG00000026975	WD repeat domain 85 [Source:MGI Symbol;Acc:MGI:1914478]	2.42969	2.34447	2.50412	2.48444	2.31466	3.05184
Mrpl41	2	24974117	24975098	-	Mrpl41	ENSMUSG00000036850	mitochondrial ribosomal protein L41 [Source:MGI Symbol;Acc:MGI:1333816]	2.59715	2.7721	2.85878	2.62883	2.60525	2.79774
Pnpla7	2	24976033	25054057	+	Pnpla7	ENSMUSG00000036833	patatin-like phospholipase domain containing 7 [Source:MGI Symbol;Acc:MGI:2385325]	3.2275	3.20274	3.6819	3.4007	3.36734	3.48247
Nelf	2	25054355	25062881	+	Nelf	ENSMUSG00000006476	nasal embryonic LHRH factor [Source:MGI Symbol;Acc:MGI:1861755]	6.84403	6.93189	7.21272	6.51927	6.57197	6.66929
Entpd8	2	25080304	25085716	+	Entpd8	ENSMUSG00000036813	ectonucleoside triphosphate diphosphohydrolase 8 [Source:MGI Symbol;Acc:MGI:1919340]	-4.74468	-5.22539	-4.57862	-4.72285	-4.7562	-4.43108
Noxa1	2	25085667	25095149	-	Noxa1	ENSMUSG00000036805	NADPH oxidase activator 1 [Source:MGI Symbol;Acc:MGI:2449980]	-4.74468	-5.22539	-4.57862	-4.72285	-4.7562	-4.43108
Gm13387	2	25122603	25145396	-	Gm13387	ENSMUSG00000087028	predicted gene 13387 [Source:MGI Symbol;Acc:MGI:3651242]	-4.59268	-3.48842	-1.61927	-3.57085	-2.01924	-3.27908
Nrarp	2	25180758	25183330	+	Nrarp	ENSMUSG00000078202	Notch-regulated ankyrin repeat protein [Source:MGI Symbol;Acc:MGI:1914372]	2.33806	2.39422	2.49224	1.5789	1.85523	1.93037
A830007P12Rik	2	25192966	25196886	-	A830007P12Rik	ENSMUSG00000059555	RIKEN cDNA A830007P12 gene [Source:MGI Symbol;Acc:MGI:2442720]	1.24021	0.759503	0.702663	0.599079	1.12372	0.675117
Cobra1	2	25199712	25211489	-	Cobra1	ENSMUSG00000013465	cofactor of BRCA1 [Source:MGI Symbol;Acc:MGI:1931035]	3.74717	3.65793	3.87259	3.88859	4.0858	4.41092
4933433C11Rik	2	25212207	25214637	-	4933433C11Rik	ENSMUSG00000036770	RIKEN cDNA 4933433C11 gene [Source:MGI Symbol;Acc:MGI:1921722]	-4.74468	-5.22539	-4.57862	-4.72285	-4.7562	-4.43108
Fam166a	2	25218745	25222280	+	Fam166a	ENSMUSG00000026969	family with sequence similarity 166, member A [Source:MGI Symbol;Acc:MGI:3605773]	-4.74468	-5.22539	-4.57862	-4.72285	-4.7562	-4.43108
Tubb4b	2	25222160	25224702	-	Tubb4b	ENSMUSG00000036752	tubulin, beta 4B class IVB [Source:MGI Symbol;Acc:MGI:1915472]	5.33806	5.49647	5.72313	5.34055	5.60159	5.83596
Slc34a3	2	25228898	25234364	-	Slc34a3	ENSMUSG00000006469	solute carrier family 34 (sodium phosphate), member 3 [Source:MGI Symbol;Acc:MGI:2159410]	-4.59268	-5.22539	-4.57862	-2.98588	-4.7562	-2.27908
Gm757	2	25234476	25236787	-	Gm757	ENSMUSG00000089953	predicted gene 757 [Source:MGI Symbol;Acc:MGI:2685603]	-4.74468	-5.22539	-4.57862	-4.72285	-4.7562	-4.43108
2310002J15Rik	2	25238827	25242452	-	2310002J15Rik	ENSMUSG00000036731	RIKEN cDNA 2310002J15 gene [Source:MGI Symbol;Acc:MGI:1915109]	-4.74468	-5.22539	-4.57862	-4.72285	-4.7562	-4.43108
Rnf208	2	25242255	25244262	+	Rnf208	ENSMUSG00000044628	ring finger protein 208 [Source:MGI Symbol;Acc:MGI:1916096]	4.58972	4.56142	4.60129	4.21379	4.43746	4.70106
Ndor1	2	25244821	25256022	-	Ndor1	ENSMUSG00000006471	NADPH dependent diflavin oxidoreductase 1 [Source:MGI Symbol;Acc:MGI:1926047]	3.76047	3.70469	3.70266	3.64347	3.76649	3.6982
Tmem203	2	25255439	25256352	+	Tmem203	ENSMUSG00000078201	transmembrane protein 203 [Source:MGI Symbol;Acc:MGI:2443597]	1.72925	1.13607	2.08117	1.82147	1.85523	2.5789
Tprn	2	25262618	25269885	+	Tprn	ENSMUSG00000048707	taperin [Source:MGI Symbol;Acc:MGI:2139535]	3.64573	4.20041	4.28074	4.04018	4.01785	4.10894
Ssna1	2	25271039	25272438	-	Ssna1	ENSMUSG00000026966	Sjogren's syndrome nuclear autoantigen 1 [Source:MGI Symbol;Acc:MGI:1915725]	1.88305	2.00343	2.43136	1.59908	1.82207	2.44884
Anapc2	2	25272478	25285915	+	Anapc2	ENSMUSG00000026965	anaphase promoting complex subunit 2 [Source:MGI Symbol;Acc:MGI:2139135]	4.97528	4.8603	5.15081	4.90286	5.18696	5.25425
Tmem210	2	25288145	25289189	+	Tmem210	ENSMUSG00000026963	transmembrane protein 210 [Source:MGI Symbol;Acc:MGI:1925467]	-4.74468	-5.22539	-4.57862	-4.72285	-4.7562	-4.43108
Lrrc26	2	25289915	25291180	+	Lrrc26	ENSMUSG00000026961	leucine rich repeat containing 26 [Source:MGI Symbol;Acc:MGI:2385129]	-4.74468	-5.22539	-4.57862	-2.57085	-4.7562	-4.27908
Grin1	2	25291181	25319187	-	Grin1	ENSMUSG00000026959	glutamate receptor, ionotropic, NMDA1 (zeta 1) [Source:MGI Symbol;Acc:MGI:95819]	7.83437	7.77778	7.90065	7.9823	7.79615	7.87257
E130003G02Rik	2	25291220	25298925	+	E130003G02Rik	ENSMUSG00000085830	RIKEN cDNA E130003G02 gene [Source:MGI Symbol;Acc:MGI:2443867]	-4.74468	-3.07339	-4.57862	-4.72285	-4.7562	-4.27908
Man1b1	2	25332338	25352212	+	Man1b1	ENSMUSG00000036646	mannosidase, alpha, class 1B, member 1 [Source:MGI Symbol;Acc:MGI:2684954]	4.97147	5.03121	5.23338	5.21869	5.31764	5.5347
Dpp7	2	25352276	25356359	-	Dpp7	ENSMUSG00000026958	dipeptidylpeptidase 7 [Source:MGI Symbol;Acc:MGI:1933213]	3.10776	2.75316	3.0572	3.02907	2.99571	3.01554
Uap1l1	2	25359889	25365682	-	Uap1l1	ENSMUSG00000026956	UDP-N-acteylglucosamine pyrophosphorylase 1-like 1 [Source:MGI Symbol;Acc:MGI:2443318]	1.74717	1.80926	1.84017	1.96831	2.15069	2.47581
2010317E24Rik	2	25372321	25378213	+	2010317E24Rik	ENSMUSG00000026955	RIKEN cDNA 2010317E24 gene [Source:MGI Symbol;Acc:MGI:1919330]	-0.505216	-0.318499	-0.619265	-0.763491	-0.144767	0.113238
Entpd2	2	25395874	25401321	+	Entpd2	ENSMUSG00000015085	ectonucleoside triphosphate diphosphohydrolase 2 [Source:MGI Symbol;Acc:MGI:1096863]	1.69272	1.97101	2.23159	1.63861	1.71773	1.47581
Npdc1	2	25399351	25409494	+	Npdc1	ENSMUSG00000015094	neural proliferation, differentiation and control gene 1 [Source:MGI Symbol;Acc:MGI:1099802]	5.98758	6.03775	6.14986	6.01506	6.0858	6.21877
Fut7	2	25423267	25426374	+	Fut7	ENSMUSG00000036587	fucosyltransferase 7 [Source:MGI Symbol;Acc:MGI:107692]	-4.74468	-5.07339	-4.42662	-4.72285	-4.7562	-4.27908
Abca2	2	25428703	25448540	+	Abca2	ENSMUSG00000026944	ATP-binding cassette, sub-family A (ABC1), member 2 [Source:MGI Symbol;Acc:MGI:99606]	8.0691	8.13789	8.26512	8.34373	8.21418	8.29599
BC029214	2	25455141	25461094	-	BC029214	ENSMUSG00000047617	cDNA sequence BC029214 [Source:MGI Symbol;Acc:MGI:2442831]	3.20174	3.06616	3.37428	3.26204	3.12372	3.33563
Clic3	2	25456838	25458776	+	Clic3	ENSMUSG00000015093	chloride intracellular channel 3 [Source:MGI Symbol;Acc:MGI:1916704]	-4.74468	-5.07339	-2.84166	-2.57085	-3.6042	-4.43108
Ptgds	2	25466709	25470046	-	Ptgds	ENSMUSG00000015090	prostaglandin D2 synthase (brain) [Source:MGI Symbol;Acc:MGI:99261]	7.06106	7.06585	7.33659	7.07931	6.86697	7.23168
Lcn12	2	25490845	25493911	-	Lcn12	ENSMUSG00000026943	lipocalin 12 [Source:MGI Symbol;Acc:MGI:1924951]	-4.74468	-5.22539	-4.57862	-4.72285	-4.7562	-4.43108
C8g	2	25498651	25501719	-	C8g	ENSMUSG00000015083	complement component 8, gamma polypeptide [Source:MGI Symbol;Acc:MGI:88237]	-2.59268	-3.48842	-2.84166	-2.57085	-2.28227	-1.10915
Fbxw5	2	25500750	25505471	+	Fbxw5	ENSMUSG00000015095	F-box and WD-40 domain protein 5 [Source:MGI Symbol;Acc:MGI:1354731]	4.47878	4.46577	4.55637	4.40929	4.54809	4.6248
Traf2	2	25517982	25546940	-	Traf2	ENSMUSG00000026942	TNF receptor-associated factor 2 [Source:MGI Symbol;Acc:MGI:101835]	2.33806	1.8924	2.31485	2.15707	1.87153	2.22872
Edf1	2	25557847	25562082	+	Edf1	ENSMUSG00000015092	endothelial differentiation-related factor 1 [Source:MGI Symbol;Acc:MGI:1891227]	2.98475	3.53024	3.62866	2.90489	3.05401	3.44202
Mamdc4	2	25563115	25574845	-	Mamdc4	ENSMUSG00000026941	MAM domain containing 4 [Source:MGI Symbol;Acc:MGI:2685841]	2.67411	2.64086	2.84017	2.37167	2.64373	2.94009
Phpt1	2	25573430	25575224	-	Phpt1	ENSMUSG00000036504	phosphohistidine phosphatase 1 [Source:MGI Symbol;Acc:MGI:1922704]	2.86675	2.92661	3.07323	2.82147	2.96566	3.20474
Gm996	2	25575416	25580099	-	Gm996	ENSMUSG00000029419	predicted gene 996 [Source:MGI Symbol;Acc:MGI:2685842]	6.0063	6.18518	6.18717	5.79766	5.66726	5.51208
B230208H17Rik	2	25583018	25608521	-	B230208H17Rik	ENSMUSG00000015087	RIKEN cDNA B230208H17 gene [Source:MGI Symbol;Acc:MGI:2442633]	5.52237	5.66555	5.64216	5.4885	5.61255	5.67366
Gm13520	2	25607892	25631761	+	Gm13520	ENSMUSG00000052403	predicted gene 13520 [Source:MGI Symbol;Acc:MGI:3701343]	-3.00772	-4.07339	-1.61927	-2.24892	-2.6042	-4.43108
4921530D09Rik	2	25608635	25617678	-	4921530D09Rik	ENSMUSG00000026940	RIKEN cDNA 4921530D09 gene [Source:MGI Symbol;Acc:MGI:1924308]	-4.74468	-5.22539	-4.57862	-4.72285	-4.7562	-4.43108
Tmem141	2	25620067	25622005	-	Tmem141	ENSMUSG00000026939	transmembrane protein 141 [Source:MGI Symbol;Acc:MGI:1098773]	0.899175	1.07636	0.660843	0.336045	0.887654	0.180352
Fcna	2	25624666	25628030	-	Fcna	ENSMUSG00000026938	ficolin A [Source:MGI Symbol;Acc:MGI:1340905]	-4.59268	-5.22539	-4.57862	-4.57085	-4.7562	-4.43108
Lcn8	2	25653120	25656217	+	Lcn8	ENSMUSG00000036449	lipocalin 8 [Source:MGI Symbol;Acc:MGI:2135945]	-4.74468	-5.22539	-4.57862	-4.72285	-4.7562	-4.43108
Lcn5	2	25657952	25661977	+	Lcn5	ENSMUSG00000026937	lipocalin 5 [Source:MGI Symbol;Acc:MGI:1277241]	-4.74468	-5.22539	-4.57862	-4.72285	-4.7562	-4.43108
Lcn6	2	25676786	25681608	+	Lcn6	ENSMUSG00000045684	lipocalin 6 [Source:MGI Symbol;Acc:MGI:3045364]	-4.74468	-5.22539	-4.57862	-4.72285	-4.7562	-4.43108
Lcn10	2	25682726	25686081	+	Lcn10	ENSMUSG00000047356	lipocalin 10 [Source:MGI Symbol;Acc:MGI:1925000]	-4.74468	-5.22539	-4.57862	-4.72285	-4.7562	-4.43108
Lcn13	2	25700043	25703326	+	Lcn13	ENSMUSG00000062061	lipocalin 13 [Source:MGI Symbol;Acc:MGI:2387617]	-4.74468	-5.22539	-4.57862	-4.72285	-4.7562	-4.43108
A230005M16Rik	2	25705850	25709716	-	A230005M16Rik	ENSMUSG00000087612	RIKEN cDNA A230005M16 gene [Source:MGI Symbol;Acc:MGI:3603401]	-3.00772	-2.26603	-4.42662	-2.98588	-4.6042	-4.43108
Bmyc	2	25706879	25707717	+	Bmyc	ENSMUSG00000049086	brain expressed myelocytomatosis oncogene [Source:MGI Symbol;Acc:MGI:88184]	2.47341	2.52653	2.09694	2.11565	2.52508	2.06077
Lcn14	2	25737009	25740097	+	Lcn14	ENSMUSG00000079539	lipocalin 14 [Source:MGI Symbol;Acc:MGI:3651927]	-4.74468	-5.22539	-4.42662	-4.72285	-4.7562	-4.43108
Lcn3	2	25765569	25768099	+	Lcn3	ENSMUSG00000026936	lipocalin 3 [Source:MGI Symbol;Acc:MGI:102669]	-4.74468	-5.22539	-4.57862	-4.72285	-4.7562	-3.27908
Lcn11	2	25777017	25780279	+	Lcn11	ENSMUSG00000069080	lipocalin 11 [Source:MGI Symbol;Acc:MGI:2684955]	-4.74468	-5.22539	-4.57862	-4.72285	-4.7562	-4.43108
Gm13538	2	25783940	25794650	-	Gm13538	ENSMUSG00000090073	predicted gene 13538 [Source:MGI Symbol;Acc:MGI:3702043]	-4.74468	-5.22539	-4.57862	-4.72285	-4.7562	-4.43108
Gm13539	2	25784617	25787022	+	Gm13539	ENSMUSG00000085484	predicted gene 13539 [Source:MGI Symbol;Acc:MGI:3651926]	-4.74468	-5.22539	-4.57862	-4.72285	-4.7562	-4.43108
Glt6d1	2	25793859	25815848	-	Glt6d1	ENSMUSG00000036401	glycosyltransferase 6 domain containing 1 [Source:MGI Symbol;Acc:MGI:1918353]	-4.74468	-5.22539	-4.57862	-4.72285	-4.7562	-4.43108
Lcn9	2	25823153	25825537	+	Lcn9	ENSMUSG00000023210	lipocalin 9 [Source:MGI Symbol;Acc:MGI:1924954]	-4.74468	-5.22539	-4.57862	-4.72285	-4.7562	-4.43108
Sohlh1	2	25842995	25847248	-	Sohlh1	ENSMUSG00000059625	spermatogenesis and oogenesis specific basic helix-loop-helix 1 [Source:MGI Symbol;Acc:MGI:2684956]	-4.74468	-5.22539	-4.57862	-4.72285	-4.7562	-4.43108
Kcnt1	2	25863795	25918273	+	Kcnt1	ENSMUSG00000058740	potassium channel, subfamily T, member 1 [Source:MGI Symbol;Acc:MGI:1924627]	6.6505	6.67648	6.72058	6.79984	6.54428	6.60203
Camsap1	2	25926838	25983282	-	Camsap1	ENSMUSG00000026933	calmodulin regulated spectrin-associated protein 1 [Source:MGI Symbol;Acc:MGI:3036242]	5.87798	5.97646	6.06122	5.77678	5.82416	5.87827
Ubac1	2	25998543	26021747	-	Ubac1	ENSMUSG00000036352	ubiquitin associated domain containing 1 [Source:MGI Symbol;Acc:MGI:1920995]	3.52626	3.49647	3.52758	2.89676	3.19022	3.46239
Nacc2	2	26055535	26123220	-	Nacc2	ENSMUSG00000026932	nucleus accumbens associated 2, BEN and BTB (POZ) domain containing [Source:MGI Symbol;Acc:MGI:1915241]	6.35057	6.54592	6.67994	5.99806	6.33391	6.63904
Gm13554	2	26059010	26060275	+	Gm13554	ENSMUSG00000087515	predicted gene 13554 [Source:MGI Symbol;Acc:MGI:3650406]	-4.74468	-5.22539	-4.57862	-4.72285	-4.7562	-4.43108
C330006A16Rik	2	26136814	26140521	-	C330006A16Rik	ENSMUSG00000087679	RIKEN cDNA C330006A16 gene [Source:MGI Symbol;Acc:MGI:1924939]	4.36442	4.58483	4.51882	4.24614	4.40703	4.72092
1810012K08Rik	2	26138546	26139543	+	1810012K08Rik	ENSMUSG00000087595	RIKEN cDNA 1810012K08 gene [Source:MGI Symbol;Acc:MGI:1916345]	-4.74468	-4.07339	-4.57862	-4.72285	-4.6042	-4.43108
Gm13553	2	26186729	26191678	-	Gm13553	ENSMUSG00000085545	predicted gene 13553 [Source:MGI Symbol;Acc:MGI:3650620]	-4.74468	-5.22539	-4.57862	-4.72285	-4.7562	-4.43108
Lhx3	2	26200212	26208289	-	Lhx3	ENSMUSG00000026934	LIM homeobox protein 3 [Source:MGI Symbol;Acc:MGI:102673]	-3.00772	-2.26603	-4.42662	-4.72285	-4.7562	-4.43108
Qsox2	2	26208637	26237525	-	Qsox2	ENSMUSG00000036327	quiescin Q6 sulfhydryl oxidase 2 [Source:MGI Symbol;Acc:MGI:2387194]	3.55198	3.38604	3.6819	4.29334	4.07176	4.06522
C030048H21Rik	2	26246333	26246707	-	C030048H21Rik	ENSMUSG00000090340	RIKEN cDNA C030048H21 gene [Source:MGI Symbol;Acc:MGI:1924731]	-2.59268	-2.07339	-4.57862	-3.57085	-1.79684	-4.43108
C030048H21Rik	2	26251757	26257554	-	C030048H21Rik	ENSMUSG00000090340	RIKEN cDNA C030048H21 gene [Source:MGI Symbol;Acc:MGI:1924731]	-2.27075	-0.985924	-0.256695	-1.57085	-2.01924	-2.27908
4932418E24Rik	2	26271646	26294557	-	4932418E24Rik	ENSMUSG00000048038	RIKEN cDNA 4932418E24 gene [Source:MGI Symbol;Acc:MGI:3045295]	0.866753	1.21202	1.03281	0.821472	0.887654	0.0428485
Gpsm1	2	26315515	26348237	+	Gpsm1	ENSMUSG00000026930	G-protein signalling modulator 1 (AGS3-like, C. elegans) [Source:MGI Symbol;Acc:MGI:1915089]	4.56971	4.65793	4.54205	4.65316	4.56823	4.89585
Dnlz	2	26348121	26352110	-	Dnlz	ENSMUSG00000075467	DNL-type zinc finger [Source:MGI Symbol;Acc:MGI:106559]	3.07266	3.184	3.34156	2.96054	3.15735	3.13877
Card9	2	26352176	26360918	-	Card9	ENSMUSG00000026928	caspase recruitment domain family, member 9 [Source:MGI Symbol;Acc:MGI:2685628]	-1.13325	-0.42953	-0.619265	0.0730105	-1.01924	-0.957151
Gm13562	2	26352645	26371952	+	Gm13562	ENSMUSG00000086779	predicted gene 13562 [Source:MGI Symbol;Acc:MGI:3651238]	-2.27075	-2.26603	-0.619265	-2.24892	-4.7562	-4.43108
Snapc4	2	26362765	26380653	-	Snapc4	ENSMUSG00000036281	small nuclear RNA activating complex, polypeptide 4 [Source:MGI Symbol;Acc:MGI:2443935]	4.26219	4.06104	4.02871	4.16047	4.04685	4.08286
Gm13563	2	26381526	26389018	+	Gm13563	ENSMUSG00000085767	predicted gene 13563 [Source:MGI Symbol;Acc:MGI:3652052]	0.764874	0.318931	0.821307	1.55844	1.09624	1.36478
Sdccag3	2	26382802	26389316	-	Sdccag3	ENSMUSG00000026927	serologically defined colon cancer antigen 3 [Source:MGI Symbol;Acc:MGI:1915362]	4.80607	4.82143	4.95924	5.0028	4.78812	4.86558
Pmpca	2	26389339	26397122	+	Pmpca	ENSMUSG00000026926	peptidase (mitochondrial processing) alpha [Source:MGI Symbol;Acc:MGI:1918568]	4.66235	4.68983	4.84251	4.69125	4.64373	4.70676
Inpp5e	2	26396249	26409203	-	Inpp5e	ENSMUSG00000026925	inositol polyphosphate-5-phosphatase E [Source:MGI Symbol;Acc:MGI:1927753]	3.48947	3.7908	3.89981	4.05486	4.04685	4.15555
Sec16a	2	26409431	26445216	-	Sec16a	ENSMUSG00000026924	SEC16 homolog A (S. cerevisiae) [Source:MGI Symbol;Acc:MGI:2139207]	5.8647	5.80083	5.83899	5.87727	5.94173	5.87447
0610009E02Rik	2	26445696	26459390	+	0610009E02Rik	ENSMUSG00000086714	RIKEN cDNA 0610009E02 gene [Source:MGI Symbol;Acc:MGI:3698435]	-0.892239	-0.318499	-0.51973	-0.483383	-0.144767	-0.694117
Gm13568	2	26457144	26458316	+	Gm13568	ENSMUSG00000085543	predicted gene 13568 [Source:MGI Symbol;Acc:MGI:3702049]	-3.00772	-4.07339	-2.42662	-2.98588	-4.7562	-4.43108
Notch1	2	26457903	26516663	-	Notch1	ENSMUSG00000026923	Notch gene homolog 1 (Drosophila) [Source:MGI Symbol;Acc:MGI:97363]	5.12671	5.19574	5.28419	5.34204	5.71208	5.18649
Egfl7	2	26580014	26593120	+	Egfl7	ENSMUSG00000026921	EGF-like domain 7 [Source:MGI Symbol;Acc:MGI:2449923]	2.54687	2.70797	3.09694	2.64832	3.32654	3.18035
Gm20532	2	26586639	26635634	+	Gm20532	ENSMUSG00000092356	predicted gene 20532 [Source:MGI Symbol;Acc:MGI:5141997]	2.89114	3.0299	3.35474	3.03648	3.0823	3.52828
Agpat2	2	26593057	26604417	-	Agpat2	ENSMUSG00000026922	1-acylglycerol-3-phosphate O-acyltransferase 2 (lysophosphatidic acid acyltransferase, beta) [Source:MGI Symbol;Acc:MGI:1914762]	-1.78532	-1.90346	-1.84166	-0.663955	-0.356271	0.180352
Fam69b	2	26628457	26636497	+	Fam69b	ENSMUSG00000036186	family with sequence similarity 69, member B [Source:MGI Symbol;Acc:MGI:1927576]	4.19196	4.32749	4.59852	4.29024	4.47529	4.7897
5730588L14Rik	2	26640372	26645944	+	5730588L14Rik	ENSMUSG00000086775	RIKEN cDNA 5730588L14 gene [Source:MGI Symbol;Acc:MGI:3045374]	-4.74468	-3.48842	-4.57862	-4.57085	-3.01924	-4.27908
Lcn4	2	26667674	26671282	-	Lcn4	ENSMUSG00000026919	lipocalin 4 [Source:MGI Symbol;Acc:MGI:102668]	-4.74468	-5.22539	-4.57862	-4.72285	-4.7562	-4.43108
Abo	2	26842503	26864979	-	Abo	ENSMUSG00000015787	ABO blood group (transferase A, alpha 1-3-N-acetylgalactosaminyltransferase, transferase B, alpha 1-3-galactosyltransferase) [Source:MGI Symbol;Acc:MGI:2135738]	-4.74468	-5.22539	-4.57862	-4.72285	-4.7562	-4.43108
Surf6	2	26888628	26902879	-	Surf6	ENSMUSG00000036160	surfeit gene 6 [Source:MGI Symbol;Acc:MGI:98447]	2.3846	2.66808	2.27382	2.70528	2.50433	2.72092
Med22	2	26905262	26910677	-	Med22	ENSMUSG00000015776	mediator complex subunit 22 [Source:MGI Symbol;Acc:MGI:98446]	3.07975	2.54867	2.9657	2.97605	3.06823	3.2523
Rpl7a	2	26910764	26913318	+	Rpl7a	ENSMUSG00000062647	ribosomal protein L7A [Source:MGI Symbol;Acc:MGI:1353472]	4.92302	4.91955	5.10671	4.93497	5.10143	5.16594
Surf1	2	26913383	26916530	-	Surf1	ENSMUSG00000015790	surfeit gene 1 [Source:MGI Symbol;Acc:MGI:98443]	3.17551	3.29294	3.60129	3.11565	3.30269	3.74883
Surf2	2	26916367	26920183	+	Surf2	ENSMUSG00000014873	surfeit gene 2 [Source:MGI Symbol;Acc:MGI:98444]	2.5366	2.66132	2.38073	2.50597	2.65319	2.83986
Surf4	2	26920040	26933928	-	Surf4	ENSMUSG00000014867	surfeit gene 4 [Source:MGI Symbol;Acc:MGI:98445]	4.61189	4.65283	4.8657	4.93298	4.90161	5.01554
Gm711	2	26934047	26953496	+	Gm711	ENSMUSG00000049897	predicted gene 711 [Source:MGI Symbol;Acc:MGI:2685557]	-3.00772	-3.07339	-4.57862	-2.98588	-4.7562	-3.27908
Rexo4	2	26953563	26964386	-	Rexo4	ENSMUSG00000052406	REX4, RNA exonuclease 4 homolog (S. cerevisiae) [Source:MGI Symbol;Acc:MGI:2684957]	3.54687	3.64086	3.74831	3.56358	3.40703	3.64573
Adamts13	2	26973416	27009628	+	Adamts13	ENSMUSG00000014852	a disintegrin-like and metallopeptidase (reprolysin type) with thrombospondin type 1 motif, 13 [Source:MGI Symbol;Acc:MGI:2685556]	-4.74468	-2.48842	-2.84166	-4.72285	-4.7562	-3.27908
5930434B04Rik	2	27009926	27021089	+	5930434B04Rik	ENSMUSG00000015488	RIKEN cDNA 5930434B04 gene [Source:MGI Symbol;Acc:MGI:1924317]	4.03668	4.05332	3.94407	4.10863	4.19022	4.15971
Slc2a6	2	27021363	27027998	-	Slc2a6	ENSMUSG00000036067	solute carrier family 2 (facilitated glucose transporter), member 6 [Source:MGI Symbol;Acc:MGI:2443286]	3.44074	3.50404	3.66084	3.66756	3.49909	3.44202
Gm13398	2	27037285	27040853	+	Gm13398	ENSMUSG00000087364	predicted gene 13398 [Source:MGI Symbol;Acc:MGI:3652315]	-4.74468	-5.07339	-4.57862	-4.72285	-4.7562	-4.43108
Tmem8c	2	27061636	27072179	-	Tmem8c	ENSMUSG00000009214	transmembrane protein 8C [Source:MGI Symbol;Acc:MGI:1913389]	-4.74468	-5.07339	-4.57862	-4.57085	-4.6042	-4.43108
Adamtsl2	2	27079379	27108981	+	Adamtsl2	ENSMUSG00000036040	ADAMTS-like 2 [Source:MGI Symbol;Acc:MGI:1925044]	-0.344751	0.0965386	0.617774	0.184042	0.0962411	-0.471725
Fam163b	2	27110380	27142491	-	Fam163b	ENSMUSG00000009216	family with sequence similarity 163, member B [Source:MGI Symbol;Acc:MGI:1926106]	4.24967	4.42047	4.54492	3.75558	4.02151	3.88079
Gm13399	2	27144898	27162703	-	Gm13399	ENSMUSG00000085008	predicted gene 13399 [Source:MGI Symbol;Acc:MGI:3652314]	-4.74468	-3.07339	-4.42662	-4.57085	-4.6042	-4.43108
Dbh	2	27165233	27183200	+	Dbh	ENSMUSG00000000889	dopamine beta hydroxylase [Source:MGI Symbol;Acc:MGI:94864]	-0.422754	-0.42953	-0.72618	-1.98588	-3.01924	-2.27908
Sardh	2	27188393	27248337	-	Sardh	ENSMUSG00000009614	sarcosine dehydrogenase [Source:MGI Symbol;Acc:MGI:2183102]	2.14879	2.45799	2.82131	2.28714	2.25378	2.11324
Gm17071	2	27189382	27234710	+	Gm17071	ENSMUSG00000091192	predicted gene 17071 [Source:MGI Symbol;Acc:MGI:4937898]	-4.74468	-5.22539	-4.57862	-4.72285	-4.7562	-4.43108
Vav2	2	27262104	27427033	-	Vav2	ENSMUSG00000009621	vav 2 oncogene [Source:MGI Symbol;Acc:MGI:102718]	2.90717	3.14578	2.63947	3.08021	2.98826	3.11324
AA645442	2	27326704	27331297	+	AA645442	ENSMUSG00000086669	expressed sequence AA645442 [Source:MGI Symbol;Acc:MGI:3035071]	-4.74468	-5.22539	-4.57862	-4.72285	-4.7562	-4.43108
Brd3	2	27445579	27507662	-	Brd3	ENSMUSG00000026918	bromodomain containing 3 [Source:MGI Symbol;Acc:MGI:1914632]	4.43523	4.55232	4.51296	4.55844	4.67657	4.6487
Wdr5	2	27515157	27536535	+	Wdr5	ENSMUSG00000026917	WD repeat domain 5 [Source:MGI Symbol;Acc:MGI:2155884]	3.37887	3.24854	3.10476	3.40643	3.41261	3.6867
Gm13421	2	27540426	27543362	+	Gm13421	ENSMUSG00000085929	predicted gene 13421 [Source:MGI Symbol;Acc:MGI:3649922]	-2.59268	-3.48842	-2.10469	-3.57085	-2.28227	-1.27908
Rxra	2	27676440	27762957	+	Rxra	ENSMUSG00000015846	retinoid X receptor alpha [Source:MGI Symbol;Acc:MGI:98214]	3.84611	3.82143	4.08117	3.99901	3.99943	4.01094
2810430I11Rik	2	27882925	27887052	-	2810430I11Rik	ENSMUSG00000085766	RIKEN cDNA 2810430I11 gene [Source:MGI Symbol;Acc:MGI:3590515]	-2.59268	-2.48842	-1.84166	-4.72285	-3.01924	-4.43108
Col5a1	2	27886425	28039514	+	Col5a1	ENSMUSG00000026837	collagen, type V, alpha 1 [Source:MGI Symbol;Acc:MGI:88457]	3.10081	3.04555	3.0572	2.45152	1.82207	1.91074
Gm13372	2	28025417	28030437	-	Gm13372	ENSMUSG00000086560	predicted gene 13372 [Source:MGI Symbol;Acc:MGI:3650806]	-4.74468	-5.22539	-4.57862	-4.72285	-4.7562	-4.43108
Fcnb	2	28076378	28084885	-	Fcnb	ENSMUSG00000026835	ficolin B [Source:MGI Symbol;Acc:MGI:1341158]	-4.74468	-5.22539	-4.57862	-4.72285	-4.7562	-4.43108
Gm13371	2	28092032	28093514	-	Gm13371	ENSMUSG00000085693	predicted gene 13371 [Source:MGI Symbol;Acc:MGI:3650807]	-4.74468	-5.22539	-4.57862	-4.72285	-4.7562	-4.43108
F730016J06Rik	2	28095477	28127731	+	F730016J06Rik	ENSMUSG00000086425	RIKEN cDNA F730016J06 gene [Source:MGI Symbol;Acc:MGI:2443559]	-4.59268	-5.07339	-2.42662	-4.72285	-4.6042	-4.27908
Olfm1	2	28192992	28230736	+	Olfm1	ENSMUSG00000026833	olfactomedin 1 [Source:MGI Symbol;Acc:MGI:1860437]	7.54014	7.67439	7.788	7.22113	7.2834	7.38537
Gm13373	2	28315016	28324050	-	Gm13373	ENSMUSG00000087196	predicted gene 13373 [Source:MGI Symbol;Acc:MGI:3650390]	-4.74468	-4.07339	-4.42662	-4.72285	-4.7562	-4.27908
Ppp1r26	2	28446800	28455508	+	Ppp1r26	ENSMUSG00000035829	protein phosphatase 1, regulatory subunit 26 [Source:MGI Symbol;Acc:MGI:2685193]	3.39601	3.64429	3.79738	3.94091	4.19993	4.20474
1700007K13Rik	2	28462001	28466332	-	1700007K13Rik	ENSMUSG00000026831	RIKEN cDNA 1700007K13 gene [Source:MGI Symbol;Acc:MGI:1916577]	-2.27075	-2.48842	-0.841658	-4.57085	-2.28227	-1.47172
Mrps2	2	28468066	28471178	+	Mrps2	ENSMUSG00000035772	mitochondrial ribosomal protein S2 [Source:MGI Symbol;Acc:MGI:2153089]	2.79103	2.94898	3.27382	3.05121	2.97323	3.13031
Gbgt1	2	28496891	28505415	+	Gbgt1	ENSMUSG00000026829	globoside alpha-1,3-N-acetylgalactosaminyltransferase 1 [Source:MGI Symbol;Acc:MGI:2449143]	-1.27075	-1.48842	-0.72618	-0.763491	-1.6042	-1.47172
Gm10134	2	28506095	28506475	+	Gm10134	ENSMUSG00000063611	predicted gene 10134 [Source:MGI Symbol;Acc:MGI:3642322]	-4.74468	-3.48842	-2.10469	-2.24892	-3.01924	-3.27908
Ralgds	2	28513125	28553081	+	Ralgds	ENSMUSG00000026821	ral guanine nucleotide dissociation stimulator [Source:MGI Symbol;Acc:MGI:107485]	5.27923	5.39014	5.49373	5.37313	5.25999	5.33379
Cel	2	28555795	28563403	-	Cel	ENSMUSG00000026818	carboxyl ester lipase [Source:MGI Symbol;Acc:MGI:88374]	-4.74468	-5.22539	-4.57862	-4.72285	-4.7562	-4.43108
Gm13381	2	28562197	28576698	+	Gm13381	ENSMUSG00000087667	predicted gene 13381 [Source:MGI Symbol;Acc:MGI:3649650]	-4.74468	-5.22539	-4.57862	-4.72285	-4.7562	-4.43108
Gtf3c5	2	28566311	28583751	-	Gtf3c5	ENSMUSG00000026816	general transcription factor IIIC, polypeptide 5 [Source:MGI Symbol;Acc:MGI:1917489]	2.67411	2.80313	2.91323	2.91297	2.9115	2.8502
Gfi1b	2	28609450	28621982	-	Gfi1b	ENSMUSG00000026815	growth factor independent 1B [Source:MGI Symbol;Acc:MGI:1276578]	-4.74468	-5.22539	-4.57862	-4.72285	-4.7562	-4.43108
Tsc1	2	28641228	28691167	+	Tsc1	ENSMUSG00000026812	tuberous sclerosis 1 [Source:MGI Symbol;Acc:MGI:1929183]	5.82623	5.73477	5.84017	5.90792	5.91642	5.91445
1700026L06Rik	2	28692080	28699727	-	1700026L06Rik	ENSMUSG00000026809	RIKEN cDNA 1700026L06 gene [Source:MGI Symbol;Acc:MGI:1917237]	-4.74468	-5.07339	-4.57862	-4.72285	-4.7562	-4.43108
Ak8	2	28700164	28813165	+	Ak8	ENSMUSG00000026807	adenylate kinase 8 [Source:MGI Symbol;Acc:MGI:1916120]	-1.42275	-1.90346	-1.10469	-2.98588	-2.01924	-1.69412
Gtf3c4	2	28822299	28840360	-	Gtf3c4	ENSMUSG00000035666	general transcription factor IIIC, polypeptide 4 [Source:MGI Symbol;Acc:MGI:2138937]	4.70653	4.58661	4.72313	4.5429	4.81787	4.91321
Ddx31	2	28840406	28905571	+	Ddx31	ENSMUSG00000026806	DEAD/H (Asp-Glu-Ala-Asp/His) box polypeptide 31 [Source:MGI Symbol;Acc:MGI:2682639]	2.17551	1.73397	1.7433	1.96831	1.93496	1.89085
Barhl1	2	28907679	28916668	-	Barhl1	ENSMUSG00000026805	BarH-like 1 (Drosophila) [Source:MGI Symbol;Acc:MGI:1859288]	1.07975	0.971008	1.48027	1.45152	1.20316	1.47581
1700101E01Rik	2	28955373	29055064	-	1700101E01Rik	ENSMUSG00000079502	RIKEN cDNA 1700101E01 gene [Source:MGI Symbol;Acc:MGI:2685669]	-3.00772	-5.07339	-2.42662	-3.57085	-4.6042	-4.27908
Ttf1	2	29060262	29087656	+	Ttf1	ENSMUSG00000026803	transcription termination factor, RNA polymerase I [Source:MGI Symbol;Acc:MGI:105044]	2.82517	2.72103	2.72313	3.23005	2.80519	2.73215
Gm13395	2	29088371	29090246	-	Gm13395	ENSMUSG00000087000	predicted gene 13395 [Source:MGI Symbol;Acc:MGI:3651847]	-4.74468	-5.22539	-4.57862	-4.72285	-4.7562	-4.43108
Gm13393	2	29088666	29094501	+	Gm13393	ENSMUSG00000086519	predicted gene 13393 [Source:MGI Symbol;Acc:MGI:3649783]	-4.74468	-5.22539	-4.57862	-4.72285	-4.7562	-4.43108
Setx	2	29124181	29182471	+	Setx	ENSMUSG00000043535	senataxin [Source:MGI Symbol;Acc:MGI:2443480]	6.24258	6.28252	6.28934	6.31103	6.46324	6.48247
Ntng2	2	29194541	29253005	-	Ntng2	ENSMUSG00000035513	netrin G2 [Source:MGI Symbol;Acc:MGI:2159341]	3.94648	3.98731	3.99544	3.23005	3.36159	3.27551
6530402F18Rik	2	29245107	29253006	-	6530402F18Rik	ENSMUSG00000079499	RIKEN cDNA 6530402F18 gene [Source:MGI Symbol;Acc:MGI:1923470]	3.67411	3.70469	3.6975	2.83003	3.13051	3.06077
Med27	2	29346819	29524793	+	Med27	ENSMUSG00000026799	mediator complex subunit 27 [Source:MGI Symbol;Acc:MGI:1916225]	2.56719	2.46577	2.50412	2.5789	2.56573	2.76531
Gm13402	2	29349842	29396459	-	Gm13402	ENSMUSG00000086994	predicted gene 13402 [Source:MGI Symbol;Acc:MGI:3649787]	-4.74468	-5.22539	-4.57862	-4.72285	-4.7562	-4.43108
Rapgef1	2	29619720	29740978	+	Rapgef1	ENSMUSG00000039844	Rap guanine nucleotide exchange factor (GEF) 1 [Source:MGI Symbol;Acc:MGI:104580]	5.99416	5.98122	6.19543	6.37606	6.27385	6.48662
Gm13420	2	29744919	29747250	-	Gm13420	ENSMUSG00000079497	predicted gene 13420 [Source:MGI Symbol;Acc:MGI:3649917]	-2.27075	-3.48842	-4.42662	-4.72285	-3.01924	-4.27908
Gm13547	2	29759312	29768998	+	Gm13547	ENSMUSG00000075425	predicted gene 13547 [Source:MGI Symbol;Acc:MGI:3650473]	-4.74468	-5.22539	-4.57862	-4.72285	-4.7562	-4.43108
Trub2	2	29761224	29788502	-	Trub2	ENSMUSG00000039826	TruB pseudouridine (psi) synthase homolog 2 (E. coli) [Source:MGI Symbol;Acc:MGI:2442186]	3.12842	3.23039	3.36128	3.56358	3.70414	3.8502
Coq4	2	29787493	29797935	+	Coq4	ENSMUSG00000026798	coenzyme Q4 homolog (yeast) [Source:MGI Symbol;Acc:MGI:1098826]	1.57725	1.6948	1.6819	1.65797	1.73565	1.98771
Slc27a4	2	29802634	29817522	+	Slc27a4	ENSMUSG00000059316	solute carrier family 27 (fatty acid transporter), member 4 [Source:MGI Symbol;Acc:MGI:1347347]	5.24179	5.3413	5.46212	5.73179	5.51474	5.75021
Urm1	2	29820075	29845002	+	Urm1	ENSMUSG00000069020	ubiquitin related modifier 1 homolog (S. cerevisiae) [Source:MGI Symbol;Acc:MGI:1915455]	2.63614	2.95452	2.95708	2.83003	2.81365	3.30588
2600006K01Rik	2	29868726	29869785	-	2600006K01Rik	ENSMUSG00000039798	RIKEN cDNA 2600006K01 gene [Source:MGI Symbol;Acc:MGI:1917569]	-2.59268	-5.07339	-4.42662	-2.57085	-4.6042	-4.27908
Cercam	2	29869164	29882840	+	Cercam	ENSMUSG00000039787	cerebral endothelial cell adhesion molecule [Source:MGI Symbol;Acc:MGI:2139134]	2.09382	2.14578	2.12797	2.48444	2.15069	1.87067
Odf2	2	29889221	29931746	+	Odf2	ENSMUSG00000026790	outer dense fiber of sperm tails 2 [Source:MGI Symbol;Acc:MGI:1098824]	5.47878	5.52187	5.4422	5.3118	5.16233	5.20675
Gle1	2	29935426	29960371	+	Gle1	ENSMUSG00000019715	GLE1 RNA export mediator (yeast) [Source:MGI Symbol;Acc:MGI:1921662]	4.00723	4.07636	4.26338	4.24294	4.12372	4.40391
Spna2	2	29965560	30031451	+	Spna2	ENSMUSG00000057738	spectrin alpha 2 [Source:MGI Symbol;Acc:MGI:98386]	9.52545	9.64525	9.81886	9.61101	9.64669	9.61384
Wdr34	2	30031546	30048881	-	Wdr34	ENSMUSG00000039715	WD repeat domain 34 [Source:MGI Symbol;Acc:MGI:1919070]	2.44074	2.1934	2.15834	2.32397	2.24129	2.35028
Set	2	30057378	30072577	+	Set	ENSMUSG00000054766	SET nuclear oncogene [Source:MGI Symbol;Acc:MGI:1860267]	5.3097	5.34341	5.34981	5.02348	5.29516	5.58201
Pkn3	2	30077684	30091022	+	Pkn3	ENSMUSG00000026785	protein kinase N3 [Source:MGI Symbol;Acc:MGI:2388285]	-2.00772	-0.372947	-1.84166	-1.24892	-0.697308	-1.10915
Zdhhc12	2	30090944	30093648	-	Zdhhc12	ENSMUSG00000015335	zinc finger, DHHC domain containing 12 [Source:MGI Symbol;Acc:MGI:1913470]	0.407321	0.541323	0.0969418	-0.400921	0.349998	0.808383
Zer1	2	30097283	30124585	-	Zer1	ENSMUSG00000039686	zer-1 homolog (C. elegans) [Source:MGI Symbol;Acc:MGI:2442511]	6.26297	6.0299	6.30809	6.15622	6.18534	6.20171
Tbc1d13	2	30133746	30152013	+	Tbc1d13	ENSMUSG00000039678	TBC1 domain family, member 13 [Source:MGI Symbol;Acc:MGI:2385326]	3.42969	3.64429	3.74831	3.50597	3.91936	3.62179
Endog	2	30171493	30174069	+	Endog	ENSMUSG00000015337	endonuclease G [Source:MGI Symbol;Acc:MGI:1261433]	1.5366	1.03514	1.3013	1.23651	1.48326	2.0247
D2Wsu81e	2	30173447	30178459	-	D2Wsu81e	ENSMUSG00000039660	DNA segment, Chr 2, Wayne State University 81, expressed [Source:MGI Symbol;Acc:MGI:106544]	3.20174	2.95452	3.02459	2.769	2.77951	3.07847
Ccbl1	2	30185124	30205847	-	Ccbl1	ENSMUSG00000039648	cysteine conjugate-beta lyase 1 [Source:MGI Symbol;Acc:MGI:1917516]	2.37311	2.41847	2.3678	2.45152	2.35	2.44884
Lrrc8a	2	30237715	30282148	+	Lrrc8a	ENSMUSG00000007476	leucine rich repeat containing 8A [Source:MGI Symbol;Acc:MGI:2652847]	5.84299	6.05783	6.16584	6.00941	5.89664	5.97359
Phyhd1	2	30266203	30301080	+	Phyhd1	ENSMUSG00000079484	phytanoyl-CoA dioxygenase domain containing 1 [Source:MGI Symbol;Acc:MGI:3612860]	2.89114	2.93224	2.87716	2.72378	2.51474	2.67512
Dolk	2	30284229	30286354	-	Dolk	ENSMUSG00000075419	dolichol kinase [Source:MGI Symbol;Acc:MGI:2677836]	2.84195	2.87498	3.34817	3.15707	3.37879	3.52182
Nup188	2	30286397	30344266	+	Nup188	ENSMUSG00000052533	nucleoporin 188 [Source:MGI Symbol;Acc:MGI:2446190]	3.96191	3.96004	4.05316	4.22682	4.2815	4.40742
Gm14471	2	30306067	30323986	-	Gm14471	ENSMUSG00000084892	predicted gene 14471 [Source:MGI Symbol;Acc:MGI:3650368]	-4.74468	-5.22539	-4.57862	-4.72285	-4.7562	-4.43108
Sh3glb2	2	30344809	30359337	-	Sh3glb2	ENSMUSG00000026860	SH3-domain GRB2-like endophilin B2 [Source:MGI Symbol;Acc:MGI:2385131]	5.51323	5.5097	5.55352	5.34503	5.39298	5.54747
Fam73b	2	30364233	30385521	+	Fam73b	ENSMUSG00000026858	family with sequence similarity 73, member B [Source:MGI Symbol;Acc:MGI:1922035]	5.33658	5.3114	5.31147	5.57636	5.38449	5.56484
Dolpp1	2	30392254	30400529	+	Dolpp1	ENSMUSG00000026856	dolichyl pyrophosphate phosphatase 1 [Source:MGI Symbol;Acc:MGI:1914093]	2.83359	3.04036	3.08117	3.21706	3.30269	3.35755
Crat	2	30400471	30415813	-	Crat	ENSMUSG00000026853	carnitine acetyltransferase [Source:MGI Symbol;Acc:MGI:109501]	4.07266	4.18636	4.25988	4.11565	4.33832	4.36478
Gm16323	2	30413716	30415338	+	Gm16323	ENSMUSG00000087435	predicted gene 16323 [Source:MGI Symbol;Acc:MGI:3826604]	-1.13325	-1.1665	-2.10469	-2.57085	-1.79684	-2.69412
Ppp2r4	2	30416039	30447806	+	Ppp2r4	ENSMUSG00000039515	protein phosphatase 2A, regulatory subunit B (PR 53) [Source:MGI Symbol;Acc:MGI:1346006]	5.68228	5.61399	5.87488	5.70178	5.81365	6.09596
Ier5l	2	30472648	30474199	-	Ier5l	ENSMUSG00000089762	immediate early response 5-like [Source:MGI Symbol;Acc:MGI:1919750]	1.31421	1.38605	1.78283	-0.763491	0.253782	-0.819648
Gm14487	2	30534729	30539022	+	Gm14487	ENSMUSG00000085275	predicted gene 14487 [Source:MGI Symbol;Acc:MGI:3649724]	-4.74468	-5.22539	-4.57862	-4.72285	-4.7562	-4.43108
Cstad	2	30595040	30608943	+	Cstad	ENSMUSG00000047363	CSA-conditional, T cell activation-dependent protein [Source:MGI Symbol;Acc:MGI:1925867]	-3.00772	-2.26603	-0.967189	-3.57085	-3.01924	-3.27908
9330198N18Rik	2	30629655	30689210	+	9330198N18Rik	ENSMUSG00000086405	RIKEN cDNA 9330198N18 gene [Source:MGI Symbol;Acc:MGI:1924766]	-4.59268	-3.48842	-4.57862	-4.72285	-4.7562	-4.27908
Gm14486	2	30658468	30678011	-	Gm14486	ENSMUSG00000087268	predicted gene 14486 [Source:MGI Symbol;Acc:MGI:3649723]	-4.74468	-5.07339	-4.57862	-4.72285	-4.7562	-4.43108
Gm14488	2	30713147	30720057	-	Gm14488	ENSMUSG00000075416	predicted gene 14488 [Source:MGI Symbol;Acc:MGI:3649725]	-3.59268	-3.48842	-4.57862	-4.57085	-4.6042	-4.27908
1700001O22Rik	2	30794769	30803661	-	1700001O22Rik	ENSMUSG00000044320	RIKEN cDNA 1700001O22 gene [Source:MGI Symbol;Acc:MGI:1923631]	-0.27075	-0.0733865	-0.256695	-0.483383	-2.01924	-1.10915
4930527E20Rik	2	30803793	30807429	+	4930527E20Rik	ENSMUSG00000085491	RIKEN cDNA 4930527E20 gene [Source:MGI Symbol;Acc:MGI:1925448]	-4.74468	-5.22539	-4.57862	-4.72285	-4.7562	-4.43108
Mettl11a	2	30807826	30823033	+	Mettl11a	ENSMUSG00000026857	methyltransferase like 11A [Source:MGI Symbol;Acc:MGI:1913867]	2.06553	2.11644	2.06523	2.18404	2.06823	2.7096
Asb6	2	30823097	30830333	-	Asb6	ENSMUSG00000039483	ankyrin repeat and SOCS box-containing 6 [Source:MGI Symbol;Acc:MGI:1919573]	3.03668	2.81536	3.07323	3.01412	3.24129	3.32083
Prrx2	2	30834972	30881241	+	Prrx2	ENSMUSG00000039476	paired related homeobox 2 [Source:MGI Symbol;Acc:MGI:98218]	-3.00772	-2.26603	-4.42662	-3.57085	-4.7562	-4.27908
Ptges	2	30889471	30929863	-	Ptges	ENSMUSG00000050737	prostaglandin E synthase [Source:MGI Symbol;Acc:MGI:1927593]	0.833586	0.857351	0.431361	1.49524	1.03966	1.36478
Tor1b	2	30952959	30959015	+	Tor1b	ENSMUSG00000026848	torsin family 1, member B [Source:MGI Symbol;Acc:MGI:1353605]	3.89516	4.09152	4.01632	4.38916	4.38449	4.36838
Tor1a	2	30960627	30967933	-	Tor1a	ENSMUSG00000026849	torsin family 1, member A (torsin A) [Source:MGI Symbol;Acc:MGI:1353568]	2.79103	2.90389	2.98277	2.83003	3.13051	3.33563
BC005624	2	30972833	30982201	-	BC005624	ENSMUSG00000026851	cDNA sequence BC005624 [Source:MGI Symbol;Acc:MGI:2385132]	3.07266	3.53394	3.25286	3.37752	3.49909	3.76531
Usp20	2	30982279	31023586	+	Usp20	ENSMUSG00000026854	ubiquitin specific peptidase 20 [Source:MGI Symbol;Acc:MGI:1921520]	4.96574	4.86766	4.96784	4.84911	5.05044	5.31524
Fnbp1	2	31026206	31142008	-	Fnbp1	ENSMUSG00000075415	formin binding protein 1 [Source:MGI Symbol;Acc:MGI:109606]	6.97004	7.03612	6.91879	6.63434	6.58563	6.5323
D330023K18Rik	2	31146457	31152291	-	D330023K18Rik	ENSMUSG00000087269	RIKEN cDNA D330023K18 gene [Source:MGI Symbol;Acc:MGI:2445152]	0.214676	0.136067	0.273819	0.952716	0.855233	0.244482
Gpr107	2	31152316	31219548	+	Gpr107	ENSMUSG00000000194	G protein-coupled receptor 107 [Source:MGI Symbol;Acc:MGI:2139054]	5.17881	5.00209	5.26338	5.50997	5.3958	5.35392
Gm13405	2	31209470	31211347	-	Gm13405	ENSMUSG00000087430	predicted gene 13405 [Source:MGI Symbol;Acc:MGI:3649515]	-4.74468	-5.22539	-4.57862	-4.72285	-4.7562	-4.43108
Ncs1	2	31245823	31295989	+	Ncs1	ENSMUSG00000062661	neuronal calcium sensor 1 [Source:MGI Symbol;Acc:MGI:109166]	6.83463	6.98866	7.16724	6.41215	6.65672	6.76668
Hmcn2	2	31314415	31460738	+	Hmcn2	ENSMUSG00000055632	hemicentin 2 [Source:MGI Symbol;Acc:MGI:2677838]	-0.27075	-0.751458	-0.51973	-0.570846	-0.903759	-1.47172
Ass1	2	31470207	31520672	+	Ass1	ENSMUSG00000076441	argininosuccinate synthetase 1 [Source:MGI Symbol;Acc:MGI:88090]	2.51585	2.6948	3.09694	2.35989	2.47262	3.16386
Fubp3	2	31572651	31617526	+	Fubp3	ENSMUSG00000026843	far upstream element (FUSE) binding protein 3 [Source:MGI Symbol;Acc:MGI:2443699]	3.58723	3.6948	3.92211	4.06578	4.03605	4.18444
Gm13425	2	31638170	31640589	-	Gm13425	ENSMUSG00000085224	predicted gene 13425 [Source:MGI Symbol;Acc:MGI:3649915]	-4.74468	-5.22539	-4.57862	-4.72285	-4.6042	-4.43108
Prdm12	2	31640037	31655795	+	Prdm12	ENSMUSG00000079466	PR domain containing 12 [Source:MGI Symbol;Acc:MGI:2685844]	-3.00772	-3.48842	-2.84166	-2.57085	-4.7562	-1.95715
Exosc2	2	31670715	31681350	+	Exosc2	ENSMUSG00000039356	exosome component 2 [Source:MGI Symbol;Acc:MGI:2385133]	1.78236	1.93784	1.24581	1.98374	1.83874	2.36478
Gm13427	2	31676364	31688469	-	Gm13427	ENSMUSG00000087549	predicted gene 13427 [Source:MGI Symbol;Acc:MGI:3650808]	-4.74468	-5.22539	-4.42662	-4.72285	-4.6042	-4.27908
Abl1	2	31688376	31804227	+	Abl1	ENSMUSG00000026842	c-abl oncogene 1, non-receptor tyrosine kinase [Source:MGI Symbol;Acc:MGI:87859]	5.27769	5.24516	5.39356	5.59155	5.49909	5.56954
Qrfp	2	31806166	31810580	-	Qrfp	ENSMUSG00000043102	pyroglutamylated RFamide peptide [Source:MGI Symbol;Acc:MGI:3630329]	-4.74468	-5.22539	-4.57862	-4.72285	-4.6042	-4.43108
Fibcd1	2	31813290	31846005	-	Fibcd1	ENSMUSG00000026841	fibrinogen C domain containing 1 [Source:MGI Symbol;Acc:MGI:2138953]	3.28384	3.08143	3.39993	2.98374	2.74453	2.91074
Gm13441	2	31886934	31892417	-	Gm13441	ENSMUSG00000086356	predicted gene 13441 [Source:MGI Symbol;Acc:MGI:3649406]	-4.74468	-5.22539	-4.57862	-4.72285	-4.7562	-4.43108
Lamc3	2	31887291	31946539	+	Lamc3	ENSMUSG00000026840	laminin gamma 3 [Source:MGI Symbol;Acc:MGI:1344394]	1.5366	2.28417	2.56206	2.01412	2.3958	2.04285
Aif1l	2	31950260	31973442	+	Aif1l	ENSMUSG00000001864	allograft inflammatory factor 1-like [Source:MGI Symbol;Acc:MGI:1919598]	1.40732	1.03514	1.12797	0.677082	1.71773	1.47581
Gm13442	2	31961690	31962547	-	Gm13442	ENSMUSG00000085737	predicted gene 13442 [Source:MGI Symbol;Acc:MGI:3650661]	-4.74468	-5.22539	-4.57862	-4.72285	-4.7562	-4.43108
Nup214	2	31974436	32053975	+	Nup214	ENSMUSG00000001855	nucleoporin 214 [Source:MGI Symbol;Acc:MGI:1095411]	4.96956	5.10652	5.18625	5.19237	5.32061	5.24252
Gm13609	2	32016644	32017344	-	Gm13609	ENSMUSG00000086192	predicted gene 13609 [Source:MGI Symbol;Acc:MGI:3651299]	-4.74468	-5.22539	-4.57862	-4.57085	-4.7562	-4.43108
Fam78a	2	32050055	32084857	-	Fam78a	ENSMUSG00000050592	family with sequence similarity 78, member A [Source:MGI Symbol;Acc:MGI:2443569]	1.2653	1.41847	1.59575	1.12959	0.483264	0.765315
Gm16534	2	32050086	32064911	-	Gm16534	ENSMUSG00000090157	predicted gene 16534 [Source:MGI Symbol;Acc:MGI:4413442]	-2.59268	-5.07339	-2.84166	-4.72285	-4.7562	-4.43108
Ppapdc3	2	32095528	32110820	+	Ppapdc3	ENSMUSG00000051373	phosphatidic acid phosphatase type 2 domain containing 3 [Source:MGI Symbol;Acc:MGI:2445183]	2.83359	3.21663	3.26687	3.49524	3.26617	3.56641
Prrc2b	2	32151082	32234537	+	Prrc2b	ENSMUSG00000039262	proline-rich coiled-coil 2B [Source:MGI Symbol;Acc:MGI:1923304]	8.4621	8.57879	8.67092	8.59547	8.66974	8.64276
Gm13610	2	32232782	32236382	-	Gm13610	ENSMUSG00000086216	predicted gene 13610 [Source:MGI Symbol;Acc:MGI:3651297]	-4.74468	-3.48842	-2.10469	-2.57085	-2.28227	-3.27908
Pomt1	2	32236590	32255005	+	Pomt1	ENSMUSG00000039254	protein-O-mannosyltransferase 1 [Source:MGI Symbol;Acc:MGI:2138994]	2.83359	3.01937	3.04099	3.55328	3.40703	3.40742
Uck1	2	32255002	32260159	-	Uck1	ENSMUSG00000002550	uridine-cytidine kinase 1 [Source:MGI Symbol;Acc:MGI:98904]	3.03668	3.10652	3.16584	2.89676	3.07528	3.26008
Swi5	2	32278816	32288075	-	Swi5	ENSMUSG00000044627	SWI5 recombination repair homolog (yeast) [Source:MGI Symbol;Acc:MGI:1920181]	3.25907	3.33175	3.56773	3.28714	3.40703	3.50882
Golga2	2	32287384	32307921	+	Golga2	ENSMUSG00000002546	golgi autoantigen, golgin subfamily a, 2 [Source:MGI Symbol;Acc:MGI:2139395]	4.81459	4.70961	4.7706	5.08021	4.92718	5.07407
Dnm1	2	32308471	32353329	-	Dnm1	ENSMUSG00000026825	dynamin 1 [Source:MGI Symbol;Acc:MGI:107384]	8.2653	8.34354	8.40052	8.04524	8.17552	8.21403
Ciz1	2	32352327	32380226	+	Ciz1	ENSMUSG00000039205	CDKN1A interacting zinc finger protein 1 [Source:MGI Symbol;Acc:MGI:1920234]	4.15216	4.02465	4.01632	4.07301	4.15402	4.10462
1110008P14Rik	2	32377097	32381938	-	1110008P14Rik	ENSMUSG00000039195	RIKEN cDNA 1110008P14 gene [Source:MGI Symbol;Acc:MGI:1920987]	3.10776	3.262	3.36128	2.35989	2.48326	2.94009
Lcn2	2	32384633	32387797	-	Lcn2	ENSMUSG00000026822	lipocalin 2 [Source:MGI Symbol;Acc:MGI:96757]	-4.74468	-5.07339	-4.57862	-4.72285	-4.7562	-4.43108
Ptges2	2	32395896	32402739	+	Ptges2	ENSMUSG00000026820	prostaglandin E synthase 2 [Source:MGI Symbol;Acc:MGI:1917592]	2.96191	2.64771	2.89531	2.48444	2.54555	2.80838
Slc25a25	2	32414487	32451445	-	Slc25a25	ENSMUSG00000026819	solute carrier family 25 (mitochondrial carrier, phosphate carrier), member 25 [Source:MGI Symbol;Acc:MGI:1915913]	4.72473	4.86472	5.0369	4.23973	4.40143	4.80573
Naif1	2	32450457	32456953	+	Naif1	ENSMUSG00000039164	nuclear apoptosis inducing factor 1 [Source:MGI Symbol;Acc:MGI:1918504]	0.407321	1.01408	1.52758	0.714557	1.27844	1.21277
Gm13412	2	32525031	32527990	+	Gm13412	ENSMUSG00000085017	predicted gene 13412 [Source:MGI Symbol;Acc:MGI:3650612]	-4.74468	-5.22539	-4.57862	-4.72285	-4.7562	-4.43108
Fam102a	2	32535332	32569756	+	Fam102a	ENSMUSG00000039157	family with sequence similarity 102, member A [Source:MGI Symbol;Acc:MGI:2138935]	5.01835	5.04166	5.27208	4.7443	4.83043	4.99238
Dpm2	2	32570858	32573579	+	Dpm2	ENSMUSG00000026810	dolichol-phosphate (beta-D) mannosyltransferase 2 [Source:MGI Symbol;Acc:MGI:1330238]	2.79103	2.67481	2.6819	2.88859	2.99571	3.18035
9430097D07Rik	2	32574184	32575684	-	9430097D07Rik	ENSMUSG00000075405	RIKEN cDNA 9430097D07 gene [Source:MGI Symbol;Acc:MGI:2441749]	-2.59268	-2.48842	-2.42662	-2.98588	-1.43427	-2.27908
Pip5kl1	2	32574797	32583782	+	Pip5kl1	ENSMUSG00000046854	phosphatidylinositol-4-phosphate 5-kinase-like 1 [Source:MGI Symbol;Acc:MGI:2448520]	0.107761	0.903893	1.06523	0.677082	0.565726	0.627811
St6galnac4	2	32587095	32599698	+	St6galnac4	ENSMUSG00000079442	ST6 euraminyl-2,3-beta-galactosyl-1,3)-N-acetylgalactosaminide alpha-2,6-sialyltransferase 4 [Source:MGI Symbol;Acc:MGI:1341894]	4.26841	4.32536	4.34487	4.41784	4.47795	4.37556
St6galnac6	2	32599709	32620806	+	St6galnac6	ENSMUSG00000026811	ST6 euraminyl-2,3-beta-galactosyl-1,3)-N-acetylgalactosaminide alpha-2,6-sialyltransferase 6 [Source:MGI Symbol;Acc:MGI:1355316]	4.88103	5.0827	5.21904	4.96248	5.17552	5.39864
Ak1	2	32621758	32646805	+	Ak1	ENSMUSG00000026817	adenylate kinase 1 [Source:MGI Symbol;Acc:MGI:87977]	4.39316	4.55961	4.61504	3.88037	4.13389	4.46239
Eng	2	32646595	32682669	+	Eng	ENSMUSG00000026814	endoglin [Source:MGI Symbol;Acc:MGI:95392]	2.58723	3.39014	3.63947	3.10863	4.13727	3.38626
Fpgs	2	32682609	32704137	-	Fpgs	ENSMUSG00000009566	folylpolyglutamyl synthetase [Source:MGI Symbol;Acc:MGI:95576]	1.3846	1.21202	1.06523	1.5789	1.9036	1.62781
Cdk9	2	32705784	32713076	-	Cdk9	ENSMUSG00000009555	cyclin-dependent kinase 9 (CDC2-related kinase) [Source:MGI Symbol;Acc:MGI:1328368]	4.32021	4.20274	4.34487	4.49255	4.29968	4.49571
Sh2d3c	2	32721055	32755512	+	Sh2d3c	ENSMUSG00000059013	SH2 domain containing 3C [Source:MGI Symbol;Acc:MGI:1351631]	2.99228	3.10154	3.23159	3.74657	3.85113	3.87574
6330409D20Rik	2	32732620	32741016	-	6330409D20Rik	ENSMUSG00000009551	RIKEN cDNA 6330409D20 gene [Source:MGI Symbol;Acc:MGI:1917980]	-3.00772	-0.549825	-0.967189	-2.57085	-1.14477	-0.372189
Ttc16	2	32757026	32775633	-	Ttc16	ENSMUSG00000039021	tetratricopeptide repeat domain 16 [Source:MGI Symbol;Acc:MGI:2443048]	-1.42275	-0.985924	-0.0343028	-1.57085	-2.6042	-2.27908
Tor2a	2	32757234	32762244	+	Tor2a	ENSMUSG00000009563	torsin family 2, member A [Source:MGI Symbol;Acc:MGI:1353596]	2.65525	2.7908	2.84017	3.11565	3.09624	3.18853
Ptrh1	2	32775786	32777597	+	Ptrh1	ENSMUSG00000053746	peptidyl-tRNA hydrolase 1 homolog (S. cerevisiae) [Source:MGI Symbol;Acc:MGI:1913779]	-1.00772	-0.372947	-0.339157	-1.98588	-0.796844	-0.694117
1700019L03Rik	2	32777381	32784428	-	1700019L03Rik	ENSMUSG00000038987	RIKEN cDNA 1700019L03 gene [Source:MGI Symbol;Acc:MGI:2447809]	-2.00772	-1.75146	-1.10469	-2.24892	-3.01924	-0.957151
Stxbp1	2	32787602	32847239	-	Stxbp1	ENSMUSG00000026797	syntaxin binding protein 1 [Source:MGI Symbol;Acc:MGI:107363]	8.32916	8.31153	8.40765	8.02581	8.17182	8.31291
Gm13524	2	32846186	32848168	+	Gm13524	ENSMUSG00000085397	predicted gene 13524 [Source:MGI Symbol;Acc:MGI:3651427]	-3.00772	-2.26603	-2.84166	-1.40092	-1.01924	-1.95715
Gm13523	2	32873755	32876001	-	Gm13523	ENSMUSG00000087496	predicted gene 13523 [Source:MGI Symbol;Acc:MGI:3651426]	-2.27075	-2.75146	-4.57862	-4.72285	-4.7562	-4.27908
Fam129b	2	32876114	32925254	+	Fam129b	ENSMUSG00000026796	family with sequence similarity 129, member B [Source:MGI Symbol;Acc:MGI:2442910]	3.36732	3.73397	3.84017	3.3179	3.50954	3.62781
Lrsam1	2	32925216	32961614	-	Lrsam1	ENSMUSG00000026792	leucine rich repeat and sterile alpha motif containing 1 [Source:MGI Symbol;Acc:MGI:2684789]	3.75605	3.72751	4.05316	3.78671	3.9036	4.00169
Rpl12	2	32961559	32964496	+	Rpl12	ENSMUSG00000038900	ribosomal protein L12 [Source:MGI Symbol;Acc:MGI:98002]	4.48146	4.45409	4.56206	4.09449	4.36734	4.55064
Slc2a8	2	32972990	32982083	-	Slc2a8	ENSMUSG00000026791	solute carrier family 2, (facilitated glucose transporter), member 8 [Source:MGI Symbol;Acc:MGI:1860103]	2.99978	3.0559	2.7632	2.64832	2.48326	2.79774
Garnl3	2	32986366	33131654	-	Garnl3	ENSMUSG00000038860	GTPase activating RANGAP domain-like 3 [Source:MGI Symbol;Acc:MGI:2139309]	5.24179	5.43935	5.39834	5.18237	5.0858	5.06077
Ralgps1	2	33133421	33371486	-	Ralgps1	ENSMUSG00000038831	Ral GEF with PH domain and SH3 binding motif 1 [Source:MGI Symbol;Acc:MGI:1922008]	5.52367	5.52374	5.55637	5.7834	5.79988	5.73494
Gm13528	2	33177902	33181881	+	Gm13528	ENSMUSG00000085087	predicted gene 13528 [Source:MGI Symbol;Acc:MGI:3651630]	-4.74468	-5.22539	-4.57862	-4.72285	-4.7562	-4.43108
Angptl2	2	33216069	33247717	+	Angptl2	ENSMUSG00000004105	angiopoietin-like 2 [Source:MGI Symbol;Acc:MGI:1347002]	0.214676	1.13607	0.660843	0.429154	1.09624	0.180352
Zbtb34	2	33406108	33431324	-	Zbtb34	ENSMUSG00000068966	zinc finger and BTB domain containing 34 [Source:MGI Symbol;Acc:MGI:2685195]	3.3846	3.28417	3.46212	3.50597	3.40703	3.38626
Gm13536	2	33446802	33449207	+	Gm13536	ENSMUSG00000085742	predicted gene 13536 [Source:MGI Symbol;Acc:MGI:3651924]	-4.59268	-5.22539	-3.42662	-4.72285	-4.7562	-4.43108
Zbtb43	2	33450287	33468559	-	Zbtb43	ENSMUSG00000026788	zinc finger and BTB domain containing 43 [Source:MGI Symbol;Acc:MGI:1919084]	3.62649	3.59904	3.59019	3.75558	3.99199	3.6982
Gm13530	2	33489782	33503632	+	Gm13530	ENSMUSG00000086939	predicted gene 13530 [Source:MGI Symbol;Acc:MGI:3651890]	-4.74468	-5.07339	-2.84166	-1.98588	-4.6042	-3.27908
Lmx1b	2	33560965	33640511	-	Lmx1b	ENSMUSG00000038765	LIM homeobox transcription factor 1 beta [Source:MGI Symbol;Acc:MGI:1100513]	-1.00772	-0.11919	-0.51973	-1.57085	-1.28227	0.113238
C130021I20Rik	2	33641193	33646349	+	C130021I20Rik	ENSMUSG00000052951	Riken cDNA C130021I20 gene [Source:MGI Symbol;Acc:MGI:3639863]	-0.422754	-0.372947	-0.104692	-0.763491	-0.903759	0.305883
9430024E24Rik	2	33716361	33718899	-	9430024E24Rik	ENSMUSG00000085463	RIKEN cDNA 9430024E24 gene [Source:MGI Symbol;Acc:MGI:1924507]	-4.59268	-5.22539	-4.57862	-4.72285	-4.7562	-4.27908
Fam125b	2	33729953	33887946	-	Fam125b	ENSMUSG00000038740	family with sequence similarity 125, member B [Source:MGI Symbol;Acc:MGI:1919793]	5.48414	5.59106	5.74456	5.66517	5.80625	5.82158
Nron	2	33805816	33813591	+	Nron	ENSMUSG00000086484	non-protein coding RNA, repressor of NFAT [Source:MGI Symbol;Acc:MGI:2444126]	-4.74468	-5.22539	-4.57862	-4.72285	-4.7562	-4.43108
Gm13403	2	33935788	33942145	-	Gm13403	ENSMUSG00000085987	predicted gene 13403 [Source:MGI Symbol;Acc:MGI:3649380]	-4.59268	-1.61395	-1.84166	-0.248918	-0.516736	-1.27908
Gm13404	2	33978246	33980324	+	Gm13404	ENSMUSG00000086904	predicted gene 13404 [Source:MGI Symbol;Acc:MGI:3649379]	-2.00772	-3.07339	-3.42662	-1.57085	-0.903759	-0.957151
C230014O12Rik	2	34018289	34111444	-	C230014O12Rik	ENSMUSG00000087461	RIKEN cDNA C230014O12 gene [Source:MGI Symbol;Acc:MGI:3045377]	-1.59268	-1.75146	-2.10469	-1.24892	-1.79684	-1.69412
Pbx3	2	34171457	34373140	-	Pbx3	ENSMUSG00000038718	pre B cell leukemia homeobox 3 [Source:MGI Symbol;Acc:MGI:97496]	3.06553	3.36956	2.9397	2.91297	3.30869	3.07847
C79798	2	34287771	34304440	+	C79798	ENSMUSG00000084908	expressed sequence C79798 [Source:MGI Symbol;Acc:MGI:2139494]	-4.74468	-5.22539	-4.57862	-4.72285	-4.7562	-4.43108
Mapkap1	2	34406771	34624950	+	Mapkap1	ENSMUSG00000038696	mitogen-activated protein kinase associated protein 1 [Source:MGI Symbol;Acc:MGI:2444554]	4.01095	4.01673	4.19543	4.17062	4.06823	4.27934
Gapvd1	2	34676184	34755232	-	Gapvd1	ENSMUSG00000026867	GTPase activating protein and VPS9 domains 1 [Source:MGI Symbol;Acc:MGI:1913941]	5.82095	5.90961	5.93423	5.9933	6.1788	6.05743
Hspa5	2	34771970	34776531	+	Hspa5	ENSMUSG00000026864	heat shock protein 5 [Source:MGI Symbol;Acc:MGI:95835]	7.14795	7.03219	7.55423	6.82683	6.91495	7.08341
Rabepk	2	34777556	34799912	-	Rabepk	ENSMUSG00000070953	Rab9 effector protein with kelch motifs [Source:MGI Symbol;Acc:MGI:2139530]	2.14879	2.24854	2.61777	2.28714	2.19022	2.39335
Fbxw2	2	34804514	34826311	-	Fbxw2	ENSMUSG00000035949	F-box and WD-40 domain protein 2 [Source:MGI Symbol;Acc:MGI:1353435]	3.98475	3.81231	4.04099	3.8721	3.9036	4.03833
Psmd5	2	34852088	34870939	-	Psmd5	ENSMUSG00000026869	proteasome (prosome, macropain) 26S subunit, non-ATPase, 5 [Source:MGI Symbol;Acc:MGI:1914248]	3.55707	3.64086	3.75329	3.23005	3.60525	3.80838
D730039F16Rik	2	34874396	34892132	+	D730039F16Rik	ENSMUSG00000026870	RIKEN cDNA D730039F16 gene [Source:MGI Symbol;Acc:MGI:1925246]	-4.59268	-5.07339	-4.57862	-1.76349	-3.01924	-1.10915
Phf19	2	34893757	34914026	-	Phf19	ENSMUSG00000026873	PHD finger protein 19 [Source:MGI Symbol;Acc:MGI:1921266]	-0.892239	-1.07339	-1.10469	-1.11141	-0.434274	-1.69412
Gm13448	2	34912871	34916014	+	Gm13448	ENSMUSG00000086001	predicted gene 13448 [Source:MGI Symbol;Acc:MGI:3651456]	-4.74468	-5.22539	-4.57862	-4.72285	-4.7562	-4.27908
Traf1	2	34941750	34961772	-	Traf1	ENSMUSG00000026875	TNF receptor-associated factor 1 [Source:MGI Symbol;Acc:MGI:101836]	-1.42275	-0.318499	-0.619265	-0.322918	-2.01924	-0.372189
Hc	2	34983331	35061438	-	Hc	ENSMUSG00000026874	hemolytic complement [Source:MGI Symbol;Acc:MGI:96031]	-2.00772	-5.22539	-3.42662	-2.98588	-3.6042	-2.69412
Gm13449	2	34993973	35013446	+	Gm13449	ENSMUSG00000085599	predicted gene 13449 [Source:MGI Symbol;Acc:MGI:3651453]	-4.74468	-5.22539	-4.57862	-4.57085	-4.7562	-4.43108
AI182371	2	35084046	35101543	-	AI182371	ENSMUSG00000035875	expressed sequence AI182371 [Source:MGI Symbol;Acc:MGI:2138853]	-3.00772	-5.22539	-3.42662	-4.72285	-3.6042	-3.27908
Cep110	2	35109492	35178822	+	Cep110	ENSMUSG00000057110	centrosomal protein 110 [Source:MGI Symbol;Acc:MGI:1889576]	3.19522	3.42646	3.16584	4.04018	3.87558	3.71527
Rab14	2	35180205	35201120	-	Rab14	ENSMUSG00000026878	RAB14, member RAS oncogene family [Source:MGI Symbol;Acc:MGI:1915615]	6.09994	6.09967	5.94298	5.69711	5.959	6.16697
Gm13605	2	35224535	35226254	+	Gm13605	ENSMUSG00000084768	predicted gene 13605 [Source:MGI Symbol;Acc:MGI:3652204]	-4.74468	-5.22539	-4.57862	-4.72285	-4.7562	-4.43108
Gsn	2	35279663	35307892	+	Gsn	ENSMUSG00000026879	gelsolin [Source:MGI Symbol;Acc:MGI:95851]	4.16221	4.34868	4.48327	4.29024	4.33832	4.79506
Stom	2	35313986	35336976	-	Stom	ENSMUSG00000026880	stomatin [Source:MGI Symbol;Acc:MGI:95403]	2.58723	2.54132	2.99964	2.92101	2.9036	3.21277
4930568D16Rik	2	35354218	35367729	-	4930568D16Rik	ENSMUSG00000026882	RIKEN cDNA 4930568D16 gene [Source:MGI Symbol;Acc:MGI:1923109]	-4.74468	-5.22539	-4.57862	-4.72285	-4.7562	-4.43108
4930402F06Rik	2	35375562	35397175	-	4930402F06Rik	ENSMUSG00000079421	RIKEN cDNA 4930402F06 gene [Source:MGI Symbol;Acc:MGI:1922104]	-4.59268	-5.22539	-4.57862	-4.72285	-4.7562	-4.43108
Ggta1	2	35400179	35463231	-	Ggta1	ENSMUSG00000035778	glycoprotein galactosyltransferase alpha 1, 3 [Source:MGI Symbol;Acc:MGI:95704]	-0.00771605	0.481202	0.273819	0.287135	0.887654	0.244482
Gm13447	2	35503531	35506090	-	Gm13447	ENSMUSG00000085668	predicted gene 13447 [Source:MGI Symbol;Acc:MGI:3650187]	-4.74468	-5.07339	-4.57862	-4.72285	-4.7562	-4.43108
Gm13446	2	35554849	35558702	-	Gm13446	ENSMUSG00000086555	predicted gene 13446 [Source:MGI Symbol;Acc:MGI:3649869]	-2.59268	-0.825459	-2.10469	-2.24892	-3.6042	-2.69412
Dab2ip	2	35558266	35730994	+	Dab2ip	ENSMUSG00000026883	disabled homolog 2 (Drosophila) interacting protein [Source:MGI Symbol;Acc:MGI:1916851]	6.4483	6.53487	6.63408	6.59783	6.59425	6.58511
Ttll11	2	35751241	35979913	-	Ttll11	ENSMUSG00000026885	tubulin tyrosine ligase-like family, member 11 [Source:MGI Symbol;Acc:MGI:1921660]	3.75605	3.63397	3.40627	2.84701	3.17716	3.31338
9030204H09Rik	2	35819190	35823385	+	9030204H09Rik	ENSMUSG00000086449	RIKEN cDNA 9030204H09 gene [Source:MGI Symbol;Acc:MGI:1924915]	-4.74468	-5.22539	-4.57862	-4.72285	-4.7562	-4.43108
Ndufa8	2	36036326	36049406	-	Ndufa8	ENSMUSG00000026895	NADH dehydrogenase (ubiquinone) 1 alpha subcomplex, 8 [Source:MGI Symbol;Acc:MGI:1915625]	3.18868	3.56686	3.66614	3.21051	3.51474	3.77077
Morn5	2	36049458	36079718	+	Morn5	ENSMUSG00000026894	MORN repeat containing 5 [Source:MGI Symbol;Acc:MGI:1922745]	-2.00772	-2.48842	-4.57862	-2.57085	-4.6042	-2.69412
Lhx6	2	36081950	36105408	-	Lhx6	ENSMUSG00000026890	LIM homeobox protein 6 [Source:MGI Symbol;Acc:MGI:1306803]	1.31421	1.30165	1.55066	0.516617	1.06823	1.18035
Rbm18	2	36116079	36136773	-	Rbm18	ENSMUSG00000026889	RNA binding motif protein 18 [Source:MGI Symbol;Acc:MGI:1915139]	3.67411	3.6948	3.807	3.66277	3.92328	3.75434
Mrrf	2	36136389	36190647	+	Mrrf	ENSMUSG00000026887	mitochondrial ribosome recycling factor [Source:MGI Symbol;Acc:MGI:1915121]	2.24021	2.23039	1.91323	1.93695	2.27844	2.56641
Gm13429	2	36202314	36212903	+	Gm13429	ENSMUSG00000085141	predicted gene 13429 [Source:MGI Symbol;Acc:MGI:3651652]	-4.74468	-5.07339	-4.57862	-4.72285	-4.7562	-4.43108
Gm13431	2	36216777	36222934	+	Gm13431	ENSMUSG00000087187	predicted gene 13431 [Source:MGI Symbol;Acc:MGI:3650776]	-4.74468	-5.22539	-4.57862	-4.72285	-4.7562	-4.43108
Ptgs1	2	36230426	36252272	+	Ptgs1	ENSMUSG00000047250	prostaglandin-endoperoxide synthase 1 [Source:MGI Symbol;Acc:MGI:97797]	2.42969	2.66132	2.7632	3.12264	2.76212	2.6982
Olfr338	2	36376778	36377698	+	Olfr338	ENSMUSG00000068950	olfactory receptor 338 [Source:MGI Symbol;Acc:MGI:3030172]	-4.74468	-5.22539	-4.57862	-4.72285	-4.7562	-4.43108
Olfr339	2	36421400	36422329	+	Olfr339	ENSMUSG00000094464	olfactory receptor 339 [Source:MGI Symbol;Acc:MGI:3030173]	-4.74468	-5.22539	-4.57862	-4.72285	-4.7562	-4.43108
Olfr340	2	36452587	36453525	+	Olfr340	ENSMUSG00000094266	olfactory receptor 340 [Source:MGI Symbol;Acc:MGI:3030174]	-4.74468	-5.22539	-4.57862	-4.72285	-4.7562	-4.43108
Olfr341	2	36479187	36480128	-	Olfr341	ENSMUSG00000075387	olfactory receptor 341 [Source:MGI Symbol;Acc:MGI:3030175]	-4.74468	-5.22539	-4.57862	-4.72285	-4.7562	-4.43108
Olfr342	2	36527388	36528441	+	Olfr342	ENSMUSG00000061305	olfactory receptor 342 [Source:MGI Symbol;Acc:MGI:3030176]	-4.74468	-5.22539	-4.57862	-4.72285	-4.7562	-4.43108
Olfr344	2	36568600	36569529	+	Olfr344	ENSMUSG00000096822	olfactory receptor 344 [Source:MGI Symbol;Acc:MGI:3030178]	-4.74468	-5.22539	-4.57862	-4.72285	-4.7562	-4.43108
Olfr345	2	36640041	36640976	+	Olfr345	ENSMUSG00000059251	olfactory receptor 345 [Source:MGI Symbol;Acc:MGI:3030179]	-4.74468	-5.22539	-4.57862	-4.72285	-4.7562	-4.43108
Olfr346	2	36688004	36688933	+	Olfr346	ENSMUSG00000094764	olfactory receptor 346 [Source:MGI Symbol;Acc:MGI:3030180]	-4.74468	-5.22539	-4.57862	-4.72285	-4.7562	-4.43108
Olfr347	2	36734319	36735261	+	Olfr347	ENSMUSG00000057351	olfactory receptor 347 [Source:MGI Symbol;Acc:MGI:3030181]	-4.74468	-5.22539	-4.57862	-4.72285	-4.7562	-4.43108
Olfr348	2	36784276	36787468	+	Olfr348	ENSMUSG00000049315	olfactory receptor 348 [Source:MGI Symbol;Acc:MGI:3030182]	-4.74468	-5.22539	-4.57862	-4.72285	-4.7562	-4.43108
Olfr50	2	36793238	36794176	+	Olfr50	ENSMUSG00000094949	olfactory receptor 50 [Source:MGI Symbol;Acc:MGI:1333746]	-4.74468	-5.22539	-4.57862	-4.72285	-4.7562	-4.43108
Olfr3	2	36812149	36813090	-	Olfr3	ENSMUSG00000075384	olfactory receptor 3 [Source:MGI Symbol;Acc:MGI:102697]	-4.74468	-5.22539	-4.57862	-4.72285	-4.7562	-4.43108
Olfr350	2	36850048	36850986	+	Olfr350	ENSMUSG00000050015	olfactory receptor 350 [Source:MGI Symbol;Acc:MGI:3030184]	-4.74468	-5.22539	-4.57862	-4.72285	-4.7562	-4.43108
Olfr351	2	36859414	36860346	-	Olfr351	ENSMUSG00000075383	olfactory receptor 351 [Source:MGI Symbol;Acc:MGI:3030185]	-4.74468	-5.22539	-4.57862	-4.72285	-4.7562	-4.43108
Olfr352	2	36869568	36870515	+	Olfr352	ENSMUSG00000053146	olfactory receptor 352 [Source:MGI Symbol;Acc:MGI:3030186]	-4.74468	-5.22539	-4.57862	-4.72285	-4.7562	-4.43108
Olfr353	2	36889911	36890846	-	Olfr353	ENSMUSG00000075382	olfactory receptor 353 [Source:MGI Symbol;Acc:MGI:3030187]	-4.74468	-5.22539	-4.57862	-4.72285	-4.7562	-4.43108
Olfr354	2	36906911	36907994	+	Olfr354	ENSMUSG00000055088	olfactory receptor 354 [Source:MGI Symbol;Acc:MGI:3030188]	-4.74468	-5.22539	-4.57862	-4.72285	-4.7562	-4.43108
Olfr355	2	36927180	36928112	-	Olfr355	ENSMUSG00000075380	olfactory receptor 355 [Source:MGI Symbol;Acc:MGI:3030189]	-4.74468	-5.22539	-4.57862	-4.72285	-4.7562	-4.43108
Olfr356	2	36937121	36938068	+	Olfr356	ENSMUSG00000070943	olfactory receptor 356 [Source:MGI Symbol;Acc:MGI:3030190]	-4.74468	-5.22539	-4.57862	-4.72285	-4.7562	-4.43108
Olfr357	2	36996727	36997818	+	Olfr357	ENSMUSG00000055838	olfactory receptor 357 [Source:MGI Symbol;Acc:MGI:3030191]	-4.74468	-5.22539	-4.57862	-4.72285	-4.7562	-4.43108
Olfr358	2	37004589	37005647	-	Olfr358	ENSMUSG00000075379	olfactory receptor 358 [Source:MGI Symbol;Acc:MGI:3030192]	-4.74468	-5.22539	-4.57862	-4.72285	-4.7562	-4.43108
Olfr360	2	37065746	37069260	+	Olfr360	ENSMUSG00000083361	olfactory receptor 360 [Source:MGI Symbol;Acc:MGI:3030194]	-4.74468	-5.22539	-4.57862	-4.72285	-4.7562	-4.43108
Olfr361	2	37084778	37085746	-	Olfr361	ENSMUSG00000075378	olfactory receptor 361 [Source:MGI Symbol;Acc:MGI:3030195]	-4.74468	-5.22539	-4.57862	-4.72285	-4.7562	-4.43108
Gm13434	2	37088288	37089164	-	Gm13434	ENSMUSG00000086667	predicted gene 13434 [Source:MGI Symbol;Acc:MGI:3650367]	-4.74468	-5.22539	-4.57862	-4.72285	-4.7562	-4.43108
Olfr362	2	37104695	37105648	-	Olfr362	ENSMUSG00000075377	olfactory receptor 362 [Source:MGI Symbol;Acc:MGI:3030196]	-4.74468	-5.22539	-4.57862	-4.72285	-4.7562	-4.43108
Olfr364-ps1	2	37146214	37147137	+	Olfr364-ps1	ENSMUSG00000078198	olfactory receptor 364, pseudogene 1 [Source:MGI Symbol;Acc:MGI:3030198]	-4.74468	-5.22539	-4.57862	-4.72285	-4.7562	-4.43108
Olfr365	2	37201243	37202181	+	Olfr365	ENSMUSG00000059429	olfactory receptor 365 [Source:MGI Symbol;Acc:MGI:3030199]	-4.74468	-5.22539	-4.57862	-4.72285	-4.7562	-4.43108
Olfr366	2	37219491	37220420	+	Olfr366	ENSMUSG00000068947	olfactory receptor 366 [Source:MGI Symbol;Acc:MGI:3030200]	-4.74468	-5.22539	-4.57862	-4.72285	-4.7562	-4.43108
Olfr368	2	37331749	37332733	+	Olfr368	ENSMUSG00000049018	olfactory receptor 368 [Source:MGI Symbol;Acc:MGI:3030202]	-4.74468	-5.22539	-4.57862	-4.72285	-4.7562	-4.43108
Pdcl	2	37350074	37359332	-	Pdcl	ENSMUSG00000009030	phosducin-like [Source:MGI Symbol;Acc:MGI:1914716]	2.90717	3.30165	3.13562	3.26204	3.16399	3.61574
Rc3h2	2	37370069	37422903	-	Rc3h2	ENSMUSG00000075376	ring finger and CCCH-type zinc finger domains 2 [Source:MGI Symbol;Acc:MGI:2442789]	6.19848	6.40538	6.28934	6.46189	6.4147	6.49653
Zbtb6	2	37425500	37443171	-	Zbtb6	ENSMUSG00000066798	zinc finger and BTB domain containing 6 [Source:MGI Symbol;Acc:MGI:2442998]	3.45717	3.49647	3.57338	3.53768	3.81787	3.72654
Zbtb26	2	37432168	37443121	-	Zbtb26	ENSMUSG00000050714	zinc finger and BTB domain containing 26 [Source:MGI Symbol;Acc:MGI:2444402]	2.63614	2.94898	3.09694	3.21051	3.12372	3.31338
Rabgap1	2	37443279	37566454	+	Rabgap1	ENSMUSG00000035437	RAB GTPase activating protein 1 [Source:MGI Symbol;Acc:MGI:2385139]	5.64573	5.65538	5.71549	5.88448	5.83667	5.95813
Strbp	2	37483228	37703859	-	Strbp	ENSMUSG00000026915	spermatid perinuclear RNA binding protein [Source:MGI Symbol;Acc:MGI:104626]	7.79318	7.89131	7.89079	7.72205	7.71801	7.69748
Gpr21	2	37516332	37520603	+	Gpr21	ENSMUSG00000053164	G protein-coupled receptor 21 [Source:MGI Symbol;Acc:MGI:2441890]	2.31421	2.31032	2.04911	2.69594	2.60525	2.47581
Crb2	2	37776249	37799103	+	Crb2	ENSMUSG00000035403	crumbs homolog 2 (Drosophila) [Source:MGI Symbol;Acc:MGI:2679260]	1.59715	1.07636	1.24581	2.15707	1.99571	2.09596
Dennd1a	2	37798991	38287390	-	Dennd1a	ENSMUSG00000035392	DENN/MADD domain containing 1A [Source:MGI Symbol;Acc:MGI:2442794]	4.74271	4.64942	4.91323	5.05121	5.1322	4.98302
Gm13556	2	38286255	38287291	+	Gm13556	ENSMUSG00000087294	predicted gene 13556 [Source:MGI Symbol;Acc:MGI:3651929]	-4.74468	-5.22539	-4.57862	-4.72285	-4.7562	-4.43108
Lhx2	2	38339281	38369733	+	Lhx2	ENSMUSG00000000247	LIM homeobox protein 2 [Source:MGI Symbol;Acc:MGI:96785]	3.55198	3.45018	3.39993	2.91297	3.1967	3.04285
Gm13584	2	38359580	38363980	-	Gm13584	ENSMUSG00000087539	predicted gene 13584 [Source:MGI Symbol;Acc:MGI:3650662]	-4.74468	-5.22539	-4.57862	-4.72285	-4.7562	-4.43108
Gm13589	2	38424002	38455851	+	Gm13589	ENSMUSG00000085950	predicted gene 13589 [Source:MGI Symbol;Acc:MGI:3649991]	-4.59268	-3.48842	-4.42662	-2.57085	-2.6042	-4.27908
Nek6	2	38511643	38588041	+	Nek6	ENSMUSG00000026749	NIMA (never in mitosis gene a)-related expressed kinase 6 [Source:MGI Symbol;Acc:MGI:1891638]	2.3846	2.73397	2.67141	2.72378	2.46189	2.5411
Psmb7	2	38588036	38644087	-	Psmb7	ENSMUSG00000026750	proteasome (prosome, macropain) subunit, beta type 7 [Source:MGI Symbol;Acc:MGI:107637]	4.05118	3.96004	3.93532	3.71917	3.99943	4.20876
Gm13587	2	38672537	38676552	+	Gm13587	ENSMUSG00000087062	predicted gene 13587 [Source:MGI Symbol;Acc:MGI:3712464]	-4.74468	-5.22539	-4.57862	-4.72285	-4.7562	-4.43108
Nr5a1	2	38692656	38714542	-	Nr5a1	ENSMUSG00000026751	nuclear receptor subfamily 5, group A, member 1 [Source:MGI Symbol;Acc:MGI:1346833]	-4.59268	-5.07339	-4.42662	-4.72285	-4.7562	-2.69412
4933433P16Rik	2	38712676	38720638	+	4933433P16Rik	ENSMUSG00000087164	RIKEN cDNA 4933433P16 gene [Source:MGI Symbol;Acc:MGI:1918544]	-4.74468	-5.22539	-4.57862	-4.72285	-4.7562	-4.43108
Nr6a1	2	38723370	38927688	-	Nr6a1	ENSMUSG00000063972	nuclear receptor subfamily 6, group A, member 1 [Source:MGI Symbol;Acc:MGI:1352459]	2.09382	2.64771	2.51589	2.76007	2.56573	2.5411
Gm13507	2	38823257	38852370	+	Gm13507	ENSMUSG00000085201	predicted gene 13507 [Source:MGI Symbol;Acc:MGI:3649430]	-3.59268	-4.07339	-3.42662	-2.57085	-3.01924	-4.27908
Olfml2a	2	38931978	38963753	+	Olfml2a	ENSMUSG00000046618	olfactomedin-like 2A [Source:MGI Symbol;Acc:MGI:2444741]	0.72925	0.733968	0.743305	1.40643	1.01051	0.675117
Gm13496	2	38996713	38998258	-	Gm13496	ENSMUSG00000085755	predicted gene 13496 [Source:MGI Symbol;Acc:MGI:3651033]	-4.74468	-5.22539	-4.42662	-4.72285	-3.6042	-4.43108
Wdr38	2	38997476	39006168	+	Wdr38	ENSMUSG00000035295	WD repeat domain 38 [Source:MGI Symbol;Acc:MGI:1923896]	-0.592679	-1.75146	-1.61927	-0.763491	-0.796844	-1.27908
Rpl35	2	39001580	39005624	-	Rpl35	ENSMUSG00000062997	ribosomal protein L35 [Source:MGI Symbol;Acc:MGI:1913739]	3.42413	3.6201	3.69232	3.1434	3.32061	3.60966
Arpc5l	2	39008076	39015877	+	Arpc5l	ENSMUSG00000026755	actin related protein 2/3 complex, subunit 5-like [Source:MGI Symbol;Acc:MGI:1921442]	3.53144	3.7595	3.8022	3.24933	3.40703	3.92059
Golga1	2	39016261	39065541	-	Golga1	ENSMUSG00000026754	golgi autoantigen, golgin subfamily a, 1 [Source:MGI Symbol;Acc:MGI:1924149]	4.14541	4.16023	4.23872	4.21706	4.22869	4.26395
Scai	2	39066214	39190730	-	Scai	ENSMUSG00000035236	suppressor of cancer cell invasion [Source:MGI Symbol;Acc:MGI:2443716]	5.59715	5.81764	5.76073	5.70528	5.83978	5.78026
Ppp6c	2	39194354	39226451	-	Ppp6c	ENSMUSG00000026753	protein phosphatase 6, catalytic subunit [Source:MGI Symbol;Acc:MGI:1915107]	4.24337	4.36124	4.43757	4.22682	4.46726	4.51208
Lrp1b	2	40595248	42653598	-	Lrp1b	ENSMUSG00000049252	low density lipoprotein-related protein 1B (deleted in tumors) [Source:MGI Symbol;Acc:MGI:2151136]	6.77146	6.71207	6.84484	6.97412	7.08798	6.98712
Kynu	2	43555329	43682715	+	Kynu	ENSMUSG00000026866	kynureninase (L-kynurenine hydrolase) [Source:MGI Symbol;Acc:MGI:1918039]	-2.59268	-3.48842	-4.42662	-4.72285	-4.6042	-4.43108
Arhgap15	2	43748824	44395953	+	Arhgap15	ENSMUSG00000049744	Rho GTPase activating protein 15 [Source:MGI Symbol;Acc:MGI:1923367]	0.799639	0.511576	0.48027	0.0141169	0.980764	0.968848
A430092G05Rik	2	44059238	44065324	-	A430092G05Rik	ENSMUSG00000085089	RIKEN cDNA A430092G05 gene [Source:MGI Symbol;Acc:MGI:2444930]	-4.74468	-5.22539	-4.57862	-4.72285	-4.7562	-4.43108
Gtdc1	2	44564412	44927657	-	Gtdc1	ENSMUSG00000036890	glycosyltransferase-like domain containing 1 [Source:MGI Symbol;Acc:MGI:2444269]	3.62164	3.51907	3.7433	3.61898	3.66259	3.80838
Zeb2	2	44983634	45117395	-	Zeb2	ENSMUSG00000026872	zinc finger E-box binding homeobox 2 [Source:MGI Symbol;Acc:MGI:1344407]	6.54303	6.744	6.61435	6.4228	6.60037	6.44458
Gm13476	2	45111138	45114087	+	Gm13476	ENSMUSG00000052248	predicted gene 13476 [Source:MGI Symbol;Acc:MGI:3652108]	-0.892239	-0.825459	0.158342	-0.248918	-0.903759	-0.372189
Gm13479	2	45357265	45404035	+	Gm13479	ENSMUSG00000085591	predicted gene 13479 [Source:MGI Symbol;Acc:MGI:3651869]	-4.59268	-3.48842	-3.42662	-4.57085	-4.7562	-4.27908
1700019E08Rik	2	45696605	45698447	+	1700019E08Rik	ENSMUSG00000086202	RIKEN cDNA 1700019E08 gene [Source:MGI Symbol;Acc:MGI:1916655]	-4.74468	-5.22539	-4.57862	-4.72285	-4.7562	-4.43108
Gm13465	2	45733457	45753311	+	Gm13465	ENSMUSG00000086710	predicted gene 13465 [Source:MGI Symbol;Acc:MGI:3649598]	-4.74468	-5.22539	-4.57862	-4.72285	-4.7562	-4.43108
Gm13467	2	45747803	45751684	-	Gm13467	ENSMUSG00000086830	predicted gene 13467 [Source:MGI Symbol;Acc:MGI:3649595]	-4.74468	-5.22539	-4.57862	-4.72285	-4.7562	-4.43108
Gm13470	2	46419535	46442710	-	Gm13470	ENSMUSG00000086644	predicted gene 13470 [Source:MGI Symbol;Acc:MGI:3649387]	-4.74468	-5.22539	-4.57862	-4.72285	-4.7562	-4.43108
Gm13481	2	48062548	48457245	-	Gm13481	ENSMUSG00000086353	predicted gene 13481 [Source:MGI Symbol;Acc:MGI:3651624]	-3.59268	-5.07339	-4.57862	-4.72285	-4.7562	-4.43108
Acvr2a	2	48814109	48903269	+	Acvr2a	ENSMUSG00000052155	activin receptor IIA [Source:MGI Symbol;Acc:MGI:102806]	4.95614	4.98866	5.05114	5.31027	5.26771	5.24056
Orc4	2	48902824	48950277	-	Orc4	ENSMUSG00000026761	origin recognition complex, subunit 4 [Source:MGI Symbol;Acc:MGI:1347043]	4.60945	4.82295	4.56206	4.92101	4.87356	4.86813
Mbd5	2	48949510	49322284	+	Mbd5	ENSMUSG00000036792	methyl-CpG binding domain protein 5 [Source:MGI Symbol;Acc:MGI:2138934]	5.74828	5.76424	5.89418	5.92101	6.03333	6.00401
Epc2	2	49451486	49551948	+	Epc2	ENSMUSG00000069495	enhancer of polycomb homolog 2 (Drosophila) [Source:MGI Symbol;Acc:MGI:1278321]	4.45717	4.62532	4.49819	4.71224	4.88364	4.92549
Kif5c	2	49619298	49774778	+	Kif5c	ENSMUSG00000026764	kinesin family member 5C [Source:MGI Symbol;Acc:MGI:1098269]	8.60607	8.79515	8.89319	8.43811	8.43403	8.48496
Lypd6b	2	49787688	49948849	+	Lypd6b	ENSMUSG00000026765	LY6/PLAUR domain containing 6B [Source:MGI Symbol;Acc:MGI:1919147]	2.20174	2.10652	2.21724	1.5789	1.32654	1.80838
Gm13480	2	49805976	49812948	-	Gm13480	ENSMUSG00000085357	predicted gene 13480 [Source:MGI Symbol;Acc:MGI:3651871]	-4.59268	-5.22539	-4.57862	-4.72285	-4.7562	-4.43108
Lypd6	2	50066429	50193569	+	Lypd6	ENSMUSG00000050447	LY6/PLAUR domain containing 6 [Source:MGI Symbol;Acc:MGI:2443848]	2.62649	2.7721	2.9397	2.01412	2.37308	2.66343
Mmadhc	2	50279881	50296801	-	Mmadhc	ENSMUSG00000026766	methylmalonic aciduria (cobalamin deficiency) cblD type, with homocystinuria [Source:MGI Symbol;Acc:MGI:1923786]	3.14203	2.90389	3.28074	2.78671	3.10316	3.48247
Gm13483	2	50296810	50433967	+	Gm13483	ENSMUSG00000085862	predicted gene 13483 [Source:MGI Symbol;Acc:MGI:3651423]	-1.27075	-0.549825	-0.967189	0.129594	0.253782	-0.0311521
Gm13485	2	50547914	50552258	+	Gm13485	ENSMUSG00000085429	predicted gene 13485 [Source:MGI Symbol;Acc:MGI:3651421]	-3.59268	-5.07339	-4.57862	-4.72285	-4.6042	-4.27908
Rnd3	2	51130438	51149111	-	Rnd3	ENSMUSG00000017144	Rho family GTPase 3 [Source:MGI Symbol;Acc:MGI:1921444]	2.58723	2.85735	3.01632	1.5789	2.52508	2.09596
Gm13497	2	51241831	51295945	+	Gm13497	ENSMUSG00000086349	predicted gene 13497 [Source:MGI Symbol;Acc:MGI:3650384]	-4.74468	-5.22539	-4.57862	-4.72285	-4.7562	-4.43108
Gm13499	2	51363572	51365499	-	Gm13499	ENSMUSG00000086523	predicted gene 13499 [Source:MGI Symbol;Acc:MGI:3650382]	-4.74468	-5.22539	-4.57862	-4.72285	-4.7562	-4.43108
1700057H21Rik	2	51420984	51438785	-	1700057H21Rik	ENSMUSG00000086007	RIKEN cDNA 1700057H21 gene [Source:MGI Symbol;Acc:MGI:1920625]	-4.74468	-5.22539	-4.57862	-4.72285	-4.7562	-4.43108
Tas2r134	2	51627511	51628407	+	Tas2r134	ENSMUSG00000056115	taste receptor, type 2, member 134 [Source:MGI Symbol;Acc:MGI:2681300]	-4.74468	-5.22539	-4.57862	-4.72285	-4.7562	-4.43108
Gm13490	2	51656966	51732009	-	Gm13490	ENSMUSG00000085014	predicted gene 13490 [Source:MGI Symbol;Acc:MGI:3650821]	-4.74468	-5.22539	-4.57862	-4.72285	-4.7562	-4.43108
Rbm43	2	51924448	51935163	-	Rbm43	ENSMUSG00000036249	RNA binding motif protein 43 [Source:MGI Symbol;Acc:MGI:1918934]	1.69272	1.78459	1.66084	2.18404	2.21598	2.33563
Nmi	2	51948487	51973494	-	Nmi	ENSMUSG00000026946	N-myc (and STAT) interactor [Source:MGI Symbol;Acc:MGI:1928368]	-1.59268	-0.549825	-0.51973	0.0730105	0.0962411	0.364777
Tnfaip6	2	52038009	52056686	+	Tnfaip6	ENSMUSG00000053475	tumor necrosis factor alpha induced protein 6 [Source:MGI Symbol;Acc:MGI:1195266]	2.14879	2.56324	2.3013	1.28714	1.82207	0.890845
Rif1	2	52072837	52122383	+	Rif1	ENSMUSG00000036202	Rap1 interacting factor 1 homolog (yeast) [Source:MGI Symbol;Acc:MGI:1098622]	6.34763	6.46529	6.25813	5.80853	5.78812	5.80573
Neb	2	52136647	52338798	-	Neb	ENSMUSG00000026950	nebulin [Source:MGI Symbol;Acc:MGI:97292]	3.76487	3.85439	3.74831	2.3118	2.61497	2.04285
Gm13522	2	52385916	52388260	+	Gm13522	ENSMUSG00000086447	predicted gene 13522 [Source:MGI Symbol;Acc:MGI:3651428]	-4.74468	-5.22539	-4.57862	-4.72285	-4.6042	-4.43108
Arl5a	2	52397951	52424901	-	Arl5a	ENSMUSG00000036093	ADP-ribosylation factor-like 5A [Source:MGI Symbol;Acc:MGI:1922673]	4.92892	5.33918	5.18071	4.95663	5.40563	5.32083
A430018G15Rik	2	52425012	52434885	+	A430018G15Rik	ENSMUSG00000085315	RIKEN cDNA A430018G15 gene [Source:MGI Symbol;Acc:MGI:3040796]	-2.00772	-2.26603	-1.61927	-4.72285	-1.43427	-1.69412
Cacnb4	2	52428320	52676831	-	Cacnb4	ENSMUSG00000017412	calcium channel, voltage-dependent, beta 4 subunit [Source:MGI Symbol;Acc:MGI:103301]	6.93235	7.1972	7.08711	6.66816	6.7768	6.84245
Gm13540	2	52619732	52620601	+	Gm13540	ENSMUSG00000025201	predicted gene 13540 [Source:MGI Symbol;Acc:MGI:3702045]	-4.74468	-5.07339	-2.84166	-4.72285	-4.6042	-4.43108
Stam2	2	52691664	52742281	-	Stam2	ENSMUSG00000055371	signal transducing adaptor molecule (SH3 domain and ITAM motif) 2 [Source:MGI Symbol;Acc:MGI:1929100]	3.52106	3.63742	3.71804	3.98374	3.93108	4.09596
Fmnl2	2	52857860	53134202	+	Fmnl2	ENSMUSG00000036053	formin-like 2 [Source:MGI Symbol;Acc:MGI:1918659]	4.95229	5.24516	5.35801	5.26993	5.21758	5.41789
Prpf40a	2	53134704	53191284	-	Prpf40a	ENSMUSG00000061136	PRP40 pre-mRNA processing factor 40 homolog A (yeast) [Source:MGI Symbol;Acc:MGI:1860512]	4.84819	4.96827	4.73325	4.93099	4.96566	4.94251
Arl6ip6	2	53191726	53219220	+	Arl6ip6	ENSMUSG00000026960	ADP-ribosylation factor-like 6 interacting protein 6 [Source:MGI Symbol;Acc:MGI:1929507]	1.89917	2.47351	2.17329	2.26204	2.13727	2.00632
Rprm	2	54084093	54085552	-	Rprm	ENSMUSG00000075334	reprimo, TP53 dependent G2 arrest mediator candidate [Source:MGI Symbol;Acc:MGI:1915124]	2.48414	2.11644	2.32827	1.75108	2.50433	2.63978
Galnt13	2	54436317	55118309	+	Galnt13	ENSMUSG00000060988escription=UDP-N-acetyl-alpha-D-galactosamine:polypeptideN-acetylgalactosaminyltransferase 13 [Source:MGISymbol;Acc:MGI:2139447]	No description	5.63494	5.80466	5.78527	5.83536	5.89465	5.88205
Gm14033	2	55411790	55433435	+	Gm14033	ENSMUSG00000087040	predicted gene 14033 [Source:MGI Symbol;Acc:MGI:3650902]	-0.785324	-0.372947	-0.72618	-0.248918	-1.28227	-1.27908
Kcnj3	2	55435970	55598145	+	Kcnj3	ENSMUSG00000026824	potassium inwardly-rectifying channel, subfamily J, member 3 [Source:MGI Symbol;Acc:MGI:104742]	6.37383	6.35393	6.53989	6.62391	6.56823	6.54269
Nr4a2	2	57106830	57124003	-	Nr4a2	ENSMUSG00000026826	nuclear receptor subfamily 4, group A, member 2 [Source:MGI Symbol;Acc:MGI:1352456]	4.25594	4.27976	4.41573	2.78671	3.15735	3.09596
BB557941	2	57127479	57181754	-	BB557941	ENSMUSG00000084938	expressed sequence BB557941 [Source:MGI Symbol;Acc:MGI:3034820]	-4.59268	-5.07339	-3.42662	-4.57085	-4.7562	-4.27908
4930555B11Rik	2	57181831	57188257	+	4930555B11Rik	ENSMUSG00000086396	RIKEN cDNA 4930555B11 gene [Source:MGI Symbol;Acc:MGI:1922529]	-4.74468	-5.22539	-4.57862	-4.72285	-4.7562	-4.43108
A930012O16Rik	2	57236227	57238508	-	A930012O16Rik	ENSMUSG00000054181	RIKEN cDNA A930012O16 gene [Source:MGI Symbol;Acc:MGI:2442255]	-1.59268	-2.07339	-4.42662	-0.985883	-1.43427	-0.957151
Gpd2	2	57237635	57370719	+	Gpd2	ENSMUSG00000026827	glycerol phosphate dehydrogenase 2, mitochondrial [Source:MGI Symbol;Acc:MGI:99778]	5.68228	5.94342	6.05417	5.70062	5.86748	5.78566
Galnt5	2	57997884	58045860	+	Galnt5	ENSMUSG00000026828escription=UDP-N-acetyl-alpha-D-galactosamine:polypeptideN-acetylgalactosaminyltransferase 5 [Source:MGISymbol;Acc:MGI:2179403]	No description	-4.59268	-5.22539	-4.57862	-4.72285	-2.6042	-4.43108
Ermn	2	58045113	58052864	-	Ermn	ENSMUSG00000026830	ermin, ERM-like protein [Source:MGI Symbol;Acc:MGI:1925017]	4.44074	4.68484	4.85183	3.79548	4.20316	4.41441
Cytip	2	58129137	58195532	-	Cytip	ENSMUSG00000026832	cytohesin 1 interacting protein [Source:MGI Symbol;Acc:MGI:2183535]	-4.74468	-3.07339	-2.84166	-4.72285	-1.28227	-4.43108
Gm13546	2	58164001	58177063	+	Gm13546	ENSMUSG00000086862	predicted gene 13546 [Source:MGI Symbol;Acc:MGI:3649666]	-4.74468	-5.22539	-4.57862	-4.72285	-4.7562	-4.43108
Acvr1c	2	58267453	58357895	-	Acvr1c	ENSMUSG00000026834	activin A receptor, type IC [Source:MGI Symbol;Acc:MGI:2661081]	4.54175	4.81991	4.62866	3.98758	4.20637	3.71527
Gm13544	2	58276779	58286902	+	Gm13544	ENSMUSG00000086995	predicted gene 13544 [Source:MGI Symbol;Acc:MGI:3649668]	-4.59268	-3.07339	-4.42662	-4.72285	-4.6042	-2.69412
Acvr1	2	58388644	58567157	-	Acvr1	ENSMUSG00000026836	activin A receptor, type 1 [Source:MGI Symbol;Acc:MGI:87911]	3.9387	4.18164	4.14703	3.92101	3.98826	3.78162
Gm17409	2	58470116	58471077	+	Gm17409	ENSMUSG00000091922	predicted gene, 17409 [Source:MGI Symbol;Acc:MGI:4937043]	-4.74468	-5.22539	-4.57862	-4.72285	-4.7562	-4.43108
Upp2	2	58567298	58792971	+	Upp2	ENSMUSG00000026839	uridine phosphorylase 2 [Source:MGI Symbol;Acc:MGI:1923904]	3.17551	3.47736	3.579	3.47355	3.6579	3.72092
Gm13558	2	58705769	58735396	+	Gm13558	ENSMUSG00000086129	predicted gene 13558 [Source:MGI Symbol;Acc:MGI:3702047]	-2.59268	-1.75146	-2.42662	-1.98588	-1.14477	-2.27908
Ccdc148	2	58821697	59160683	-	Ccdc148	ENSMUSG00000036641	coiled-coil domain containing 148 [Source:MGI Symbol;Acc:MGI:3039583]	2.4626	2.57047	2.72313	2.3118	2.50433	2.36478
Gm11099	2	58859434	58907618	+	Gm11099	ENSMUSG00000079353	predicted gene 11099 [Source:MGI Symbol;Acc:MGI:3779335]	-4.74468	-5.22539	-4.57862	-4.72285	-4.7562	-4.43108
Pkp4	2	59160850	59355208	+	Pkp4	ENSMUSG00000026991	plakophilin 4 [Source:MGI Symbol;Acc:MGI:109281]	6.6499	7.05009	7.27901	6.65074	6.8629	7.38803
5330411J11Rik	2	59382502	59387471	-	5330411J11Rik	ENSMUSG00000087455	RIKEN cDNA 5330411J11 gene [Source:MGI Symbol;Acc:MGI:1923926]	-4.74468	-5.22539	-4.57862	-4.72285	-4.7562	-4.43108
Dapl1	2	59484653	59505020	+	Dapl1	ENSMUSG00000026989	death associated protein-like 1 [Source:MGI Symbol;Acc:MGI:1923997]	-4.74468	-5.22539	-4.42662	-4.72285	-4.6042	-2.27908
Tanc1	2	59612042	59846149	+	Tanc1	ENSMUSG00000035168	tetratricopeptide repeat, ankyrin repeat and coiled-coil containing 1 [Source:MGI Symbol;Acc:MGI:1914110]	5.67411	5.76187	5.85763	5.5429	5.54682	5.57579
Wdsub1	2	59852364	59882591	-	Wdsub1	ENSMUSG00000026988	WD repeat, SAM and U-box domain containing 1 [Source:MGI Symbol;Acc:MGI:1919387]	1.36152	1.59904	1.55066	2.07301	2.52508	2.44884
Baz2b	2	59899363	60209839	-	Baz2b	ENSMUSG00000026987	bromodomain adjacent to zinc finger domain, 2B [Source:MGI Symbol;Acc:MGI:2442782]	5.58847	5.78382	5.69621	5.89268	5.96186	5.83336
Gm13572	2	60037141	60038837	+	Gm13572	ENSMUSG00000085975	predicted gene 13572 [Source:MGI Symbol;Acc:MGI:3652224]	-4.74468	-5.07339	-4.57862	-4.57085	-4.7562	-4.43108
Gm13620	2	60125096	60125819	+	Gm13620	ENSMUSG00000086603	predicted gene 13620 [Source:MGI Symbol;Acc:MGI:3650077]	-4.74468	-5.07339	-2.84166	-3.57085	-4.7562	-4.27908
2007-03-01	2	60209887	60250676	+	2007-03-01	ENSMUSG00000026977	membrane-associated ring finger (C3HC4) 7 [Source:MGI Symbol;Acc:MGI:1931053]	5.24021	5.31463	5.3064	5.57381	5.63898	5.6368
Cd302	2	60251993	60284488	-	Cd302	ENSMUSG00000060703	CD302 antigen [Source:MGI Symbol;Acc:MGI:1913455]	0.992284	1.85735	2.17329	1.59908	1.62462	1.98771
Ly75	2	60292103	60383303	-	Ly75	ENSMUSG00000026980	lymphocyte antigen 75 [Source:MGI Symbol;Acc:MGI:106662]	0.494784	0.284166	0.702663	0.952716	0.643729	0.627811
Gm13571	2	60338188	60371234	+	Gm13571	ENSMUSG00000086196	predicted gene 13571 [Source:MGI Symbol;Acc:MGI:3652223]	-4.74468	-5.07339	-2.42662	-3.57085	-3.01924	-4.43108
Gm13580	2	60411525	60412579	+	Gm13580	ENSMUSG00000087283	predicted gene 13580 [Source:MGI Symbol;Acc:MGI:3650460]	-4.74468	-5.22539	-4.57862	-4.72285	-4.7562	-4.43108
Pla2r1	2	60417543	60553308	-	Pla2r1	ENSMUSG00000054580	phospholipase A2 receptor 1 [Source:MGI Symbol;Acc:MGI:102468]	-2.00772	-1.1665	-0.42662	-1.76349	-0.697308	-0.0311521
Gm13583	2	60550757	60553923	+	Gm13583	ENSMUSG00000086578	predicted gene 13583 [Source:MGI Symbol;Acc:MGI:3650462]	-4.74468	-5.22539	-4.57862	-4.72285	-4.7562	-4.43108
Itgb6	2	60598292	60722643	-	Itgb6	ENSMUSG00000026971	integrin beta 6 [Source:MGI Symbol;Acc:MGI:96615]	-3.00772	-3.48842	-2.84166	-2.57085	-3.01924	-3.27908
Rbms1	2	60750193	60963192	-	Rbms1	ENSMUSG00000026970	RNA binding motif, single stranded interacting protein 1 [Source:MGI Symbol;Acc:MGI:1861774]	3.54175	3.88372	3.61777	3.94091	3.92718	3.89085
Gm13582	2	60964376	60975151	-	Gm13582	ENSMUSG00000075325	predicted gene 13582 [Source:MGI Symbol;Acc:MGI:3642495]	-4.74468	-5.22539	-4.57862	-4.72285	-4.7562	-4.43108
Tank	2	61578585	61654171	+	Tank	ENSMUSG00000064289	TRAF family member-associated Nf-kappa B activator [Source:MGI Symbol;Acc:MGI:107676]	3.19522	3.1934	3.09694	3.29334	3.41817	3.40742
Psmd14	2	61711694	61800376	+	Psmd14	ENSMUSG00000026914	proteasome (prosome, macropain) 26S subunit, non-ATPase, 14 [Source:MGI Symbol;Acc:MGI:1913284]	3.98475	3.99001	4.05316	4.00658	4.20637	4.15555
Tbr1	2	61802930	61814114	+	Tbr1	ENSMUSG00000035033	T-box brain gene 1 [Source:MGI Symbol;Acc:MGI:107404]	4.57474	4.64429	4.911	3.96443	4.0858	3.97831
Slc4a10	2	62046462	62326730	+	Slc4a10	ENSMUSG00000026904	solute carrier family 4, sodium bicarbonate cotransporter-like, member 10 [Source:MGI Symbol;Acc:MGI:2150150]	7.19359	7.17335	7.18809	7.32435	7.32136	7.22723
Dpp4	2	62330073	62412231	-	Dpp4	ENSMUSG00000035000	dipeptidylpeptidase 4 [Source:MGI Symbol;Acc:MGI:94919]	0.72925	1.03514	0.57338	-0.0472837	0.395801	-0.27908
Gm13561	2	62357071	62470913	+	Gm13561	ENSMUSG00000087518	predicted gene 13561 [Source:MGI Symbol;Acc:MGI:3651674]	-3.59268	-4.07339	-4.57862	-4.57085	-3.6042	-4.43108
Gm13565	2	62436880	62441142	-	Gm13565	ENSMUSG00000087681	predicted gene 13565 [Source:MGI Symbol;Acc:MGI:3649651]	-4.74468	-5.22539	-4.57862	-4.72285	-4.7562	-4.43108
Gm13564	2	62452936	62456648	-	Gm13564	ENSMUSG00000087422	predicted gene 13564 [Source:MGI Symbol;Acc:MGI:3649652]	-4.74468	-5.22539	-4.57862	-4.72285	-4.7562	-4.43108
[truncated: 23,979 more rows]

## Sheet: Regulated transcripts EdgeR
Gene name	Chr	Start	End	Strand	P-value	FDR	Log2 Fold Change	Expression down/up in HD
BC018473	11	116752167	116759373	+	1.13e-05	0.000318	-6.84213	up
Gm16503	4	147540218	147543500	+	3.07e-08	1.68e-06	-6.54786	up
Gm609	16	45411768	45492969	-	3.37e-07	1.48e-05	-6.19156	up
Igf2bp3	6	49085221	49214954	-	6.42e-10	4.95e-08	-5.09084	up
Gm12695	4	96723647	96785186	-	4.63e-16	9.94e-14	-5.052	up
Gm4724	2	175422300	175435807	-	0.00176297	0.0221141	-5.03791	up
Spn	7	127132232	127137823	-	0.000837	0.0120432	-5.02805	up
Gm15601	14	45587740	45598512	+	0.00180516	0.022459	-5.02336	up
Cd22	7	30865402	30880342	-	0.00349901	0.0380987	-4.88792	up
Gm13152	4	147492417	147513486	+	1.26e-06	4.72e-05	-4.16782	up
2900053O20Rik	11	17953970	17959578	+	0.000152	0.00297186	-4.0085	up
Oasl1	5	114923240	114937915	+	0.000104	0.00218928	-3.97968	up
Gm597	1	28776144	28780252	-	0.00226992	0.0271367	-3.83422	up
Zbp1	2	173206612	173218923	-	0.000402	0.0066493	-3.74164	up
F830016B08Rik	18	60293380	60303016	+	2.61e-06	8.88e-05	-3.55183	up
Usp18	6	121245906	121270916	+	8.45e-16	1.72e-13	-3.4579	up
Tecta	9	42329619	42399929	-	2.19e-06	7.59e-05	-3.40581	up
4930558K02Rik	1	161942086	161979636	-	0.00368896	0.0398303	-3.36629	up
Gm17017	1	85641222	85650585	-	0.00368878	0.0398303	-3.36628	up
2010107G12Rik	6	34945278	34979054	-	0.000393	0.0065446	-3.35878	up
Nmur1	1	86386242	86388162	-	0.00343531	0.0375758	-3.35755	up
D730039F16Rik	2	34874396	34892132	+	0.000634	0.00960202	-3.23978	up
Irf7	7	141262706	141266481	-	4.79e-13	6.49e-11	-3.21824	up
Mx1	16	97447035	97462907	-	0.00163644	0.0208696	-3.20572	up
B430212C06Rik	18	67321209	67344103	-	0.000569	0.00875439	-3.19647	up
Gm13139	4	147132038	147180579	+	3.13e-05	0.000773	-3.1873	up
Ifi44	3	151730922	151749947	-	5.84e-11	5.38e-09	-3.14583	up
Itgax	7	128129547	128150656	+	1.58e-05	0.000428	-3.07539	up
Ifi202b	1	173962569	173982844	-	0.00147583	0.0192561	-3.06321	up
Dmrt3	19	25610537	25623920	+	0.000905	0.0128565	-3.05411	up
Ccr2	9	124101950	124113557	+	1.34e-05	0.00037	-2.9993	up
Brip1	11	86058138	86201193	-	0.00423431	0.0445701	-2.79204	up
Dmrta1	4	89679436	89694772	+	0.000868	0.0124143	-2.78457	up
Gbp6	5	105270704	105293699	-	1.65e-10	1.43e-08	-2.75138	up
Gm17382	17	26860287	26886175	-	0.000408	0.00671389	-2.6756	up
4833403I15Rik	18	46850039	46905446	+	0.001123	0.0153463	-2.6635	up
Fgfr4	13	55152640	55168759	+	6.4e-05	0.0014372	-2.64726	up
Muc15	2	110721340	110739527	+	5.13e-10	4.08e-08	-2.64383	up
Oasl2	5	114896936	114912234	+	6.37e-10	4.93e-08	-2.61212	up
Oas1a	5	120896256	120907521	-	3.77e-05	0.000909	-2.57967	up
Tgtp1	11	48985327	48994172	-	0.00045	0.00726207	-2.54024	up
Cldn14	16	93919031	94008837	-	3.6e-07	1.57e-05	-2.53924	up
Ifit1	19	34640871	34650009	+	4.19e-14	6.51e-12	-2.53913	up
Gm4117	13	89739460	89887166	+	6.46e-06	0.000196	-2.50705	up
B3gnt6	7	98192420	98199481	-	0.00453012	0.0467554	-2.47352	up
Ddx60	8	61928087	62037701	+	7.92e-12	8.57e-10	-2.46294	up
Emp3	7	45918023	45921426	-	2.7e-06	9.09e-05	-2.39058	up
Cks2	13	51645232	51650660	+	0.000934	0.0131738	-2.34233	up
Ifi27l2a	12	103442167	103443680	-	1.27e-05	0.000355	-2.33017	up
Gm4951	18	60212080	60247820	+	0.00341314	0.0374279	-2.32683	up
Gbp10	5	105215699	105239533	-	2.12e-05	0.000552	-2.31269	up
Rdh9	10	127759787	127792697	+	0.00150554	0.0195067	-2.31237	up
Gm9796	11	95696894	95699143	-	0.00195246	0.0239589	-2.258	up
Catsper3	13	55784568	55808998	+	4.93e-05	0.00115158	-2.24598	up
Plin5	17	56111601	56117596	-	6.77e-05	0.00150777	-2.21883	up
Gm10565	4	142083972	142088099	+	0.000309	0.0053734	-2.20179	up
Gm5087	14	13157388	13284638	-	0.00178914	0.0223453	-2.19245	up
Tgm5	2	121046111	121085841	-	0.000109	0.00226587	-2.18955	up
Matn1	4	130944385	130955475	+	0.00397556	0.0423787	-2.18919	up
Nlrc5	8	94472763	94527272	+	7.7e-07	3.1e-05	-2.17147	up
Atp8b5	4	43267159	43373833	+	0.000192	0.00363812	-2.16867	up
Acr	15	89568326	89574585	+	2.62e-07	1.17e-05	-2.15214	up
Bst2	8	71534264	71537437	-	3.49e-06	0.000113	-2.13439	up
Isg15	4	156199424	156200818	-	0.000266	0.00473017	-2.11927	up
Ppl	16	5086291	5132481	-	1.93e-15	3.72e-13	-2.09311	up
2310015B20Rik	10	70204684	70219710	+	0.000353	0.00599618	-2.08979	up
Siglec1	2	131069220	131086765	-	1.54e-05	0.000417	-2.07618	up
Slfn9	11	82979629	82991830	-	1.28e-07	6.2e-06	-2.04773	up
Mx2	16	97536083	97560899	+	8.44e-06	0.000247	-2.04659	up
Rtp4	16	23609919	23614222	+	1.42e-08	8.26e-07	-2.03417	up
Steap1	5	5736317	5749326	-	0.000368	0.00621333	-2.01857	up
Tpx2	2	152847964	152895321	+	7.5e-16	1.55e-13	-1.98611	up
Ifit3	19	34583531	34588731	+	6.01e-10	4.69e-08	-1.97904	up
Irf6	1	193153112	193172042	+	0.000934	0.0131758	-1.97199	up
H2-Q7	17	35439155	35443773	+	0.0017147	0.0216235	-1.97053	up
Psmb8	17	34197721	34201454	+	2.27e-06	7.87e-05	-1.94908	up
Gm889	12	40176386	40199315	-	0.0040077	0.0426165	-1.94344	up
Rdh1	10	127759721	127768297	+	0.00158103	0.0202824	-1.92765	up
Tmc3	7	83584927	83625614	+	1.09e-07	5.34e-06	-1.89506	up
Stil	4	115000159	115043196	+	1.72e-12	2.11e-10	-1.89209	up
Cdca2	14	67676331	67715841	-	0.000121	0.00245934	-1.87388	up
Mis18bp1	12	65132734	65172604	-	0.00149906	0.0194518	-1.86211	up
Slfn2	11	83065112	83070678	+	0.00032	0.00552231	-1.85837	up
H2-Q4	17	35379617	35385290	+	6.09e-05	0.00137627	-1.83973	up
Oas2	5	120730333	120749853	-	5.97e-05	0.00135293	-1.83372	up
Sfrp4	13	19623175	19632821	+	2.03e-09	1.43e-07	-1.82792	up
B3gnt4	5	123510460	123511882	+	6.42e-05	0.00144099	-1.81602	up
Prr22	17	56770276	56772134	+	8.83e-06	0.000256	-1.80376	up
BB365896	6	58965655	59002083	+	0.00124689	0.0167833	-1.7993	up
9030025P20Rik	17	15010266	15022448	+	0.00018	0.00342308	-1.79149	up
RP24-69M8.3	8	92336668	92339250	-	0.00179305	0.0223608	-1.77424	up
Iigp1	18	60376029	60392627	+	0.000273	0.00483922	-1.76173	up
Ddx58	4	40203773	40239828	-	9.41e-13	1.23e-10	-1.75611	up
Slc2a9	5	38349273	38503143	-	1.4e-08	8.17e-07	-1.74655	up
Lgals3bp	11	118392751	118402092	-	6.1e-17	1.51e-14	-1.73294	up
Rnaset2b	17	6978860	7011299	+	0.000224	0.00410922	-1.69886	up
Cd74	18	60803848	60812646	+	3.11e-06	0.000103	-1.6889	up
Kctd14	7	97451334	97459553	+	0.00194515	0.0239003	-1.6652	up
1810010H24Rik	11	107028118	107030443	+	3.68e-07	1.6e-05	-1.66185	up
Trim30a	7	104409025	104465193	-	0.000135	0.00270272	-1.65746	up
Zfp457	13	67292450	67306412	-	0.00274263	0.0315956	-1.65521	up
Gbp3	3	142560052	142573209	+	4.71e-07	1.99e-05	-1.63897	up
Gm11696	11	109354778	109363654	-	1.21e-06	4.55e-05	-1.63329	up
BC061194	2	18699023	18750413	+	0.00127566	0.0170381	-1.63327	up
Arl5c	11	97989578	97996181	-	0.000249	0.00446674	-1.63293	up
Gm10762	2	128966593	128967725	-	1.49e-07	7.06e-06	-1.62915	up
H2-K1	17	33996017	34000333	-	9.24e-06	0.000266	-1.62344	up
6030429G01Rik	7	4522933	4532453	-	0.00263123	0.0305459	-1.62341	up
Onecut2	18	64340364	64398486	+	2.43e-29	2.1e-26	-1.60721	up
Xaf1	11	72301629	72313733	+	1.06e-07	5.21e-06	-1.60033	up
Sfmbt2	2	10370510	10595253	+	1.59e-16	3.56e-14	-1.60019	up
Ankdd1a	9	65501453	65516999	-	1.54e-06	5.59e-05	-1.59485	up
1810024B03Rik	2	127186355	127208280	-	0.00119442	0.0162115	-1.57936	up
Cdc45	16	18780447	18811987	-	8.53e-06	0.000249	-1.57874	up
Mfap4	11	61485431	61488900	+	0.00141552	0.0186095	-1.57859	up
Ifitm1	7	140967221	140969825	+	0.00106641	0.0146655	-1.55503	up
Agpat2	2	26593057	26604417	-	0.000133	0.00266473	-1.54591	up
H2-Eb1	17	34305883	34316199	+	0.00447123	0.0462883	-1.54497	up
Gm13404	2	33978246	33980324	+	0.00402859	0.0427686	-1.54112	up
RP23-53N8.2	19	20405288	20422787	+	0.0033433	0.0368174	-1.53481	up
Gm13403	2	33935788	33942145	-	0.00157471	0.020228	-1.53161	up
BC028528	3	95883954	95892005	-	2.31e-05	0.000596	-1.52882	up
Lrmp	6	145115653	145174934	+	0.000239	0.00432275	-1.52871	up
8430419K02Rik	11	18845851	18874309	-	0.00361031	0.0391276	-1.52516	up
Fhl4	10	85097019	85102495	-	0.00452347	0.0467054	-1.52238	up
B930086A06Rik	3	100100684	100106895	-	0.00073	0.0107658	-1.51162	up
Aox3	1	58113130	58200698	+	0.00022	0.00405995	-1.50945	up
H2-Ab1	17	34263209	34269418	+	0.00091	0.012915	-1.49282	up
3830408C21Rik	13	107031963	107033673	+	0.000667	0.0100125	-1.49028	up
Gm15834	1	58505148	58523230	+	0.000762	0.0111379	-1.47696	up
Rsad2	12	26442753	26456452	-	7.44e-08	3.81e-06	-1.45995	up
Col9a1	1	24177610	24252684	+	0.00458103	0.0471332	-1.44696	up
Akr1e1	13	4590757	4609174	-	2.63e-08	1.46e-06	-1.44351	up
Parp9	16	35938470	35972605	+	9.3e-10	7e-08	-1.4425	up
Crybb3	5	113075839	113081584	-	0.000545	0.00846512	-1.42376	up
Rnf213	11	119393100	119487418	+	2.19e-12	2.68e-10	-1.42168	up
Ifltd1	6	145365134	145614319	-	0.000684	0.0102133	-1.4207	up
Ifitm3	7	141009586	141010770	-	2.96e-06	9.81e-05	-1.41082	up
Iqck	7	118855760	118972652	+	0.00165363	0.021027	-1.40829	up
Spats1	17	45448937	45474938	-	0.00464301	0.0475803	-1.40179	up
Gm10062	5	25659813	25661282	-	0.00244258	0.0288162	-1.37096	up
Ntf3	6	126101413	126166744	-	4.1e-05	0.000978	-1.3681	up
Msx2	13	53466881	53473074	-	0.00466089	0.0477447	-1.35843	up
I830012O16Rik	19	34607970	34613401	+	1.7e-05	0.000457	-1.35748	up
Ccl27a	4	41769467	41774247	-	2.28e-09	1.57e-07	-1.34842	up
C1qtnf6	15	78523346	78529625	-	0.00043	0.00697673	-1.33259	up
Tgif1	17	70844205	70853546	-	0.00166384	0.0211257	-1.32716	up
Irgm1	11	48861968	48871683	-	4.4e-11	4.19e-09	-1.32575	up
Ect2	3	27097222	27153878	-	0.00250621	0.0294067	-1.32532	up
Gm8619	13	48871112	48875460	+	0.000124	0.00252284	-1.31965	up
Pou4f1	14	104462320	104467991	-	0.000119	0.00243623	-1.31954	up
Slc22a21	11	53949965	53980332	-	0.00011	0.00228351	-1.3167	up
Chtf18	17	25718926	25727419	-	1.71e-05	0.000458	-1.31125	up
Trim34a	7	104244457	104340693	+	0.00042	0.00686145	-1.31097	up
Gm5465	14	79451835	79454816	+	0.00256836	0.02996	-1.30518	up
2310006M14Rik	1	136181474	136207097	-	0.00481419	0.0490251	-1.30177	up
Lyz2	10	117277334	117282274	-	2.93e-08	1.61e-06	-1.30111	up
Eif2ak2	17	78852564	78882573	-	2e-12	2.45e-10	-1.29967	up
H2-T24	17	36005695	36020560	-	0.000102	0.00214331	-1.29355	up
Mms22l	4	24496451	24602950	+	5.76e-05	0.00131878	-1.29117	up
Igsf10	3	59316735	59344256	-	4.05e-16	8.76e-14	-1.26767	up
Parp14	16	35832874	35871544	-	1.35e-06	4.99e-05	-1.26602	up
Rgag1	X	143099594	143104335	+	5.96e-05	0.00135195	-1.26108	up
Tap1	17	34187553	34197225	+	9.71e-07	3.75e-05	-1.26001	up
Gm16153	10	4409033	4423369	+	2.3e-06	7.97e-05	-1.2588	up
Ifi27l1	12	103434211	103440239	+	1.52e-18	4.77e-16	-1.25229	up
Gbp4	5	105115767	105139586	-	0.00054	0.00840528	-1.25022	up
Gm20387	6	110639753	110645916	-	0.00053	0.00828947	-1.24575	up
Gm694	4	141432672	141436105	-	0.0026143	0.0303731	-1.24081	up
4933436C20Rik	8	92326038	92356120	-	0.00182114	0.0226037	-1.24	up
Fadd	7	144577318	144582463	-	1.59e-05	0.00043	-1.23057	up
Dqx1	6	83057844	83067210	+	0.00270397	0.0312336	-1.22374	up
Efhc1	1	20951626	20990838	+	0.00187906	0.0231787	-1.2232	up
Col9a2	4	121039385	121055322	+	1.56e-12	1.95e-10	-1.22238	up
Tmprss5	9	49081260	49117587	+	0.00034	0.00579268	-1.22007	up
Pih1d2	9	50617321	50625000	+	0.00413695	0.0437296	-1.2101	up
B130034C11Rik	16	87495999	87504033	+	4.83e-05	0.00113241	-1.20536	up
4930563E22Rik	11	72215138	72218450	+	4.41e-05	0.00104574	-1.19111	up
Pi4k2b	5	52741587	52769344	+	0.000133	0.00266899	-1.1891	up
4632433K11Rik	7	5034118	5035246	+	0.000256	0.00458875	-1.18552	up
Pcdhb7	18	37341702	37345207	+	2.25e-12	2.73e-10	-1.18184	up
Pcdhb2	18	37294840	37297613	+	5.81e-05	0.0013253	-1.16697	up
Gbp2	3	142620602	142638008	+	2.39e-05	0.000613	-1.16212	up
Tap2	17	34203527	34216321	+	1.11e-12	1.41e-10	-1.14127	up
Parp12	6	39086410	39118349	-	1.12e-09	8.36e-08	-1.14113	up
Gucy2f	X	142081160	142196931	-	2.24e-05	0.00058	-1.13536	up
Tbx15	3	99240381	99354259	+	0.00270016	0.031217	-1.13428	up
Sp100	1	85649988	85709998	+	3.02e-05	0.000747	-1.13375	up
Rgsl1	1	153779381	153844142	-	0.000886	0.0126306	-1.13025	up
Igtp	11	58199556	58207591	+	0.000469	0.0075127	-1.12754	up
Gm10305	4	99272671	99275145	+	0.000105	0.00220273	-1.1075	up
Kif4	X	100625737	100727214	+	0.00160958	0.0205979	-1.10398	up
Pole	5	110286306	110337474	+	0.0019161	0.0235907	-1.10396	up
6430550D23Rik	2	155973279	156007977	-	0.00026	0.00464802	-1.09995	up
Edn3	2	174760619	174784042	+	0.00433819	0.0452601	-1.09992	up
Kazald1	19	45075241	45079289	+	0.00057	0.00876058	-1.09939	up
Ifih1	2	62595798	62646255	-	2.72e-06	9.16e-05	-1.09694	up
Nfya	17	48386885	48409906	-	7.56e-22	3.64e-19	-1.0949	up
Samd9l	6	3372257	3399571	-	3.34e-06	0.000109	-1.08569	up
Pcdhb8	18	37355271	37357610	+	9.74e-06	0.000278	-1.08037	up
Aim1	10	43950307	44004846	-	0.000293	0.00514183	-1.0666	up
Gm20708	11	117809668	117839904	+	0.00134459	0.0178214	-1.05994	up
B2m	2	122147686	122153083	+	8.08e-05	0.00176765	-1.05923	up
Pask	1	93308770	93343482	-	2.15e-10	1.83e-08	-1.04909	up
Ogn	13	49608071	49624500	+	8.94e-08	4.5e-06	-1.04769	up
Cisd3	11	97685826	97688621	+	4.64e-07	1.97e-05	-1.04546	up
Erap1	13	74639872	74691875	+	7.49e-08	3.82e-06	-1.04505	up
Nudt6	3	37404910	37420211	-	0.00263629	0.0305876	-1.04454	up
Rasa4	5	136083916	136111860	+	2.48e-08	1.38e-06	-1.04094	up
Kif18a	2	109280738	109341747	+	0.000538	0.00838679	-1.03813	up
Guf1	5	69556924	69575972	+	2.54e-18	7.16e-16	-1.03638	up
Haus4	14	54541785	54554361	-	0.00182449	0.0226344	-1.03381	up
D030028A08Rik	11	96916270	96965060	+	0.000381	0.00638642	-1.03368	up
Asl	5	130011258	130025132	-	2.25e-08	1.27e-06	-1.03055	up
Cybrd1	2	71117923	71142926	+	3.37e-05	0.000825	-1.0237	up
Pde3a	6	141249269	141499351	+	3.03e-10	2.48e-08	-1.02237	up
Gm5665	13	62699406	62726689	-	0.00421532	0.0444242	-1.00944	up
Kifc1	17	33875666	33890661	-	0.000543	0.00844888	-1.00368	up
Zfp647	15	76910851	76918010	-	0.00100026	0.0139179	-1.00221	up
Tex9	9	72458055	72491959	-	2.19e-08	1.24e-06	-0.996926	up
Aspm	1	139454773	139494090	+	0.00227386	0.0271713	-0.994753	up
Erbb2	11	98412470	98437716	+	8.73e-06	0.000254	-0.993826	up
Mrpl27	11	94653767	94660089	+	1.1e-05	0.000311	-0.990543	up
AI480526	5	123133723	123141666	-	6.56e-14	9.79e-12	-0.987687	up
Creb5	6	53573384	53696007	+	2.79e-07	1.24e-05	-0.987529	up
Slc45a3	1	131962967	131982963	+	0.00223526	0.0268062	-0.987009	up
Smoc1	12	81026808	81186414	+	5.19e-16	1.1e-13	-0.984725	up
Scg5	2	113776362	113829121	-	1.2e-11	1.27e-09	-0.984287	up
Pcdhb22	18	37518353	37521419	+	7.55e-14	1.12e-11	-0.979762	up
Pcdhb21	18	37513652	37518313	+	8.74e-09	5.39e-07	-0.978794	up
Tfap4	16	4544661	4559720	-	5.38e-05	0.00124274	-0.976335	up
Mmp2	8	92827328	92853417	+	0.000114	0.0023448	-0.971946	up
Gm20628	3	96267075	96270289	-	0.000485	0.00772007	-0.968932	up
Galns	8	122578238	122611487	-	4.76e-07	2.01e-05	-0.965465	up
Gm13483	2	50296810	50433967	+	0.00281632	0.032287	-0.964761	up
Tmem80	7	141327739	141337156	+	6.78e-06	0.000204	-0.961382	up
9830147E19Rik	7	42609526	42642588	-	1.3e-06	4.82e-05	-0.955467	up
Trim25	11	88999376	89020293	+	1.05e-07	5.18e-06	-0.951859	up
Cand2	6	115774538	115804893	+	6.18e-06	0.000189	-0.949013	up
Zfp488	14	33967070	33978764	-	0.00053	0.00828947	-0.945686	up
Nmi	2	51948487	51973494	-	0.0030653	0.0344967	-0.942937	up
Polr2a	11	69733997	69758637	-	1.3e-29	1.16e-26	-0.938232	up
Slc52a3	2	151996511	152009258	+	0.0014698	0.0192065	-0.937095	up
Ptplad2	4	88396144	88438928	-	0.00223208	0.0267829	-0.93073	up
Gm14027	2	129016952	129021756	+	0.00125136	0.0168347	-0.9301	up
Ptprc	1	138062861	138175305	-	0.00214123	0.0259057	-0.92954	up
Clec14a	12	58264720	58269258	-	0.000489	0.00777037	-0.925003	up
Birc3	9	7848699	7873186	-	0.00221972	0.0266715	-0.922444	up
Ifit2	19	34550694	34576419	+	6.46e-06	0.000196	-0.921709	up
Serping1	2	84765387	84775444	-	1.37e-05	0.000378	-0.916344	up
Stat1	1	52119438	52161865	+	5.18e-08	2.73e-06	-0.914933	up
Nt5dc1	10	34288288	34418552	-	0.000967	0.0135111	-0.914275	up
Ccdc77	6	120324323	120364374	-	1.65e-06	5.95e-05	-0.913651	up
Letm2	8	25578492	25597487	-	1.75e-07	8.14e-06	-0.913632	up
Pcdhb5	18	37320381	37323913	+	7.78e-06	0.000231	-0.911739	up
Wdr62	7	30240138	30280419	-	0.00172874	0.0217584	-0.910078	up
Ube2l6	2	84798828	84810335	+	0.00342484	0.0374929	-0.90951	up
Lca5l	16	96158407	96192257	-	0.00317507	0.0354305	-0.906435	up
A530054K11Rik	13	67617001	67637753	-	8.97e-07	3.52e-05	-0.904573	up
Fancg	4	43002343	43010506	-	5.61e-08	2.94e-06	-0.904101	up
Flt3l	7	45131188	45136432	-	0.00161149	0.0206122	-0.902966	up
Impg2	16	56204313	56273756	+	0.000854	0.0122607	-0.901165	up
2810403D21Rik	X	108834478	108974906	+	0.00179942	0.0224181	-0.899799	up
C4b	17	34728380	34743882	-	0.00023	0.00421225	-0.89874	up
Comp	8	70373548	70382065	+	0.00135381	0.0179161	-0.895521	up
Gm11458	2	164911354	164919953	+	0.00157942	0.0202719	-0.895396	up
Nfe2l3	6	51432670	51458768	+	1.45e-06	5.29e-05	-0.894728	up
Tas1r3	4	155859268	155863362	-	0.00438841	0.0456374	-0.886894	up
Hook2	8	84990595	85003364	+	1.26e-05	0.000352	-0.883968	up
A630052C17Rik	11	29170909	29173558	-	0.000133	0.00266051	-0.877517	up
Wtip	7	34109543	34133268	-	0.000625	0.00947621	-0.87456	up
Abca8a	11	110025634	110095978	-	8.14e-07	3.25e-05	-0.873789	up
Tmc6	11	117765988	117782198	-	0.000208	0.00388303	-0.873458	up
Slc44a5	3	153973436	154271722	+	1.06e-08	6.33e-07	-0.870013	up
Pcdhb3	18	37300799	37304585	+	0.000402	0.0066493	-0.866607	up
Zfp184	13	21945094	21960779	+	0.00245744	0.0289258	-0.862734	up
Uncx	5	139543494	139548179	+	3.36e-09	2.22e-07	-0.861945	up
Helb	10	120083608	120112987	-	2.03e-05	0.000531	-0.859899	up
Scarf2	16	17797282	17808287	+	0.00455282	0.0469524	-0.8592	up
Csf2ra	19	61224402	61228418	-	4.41e-05	0.00104574	-0.855239	up
Lin28b	10	45376620	45470201	-	0.000119	0.00243623	-0.852586	up
Cbx4	11	119077573	119086221	-	8.61e-18	2.35e-15	-0.85095	up
Zc3hav1	6	38305286	38354603	-	0.000232	0.00423177	-0.85095	up
Pld4	12	112760655	112768986	+	0.000179	0.00340683	-0.841153	up
Zfp300	X	21079174	21089527	-	5.29e-05	0.00122718	-0.840572	up
Trim12c	7	104338754	104353362	-	0.000401	0.00664403	-0.837619	up
Afmid	11	117825924	117839908	+	0.00434334	0.0452774	-0.831503	up
Accs	2	93833467	93849943	-	1.93e-05	0.000507	-0.828975	up
AC123661.1	5	22775630	22778702	+	0.0029638	0.0336216	-0.828688	up
Tmem194b	1	52630705	52651919	+	9.83e-05	0.00208275	-0.828539	up
Gpr179	11	97332109	97352077	-	0.000334	0.00572787	-0.827696	up
Wdsub1	2	59852364	59882591	-	4.45e-06	0.00014	-0.822466	up
Dtx3l	16	35926511	35939151	-	0.000129	0.00260884	-0.820755	up
Lgals9	11	78962974	78984946	-	0.00194585	0.0239003	-0.818452	up
A930017K11Rik	17	25946387	25952565	-	0.00127313	0.0170311	-0.814954	up
Zfp28	7	6383318	6396633	+	1.39e-06	5.13e-05	-0.810296	up
Apod	16	31296192	31314808	-	7.14e-18	1.97e-15	-0.808008	up
Kif7	7	79698099	79714186	-	0.00301543	0.0340457	-0.801944	up
Ccdc126	6	49319274	49341582	+	1.7e-06	6.08e-05	-0.80041	up
Zfp286	11	62753377	62789462	-	1.47e-06	5.36e-05	-0.798098	up
Thbs2	17	14665500	14694262	-	2.85e-08	1.57e-06	-0.785063	up
Kptn	7	16119895	16127516	+	2.96e-08	1.62e-06	-0.784109	up
Tmem86b	7	4628042	4630482	-	0.000191	0.00361583	-0.781453	up
Pdpn	4	143267431	143299564	-	3.6e-05	0.000872	-0.780103	up
Cbx8	11	119036305	119040969	-	7.49e-06	0.000223	-0.780045	up
2810410L24Rik	11	120185400	120189852	-	4.3e-05	0.00102221	-0.778407	up
Spef1	2	131170261	131187282	-	1.53e-06	5.55e-05	-0.777912	up
Brca2	5	150522630	150569746	+	6.48e-05	0.00145099	-0.774226	up
Dtwd2	18	49696145	49755601	-	0.00214764	0.0259615	-0.771748	up
Slc15a2	16	36750178	36784962	-	2.39e-08	1.34e-06	-0.77155	up
Gm5577	6	87980883	88005471	+	5.34e-05	0.00123753	-0.770094	up
Samd14	11	95009879	95026087	+	2.18e-15	4.16e-13	-0.762608	up
A330102I10Rik	13	29014399	29040336	+	0.000239	0.00433561	-0.761492	up
Marveld1	19	42147400	42151695	+	1.56e-06	5.63e-05	-0.753137	up
Prdx4	X	155323918	155340754	-	5.77e-05	0.0013194	-0.751175	up
Armcx6	X	134748461	134751417	-	0.00218791	0.0263259	-0.749757	up
Crb2	2	37776249	37799103	+	0.000364	0.00614861	-0.744712	up
Sat2	11	69622024	69623870	+	0.000194	0.0036514	-0.743632	up
Miip	4	147860778	147868816	-	0.000427	0.00694907	-0.741911	up
Casp3	8	46617449	46638706	+	0.000792	0.0115038	-0.739781	up
Fkbp14	6	54577604	54597344	-	7.21e-06	0.000215	-0.732658	up
Gtf3c6	10	40249203	40257665	-	0.000709	0.0105076	-0.732	up
Psme1	14	55578123	55581529	+	7.82e-06	0.000232	-0.730026	up
Psg16	7	17074040	17133450	+	6.04e-07	2.5e-05	-0.729928	up
4930503L19Rik	18	70453140	70472480	-	4.61e-06	0.000146	-0.729454	up
Gpx8	13	113042763	113046388	-	0.00211019	0.0256281	-0.72744	up
Zfp92	X	73411096	73428385	+	0.000231	0.00422788	-0.727418	up
Ctsh	9	90054152	90076089	+	0.000725	0.0107119	-0.725209	up
Pcdhb9	18	37400855	37403909	+	7.76e-07	3.11e-05	-0.719871	up
Zfp747	7	127372564	127376050	-	0.000438	0.00710483	-0.71786	up
Wdr67	15	57912199	57970067	+	3.12e-07	1.37e-05	-0.717688	up
Abcb4	5	8893721	8959225	+	0.000258	0.00461177	-0.714061	up
Col6a2	10	76595762	76623630	-	4.9e-06	0.000154	-0.713984	up
Atad5	11	80089400	80135794	+	1.8e-06	6.38e-05	-0.713635	up
Wdr76	2	121506723	121544860	+	0.00043	0.00697673	-0.711445	up
Bahcc1	11	120232947	120292296	+	1.26e-10	1.12e-08	-0.709456	up
Sft2d3	18	31909094	31911903	-	0.00015	0.00293865	-0.707631	up
Plag1	4	3900996	3938423	-	0.000579	0.00887618	-0.703122	up
AL607070.1	4	108719649	108781904	+	0.00422178	0.0444742	-0.70173	up
Gm13563	2	26381526	26389018	+	0.00479612	0.0488986	-0.699029	up
Slc39a11	11	113244853	113650079	-	0.000593	0.00907321	-0.697879	up
Sh2d3c	2	32721055	32755512	+	9.41e-10	7.06e-08	-0.693264	up
Tmem144	3	79813148	79842662	-	0.00011	0.00228367	-0.689981	up
Cntn6	6	104492790	104863406	+	3.12e-10	2.54e-08	-0.689499	up
Mansc1	6	134609210	134632488	-	0.000108	0.00225099	-0.68822	up
Flnc	6	29433153	29461888	+	0.000428	0.00696749	-0.686379	up
Cdc42bpg	19	6306456	6325652	+	1.33e-05	0.000369	-0.685331	up
Tyms	5	30058202	30073617	-	0.00426618	0.0447605	-0.684891	up
Abca1	4	53030787	53159895	-	1.64e-15	3.17e-13	-0.683876	up
Racgap1	15	99620496	99651656	-	2.46e-05	0.000628	-0.681572	up
Reck	4	43875530	43944806	+	9.78e-05	0.00207762	-0.681102	up
Parp4	14	56575619	56659794	+	9.13e-10	6.89e-08	-0.680405	up
Zfp108	7	24257644	24261914	+	0.000548	0.0085099	-0.67903	up
Hdac1	4	129516104	129542713	-	4.94e-06	0.000155	-0.678367	up
Scn9a	2	66480080	66634952	-	0.000581	0.00889332	-0.677992	up
Tmem181a	17	6270475	6305783	+	0.00297045	0.033653	-0.675925	up
Col5a3	9	20770050	20815067	-	0.00435165	0.0453301	-0.67536	up
Mina	16	59471775	59492461	+	0.00243143	0.0287108	-0.674562	up
Fstl5	3	76074270	76710019	+	2.64e-13	3.63e-11	-0.674346	up
Zfp810	9	22276748	22307638	-	0.000127	0.00256317	-0.67363	up
Mrc1	2	14229414	14332057	+	0.00354195	0.038483	-0.671882	up
Slc35b2	17	45563964	45567669	+	8.24e-07	3.28e-05	-0.670156	up
Metap1d	2	71453276	71525194	+	5.77e-06	0.000177	-0.669438	up
Trim56	5	137105644	137116209	-	6.56e-06	0.000198	-0.667903	up
Obfc1	19	47501048	47537020	-	0.00103056	0.0142707	-0.665511	up
Gm5595	7	42660105	42692718	-	0.000115	0.0023715	-0.665164	up
Pcdhb6	18	37333946	37336398	+	0.00443297	0.045972	-0.663067	up
Tmed1	9	21507380	21510186	-	0.0012285	0.0165959	-0.65838	up
Cnpy4	5	138187485	138193918	+	2.58e-05	0.000655	-0.658246	up
9130023H24Rik	7	128234451	128238031	-	0.00175412	0.0220138	-0.658103	up
Ccdc46	11	108425192	108860615	+	0.000495	0.00783231	-0.657982	up
Tapbpl	6	125223933	125231860	-	0.00179135	0.0223536	-0.657326	up
Mipol1	12	57230427	57497199	+	0.000605	0.00922295	-0.657109	up
4930570G19Rik	3	156546753	156561746	-	3.06e-06	0.000101	-0.656763	up
Rrp15	1	186720978	186749358	-	0.00203119	0.0248078	-0.656602	up
Clcc1	3	108653913	108678840	+	9.68e-09	5.92e-07	-0.654919	up
Tmem50a	4	134897849	134915024	-	1.25e-08	7.34e-07	-0.654732	up
Qsox1	1	155778155	155812883	-	1.38e-07	6.62e-06	-0.653482	up
Fbn1	2	125300594	125507993	-	7.05e-06	0.000211	-0.653217	up
Dhtkd1	2	5896115	5942792	-	0.000139	0.00276136	-0.65108	up
Zcchc8	5	123698302	123721044	-	1.39e-08	8.15e-07	-0.649251	up
BC002230	12	100125452	100159653	-	8.83e-06	0.000256	-0.648916	up
E130307A14Rik	10	39621412	39732007	-	5.69e-10	4.48e-08	-0.647128	up
Perp	10	18845071	18857073	+	0.000957	0.0134235	-0.645332	up
Zfp867	11	59461197	59472474	-	0.00244218	0.0288162	-0.644509	up
Zic5	14	122456795	122465677	-	1.39e-05	0.000383	-0.64428	up
Adamts18	8	113697126	113848615	-	5.3e-06	0.000164	-0.643442	up
Srsf12	4	33208991	33233340	+	4.07e-05	0.000971	-0.642517	up
2700062C07Rik	18	24470861	24477765	+	0.00156747	0.0201782	-0.642222	up
Maged2	X	150806370	150814345	-	3.26e-06	0.000107	-0.640352	up
Zdhhc16	19	41933472	41944095	+	2.22e-07	1.01e-05	-0.64018	up
Slc6a15	10	103367808	103419378	+	3.33e-12	3.94e-10	-0.639565	up
RP24-538B17.1	10	4391587	4396424	+	8.25e-06	0.000243	-0.638198	up
Tctn2	5	124598749	124627738	+	1.06e-06	4.04e-05	-0.636964	up
Atp6v0c	17	24163866	24169702	-	0.0028834	0.0328964	-0.636096	up
Cep164	9	45766946	45828691	-	9.9e-08	4.91e-06	-0.636016	up
Fam55d	9	48362041	48400025	+	0.00318093	0.0354502	-0.635957	up
Trdmt1	2	13509014	13544664	-	0.000297	0.0051915	-0.634516	up
Pcdhb11	18	37421418	37425032	+	2.55e-05	0.000648	-0.634385	up
Angpt1	15	42424727	42676977	-	0.000696	0.0103422	-0.633662	up
Sdk1	5	141241490	142215586	+	9.01e-05	0.00193588	-0.63253	up
Mfsd10	5	34633642	34637212	-	2.88e-06	9.57e-05	-0.627654	up
Sp2	11	96953340	96982959	-	0.000497	0.00786139	-0.627439	up
Fam58b	11	78750507	78751729	-	0.00347159	0.0378928	-0.627269	up
Adamtsl1	4	86053915	86428385	+	0.000336	0.00575405	-0.624565	up
Dcn	10	97479500	97518162	+	0.000568	0.00875204	-0.623861	up
Cyb561d2	9	107539011	107541865	-	0.00134333	0.0178175	-0.621164	up
Qpct	17	79051906	79090243	+	0.000143	0.00281133	-0.620672	up
Col1a1	11	94936224	94953042	+	0.00214012	0.0259057	-0.620062	up
Pcdhb20	18	37504264	37507658	+	4.24e-07	1.82e-05	-0.619045	up
Rabep2	7	126428759	126449245	+	0.000285	0.00503701	-0.618131	up
Pigb	9	73008481	73015657	-	0.00228155	0.0272381	-0.618006	up
Pcdhb15	18	37473546	37476340	+	0.000191	0.00361438	-0.617197	up
Tapbp	17	33915899	33929288	+	1.53e-09	1.1e-07	-0.616552	up
Ggh	4	20042052	20066750	+	0.000712	0.0105396	-0.615661	up
Zkscan2	7	123479516	123500449	-	2.63e-05	0.000666	-0.613082	up
Lima1	15	99778470	99875428	-	1.85e-05	0.000489	-0.61211	up
Taf5l	8	123996318	124021309	-	8.68e-06	0.000253	-0.611421	up
Barhl2	5	106452514	106458440	-	0.000648	0.00977295	-0.60851	up
Pcdhb16	18	37477768	37483035	+	6.57e-06	0.000199	-0.607688	up
Pofut1	2	153241533	153270247	+	1.89e-09	1.34e-07	-0.606889	up
Osbpl7	11	97050628	97068904	+	1.03e-05	0.000292	-0.604988	up
Pcdhb10	18	37411674	37414514	+	0.00307514	0.0345682	-0.60333	up
Srsf11	3	158010473	158036639	-	6.72e-08	3.49e-06	-0.601452	up
Klhl20	1	161088375	161131511	-	1.82e-07	8.45e-06	-0.601261	up
Oprl1	2	181715016	181720985	+	7.02e-10	5.36e-08	-0.600696	up
4632404H12Rik	3	89767511	89773240	-	0.00106731	0.0146702	-0.599325	up
Met	6	17463800	17573980	+	0.00049	0.00778194	-0.599127	up
Tagap1	17	6954965	6961156	-	0.00069	0.0102717	-0.597929	up
Tmem9	1	136008219	136035030	+	1.51e-06	5.48e-05	-0.596794	up
Gab2	7	97081751	97308940	+	0.00167271	0.021228	-0.596255	up
0610007C21Rik	5	31048312	31054633	+	1.21e-08	7.13e-07	-0.594196	up
Cep110	2	35109492	35178822	+	3.43e-05	0.000836	-0.592885	up
Hcn3	3	89146074	89160196	-	0.000126	0.00254609	-0.592537	up
Ccdc142	6	83101617	83109939	+	5.75e-06	0.000177	-0.592433	up
Qsox2	2	26208637	26237525	-	5.83e-06	0.000179	-0.590917	up
1110002L01Rik	12	3403878	3427011	-	0.00426271	0.0447421	-0.589215	up
Colec12	18	9707648	9877995	+	0.00235713	0.0279733	-0.588432	up
Dnajc12	10	63382443	63408840	+	0.00492511	0.0498976	-0.587934	up
Rhbdf1	11	32209585	32222300	-	0.000921	0.0130265	-0.587881	up
Leng8	7	4137039	4148173	+	2.89e-07	1.28e-05	-0.58625	up
Atad2b	12	4917404	5044047	+	1.32e-07	6.35e-06	-0.586003	up
AL627093.1	4	128477154	128501177	+	1.65e-05	0.000443	-0.58516	up
Arfgap3	15	83299740	83350247	-	9.03e-05	0.00193833	-0.584075	up
Cgref1	5	30933146	30945480	-	0.00177096	0.0221716	-0.583607	up
Caprin2	6	148842492	148896237	-	0.000196	0.00369183	-0.582338	up
2810030E01Rik	2	18040676	18049051	-	0.00490842	0.04977	-0.581826	up
Fnbp4	2	90745370	90781021	+	1.94e-07	8.96e-06	-0.581379	up
Bmi1	2	18677018	18686629	+	1.09e-06	4.12e-05	-0.580742	up
Rhbdd1	1	82316452	82445366	+	8.04e-05	0.00176106	-0.580427	up
Fancc	13	63304709	63497278	-	6.65e-06	0.000201	-0.579873	up
Tet2	3	133463679	133544390	-	6.22e-08	3.23e-06	-0.57853	up
Npr2	4	43631935	43651244	+	1.39e-09	1.01e-07	-0.57682	up
Nphp1	2	127740732	127788897	-	0.00393851	0.0420701	-0.574241	up
Ephb4	5	137350109	137378669	+	0.00407033	0.043106	-0.57125	up
Fmod	1	134037254	134048277	+	6.04e-05	0.00136564	-0.569583	up
Abca7	10	79996494	80015572	+	2.33e-06	8.05e-05	-0.567425	up
Trpv2	11	62574486	62600515	+	7.62e-06	0.000226	-0.566824	up
Radil	5	142484839	142551098	-	0.000465	0.00746114	-0.566549	up
Smc2	4	52439243	52488260	+	1.4e-05	0.000385	-0.566453	up
Rbm28	6	29123573	29165006	-	1.71e-08	9.92e-07	-0.565335	up
2610524H06Rik	5	114821935	114823468	-	0.00152209	0.0196622	-0.564774	up
Slc39a6	18	24579881	24603817	-	2.54e-08	1.41e-06	-0.563362	up
Pcdhb17	18	37485021	37488289	+	4.68e-07	1.98e-05	-0.562248	up
Pcdhb12	18	37435621	37438654	+	0.000222	0.00407739	-0.559871	up
Polm	11	5827860	5838016	-	0.00379287	0.0407322	-0.557769	up
Sema3d	5	12383166	12588943	+	0.000894	0.0127376	-0.556898	up
Lhfpl2	13	94057796	94195409	+	5.66e-07	2.36e-05	-0.556201	up
Prrc1	18	57354733	57392719	+	2.82e-05	0.000706	-0.555606	up
Fahd2a	2	127436215	127444565	-	0.000639	0.00965875	-0.554517	up
Col9a3	2	180597790	180622189	+	2.68e-05	0.000675	-0.554404	up
Snx11	11	96767555	96777559	-	1.3e-05	0.000361	-0.55395	up
Csf1	3	107741048	107760469	-	5.28e-07	2.21e-05	-0.553921	up
Pkd2	5	104459450	104505819	+	3.78e-07	1.63e-05	-0.552941	up
Setd6	8	95715915	95719010	+	0.00463095	0.0475261	-0.552508	up
Smcr7	11	60728398	60732951	+	0.00106159	0.0146148	-0.551894	up
Spata7	12	98628157	98669815	+	3.59e-05	0.000869	-0.551831	up
4933439C10Rik	11	59505662	59513647	+	5.82e-05	0.00132645	-0.551286	up
Samhd1	2	157097533	157135265	-	5.62e-05	0.00129001	-0.550823	up
Fxyd6	9	45370185	45396158	+	1.45e-05	0.000398	-0.548893	up
Lcmt2	2	121128307	121140698	-	0.00336226	0.0369686	-0.54802	up
Cc2d1a	8	84132828	84147936	-	1.13e-07	5.55e-06	-0.547751	up
Agbl3	6	34780432	34859459	+	0.00365223	0.0395159	-0.546959	up
Prps1l3	12	57230412	57239882	+	0.000738	0.0108687	-0.546287	up
6330416G13Rik	4	63558781	63586357	+	0.000749	0.0109908	-0.545281	up
Slc24a6	5	120511168	120534024	+	0.0028751	0.032827	-0.544899	up
Ace	11	105967945	105989964	+	0.00103898	0.0143644	-0.543722	up
Il13ra1	X	36112110	36171259	+	0.00146937	0.0192065	-0.543307	up
Man2b2	5	36806921	36830653	-	5.24e-06	0.000163	-0.542693	up
Ddx52	11	83942062	83963088	+	0.000136	0.00271633	-0.542459	up
Sumo3	10	77606097	77641543	+	0.000412	0.00676853	-0.540538	up
Sumf2	5	129846990	129864050	+	0.00061	0.0092847	-0.539937	up
C030039L03Rik	7	27689340	27706484	+	0.000337	0.00575948	-0.538397	up
Zfp11	5	129654593	129670099	-	0.00355709	0.0386312	-0.537568	up
Pag1	3	9687479	9833679	-	1.57e-07	7.39e-06	-0.537175	up
Riok1	13	38036989	38061433	+	8.7e-05	0.00187934	-0.536993	up
Alg9	9	50775019	50843542	+	1.46e-06	5.34e-05	-0.536859	up
0610037L13Rik	4	107889813	107899384	+	7e-06	0.00021	-0.536071	up
Ankrd44	1	54645340	54926387	-	8.32e-06	0.000244	-0.532783	up
Zkscan16	4	58943628	58958355	+	4.79e-06	0.000151	-0.532152	up
Itpr3	17	27057304	27122223	+	0.000784	0.011418	-0.531336	up
C1qb	4	136880129	136886187	-	0.00164733	0.0209776	-0.528787	up
Oxsm	14	16238656	16249808	-	0.00244781	0.0288574	-0.526419	up
Mical1	10	41476314	41487032	+	0.00269874	0.0312146	-0.526283	up
Slc2a1	4	119108711	119137330	+	0.00377649	0.0406234	-0.525897	up
Adck5	15	76576358	76595816	+	0.000439	0.0071089	-0.525042	up
Eif2c4	4	126489541	126533472	-	0.00013	0.00262466	-0.524842	up
Rgs3	4	62559847	62703018	+	1.78e-05	0.000474	-0.524254	up
Diablo	5	123509765	123524176	-	3.24e-05	0.000797	-0.524209	up
Meis1	11	18880430	19018958	-	5.84e-07	2.43e-05	-0.523806	up
Myt1	2	181763332	181827797	+	1.17e-08	6.92e-07	-0.523364	up
Nxn	11	76257198	76399140	-	0.000102	0.0021564	-0.523024	up
Rft1	14	30654360	30691317	+	0.0047571	0.0485579	-0.522577	up
Eno1	4	150236721	150248879	+	5.4e-09	3.45e-07	-0.522248	up
Vangl2	1	172000960	172028444	-	5.38e-05	0.00124274	-0.521025	up
Uckl1	2	181569149	181584892	-	7.36e-05	0.00162764	-0.52045	up
Unc119	11	78343482	78349164	+	0.00347739	0.0379402	-0.519307	up
Epm2a	10	11343404	11459644	+	2.38e-05	0.000611	-0.518446	up
1300018J18Rik	15	89089084	89100340	+	2.49e-06	8.51e-05	-0.518343	up
Cnnm3	1	36511867	36528237	+	2.03e-07	9.3e-06	-0.517969	up
Fam173a	17	25790508	25792284	-	0.00012	0.0024466	-0.517942	up
Hp1bp3	4	138216296	138244683	+	2.72e-09	1.83e-07	-0.517776	up
Zfp641	15	98285588	98296130	-	0.000319	0.00551253	-0.515771	up
Zfp498	5	145283343	145291469	+	0.00123267	0.0166197	-0.51514	up
Htra2	6	83051266	83055273	-	0.000868	0.0124151	-0.51359	up
Snrnp70	7	45376462	45395692	-	7.46e-08	3.81e-06	-0.512695	up
Slc52a2	15	76538943	76542130	+	0.00322958	0.0358845	-0.51222	up
Tmem237	1	59100594	59120096	-	0.000124	0.0025159	-0.511781	up
Angel1	12	86700502	86726460	-	0.000864	0.0123836	-0.511741	up
Btd	14	31641028	31668579	+	0.00134133	0.0178053	-0.511213	up
Srebf1	11	60199089	60222581	-	2.23e-08	1.26e-06	-0.510448	up
Capn5	7	98121559	98178274	-	3.62e-06	0.000117	-0.510372	up
Zfp1	8	111643443	111671008	+	0.00132346	0.0176042	-0.510062	up
Fam125a	8	71542930	71548024	+	0.00338042	0.0371003	-0.510058	up
Zfp628	7	4915217	4922003	+	0.000781	0.0113879	-0.509415	up
Grn	11	102430315	102437048	+	8.7e-06	0.000254	-0.509006	up
Dhrs7	12	72650356	72664828	-	0.000369	0.0062142	-0.50825	up
Tmub1	5	24445458	24447854	-	0.00238607	0.0282474	-0.508174	up
B230120H23Rik	2	72285637	72442610	+	5.15e-05	0.00119931	-0.506194	up
Cirbp	10	80165985	80172786	+	3.26e-05	0.000801	-0.503213	up
Trnau1ap	4	132311763	132329538	-	0.00349925	0.0380987	-0.501967	up
Nfxl1	5	72513301	72559684	-	0.000574	0.00880777	-0.50166	up
Zfand6	7	84615054	84679361	-	0.000131	0.00263678	-0.501532	up
Slc25a38	9	120110374	120124504	+	0.00394361	0.0420963	-0.50086	up
Wsb1	11	79239372	79254671	-	4.24e-07	1.82e-05	-0.500495	up
Mrgpre	7	143778365	143784500	-	0.00487224	0.0494676	-0.499915	up
Rbm43	2	51924448	51935163	-	0.00260567	0.0302999	-0.499879	up
Tmed3	9	89699203	89705043	-	0.00342194	0.0374927	-0.499663	up
Zfp93	7	24270420	24276827	+	0.0036877	0.0398303	-0.499383	up
Dgke	11	89035179	89066850	-	1.6e-09	1.14e-07	-0.497306	up
Cald1	6	34598500	34775473	+	0.000472	0.00755102	-0.497134	up
Flot1	17	35823230	35832791	+	2.07e-05	0.000542	-0.497007	up
Fbxo44	4	148152800	148160482	-	1.69e-06	6.08e-05	-0.4961	up
Pdgfd	9	6168612	6378843	+	0.00401773	0.0426882	-0.494874	up
BC088983	8	56531522	56551047	-	0.00329614	0.0364526	-0.494355	up
Zufsp	10	33926936	33951212	-	0.000353	0.00599951	-0.494162	up
Stoml1	9	58253164	58262523	+	3.46e-06	0.000112	-0.493757	up
Cd151	7	141467362	141471479	+	0.000198	0.00372026	-0.493441	up
2010321M09Rik	9	64960832	64986974	+	0.00222303	0.026699	-0.493338	up
Ece2	16	20611593	20646485	+	1.42e-07	6.74e-06	-0.493311	up
Timm44	8	4259731	4275913	-	1.24e-05	0.000345	-0.492987	up
Bgn	X	73483602	73495933	+	0.00331042	0.0365638	-0.492905	up
D4Wsu53e	4	134923592	134927671	+	6.6e-06	0.000199	-0.492423	up
Ebf1	11	44617317	45008091	+	5.79e-05	0.00132327	-0.492084	up
Adamts6	13	104287873	104494763	+	0.000498	0.00786637	-0.492051	up
Slc44a2	9	21337828	21355025	+	1.67e-06	5.99e-05	-0.491762	up
Exd2	12	80463095	80498135	+	3.01e-05	0.000745	-0.491348	up
Cd200	16	45382135	45409053	-	2.43e-07	1.1e-05	-0.487737	up
Ranbp17	11	33211795	33513746	-	0.000628	0.00951338	-0.487541	up
Zfand1	3	10339953	10351317	-	0.000802	0.0116182	-0.487464	up
Dmap1	4	117674681	117682273	-	0.002094	0.0254553	-0.487418	up
Ikzf5	7	131388652	131410521	-	0.000286	0.00504772	-0.486884	up
Ikbip	10	91082940	91102607	+	0.000379	0.00636721	-0.486535	up
Eid2b	7	28277706	28280129	+	0.00024	0.00433878	-0.486272	up
Clcn7	17	25133391	25162104	+	8.73e-07	3.44e-05	-0.485294	up
Tm7sf3	6	146602352	146642824	-	3.36e-06	0.00011	-0.484646	up
Fut10	8	31187331	31261738	+	0.00313491	0.0350878	-0.482432	up
Ctss	3	95526786	95556403	+	0.00315365	0.035262	-0.481993	up
4933421O10Rik	4	33027142	33031323	-	0.00245092	0.0288753	-0.481431	up
B3galt6	4	155989466	155992678	-	0.00159691	0.020466	-0.481112	up
Alg6	4	99715664	99763460	+	0.00218665	0.0263229	-0.481098	up
P4htm	9	108578826	108597600	-	1.06e-06	4.03e-05	-0.48095	up
Eogt	6	97110024	97149182	-	0.00121693	0.0164653	-0.479763	up
Chpf2	5	24586741	24594395	+	9.85e-07	3.8e-05	-0.47895	up
Ppp1r26	2	28446800	28455508	+	2.5e-05	0.000637	-0.477287	up
Nynrin	14	55854036	55874735	+	8.54e-05	0.00185262	-0.476942	up
4632419I22Rik	11	86201370	86304443	+	0.00155448	0.020021	-0.476325	up
X99384	10	61319657	61383523	-	0.000692	0.0102898	-0.473706	up
Ahnak	19	8989284	9076919	+	0.000619	0.0094157	-0.47368	up
Pcsk7	9	45906569	45929692	+	2.77e-05	0.000696	-0.472618	up
Slc35a1	4	34663257	34687438	-	0.000393	0.0065446	-0.472616	up
Dchs1	7	105752989	105787654	-	2.89e-05	0.00072	-0.472428	up
Syde1	10	78584503	78591964	-	0.00332815	0.0366816	-0.47202	up
Spint2	7	29256331	29281977	-	0.000135	0.00269979	-0.47171	up
Pomt1	2	32236590	32255005	+	0.000322	0.00554623	-0.4708	up
Slc4a7	14	14703025	14799943	+	1.96e-05	0.000513	-0.469547	up
Tmem18	12	30584443	30591213	+	4.23e-05	0.00100551	-0.469071	up
Yipf2	9	21588709	21592831	-	0.000322	0.00555156	-0.468863	up
Tmem8b	4	43668971	43692668	+	6.05e-07	2.5e-05	-0.467946	up
Fam76b	9	13827716	13846541	+	5.43e-05	0.00125061	-0.466888	up
Lpcat1	13	73467197	73516422	+	1.07e-06	4.08e-05	-0.46521	up
Ano10	9	122175879	122294374	-	9.79e-05	0.00207762	-0.465108	up
Anapc1	2	128610104	128687391	-	4.4e-08	2.34e-06	-0.46465	up
Zfp692	11	58307069	58314627	+	0.000508	0.00799804	-0.464195	up
Ptpro	6	137252299	137464629	+	2.68e-06	9.07e-05	-0.463928	up
Npepl1	2	174110349	174123070	+	0.00105517	0.0145495	-0.463394	up
Zfp71-rs1	13	67705306	67729119	-	0.00335279	0.0368907	-0.46249	up
Vim	2	13573927	13582826	+	0.000296	0.00518178	-0.462365	up
Prpsap1	11	116470845	116494202	-	3.29e-05	0.000807	-0.461806	up
Galk2	2	125859109	125984299	+	0.00215279	0.0260054	-0.461124	up
Gprasp2	X	135839034	135844730	+	1.17e-07	5.71e-06	-0.460143	up
Cdc16	8	13757676	13781938	+	9.27e-05	0.00197845	-0.459122	up
Plod3	5	136987019	136996648	+	9.43e-06	0.000271	-0.458718	up
Rtel1	2	181319739	181356616	+	0.000241	0.00434779	-0.458444	up
Csmd2	4	127987857	128567656	+	2.6e-05	0.000657	-0.458142	up
Zfp317	9	19641224	19648048	+	0.000298	0.00521305	-0.457272	up
Gm12258	11	58859433	58861956	+	0.000961	0.013466	-0.455107	up
Shmt2	10	127517123	127522444	-	0.00405652	0.0429948	-0.45451	up
Sgpl1	10	61098642	61147703	-	2.62e-06	8.89e-05	-0.453981	up
Dock6	9	21800184	21852635	-	0.00363799	0.0393782	-0.453246	up
Zbtb25	12	76347782	76369602	-	0.00287596	0.032827	-0.45305	up
Heg1	16	33684466	33771576	+	0.000298	0.00521305	-0.452734	up
Mcart1	4	45395923	45408766	-	2.77e-07	1.23e-05	-0.452626	up
Nipal3	4	135445420	135495038	-	1.35e-07	6.48e-06	-0.452124	up
9930013L23Rik	7	83932857	84086502	-	0.000111	0.00229105	-0.449937	up
Pnma3	X	73064787	73068190	+	0.00209913	0.0255057	-0.447745	up
Syngr3	17	24685092	24689955	-	6.17e-07	2.53e-05	-0.447421	up
Znf512b	2	181582103	181592803	-	0.000117	0.00240301	-0.447408	up
Cdc14b	13	64192545	64274973	-	0.000422	0.00687424	-0.44655	up
Pskh1	8	105900441	105931778	+	0.00449988	0.0465172	-0.446345	up
Bbs1	19	4886898	4906627	-	0.000106	0.00221566	-0.445681	up
Srprb	9	103188033	103202137	-	6.33e-05	0.00142334	-0.445671	up
Psmd3	11	98682554	98695979	+	1.02e-06	3.92e-05	-0.444893	up
Dgat1	15	76502015	76511951	-	0.00139103	0.0183247	-0.444882	up
Cyp2j6	4	96516138	96553661	-	0.000143	0.00281191	-0.444148	up
Rps6kb2	19	4156713	4163354	-	0.000586	0.0089662	-0.443395	up
Trub2	2	29761224	29788502	-	0.000121	0.00245669	-0.443141	up
Nucb1	7	45492874	45510406	-	1.74e-07	8.12e-06	-0.443089	up
Nfrkb	9	31386192	31421333	+	1.35e-06	5e-05	-0.442743	up
Ptrf	11	100956733	100970887	-	0.00380575	0.0408536	-0.442129	up
Fam135a	1	24010758	24100341	-	1.36e-06	5.02e-05	-0.442018	up
Lamb2	9	108479862	108490530	+	2.85e-05	0.000711	-0.440795	up
Nrip2	6	128399296	128408932	+	0.00142144	0.0186685	-0.440502	up
Elac1	18	73735038	73754479	-	0.000194	0.00365337	-0.440275	up
Prkcq	2	11172113	11301226	+	0.00195703	0.0240037	-0.440203	up
Erlec1	11	30930774	30954335	-	2.7e-06	9.09e-05	-0.440175	up
Col12a1	9	79598991	79718831	-	0.00074	0.0108855	-0.440138	up
Tmem67	4	12039355	12090020	-	0.000755	0.0110677	-0.439988	up
Clasrp	7	19581044	19604468	-	0.00130031	0.0173405	-0.439103	up
Rnpep	1	135262712	135284084	-	0.000179	0.00340683	-0.438814	up
Gaa	11	119267887	119285454	+	1.29e-06	4.81e-05	-0.437184	up
Wdr24	17	25823627	25828730	+	0.00287194	0.032827	-0.436759	up
Apcdd1	18	62922327	62953195	+	0.00134362	0.0178175	-0.436021	up
Sepsecs	5	52640087	52669729	-	0.00158529	0.020327	-0.435705	up
Prdm8	5	98180869	98187448	+	0.00249558	0.0293216	-0.435597	up
Ifngr1	10	19591949	19610229	+	0.00291241	0.0331981	-0.435401	up
Sephs1	2	4881564	4910557	+	0.000651	0.00980587	-0.43539	up
Pcgf2	11	97688823	97700497	-	0.000624	0.00946916	-0.435345	up
Pax6	2	105668896	105703160	+	0.000994	0.0138599	-0.434427	up
Slc17a5	9	78536488	78588041	-	0.000106	0.00220947	-0.433784	up
Tada2a	11	84078920	84129600	-	0.000398	0.00661763	-0.433548	up
Zc3h6	2	128967402	129018563	+	0.00179152	0.0223536	-0.432264	up
Slc35a3	3	116669469	116712831	-	0.00011	0.00228002	-0.432033	up
Ascc2	11	4637747	4685699	+	0.00109423	0.0149925	-0.431708	up
Casd1	6	4600840	4643381	+	1.14e-06	4.29e-05	-0.431686	up
Zscan18	7	12768092	12775658	-	0.00128571	0.0171547	-0.431669	up
Caly	7	140069880	140082548	-	0.000344	0.00585898	-0.430583	up
Pabpn1	14	54892500	54898169	+	4.08e-06	0.00013	-0.430262	up
Dot1l	10	80755206	80795461	+	0.000108	0.002249	-0.430157	up
Tmem43	6	91473703	91488459	+	0.000137	0.00272169	-0.429322	up
Fbxl5	5	43744616	43821639	-	1.71e-07	8.01e-06	-0.429221	up
Cdk12	11	98203059	98278504	+	3.45e-05	0.00084	-0.42821	up
Irf9	14	55603571	55610030	+	0.00198557	0.0243422	-0.426699	up
Parp8	13	116854824	117025516	-	0.000402	0.0066493	-0.42477	up
Tmem5	10	122078114	122097371	-	0.00456066	0.0469775	-0.424677	up
Ddost	4	138304730	138312628	+	6.05e-06	0.000185	-0.423202	up
Sgcb	5	73632749	73647713	-	5.83e-05	0.00132645	-0.422697	up
Igf2	7	142650766	142666816	-	0.00150632	0.0195071	-0.422515	up
Pigu	2	155278243	155357430	-	0.000154	0.00299984	-0.421861	up
Zfp111	7	24193947	24211443	-	0.000796	0.0115515	-0.418882	up
1810048J11Rik	12	72536357	72580213	+	2.86e-05	0.000713	-0.418686	up
Fam3a	X	74384719	74393272	-	0.00494005	0.0499638	-0.417303	up
Otud7b	3	96104527	96161129	+	0.000226	0.00413895	-0.415871	up
Sec61a2	2	5870987	5895432	-	6.47e-05	0.00144824	-0.415239	up
Csmd3	15	47580637	48792063	-	2.08e-07	9.49e-06	-0.415063	up
Nfyc	4	120757438	120831572	-	0.000856	0.012274	-0.414489	up
Gpr108	17	57234914	57247641	-	0.000237	0.00429757	-0.414296	up
Itfg2	6	128409444	128424931	-	0.000242	0.00436678	-0.414254	up
Ift46	9	44767908	44792714	+	0.000555	0.00860784	-0.414085	up
Sf3b3	8	110810492	110846803	-	8.93e-06	0.000258	-0.413736	up
Dusp16	6	134715473	134792625	-	4.35e-05	0.00103392	-0.41265	up
Hspa13	16	75755190	75766821	-	1.73e-06	6.16e-05	-0.412571	up
Gusb	5	129989011	130003049	-	0.00331743	0.0365874	-0.411573	up
Iws1	18	32067734	32104331	+	7.26e-06	0.000217	-0.410935	up
Sf3a3	4	124714776	124732460	+	0.00181367	0.0225479	-0.410913	up
Strada	11	106163330	106202168	-	0.000477	0.00761963	-0.410849	up
Vrk3	7	44748413	44777515	+	0.00307518	0.0345682	-0.410434	up
Ccar1	10	62743928	62792368	-	0.000248	0.00446245	-0.409983	up
Adprh	16	38445399	38452689	-	0.000191	0.00361583	-0.408954	up
Cep135	5	76588698	76646466	+	0.00295245	0.0335221	-0.408954	up
AW554918	18	25168999	25467321	+	0.00435189	0.0453301	-0.408462	up
Vps37a	8	40511783	40551134	+	6.33e-05	0.00142334	-0.407505	up
Ints2	11	86210681	86257575	-	0.000384	0.0064338	-0.407302	up
Pcdhb14	18	37447657	37451094	+	0.00280495	0.0321709	-0.407298	up
Phc1	6	122317731	122340561	-	0.000486	0.00772681	-0.406235	up
Hars2	18	36783008	36792562	+	0.000338	0.00576988	-0.404897	up
Cd83	13	43785107	43803130	+	0.00170762	0.0215447	-0.404514	up
Dtx3	10	127190378	127195728	-	2.34e-05	0.000604	-0.403649	up
Zfp513	5	31198981	31202303	-	0.00174255	0.0219109	-0.403529	up
[truncated: 1,860 more rows]

## Sheet: Regulated exons EdgeR
Exon probe	Chromosome	Start	End	Strand	Gene name	ID	Description	P-value (EdgeR stats p<0.05 after correction)	FDR (EdgeR stats p<0.05 after correction)	Log2 Fold Change (EdgeR stats p<0.05 after correction)	S2.BAM	S3.BAM	S4.BAM	S7.BAM	S8.BAM	S9.BAM	Expression up/down in HD	% of exons regulated in gene
[truncated: 8,460 more rows]

[truncated: 1 more sheets: Regulated introns EdgeR]
