# Supplementary material for: Characterising the RNA-binding protein atlas of the mammalian brain uncovers RBM5 misregulation in mouse models of Huntington’s disease
Source: Nat Commun. 2023 Jul 19;14:4348. doi: 10.1038/s41467-023-39936-x (PMC10356804; doi:10.1038/s41467-023-39936-x)
Supplement: Supplementary file 7 — Supplementary data 5 [file 41467_2023_39936_MOESM7_ESM.zip]

Archive with 6 entries (6 files):
- Mullari_et_al-BAM_files/Mullari_et_al-HD_Mouse_number_7.Rbm5.BAM
- Mullari_et_al-BAM_files/Mullari_et_al-HD_Mouse_number_8.Rbm5.BAM
- Mullari_et_al-BAM_files/Mullari_et_al-HD_Mouse_number_9.Rbm5.BAM
- Mullari_et_al-BAM_files/Mullari_et_al-WT_Mouse_number_2.Rbm5.BAM
- Mullari_et_al-BAM_files/Mullari_et_al-WT_Mouse_number_3.Rbm5.BAM
- Mullari_et_al-BAM_files/Mullari_et_al-WT_Mouse_number_4.Rbm5.BAM
