# Supplementary material for: Characterising the RNA-binding protein atlas of the mammalian brain uncovers RBM5 misregulation in mouse models of Huntington’s disease
Source: Nat Commun. 2023 Jul 19;14:4348. doi: 10.1038/s41467-023-39936-x (PMC10356804; doi:10.1038/s41467-023-39936-x)
Supplement: Supplementary file 8 — Supplementary Data 6 [file 41467_2023_39936_MOESM8_ESM.xlsx]

## Sheet: Legend
This supplementary table contains the data from the Rbm5 CoIP experiment done in HD and WT mouse brain tissue during this study.
Sheet "Rbm5 protein interactome"
List of Rbm5 protein interactors identified in this study in a CoIP using two different antibodies - AbM and AbR, including sequence coveragre, if they were seen to change interaction with Rbm5 in HD using either antibody - or both - and if they have been identified as HTT interactors in two other studies. (Referred to in figure 6B)
Sheet "Interactors changed in HD"
List of proteins that were shown to interact differentially with Rbm5 in HD using both antibodies, including short overview of functions and what has been shown for these genes in other studies. (Referred to in figure 6F)
Sheet "Regulated genes AbM"
List of proteins that were shown to interact differentially with Rbm5 in HD using antibody AbM, including log2 fold change and -log10 p-values. (Referred to in figure 5E, right side)
Sheet "Regulated genes AbR"
List of proteins that were shown to interact differentially with Rbm5 in HD using antibody AbR, including log2 fold change and -log10 p-values. (Referred to in figure 6E, left side)
Sheet "GO-term BP Rbm5 interactors"
List of significantly enriched BP GO-terms among Rbm5 interactors (from geneontology.org) (Referred to in figure 6C)
Sheet "GO-term CC Rbm5 interactors"
List of significantly enriched CC GO-terms among Rbm5 interactors (from geneontology.org)

## Sheet: Rbm5 protein interactome
Gene names	Protein names	Fasta headers	Peptides	Sequence coverage [%]	Mol. weight [kDa]	Sequence length	Q-value	MS/MS Count	Regulation in HD	HTT interactor (Dyna et al, 2012)	HTT interactor (Wanker et al, 2019)
2210010C04Rik		>tr|Q9CPN9|Q9CPN9_MOUSE Protein 2210010C04Rik OS=Mus musculus GN=2210010C04Rik PE=2 SV=1	2	21.1	26.422	247	0	42	UP (AbR only)
Abcf1	ATP-binding cassette sub-family F member 1	>sp|Q6P542|ABCF1_MOUSE ATP-binding cassette sub-family F member 1 OS=Mus musculus GN=Abcf1 PE=1 SV=1	38	54.8	94.944	837	0	324	DOWN (AbR only)
Acat1	Acetyl-CoA acetyltransferase, mitochondrial	>sp|Q8QZT1|THIL_MOUSE Acetyl-CoA acetyltransferase, mitochondrial OS=Mus musculus GN=Acat1 PE=1 SV=1	12	36.1	44.816	424	0	80
Acin1	Apoptotic chromatin condensation inducer in the nucleus	>sp|Q9JIX8|ACINU_MOUSE Apoptotic chromatin condensation inducer in the nucleus OS=Mus musculus GN=Acin1 PE=1 SV=3;>tr|Q52KR6|Q52KR6_MOUSE Acin1 protein OS=Mus musculus GN=Acin1 PE=1 SV=1;>sp|Q9JIX8-3|ACINU_MOUSE Isoform 3 of Apoptotic chromatin condensatio	13	12.6	150.72	1338	0	78
Acta1	Actin, alpha skeletal muscle;Actin, alpha cardiac muscle 1;Actin, aortic smooth muscle;Actin, gamma-enteric smooth muscle	>sp|P68134|ACTS_MOUSE Actin, alpha skeletal muscle OS=Mus musculus GN=Acta1 PE=1 SV=1;>sp|P68033|ACTC_MOUSE Actin, alpha cardiac muscle 1 OS=Mus musculus GN=Actc1 PE=1 SV=1;>sp|P62737|ACTA_MOUSE Actin, aortic smooth muscle OS=Mus musculus GN=Acta2 PE=1 SV=	19	40.3	42.051	377	0	43
Actb	Actin, cytoplasmic 1;Actin, cytoplasmic 1, N-terminally processed	>sp|P60710|ACTB_MOUSE Actin, cytoplasmic 1 OS=Mus musculus GN=Actb PE=1 SV=1;>tr|E9Q1F2|E9Q1F2_MOUSE Actin, cytoplasmic 1 OS=Mus musculus GN=Actb PE=3 SV=1;>tr|E9Q5F4|E9Q5F4_MOUSE Actin, cytoplasmic 1 (Fragment) OS=Mus musculus GN=Actb PE=3 SV=1	31	76.5	41.736	375	0	707		+
Actg1	Actin, cytoplasmic 2;Actin, cytoplasmic 2, N-terminally processed	>sp|P63260|ACTG_MOUSE Actin, cytoplasmic 2 OS=Mus musculus GN=Actg1 PE=1 SV=1;>tr|B1ATY1|B1ATY1_MOUSE Actin, cytoplasmic 2 OS=Mus musculus GN=Actg1 PE=3 SV=1	31	76.5	41.792	375	0	36	UP (AbM only)
Actr1b	Beta-centractin	>sp|Q8R5C5|ACTY_MOUSE Beta-centractin OS=Mus musculus GN=Actr1b PE=1 SV=1	7	33	42.281	376	0	35		+
Adam22	Disintegrin and metalloproteinase domain-containing protein 22	>sp|Q9R1V6|ADA22_MOUSE Disintegrin and metalloproteinase domain-containing protein 22 OS=Mus musculus GN=Adam22 PE=1 SV=2;>sp|Q9R1V6-10|ADA22_MOUSE Isoform 8 of Disintegrin and metalloproteinase domain-containing protein 22 OS=Mus musculus GN=Adam22;>sp|Q9	19	27.2	99.714	904	0	157		+
Add1	Alpha-adducin	>sp|Q9QYC0|ADDA_MOUSE Alpha-adducin OS=Mus musculus GN=Add1 PE=1 SV=2;>sp|Q9QYC0-2|ADDA_MOUSE Isoform 2 of Alpha-adducin OS=Mus musculus GN=Add1;>tr|F8WHZ9|F8WHZ9_MOUSE Alpha-adducin OS=Mus musculus GN=Add1 PE=1 SV=1;>tr|F8WGR0|F8WGR0_MOUSE Alpha-adducin O	34	56.7	80.646	735	0	364		+
Add1		>tr|E9Q1K3|E9Q1K3_MOUSE Alpha-adducin OS=Mus musculus GN=Add1 PE=1 SV=1	33	64.4	72.925	660	0	4		+
Add2	Beta-adducin	>sp|Q9QYB8|ADDB_MOUSE Beta-adducin OS=Mus musculus GN=Add2 PE=1 SV=4;>sp|Q9QYB8-2|ADDB_MOUSE Isoform 2 of Beta-adducin OS=Mus musculus GN=Add2;>sp|Q9QYB8-3|ADDB_MOUSE Isoform 3 of Beta-adducin OS=Mus musculus GN=Add2	36	61.8	80.641	725	0	381		+
Add3	Gamma-adducin	>sp|Q9QYB5|ADDG_MOUSE Gamma-adducin OS=Mus musculus GN=Add3 PE=1 SV=2;>sp|Q9QYB5-2|ADDG_MOUSE Isoform 1 of Gamma-adducin OS=Mus musculus GN=Add3	23	38	78.776	706	0	89		+	+
Afg3l2	AFG3-like protein 2	>sp|Q8JZQ2|AFG32_MOUSE AFG3-like protein 2 OS=Mus musculus GN=Afg3l2 PE=1 SV=1	13	17.3	89.518	802	0	51
Agap2	Arf-GAP with GTPase, ANK repeat and PH domain-containing protein 2	>sp|Q3UHD9|AGAP2_MOUSE Arf-GAP with GTPase, ANK repeat and PH domain-containing protein 2 OS=Mus musculus GN=Agap2 PE=2 SV=1;>sp|Q3UHD9-2|AGAP2_MOUSE Isoform 2 of Arf-GAP with GTPase, ANK repeat and PH domain-containing protein 2 OS=Mus musculus GN=Agap2	27	30.7	124.51	1186	0	120
Agk	Acylglycerol kinase, mitochondrial	>sp|Q9ESW4|AGK_MOUSE Acylglycerol kinase, mitochondrial OS=Mus musculus GN=Agk PE=1 SV=1;>sp|Q9ESW4-2|AGK_MOUSE Isoform 2 of Acylglycerol kinase, mitochondrial OS=Mus musculus GN=Agk	4	16.6	46.975	421	0	24
Ahcy	Adenosylhomocysteinase	>sp|P50247|SAHH_MOUSE Adenosylhomocysteinase OS=Mus musculus GN=Ahcy PE=1 SV=3	2	2.1	47.688	432	0	18		+
Ahcyl1	Putative adenosylhomocysteinase 2	>sp|Q80SW1|SAHH2_MOUSE Putative adenosylhomocysteinase 2 OS=Mus musculus GN=Ahcyl1 PE=1 SV=1	20	45.5	58.951	530	0	119	DOWN (AbR only)
Akap5	A-kinase anchor protein 5	>sp|D3YVF0|AKAP5_MOUSE A-kinase anchor protein 5 OS=Mus musculus GN=Akap5 PE=1 SV=2;>tr|H3BIV5|H3BIV5_MOUSE A-kinase anchor protein 5 OS=Mus musculus GN=Akap5 PE=4 SV=1	24	56.4	79.396	745	0	116	DOWN (AbR only)
Alg2	Alpha-1,3/1,6-mannosyltransferase ALG2	>sp|Q9DBE8|ALG2_MOUSE Alpha-1,3/1,6-mannosyltransferase ALG2 OS=Mus musculus GN=Alg2 PE=2 SV=2	11	38.8	47.404	415	0	59
Alyref	THO complex subunit 4	>sp|O08583|THOC4_MOUSE THO complex subunit 4 OS=Mus musculus GN=Alyref PE=1 SV=3;>sp|O08583-2|THOC4_MOUSE Isoform 2 of THO complex subunit 4 OS=Mus musculus GN=Alyref	19	58.4	26.94	255	0	424
Amph	Amphiphysin	>sp|Q7TQF7|AMPH_MOUSE Amphiphysin OS=Mus musculus GN=Amph PE=1 SV=1	17	30.6	75.012	686	0	97		+
Ank2	Ankyrin-2	>sp|Q8C8R3-2|ANK2_MOUSE Isoform 2 of Ankyrin-2 OS=Mus musculus GN=Ank2;>tr|S4R1F9|S4R1F9_MOUSE Ankyrin-2 OS=Mus musculus GN=Ank2 PE=1 SV=1;>tr|S4R249|S4R249_MOUSE Ankyrin-2 OS=Mus musculus GN=Ank2 PE=1 SV=1;>sp|Q8C8R3|ANK2_MOUSE Ankyrin-2 OS=Mus musculus G	74	26.3	428.76	3926	0	436	UP (both Ab-s)
Ank2	Ankyrin-2	>sp|Q8C8R3-7|ANK2_MOUSE Isoform 7 of Ankyrin-2 OS=Mus musculus GN=Ank2	12	35.9	49.54	454	0.0032573	3	UP (both Ab-s)
Ankrd63	Ankyrin repeat domain-containing protein 63	>sp|A2ARS0|ANR63_MOUSE Ankyrin repeat domain-containing protein 63 OS=Mus musculus GN=Ankrd63 PE=3 SV=1	11	41	41.067	390	0	59	DOWN (both Ab-s)
Ap2a1	AP-2 complex subunit alpha-1	>sp|P17426|AP2A1_MOUSE AP-2 complex subunit alpha-1 OS=Mus musculus GN=Ap2a1 PE=1 SV=1;>sp|P17426-2|AP2A1_MOUSE Isoform B of AP-2 complex subunit alpha-1 OS=Mus musculus GN=Ap2a1	53	60.4	107.66	977	0	367		+
Ap2a2	AP-2 complex subunit alpha-2	>sp|P17427|AP2A2_MOUSE AP-2 complex subunit alpha-2 OS=Mus musculus GN=Ap2a2 PE=1 SV=2	48	59.9	104.02	938	0	162		+	+
Ap2b1	AP-2 complex subunit beta	>sp|Q9DBG3|AP2B1_MOUSE AP-2 complex subunit beta OS=Mus musculus GN=Ap2b1 PE=1 SV=1;>tr|H3BIY9|H3BIY9_MOUSE AP-2 complex subunit beta OS=Mus musculus GN=Ap2b1 PE=4 SV=1;>sp|Q9DBG3-2|AP2B1_MOUSE Isoform 2 of AP-2 complex subunit beta OS=Mus musculus GN=Ap2b	43	46.5	104.58	937	0	280		+	+
Ap2m1	AP-2 complex subunit mu	>sp|P84091|AP2M1_MOUSE AP-2 complex subunit mu OS=Mus musculus GN=Ap2m1 PE=1 SV=1;>tr|Q3TWV4|Q3TWV4_MOUSE AP-2 complex subunit mu OS=Mus musculus GN=Ap2m1 PE=2 SV=1	29	61.1	49.654	435	0	337		+
Ap2s1	AP-2 complex subunit sigma	>sp|P62743|AP2S1_MOUSE AP-2 complex subunit sigma OS=Mus musculus GN=Ap2s1 PE=1 SV=1	6	44.4	17.018	142	0	41
Ap3b2	AP-3 complex subunit beta-2	>sp|Q9JME5|AP3B2_MOUSE AP-3 complex subunit beta-2 OS=Mus musculus GN=Ap3b2 PE=1 SV=2	35	38.6	119.19	1082	0	179		+
Ap3d1	AP-3 complex subunit delta-1	>sp|O54774|AP3D1_MOUSE AP-3 complex subunit delta-1 OS=Mus musculus GN=Ap3d1 PE=1 SV=1	75	62.4	135.08	1199	0	1006			+
Ap3m2	AP-3 complex subunit mu-2	>sp|Q8R2R9|AP3M2_MOUSE AP-3 complex subunit mu-2 OS=Mus musculus GN=Ap3m2 PE=2 SV=1	13	47.8	46.916	418	0	77
Ap3s1	AP-3 complex subunit sigma-1	>sp|Q9DCR2|AP3S1_MOUSE AP-3 complex subunit sigma-1 OS=Mus musculus GN=Ap3s1 PE=1 SV=2	8	48.7	21.732	193	0	78
Ap3s2	AP-3 complex subunit sigma-2	>sp|Q8BSZ2|AP3S2_MOUSE AP-3 complex subunit sigma-2 OS=Mus musculus GN=Ap3s2 PE=1 SV=1	12	50.3	22.017	193	0	129
Apoo	Apolipoprotein O	>sp|Q9DCZ4|APOO_MOUSE Apolipoprotein O OS=Mus musculus GN=Apoo PE=2 SV=1;>tr|Q9D186|Q9D186_MOUSE Apolipoprotein O OS=Mus musculus GN=Apoo PE=2 SV=1;>tr|B1ASQ2|B1ASQ2_MOUSE Apolipoprotein O OS=Mus musculus GN=Apoo PE=4 SV=1	2	9.9	24.136	212	0	11
Arf3	ADP-ribosylation factor 3;ADP-ribosylation factor 1;ADP-ribosylation factor 2	>sp|P61205|ARF3_MOUSE ADP-ribosylation factor 3 OS=Mus musculus GN=Arf3 PE=2 SV=2;>sp|P84078|ARF1_MOUSE ADP-ribosylation factor 1 OS=Mus musculus GN=Arf1 PE=1 SV=2;>sp|Q8BSL7|ARF2_MOUSE ADP-ribosylation factor 2 OS=Mus musculus GN=Arf2 PE=1 SV=2	9	64.1	20.601	181	0	89
Arglu1	Arginine and glutamate-rich protein 1	>sp|Q3UL36|ARGL1_MOUSE Arginine and glutamate-rich protein 1 OS=Mus musculus GN=Arglu1 PE=1 SV=2;>sp|Q3UL36-2|ARGL1_MOUSE Isoform 2 of Arginine and glutamate-rich protein 1 OS=Mus musculus GN=Arglu1	20	42.4	32.887	271	0	201	UP (AbM only)
Arhgef2	Rho guanine nucleotide exchange factor 2	>sp|Q60875|ARHG2_MOUSE Rho guanine nucleotide exchange factor 2 OS=Mus musculus GN=Arhgef2 PE=1 SV=4;>sp|Q60875-5|ARHG2_MOUSE Isoform 5 of Rho guanine nucleotide exchange factor 2 OS=Mus musculus GN=Arhgef2;>tr|H3BJU7|H3BJU7_MOUSE Rho guanine nucleotide ex	24	30.6	111.97	985	0	120		+
Arpc4	Actin-related protein 2/3 complex subunit 4	>sp|P59999|ARPC4_MOUSE Actin-related protein 2/3 complex subunit 4 OS=Mus musculus GN=Arpc4 PE=1 SV=3	5	28	19.667	168	0	49
Atad3	ATPase family AAA domain-containing protein 3	>sp|Q925I1|ATAD3_MOUSE ATPase family AAA domain-containing protein 3 OS=Mus musculus GN=Atad3 PE=1 SV=1;>sp|Q925I1-2|ATAD3_MOUSE Isoform 2 of ATPase family AAA domain-containing protein 3 OS=Mus musculus GN=Atad3	16	23.4	66.741	591	0	57
Atp1a1	Sodium/potassium-transporting ATPase subunit alpha-1	>sp|Q8VDN2|AT1A1_MOUSE Sodium/potassium-transporting ATPase subunit alpha-1 OS=Mus musculus GN=Atp1a1 PE=1 SV=1	56	53.2	112.98	1023	0	630		+
Atp1a2	Sodium/potassium-transporting ATPase subunit alpha-2	>sp|Q6PIE5|AT1A2_MOUSE Sodium/potassium-transporting ATPase subunit alpha-2 OS=Mus musculus GN=Atp1a2 PE=1 SV=1;>tr|D3YYN7|D3YYN7_MOUSE Sodium/potassium-transporting ATPase subunit alpha-2 OS=Mus musculus GN=Atp1a2 PE=3 SV=1;>tr|D3YVX6|D3YVX6_MOUSE Sodium/	47	45.5	112.22	1020	0	236	DOWN (both Ab-s)
Atp1a3	Sodium/potassium-transporting ATPase subunit alpha-3	>sp|Q6PIC6|AT1A3_MOUSE Sodium/potassium-transporting ATPase subunit alpha-3 OS=Mus musculus GN=Atp1a3 PE=1 SV=1;>tr|Q8VCE0|Q8VCE0_MOUSE ATPase, Na+/K+ transporting, alpha 3 polypeptide OS=Mus musculus GN=Atp1a3 PE=1 SV=1	68	57.6	111.69	1013	0	1416			+
Atp1b1	Sodium/potassium-transporting ATPase subunit beta-1	>sp|P14094|AT1B1_MOUSE Sodium/potassium-transporting ATPase subunit beta-1 OS=Mus musculus GN=Atp1b1 PE=1 SV=1	24	55.6	35.194	304	0	376		+
Atp1b2	Sodium/potassium-transporting ATPase subunit beta-2	>sp|P14231|AT1B2_MOUSE Sodium/potassium-transporting ATPase subunit beta-2 OS=Mus musculus GN=Atp1b2 PE=1 SV=2	7	32.8	33.344	290	0	55		+
Atp2a2	Sarcoplasmic/endoplasmic reticulum calcium ATPase 2	>sp|O55143|AT2A2_MOUSE Sarcoplasmic/endoplasmic reticulum calcium ATPase 2 OS=Mus musculus GN=Atp2a2 PE=1 SV=2;>sp|O55143-2|AT2A2_MOUSE Isoform 2 of Sarcoplasmic/endoplasmic reticulum calcium ATPase 2 OS=Mus musculus GN=Atp2a2;>tr|J3KMM5|J3KMM5_MOUSE Calci	23	27.6	114.86	1044	0	95	DOWN (both Ab-s)	+
Atp2b1		>sp|G5E829|AT2B1_MOUSE Plasma membrane calcium-transporting ATPase 1 OS=Mus musculus GN=Atp2b1 PE=1 SV=1	46	40.8	134.75	1220	0	538			+
Atp2b2	Plasma membrane calcium-transporting ATPase 2	>sp|Q9R0K7|AT2B2_MOUSE Plasma membrane calcium-transporting ATPase 2 OS=Mus musculus GN=Atp2b2 PE=1 SV=2;>tr|F8WHB1|F8WHB1_MOUSE Calcium-transporting ATPase OS=Mus musculus GN=Atp2b2 PE=1 SV=1	43	38.6	132.59	1198	0	209	DOWN (both Ab-s)	+
Atp2b3		>tr|Q0VF55|Q0VF55_MOUSE Calcium-transporting ATPase OS=Mus musculus GN=Atp2b3 PE=2 SV=1;>tr|Q8C048|Q8C048_MOUSE Calcium-transporting ATPase OS=Mus musculus GN=Atp2b3 PE=2 SV=1;>tr|A2ALL9|A2ALL9_MOUSE Calcium-transporting ATPase OS=Mus musculus GN=Atp2b3 PE	32	29.6	134.36	1220	0	126
Atp2b4		>tr|E9Q828|E9Q828_MOUSE Calcium-transporting ATPase OS=Mus musculus GN=Atp2b4 PE=1 SV=1;>tr|F7AAP4|F7AAP4_MOUSE Calcium-transporting ATPase OS=Mus musculus GN=Atp2b4 PE=1 SV=1;>tr|Q6Q477|Q6Q477_MOUSE Calcium-transporting ATPase OS=Mus musculus GN=Atp2b4 PE	32	28.6	129.26	1172	0	125
Atp5a1	ATP synthase subunit alpha, mitochondrial;ATP synthase subunit alpha	>sp|Q03265|ATPA_MOUSE ATP synthase subunit alpha, mitochondrial OS=Mus musculus GN=Atp5a1 PE=1 SV=1;>tr|D3Z6F5|D3Z6F5_MOUSE ATP synthase subunit alpha OS=Mus musculus GN=Atp5a1 PE=1 SV=1	39	64.6	59.752	553	0	578		+
Atp5b	ATP synthase subunit beta, mitochondrial	>sp|P56480|ATPB_MOUSE ATP synthase subunit beta, mitochondrial OS=Mus musculus GN=Atp5b PE=1 SV=2	16	46.3	56.3	529	0	188	DOWN (AbM only)	+
Atp5c1	ATP synthase subunit gamma, mitochondrial;ATP synthase subunit gamma	>sp|Q91VR2|ATPG_MOUSE ATP synthase subunit gamma, mitochondrial OS=Mus musculus GN=Atp5c1 PE=1 SV=1;>tr|Q8C2Q8|Q8C2Q8_MOUSE ATP synthase subunit gamma OS=Mus musculus GN=Atp5c1 PE=1 SV=1;>tr|A2AKU9|A2AKU9_MOUSE ATP synthase subunit gamma OS=Mus musculus GN	15	47.3	32.886	298	0	264		+
Atp5j2	ATP synthase subunit f, mitochondrial	>sp|P56135|ATPK_MOUSE ATP synthase subunit f, mitochondrial OS=Mus musculus GN=Atp5j2 PE=1 SV=3;>tr|F8WHP8|F8WHP8_MOUSE ATP synthase subunit f, mitochondrial OS=Mus musculus GN=Atp5j2 PE=4 SV=1	4	35.2	10.344	88	0	62		+
Atp5l	ATP synthase subunit g, mitochondrial	>sp|Q9CPQ8|ATP5L_MOUSE ATP synthase subunit g, mitochondrial OS=Mus musculus GN=Atp5l PE=1 SV=1	4	41.7	11.424	103	0	21			+
Atp5o	ATP synthase subunit O, mitochondrial	>sp|Q9DB20|ATPO_MOUSE ATP synthase subunit O, mitochondrial OS=Mus musculus GN=Atp5o PE=1 SV=1	15	71.8	23.363	213	0	285		+	+
Atp6v1a	V-type proton ATPase catalytic subunit A	>sp|P50516|VATA_MOUSE V-type proton ATPase catalytic subunit A OS=Mus musculus GN=Atp6v1a PE=1 SV=2;>sp|P50516-2|VATA_MOUSE Isoform 2 of V-type proton ATPase catalytic subunit A OS=Mus musculus GN=Atp6v1a	12	26.7	68.325	617	0	57		+
Atp6v1b2	V-type proton ATPase subunit B, brain isoform	>sp|P62814|VATB2_MOUSE V-type proton ATPase subunit B, brain isoform OS=Mus musculus GN=Atp6v1b2 PE=1 SV=1;>tr|Q91YH6|Q91YH6_MOUSE ATPase, H+ transporting, lysosomal V1 subunit B1 OS=Mus musculus GN=Atp6v1b1 PE=2 SV=1	4	11.7	56.55	511	0	29		+
Atp6v1e1	V-type proton ATPase subunit E 1	>sp|P50518|VATE1_MOUSE V-type proton ATPase subunit E 1 OS=Mus musculus GN=Atp6v1e1 PE=1 SV=2	2	11.9	26.157	226	0	19		+
Atp6v1h	V-type proton ATPase subunit H	>sp|Q8BVE3|VATH_MOUSE V-type proton ATPase subunit H OS=Mus musculus GN=Atp6v1h PE=1 SV=1	5	14.1	55.854	483	0	31
Atpif1	ATPase inhibitor, mitochondrial	>tr|E9PV44|E9PV44_MOUSE ATPase inhibitor, mitochondrial OS=Mus musculus GN=Atpif1 PE=1 SV=1;>sp|O35143|ATIF1_MOUSE ATPase inhibitor, mitochondrial OS=Mus musculus GN=Atpif1 PE=1 SV=2	10	59.5	8.7887	74	0	118
Basp1	Brain acid soluble protein 1	>sp|Q91XV3|BASP1_MOUSE Brain acid soluble protein 1 OS=Mus musculus GN=Basp1 PE=1 SV=3	11	73.5	22.086	226	0	60
Bcas1	Breast carcinoma-amplified sequence 1 homolog	>sp|Q80YN3|BCAS1_MOUSE Breast carcinoma-amplified sequence 1 homolog OS=Mus musculus GN=Bcas1 PE=2 SV=3;>tr|F7BNZ5|F7BNZ5_MOUSE Breast carcinoma-amplified sequence 1 homolog (Fragment) OS=Mus musculus GN=Bcas1 PE=4 SV=1;>tr|A2AVX1|A2AVX1_MOUSE Breast carci	14	21.8	67.377	633	0	154	UP (AbM only)		+
Bcas2	Pre-mRNA-splicing factor SPF27	>sp|Q9D287|SPF27_MOUSE Pre-mRNA-splicing factor SPF27 OS=Mus musculus GN=Bcas2 PE=2 SV=1	14	80.4	26.131	225	0	67
Bclaf1	Bcl-2-associated transcription factor 1	>sp|Q8K019|BCLF1_MOUSE Bcl-2-associated transcription factor 1 OS=Mus musculus GN=Bclaf1 PE=1 SV=2;>sp|Q8K019-2|BCLF1_MOUSE Isoform 2 of Bcl-2-associated transcription factor 1 OS=Mus musculus GN=Bclaf1;>sp|Q8K019-3|BCLF1_MOUSE Isoform 3 of Bcl-2-associate	47	42.5	106	919	0	357	UP (AbM only)
Bdh1	D-beta-hydroxybutyrate dehydrogenase, mitochondrial	>sp|Q80XN0|BDH_MOUSE D-beta-hydroxybutyrate dehydrogenase, mitochondrial OS=Mus musculus GN=Bdh1 PE=1 SV=2;>tr|D3Z2Y8|D3Z2Y8_MOUSE D-beta-hydroxybutyrate dehydrogenase, mitochondrial (Fragment) OS=Mus musculus GN=Bdh1 PE=1 SV=1	9	31.8	38.299	343	0	62
Bin1	Myc box-dependent-interacting protein 1	>sp|O08539|BIN1_MOUSE Myc box-dependent-interacting protein 1 OS=Mus musculus GN=Bin1 PE=1 SV=1;>sp|O08539-2|BIN1_MOUSE Isoform 2 of Myc box-dependent-interacting protein 1 OS=Mus musculus GN=Bin1;>tr|Q6P1B9|Q6P1B9_MOUSE Bin1 protein OS=Mus musculus GN=Bin	13	29.4	64.469	588	0	78		+
Brsk1	Serine/threonine-protein kinase BRSK1	>sp|Q5RJI5|BRSK1_MOUSE Serine/threonine-protein kinase BRSK1 OS=Mus musculus GN=Brsk1 PE=1 SV=1;>tr|D3Z5P0|D3Z5P0_MOUSE Serine/threonine-protein kinase BRSK1 OS=Mus musculus GN=Brsk1 PE=4 SV=1	32	54.1	85.154	778	0	197
Bsn	Protein bassoon	>sp|O88737|BSN_MOUSE Protein bassoon OS=Mus musculus GN=Bsn PE=1 SV=4;>sp|O88737-2|BSN_MOUSE Isoform 2 of Protein bassoon OS=Mus musculus GN=Bsn	85	32.4	418.84	3942	0	435		+
Bud13	BUD13 homolog	>sp|Q8R149|BUD13_MOUSE BUD13 homolog OS=Mus musculus GN=Bud13 PE=1 SV=1;>sp|Q8R149-2|BUD13_MOUSE Isoform 2 of BUD13 homolog OS=Mus musculus GN=Bud13	25	39.6	72.138	637	0	75
C1qa	Complement C1q subcomponent subunit A	>sp|P98086|C1QA_MOUSE Complement C1q subcomponent subunit A OS=Mus musculus GN=C1qa PE=1 SV=2	12	40.4	25.974	245	0	135		+
C1qb	Complement C1q subcomponent subunit B	>sp|P14106|C1QB_MOUSE Complement C1q subcomponent subunit B OS=Mus musculus GN=C1qb PE=1 SV=2	11	43.5	26.717	253	0	112		+
C1qc	Complement C1q subcomponent subunit C	>sp|Q02105|C1QC_MOUSE Complement C1q subcomponent subunit C OS=Mus musculus GN=C1qc PE=2 SV=2	8	26.8	25.991	246	0	109
Cacna1a	Voltage-dependent P/Q-type calcium channel subunit alpha-1A	>sp|P97445|CAC1A_MOUSE Voltage-dependent P/Q-type calcium channel subunit alpha-1A OS=Mus musculus GN=Cacna1a PE=1 SV=2;>tr|E9Q1R5|E9Q1R5_MOUSE Voltage-dependent P/Q-type calcium channel subunit alpha-1A OS=Mus musculus GN=Cacna1a PE=1 SV=1	106	45.8	267.64	2368	0	935
Cacna1b	Voltage-dependent N-type calcium channel subunit alpha-1B	>sp|O55017|CAC1B_MOUSE Voltage-dependent N-type calcium channel subunit alpha-1B OS=Mus musculus GN=Cacna1b PE=1 SV=1;>sp|O55017-2|CAC1B_MOUSE Isoform NB2 of Voltage-dependent N-type calcium channel subunit alpha-1B OS=Mus musculus GN=Cacna1b;>tr|A2AIR9|A2	32	17	261.48	2327	0	94
Cacnb3	Voltage-dependent L-type calcium channel subunit beta-3	>sp|P54285|CACB3_MOUSE Voltage-dependent L-type calcium channel subunit beta-3 OS=Mus musculus GN=Cacnb3 PE=2 SV=2;>tr|D3Z3Z3|D3Z3Z3_MOUSE Voltage-dependent L-type calcium channel subunit beta-3 OS=Mus musculus GN=Cacnb3 PE=4 SV=1	10	25.4	54.571	484	0	54
Cacnb4	Voltage-dependent L-type calcium channel subunit beta-4	>sp|Q8R0S4|CACB4_MOUSE Voltage-dependent L-type calcium channel subunit beta-4 OS=Mus musculus GN=Cacnb4 PE=1 SV=2;>sp|Q8R0S4-2|CACB4_MOUSE Isoform 2 of Voltage-dependent L-type calcium channel subunit beta-4 OS=Mus musculus GN=Cacnb4;>sp|Q8R0S4-1|CACB4_MO	25	56.8	57.949	519	0	209	DOWN (AbR only)
Calm1	Calmodulin	>sp|P62204|CALM_MOUSE Calmodulin OS=Mus musculus GN=Calm1 PE=1 SV=2;>tr|Q3UKW2|Q3UKW2_MOUSE Calmodulin OS=Mus musculus GN=Calm1 PE=1 SV=1	10	60.4	16.837	149	0	88
Camk2a	Calcium/calmodulin-dependent protein kinase type II subunit alpha	>sp|P11798|KCC2A_MOUSE Calcium/calmodulin-dependent protein kinase type II subunit alpha OS=Mus musculus GN=Camk2a PE=1 SV=2;>tr|F8WIS9|F8WIS9_MOUSE Calcium/calmodulin-dependent protein kinase type II subunit alpha OS=Mus musculus GN=Camk2a PE=1 SV=1	35	72.4	54.114	478	0	583	DOWN (AbR only)	+
Camk2b	Calcium/calmodulin-dependent protein kinase type II subunit beta	>sp|P28652|KCC2B_MOUSE Calcium/calmodulin-dependent protein kinase type II subunit beta OS=Mus musculus GN=Camk2b PE=1 SV=2;>tr|Q5SVJ0|Q5SVJ0_MOUSE Calcium/calmodulin-dependent protein kinase II, beta, isoform CRA_b OS=Mus musculus GN=Camk2b PE=1 SV=1;>tr|	32	69.4	60.46	542	0	300		+
Camk2d		>tr|E9Q1T1|E9Q1T1_MOUSE Calcium/calmodulin-dependent protein kinase type II subunit delta OS=Mus musculus GN=Camk2d PE=1 SV=1;>tr|E9Q1V9|E9Q1V9_MOUSE Calcium/calmodulin-dependent protein kinase type II subunit delta OS=Mus musculus GN=Camk2d PE=1 SV=1	23	54	60.004	533	0	65
Camk2d	Calcium/calmodulin-dependent protein kinase type II subunit delta	>sp|Q6PHZ2|KCC2D_MOUSE Calcium/calmodulin-dependent protein kinase type II subunit delta OS=Mus musculus GN=Camk2d PE=1 SV=1	22	56.1	56.369	499	0	3
Camk2g	Calcium/calmodulin-dependent protein kinase type II subunit gamma	>sp|Q923T9|KCC2G_MOUSE Calcium/calmodulin-dependent protein kinase type II subunit gamma OS=Mus musculus GN=Camk2g PE=1 SV=1;>sp|Q923T9-3|KCC2G_MOUSE Isoform 3 of Calcium/calmodulin-dependent protein kinase type II subunit gamma OS=Mus musculus GN=Camk2g;>	20	52.6	59.606	529	0	51		+
Camkv	CaM kinase-like vesicle-associated protein	>sp|Q3UHL1|CAMKV_MOUSE CaM kinase-like vesicle-associated protein OS=Mus musculus GN=Camkv PE=1 SV=2	17	34.6	54.819	512	0	90
Cand1	Cullin-associated NEDD8-dissociated protein 1	>sp|Q6ZQ38|CAND1_MOUSE Cullin-associated NEDD8-dissociated protein 1 OS=Mus musculus GN=Cand1 PE=2 SV=2	14	16.1	136.33	1230	0	65	DOWN (both Ab-s)
Cap1	Adenylyl cyclase-associated protein 1	>sp|P40124|CAP1_MOUSE Adenylyl cyclase-associated protein 1 OS=Mus musculus GN=Cap1 PE=1 SV=4	1	3.8	51.564	474	0	18
Caprin1	Caprin-1	>sp|Q60865|CAPR1_MOUSE Caprin-1 OS=Mus musculus GN=Caprin1 PE=1 SV=2	29	41.7	78.168	707	0	351
Capza2	F-actin-capping protein subunit alpha-2	>sp|P47754|CAZA2_MOUSE F-actin-capping protein subunit alpha-2 OS=Mus musculus GN=Capza2 PE=1 SV=3;>tr|D6RCW7|D6RCW7_MOUSE F-actin-capping protein subunit alpha-2 OS=Mus musculus GN=Capza2 PE=4 SV=1	8	42	32.967	286	0	66		+
Caskin1	Caskin-1	>sp|Q6P9K8|CSKI1_MOUSE Caskin-1 OS=Mus musculus GN=Caskin1 PE=1 SV=2;>sp|Q6P9K8-2|CSKI1_MOUSE Isoform 2 of Caskin-1 OS=Mus musculus GN=Caskin1;>sp|Q6P9K8-3|CSKI1_MOUSE Isoform 3 of Caskin-1 OS=Mus musculus GN=Caskin1	20	19.2	150.49	1431	0	80			+
Ccdc177	Coiled-coil domain-containing protein 177	>sp|Q3UHB8|CC177_MOUSE Coiled-coil domain-containing protein 177 OS=Mus musculus GN=Ccdc177 PE=1 SV=1	28	38.4	79.856	706	0	119
Ccnl1	Cyclin-L1	>sp|Q52KE7|CCNL1_MOUSE Cyclin-L1 OS=Mus musculus GN=Ccnl1 PE=1 SV=1;>sp|Q52KE7-2|CCNL1_MOUSE Isoform 2 of Cyclin-L1 OS=Mus musculus GN=Ccnl1	15	32	60.132	532	0	95
Cct4	T-complex protein 1 subunit delta	>sp|P80315|TCPD_MOUSE T-complex protein 1 subunit delta OS=Mus musculus GN=Cct4 PE=1 SV=3;>tr|G5E839|G5E839_MOUSE T-complex protein 1 subunit delta OS=Mus musculus GN=Cct4 PE=1 SV=1	8	21.3	58.066	539	0	42		+
Cdc5l	Cell division cycle 5-like protein	>sp|Q6A068|CDC5L_MOUSE Cell division cycle 5-like protein OS=Mus musculus GN=Cdc5l PE=1 SV=2	44	65.5	92.188	802	0	367	UP (AbM only)
Cdk11b	Cyclin-dependent kinase 11B	>sp|P24788|CD11B_MOUSE Cyclin-dependent kinase 11B OS=Mus musculus GN=Cdk11b PE=1 SV=2;>tr|A2A9P6|A2A9P6_MOUSE Cyclin-dependent kinase 11B OS=Mus musculus GN=Cdk11b PE=1 SV=1;>sp|P24788-2|CD11B_MOUSE Isoform 2 of Cyclin-dependent kinase 11B OS=Mus musculus	37	42.3	91.512	784	0	251
Cdk12	Cyclin-dependent kinase 12	>sp|Q14AX6|CDK12_MOUSE Cyclin-dependent kinase 12 OS=Mus musculus GN=Cdk12 PE=1 SV=2;>sp|Q14AX6-3|CDK12_MOUSE Isoform 3 of Cyclin-dependent kinase 12 OS=Mus musculus GN=Cdk12;>sp|Q14AX6-2|CDK12_MOUSE Isoform 2 of Cyclin-dependent kinase 12 OS=Mus musculus	26	27.1	163.68	1484	0	105
Cend1	Cell cycle exit and neuronal differentiation protein 1	>sp|Q9JKC6|CEND_MOUSE Cell cycle exit and neuronal differentiation protein 1 OS=Mus musculus GN=Cend1 PE=1 SV=1	6	38.9	14.987	149	0	78		+
Cfl1	Cofilin-1	>sp|P18760|COF1_MOUSE Cofilin-1 OS=Mus musculus GN=Cfl1 PE=1 SV=3;>tr|F8WGL3|F8WGL3_MOUSE Cofilin-1 OS=Mus musculus GN=Cfl1 PE=1 SV=1	11	69.3	18.559	166	0	156
Chd3		>tr|B1AR17|B1AR17_MOUSE Protein Chd3 OS=Mus musculus GN=Chd3 PE=4 SV=1;>tr|E9Q614|E9Q614_MOUSE Protein Chd3 OS=Mus musculus GN=Chd3 PE=4 SV=1;>tr|F7C528|F7C528_MOUSE Protein Chd3 (Fragment) OS=Mus musculus GN=Chd3 PE=4 SV=1	23	15.1	232.74	2055	0	76			+
Cherp	Calcium homeostasis endoplasmic reticulum protein	>sp|Q8CGZ0|CHERP_MOUSE Calcium homeostasis endoplasmic reticulum protein OS=Mus musculus GN=Cherp PE=1 SV=1;>tr|G5E8I8|G5E8I8_MOUSE Calcium homeostasis endoplasmic reticulum protein OS=Mus musculus GN=Cherp PE=1 SV=1	22	29.5	106.17	936	0	210
Chtop	Chromatin target of PRMT1 protein	>sp|Q9CY57|CHTOP_MOUSE Chromatin target of PRMT1 protein OS=Mus musculus GN=Chtop PE=1 SV=2;>sp|Q9CY57-5|CHTOP_MOUSE Isoform 5 of Chromatin target of PRMT1 protein OS=Mus musculus GN=Chtop;>sp|Q9CY57-4|CHTOP_MOUSE Isoform 4 of Chromatin target of PRMT1 pro	5	28.9	26.585	249	0	67
Cirbp	Cold-inducible RNA-binding protein	>sp|P60824|CIRBP_MOUSE Cold-inducible RNA-binding protein OS=Mus musculus GN=Cirbp PE=1 SV=1;>tr|K4DI65|K4DI65_MOUSE Cold inducible RNA binding protein, isoform CRA_a OS=Mus musculus GN=Cirbp PE=4 SV=1;>tr|D3YU80|D3YU80_MOUSE Cold-inducible RNA-binding pro	10	59.9	18.607	172	0	116	UP (AbM only)
Ckap4	Cytoskeleton-associated protein 4	>sp|Q8BMK4|CKAP4_MOUSE Cytoskeleton-associated protein 4 OS=Mus musculus GN=Ckap4 PE=1 SV=2	29	50.1	63.691	575	0	185			+
Clasp2	CLIP-associating protein 2	>sp|Q8BRT1|CLAP2_MOUSE CLIP-associating protein 2 OS=Mus musculus GN=Clasp2 PE=1 SV=1;>tr|E9Q8N5|E9Q8N5_MOUSE CLIP-associating protein 2 OS=Mus musculus GN=Clasp2 PE=1 SV=1;>tr|Q08EB6|Q08EB6_MOUSE CLIP associating protein 2 OS=Mus musculus GN=Clasp2 PE=1 S	27	28.7	140.74	1286	0	122
Clk3	Dual specificity protein kinase CLK3	>sp|O35492|CLK3_MOUSE Dual specificity protein kinase CLK3 OS=Mus musculus GN=Clk3 PE=1 SV=2	5	11.4	73.797	638	0	17
Cltc	Clathrin heavy chain 1	>sp|Q68FD5|CLH1_MOUSE Clathrin heavy chain 1 OS=Mus musculus GN=Cltc PE=1 SV=3;>tr|Q5SXR6|Q5SXR6_MOUSE Clathrin heavy chain OS=Mus musculus GN=Cltc PE=1 SV=1	46	35.6	191.55	1675	0	234			+
Cmas	N-acylneuraminate cytidylyltransferase	>sp|Q99KK2|NEUA_MOUSE N-acylneuraminate cytidylyltransferase OS=Mus musculus GN=Cmas PE=1 SV=2;>sp|Q99KK2-2|NEUA_MOUSE Isoform 2 of N-acylneuraminate cytidylyltransferase OS=Mus musculus GN=Cmas	21	52.5	48.057	432	0	137
Cnksr2	Connector enhancer of kinase suppressor of ras 2	>sp|Q80YA9|CNKR2_MOUSE Connector enhancer of kinase suppressor of ras 2 OS=Mus musculus GN=Cnksr2 PE=1 SV=1;>tr|A2AI78|A2AI78_MOUSE Connector enhancer of kinase suppressor of ras 2 OS=Mus musculus GN=Cnksr2 PE=1 SV=1	29	39.8	117.39	1032	0	150	DOWN (AbR only)
Cnksr2	Connector enhancer of kinase suppressor of ras 2	>sp|Q80YA9-2|CNKR2_MOUSE Isoform 2 of Connector enhancer of kinase suppressor of ras 2 OS=Mus musculus GN=Cnksr2	26	39.4	111.89	983	0.00067705	0	DOWN (AbR only)
Cnp	2,3-cyclic-nucleotide 3-phosphodiesterase	>sp|P16330|CN37_MOUSE 2,3-cyclic-nucleotide 3-phosphodiesterase OS=Mus musculus GN=Cnp PE=1 SV=3;>sp|P16330-2|CN37_MOUSE Isoform CNPI of 2,3-cyclic-nucleotide 3-phosphodiesterase OS=Mus musculus GN=Cnp	52	79.5	47.123	420	0	876		+	+
Col1a1	Collagen alpha-1(I) chain	>sp|P11087|CO1A1_MOUSE Collagen alpha-1(I) chain OS=Mus musculus GN=Col1a1 PE=1 SV=4;>sp|P11087-2|CO1A1_MOUSE Isoform 2 of Collagen alpha-1(I) chain OS=Mus musculus GN=Col1a1	13	9.5	138.03	1453	0	70
Coro1a	Coronin-1A;Coronin	>sp|O89053|COR1A_MOUSE Coronin-1A OS=Mus musculus GN=Coro1a PE=1 SV=5;>tr|G3UYK8|G3UYK8_MOUSE Coronin OS=Mus musculus GN=Coro1a PE=3 SV=1	12	33.2	50.989	461	0	59	DOWN (AbM only)
Cpsf1	Cleavage and polyadenylation specificity factor subunit 1	>sp|Q9EPU4|CPSF1_MOUSE Cleavage and polyadenylation specificity factor subunit 1 OS=Mus musculus GN=Cpsf1 PE=1 SV=1	90	68.8	160.82	1441	0	844
Cpsf2	Cleavage and polyadenylation specificity factor subunit 2	>sp|O35218|CPSF2_MOUSE Cleavage and polyadenylation specificity factor subunit 2 OS=Mus musculus GN=Cpsf2 PE=1 SV=1	54	82.7	88.382	782	0	501
Cpsf3	Cleavage and polyadenylation specificity factor subunit 3	>sp|Q9QXK7|CPSF3_MOUSE Cleavage and polyadenylation specificity factor subunit 3 OS=Mus musculus GN=Cpsf3 PE=1 SV=2	33	63.9	77.504	684	0	273
Cpsf4	Cleavage and polyadenylation specificity factor subunit 4	>tr|E0CXT7|E0CXT7_MOUSE Cleavage and polyadenylation-specificity factor subunit 4 OS=Mus musculus GN=Cpsf4 PE=4 SV=1;>tr|B2LVG5|B2LVG5_MOUSE Cleavage and polyadenylation specific factor 4 isoform 1 OS=Mus musculus GN=Cpsf4 PE=2 SV=1;>tr|B2LVG6|B2LVG6_MOUSE	17	71.7	30.255	269	0	194
Cpsf6	Cleavage and polyadenylation specificity factor subunit 6	>sp|Q6NVF9|CPSF6_MOUSE Cleavage and polyadenylation specificity factor subunit 6 OS=Mus musculus GN=Cpsf6 PE=2 SV=1;>tr|H3BJ30|H3BJ30_MOUSE Cleavage and polyadenylation-specificity factor subunit 6 OS=Mus musculus GN=Cpsf6 PE=4 SV=1;>tr|H3BJW3|H3BJW3_MOUSE	15	31	59.152	551	0	108
Cpsf7	Cleavage and polyadenylation specificity factor subunit 7	>sp|Q8BTV2|CPSF7_MOUSE Cleavage and polyadenylation specificity factor subunit 7 OS=Mus musculus GN=Cpsf7 PE=1 SV=2;>sp|Q8BTV2-2|CPSF7_MOUSE Isoform 2 of Cleavage and polyadenylation specificity factor subunit 7 OS=Mus musculus GN=Cpsf7	11	30.1	52.01	471	0	40
Crmp1	Dihydropyrimidinase-related protein 1	>sp|P97427|DPYL1_MOUSE Dihydropyrimidinase-related protein 1 OS=Mus musculus GN=Crmp1 PE=1 SV=1;>tr|Q6P1J1|Q6P1J1_MOUSE Crmp1 protein OS=Mus musculus GN=Crmp1 PE=1 SV=1	26	67.3	62.167	572	0	194		+	+
Csnk1d	Casein kinase I isoform delta	>sp|Q9DC28|KC1D_MOUSE Casein kinase I isoform delta OS=Mus musculus GN=Csnk1d PE=1 SV=2;>sp|Q9DC28-2|KC1D_MOUSE Isoform 2 of Casein kinase I isoform delta OS=Mus musculus GN=Csnk1d;>tr|Q3TYE1|Q3TYE1_MOUSE Casein kinase I isoform epsilon OS=Mus musculus GN=	11	32.5	47.316	415	0	44			+
Ctnnd2	Catenin delta-2	>sp|O35927|CTND2_MOUSE Catenin delta-2 OS=Mus musculus GN=Ctnnd2 PE=1 SV=1;>sp|O35927-2|CTND2_MOUSE Isoform 2 of Catenin delta-2 OS=Mus musculus GN=Ctnnd2;>tr|E9QKH8|E9QKH8_MOUSE Catenin delta-2 OS=Mus musculus GN=Ctnnd2 PE=1 SV=1	17	16.1	135	1247	0	26	DOWN (AbR only)
Cwf19l2	CWF19-like protein 2	>sp|Q8BG79|C19L2_MOUSE CWF19-like protein 2 OS=Mus musculus GN=Cwf19l2 PE=2 SV=1;>sp|Q8BG79-2|C19L2_MOUSE Isoform 2 of CWF19-like protein 2 OS=Mus musculus GN=Cwf19l2	6	7.7	103.17	887	0	24
Cyc1	Cytochrome c1, heme protein, mitochondrial	>sp|Q9D0M3|CY1_MOUSE Cytochrome c1, heme protein, mitochondrial OS=Mus musculus GN=Cyc1 PE=1 SV=1;>sp|Q9D0M3-2|CY1_MOUSE Isoform 2 of Cytochrome c1, heme protein, mitochondrial OS=Mus musculus GN=Cyc1	7	24	35.327	325	0	104		+	+
Cyfip2	Cytoplasmic FMR1-interacting protein 2	>sp|Q5SQX6|CYFP2_MOUSE Cytoplasmic FMR1-interacting protein 2 OS=Mus musculus GN=Cyfip2 PE=1 SV=2;>tr|F6QD74|F6QD74_MOUSE Cytoplasmic FMR1-interacting protein 2 (Fragment) OS=Mus musculus GN=Cyfip2 PE=4 SV=1	24	20.8	145.66	1253	0	118
D10Wsu52e	tRNA-splicing ligase RtcB homolog	>sp|Q99LF4|RTCB_MOUSE tRNA-splicing ligase RtcB homolog OS=Mus musculus GN=Rtcb PE=2 SV=1	40	68.7	55.249	505	0	594
D8Ertd738e	Leydig cell tumor 10 kDa protein homolog	>sp|Q8R1F0|L10K_MOUSE Leydig cell tumor 10 kDa protein homolog OS=Mus musculus GN=D8Ertd738e PE=2 SV=1	5	26.6	10.197	94	0	78
Dab2ip	Disabled homolog 2-interacting protein	>sp|Q3UHC7|DAB2P_MOUSE Disabled homolog 2-interacting protein OS=Mus musculus GN=Dab2ip PE=1 SV=1;>sp|Q3UHC7-2|DAB2P_MOUSE Isoform 2 of Disabled homolog 2-interacting protein OS=Mus musculus GN=Dab2ip;>tr|F6RK07|F6RK07_MOUSE Disabled homolog 2-interacting	38	44.5	131.72	1189	0	147	DOWN (AbR only)
Dclk1	Serine/threonine-protein kinase DCLK1	>sp|Q9JLM8|DCLK1_MOUSE Serine/threonine-protein kinase DCLK1 OS=Mus musculus GN=Dclk1 PE=1 SV=1;>tr|Q80VB6|Q80VB6_MOUSE Dclk1 protein OS=Mus musculus GN=Dclk1 PE=1 SV=1;>sp|Q9JLM8-2|DCLK1_MOUSE Isoform 2 of Serine/threonine-protein kinase DCLK1 OS=Mus musc	40	51.3	84.152	756	0	328		+
Dclk1		>tr|H7BX36|H7BX36_MOUSE Serine/threonine-protein kinase DCLK1 OS=Mus musculus GN=Dclk1 PE=1 SV=1	12	48.6	46.6	422	0	1		+
Dclk2	Serine/threonine-protein kinase DCLK2	>sp|Q6PGN3|DCLK2_MOUSE Serine/threonine-protein kinase DCLK2 OS=Mus musculus GN=Dclk2 PE=1 SV=1;>sp|Q6PGN3-3|DCLK2_MOUSE Isoform 3 of Serine/threonine-protein kinase DCLK2 OS=Mus musculus GN=Dclk2;>sp|Q6PGN3-2|DCLK2_MOUSE Isoform 2 of Serine/threonine-prot	17	26.3	82.978	756	0	100
Ddx1	ATP-dependent RNA helicase DDX1	>sp|Q91VR5|DDX1_MOUSE ATP-dependent RNA helicase DDX1 OS=Mus musculus GN=Ddx1 PE=1 SV=1	64	74.3	82.499	740	0	657
Ddx17	Probable ATP-dependent RNA helicase DDX17	>sp|Q501J6|DDX17_MOUSE Probable ATP-dependent RNA helicase DDX17 OS=Mus musculus GN=Ddx17 PE=1 SV=1;>tr|Q3U741|Q3U741_MOUSE DEAD (Asp-Glu-Ala-Asp) box polypeptide 17, isoform CRA_a OS=Mus musculus GN=Ddx17 PE=2 SV=1;>sp|Q501J6-2|DDX17_MOUSE Isoform 2 of Pr	35	52.6	72.399	650	0	195			+
Ddx23		>tr|D3Z0M9|D3Z0M9_MOUSE MCG18410, isoform CRA_a OS=Mus musculus GN=Ddx23 PE=3 SV=1	33	44.6	95.493	819	0	184	UP (both Ab-s)
Ddx3x	ATP-dependent RNA helicase DDX3X;Putative ATP-dependent RNA helicase Pl10	>sp|Q62167|DDX3X_MOUSE ATP-dependent RNA helicase DDX3X OS=Mus musculus GN=Ddx3x PE=1 SV=3;>sp|P16381|DDX3L_MOUSE Putative ATP-dependent RNA helicase Pl10 OS=Mus musculus GN=D1Pas1 PE=2 SV=1	40	63.7	73.101	662	0	389		+
Ddx3y	ATP-dependent RNA helicase DDX3Y	>sp|Q62095|DDX3Y_MOUSE ATP-dependent RNA helicase DDX3Y OS=Mus musculus GN=Ddx3y PE=1 SV=2	34	54.6	73.427	658	0	40	UP (AbR only)	+
Ddx46	Probable ATP-dependent RNA helicase DDX46	>sp|Q569Z5|DDX46_MOUSE Probable ATP-dependent RNA helicase DDX46 OS=Mus musculus GN=Ddx46 PE=1 SV=2;>sp|Q569Z5-2|DDX46_MOUSE Isoform 2 of Probable ATP-dependent RNA helicase DDX46 OS=Mus musculus GN=Ddx46;>tr|F8WHR6|F8WHR6_MOUSE Probable ATP-dependent RNA	59	56.6	117.45	1032	0	558
Ddx5	Probable ATP-dependent RNA helicase DDX5	>sp|Q61656|DDX5_MOUSE Probable ATP-dependent RNA helicase DDX5 OS=Mus musculus GN=Ddx5 PE=1 SV=2;>tr|Q8BTS0|Q8BTS0_MOUSE DEAD (Asp-Glu-Ala-Asp) box polypeptide 5 OS=Mus musculus GN=Ddx5 PE=1 SV=1;>tr|S4R1I6|S4R1I6_MOUSE MCG2872, isoform CRA_b OS=Mus muscul	62	80	69.289	614	0	879	UP (AbM only)	+
Dgkb	Diacylglycerol kinase beta	>sp|Q6NS52|DGKB_MOUSE Diacylglycerol kinase beta OS=Mus musculus GN=Dgkb PE=2 SV=2	26	47.4	90.271	802	0	142
Dgkb	Diacylglycerol kinase beta	>sp|Q6NS52-2|DGKB_MOUSE Isoform 2 of Diacylglycerol kinase beta OS=Mus musculus GN=Dgkb	25	46.9	89.431	795	0	9
Dgke	Diacylglycerol kinase epsilon	>sp|Q9R1C6|DGKE_MOUSE Diacylglycerol kinase epsilon OS=Mus musculus GN=Dgke PE=2 SV=1;>tr|F2Z490|F2Z490_MOUSE Diacylglycerol kinase epsilon OS=Mus musculus GN=Dgke PE=4 SV=1	18	48.9	63.634	564	0	122	UP (AbM only)	+
Dgki		>tr|D3Z2W1|D3Z2W1_MOUSE Diacylglycerol kinase OS=Mus musculus GN=Dgki PE=3 SV=1;>tr|D3YWQ0|D3YWQ0_MOUSE Diacylglycerol kinase OS=Mus musculus GN=Dgki PE=3 SV=1;>tr|D3Z519|D3Z519_MOUSE Diacylglycerol kinase OS=Mus musculus GN=Dgki PE=3 SV=1;>tr|S4R2G0|S4R2G	31	37.7	115.96	1050	0	223
Dgkz	Diacylglycerol kinase zeta	>tr|A2AHJ7|A2AHJ7_MOUSE Diacylglycerol kinase OS=Mus musculus GN=Dgkz PE=3 SV=1;>sp|Q80UP3|DGKZ_MOUSE Diacylglycerol kinase zeta OS=Mus musculus GN=Dgkz PE=1 SV=2;>tr|A2AHK0|A2AHK0_MOUSE Diacylglycerol kinase OS=Mus musculus GN=Dgkz PE=3 SV=1	30	37.9	105.9	946	0	148	DOWN (both Ab-s)
Dhx15	Putative pre-mRNA-splicing factor ATP-dependent RNA helicase DHX15	>sp|O35286|DHX15_MOUSE Putative pre-mRNA-splicing factor ATP-dependent RNA helicase DHX15 OS=Mus musculus GN=Dhx15 PE=1 SV=2	24	35.8	91.006	795	0	137		+
Diras2	GTP-binding protein Di-Ras2	>sp|Q5PR73|DIRA2_MOUSE GTP-binding protein Di-Ras2 OS=Mus musculus GN=Diras2 PE=2 SV=1	8	53.8	22.498	199	0	64	DOWN (AbM only)
Dkc1	H/ACA ribonucleoprotein complex subunit 4	>sp|Q9ESX5|DKC1_MOUSE H/ACA ribonucleoprotein complex subunit 4 OS=Mus musculus GN=Dkc1 PE=1 SV=4;>tr|B7ZCL7|B7ZCL7_MOUSE H/ACA ribonucleoprotein complex subunit 4 (Fragment) OS=Mus musculus GN=Dkc1 PE=4 SV=1	10	25.9	57.401	509	0	95	UP (both Ab-s)
Dlat	Dihydrolipoyllysine-residue acetyltransferase component of pyruvate dehydrogenase complex, mitochondrial	>sp|Q8BMF4|ODP2_MOUSE Dihydrolipoyllysine-residue acetyltransferase component of pyruvate dehydrogenase complex, mitochondrial OS=Mus musculus GN=Dlat PE=1 SV=2	6	14	67.941	642	0	26			+
Dnaja1	DnaJ homolog subfamily A member 1	>sp|P63037|DNJA1_MOUSE DnaJ homolog subfamily A member 1 OS=Mus musculus GN=Dnaja1 PE=1 SV=1;>tr|B1AXY1|B1AXY1_MOUSE DnaJ homolog subfamily A member 1 (Fragment) OS=Mus musculus GN=Dnaja1 PE=4 SV=1	12	41.3	44.868	397	0	49			+
Dnaja2	DnaJ homolog subfamily A member 2	>sp|Q9QYJ0|DNJA2_MOUSE DnaJ homolog subfamily A member 2 OS=Mus musculus GN=Dnaja2 PE=1 SV=1	13	38.6	45.745	412	0	64	DOWN (AbR only)	+
Dnm1l	Dynamin-1-like protein	>sp|Q8K1M6|DNM1L_MOUSE Dynamin-1-like protein OS=Mus musculus GN=Dnm1l PE=1 SV=2;>sp|Q8K1M6-3|DNM1L_MOUSE Isoform 3 of Dynamin-1-like protein OS=Mus musculus GN=Dnm1l;>tr|E9PUD2|E9PUD2_MOUSE Dynamin-1-like protein OS=Mus musculus GN=Dnm1l PE=1 SV=1;>sp|Q8K	12	24.3	82.657	742	0	61	DOWN (AbM only)
Dnm2	Dynamin-2	>tr|Q3TCR7|Q3TCR7_MOUSE Dynamin-2 OS=Mus musculus GN=Dnm2 PE=1 SV=1;>tr|G3X9G4|G3X9G4_MOUSE Dynamin-2 OS=Mus musculus GN=Dnm2 PE=1 SV=1;>sp|P39054|DYN2_MOUSE Dynamin-2 OS=Mus musculus GN=Dnm2 PE=1 SV=2;>tr|Q3T9X3|Q3T9X3_MOUSE Dynamin-2 OS=Mus musculus GN=D	18	18	97.986	869	0	18	DOWN (AbR only)	+	+
Dnm3	Dynamin-3	>sp|Q8BZ98|DYN3_MOUSE Dynamin-3 OS=Mus musculus GN=Dnm3 PE=1 SV=1;>sp|Q8BZ98-2|DYN3_MOUSE Isoform 2 of Dynamin-3 OS=Mus musculus GN=Dnm3;>tr|E9QLL2|E9QLL2_MOUSE Dynamin-3 OS=Mus musculus GN=Dnm3 PE=1 SV=1	26	31.4	97.189	863	0	95
Dpysl2	Dihydropyrimidinase-related protein 2	>sp|O08553|DPYL2_MOUSE Dihydropyrimidinase-related protein 2 OS=Mus musculus GN=Dpysl2 PE=1 SV=2	37	80.9	62.277	572	0	601		+	+
Dpysl3	Dihydropyrimidinase-related protein 3	>sp|Q62188|DPYL3_MOUSE Dihydropyrimidinase-related protein 3 OS=Mus musculus GN=Dpysl3 PE=1 SV=1;>tr|Q3TT92|Q3TT92_MOUSE Dihydropyrimidinase-related protein 3 OS=Mus musculus GN=Dpysl3 PE=1 SV=1;>tr|E9PWE8|E9PWE8_MOUSE Dihydropyrimidinase-related protein 3	15	35.4	61.936	570	0	14		+
Drg1	Developmentally-regulated GTP-binding protein 1	>sp|P32233|DRG1_MOUSE Developmentally-regulated GTP-binding protein 1 OS=Mus musculus GN=Drg1 PE=1 SV=1	23	65.7	40.512	367	0	132			+
Dync1h1	Cytoplasmic dynein 1 heavy chain 1	>sp|Q9JHU4|DYHC1_MOUSE Cytoplasmic dynein 1 heavy chain 1 OS=Mus musculus GN=Dync1h1 PE=1 SV=2	39	11.4	532.04	4644	0	128		+
Dynll1	Dynein light chain 1, cytoplasmic;Dynein light chain 2, cytoplasmic	>sp|P63168|DYL1_MOUSE Dynein light chain 1, cytoplasmic OS=Mus musculus GN=Dynll1 PE=1 SV=1;>sp|Q9D0M5|DYL2_MOUSE Dynein light chain 2, cytoplasmic OS=Mus musculus GN=Dynll2 PE=1 SV=1	6	65.2	10.366	89	0	28
Dynlrb1	Dynein light chain roadblock-type 1	>sp|P62627|DLRB1_MOUSE Dynein light chain roadblock-type 1 OS=Mus musculus GN=Dynlrb1 PE=1 SV=3;>tr|A2AVR9|A2AVR9_MOUSE Dynein light chain roadblock-type 1 OS=Mus musculus GN=Dynlrb1 PE=4 SV=1	7	87.5	10.99	96	0	45
Echs1	Enoyl-CoA hydratase, mitochondrial	>sp|Q8BH95|ECHM_MOUSE Enoyl-CoA hydratase, mitochondrial OS=Mus musculus GN=Echs1 PE=1 SV=1;>tr|F6T930|F6T930_MOUSE Enoyl-CoA hydratase, mitochondrial (Fragment) OS=Mus musculus GN=Echs1 PE=1 SV=1	8	33.4	31.474	290	0	52
Eef1a1	Elongation factor 1-alpha 1	>sp|P10126|EF1A1_MOUSE Elongation factor 1-alpha 1 OS=Mus musculus GN=Eef1a1 PE=1 SV=3;>tr|D3YZ68|D3YZ68_MOUSE Elongation factor 1-alpha 1 (Fragment) OS=Mus musculus GN=Eef1a1 PE=1 SV=1	23	64.5	50.113	462	0	277		+	+
Eef1a2	Elongation factor 1-alpha 2	>sp|P62631|EF1A2_MOUSE Elongation factor 1-alpha 2 OS=Mus musculus GN=Eef1a2 PE=1 SV=1	25	67.4	50.454	463	0	366		+
Eef1b	Elongation factor 1-beta	>sp|O70251|EF1B_MOUSE Elongation factor 1-beta OS=Mus musculus GN=Eef1b PE=1 SV=5;>tr|A0A087WS46|A0A087WS46_MOUSE Elongation factor 1-beta OS=Mus musculus GN=Eef1b2 PE=1 SV=1;>tr|G3UX43|G3UX43_MOUSE Elongation factor 1-beta OS=Mus musculus GN=Eef1b2 PE=4 S	4	37.3	24.693	225	0	36
Eef1g	Elongation factor 1-gamma	>sp|Q9D8N0|EF1G_MOUSE Elongation factor 1-gamma OS=Mus musculus GN=Eef1g PE=1 SV=3	10	31.1	50.06	437	0	72		+	+
Eef2	Elongation factor 2	>sp|P58252|EF2_MOUSE Elongation factor 2 OS=Mus musculus GN=Eef2 PE=1 SV=2	11	16.9	95.313	858	0	51		+
Eif1a	Eukaryotic translation initiation factor 1A	>sp|Q60872|IF1A_MOUSE Eukaryotic translation initiation factor 1A OS=Mus musculus GN=Eif1a PE=2 SV=3;>tr|Q3UTA4|Q3UTA4_MOUSE Protein Gm8300 OS=Mus musculus GN=Gm8300 PE=2 SV=1;>tr|Q3TQZ4|Q3TQZ4_MOUSE Protein Gm2016 OS=Mus musculus GN=Gm2016 PE=2 SV=1;>tr|M	8	48.6	16.502	144	0	31
Eif1ax	Eukaryotic translation initiation factor 1A, X-chromosomal	>sp|Q8BMJ3|IF1AX_MOUSE Eukaryotic translation initiation factor 1A, X-chromosomal OS=Mus musculus GN=Eif1ax PE=2 SV=3	11	53.5	16.46	144	0	151
Eif2s2	Eukaryotic translation initiation factor 2 subunit 2	>sp|Q99L45|IF2B_MOUSE Eukaryotic translation initiation factor 2 subunit 2 OS=Mus musculus GN=Eif2s2 PE=1 SV=1	11	33.8	38.092	331	0	74			+
Eif2s3x	Eukaryotic translation initiation factor 2 subunit 3, X-linked;Eukaryotic translation initiation factor 2 subunit 3, Y-linked	>sp|Q9Z0N1|IF2G_MOUSE Eukaryotic translation initiation factor 2 subunit 3, X-linked OS=Mus musculus GN=Eif2s3x PE=1 SV=2;>tr|A2AAW9|A2AAW9_MOUSE Eukaryotic translation initiation factor 2 subunit 3, X-linked OS=Mus musculus GN=Eif2s3x PE=1 SV=1;>sp|Q9Z0N2	17	51.9	51.065	472	0	97		+
Eif4h	Eukaryotic translation initiation factor 4H	>sp|Q9WUK2|IF4H_MOUSE Eukaryotic translation initiation factor 4H OS=Mus musculus GN=Eif4h PE=1 SV=3;>sp|Q9WUK2-2|IF4H_MOUSE Isoform Short of Eukaryotic translation initiation factor 4H OS=Mus musculus GN=Eif4h	7	44.4	27.341	248	0	63
Eif5b	Eukaryotic translation initiation factor 5B	>sp|Q05D44|IF2P_MOUSE Eukaryotic translation initiation factor 5B OS=Mus musculus GN=Eif5b PE=1 SV=2	48	41.9	137.61	1216	0	282
Elof1	Transcription elongation factor 1 homolog	>sp|P60003|ELOF1_MOUSE Transcription elongation factor 1 homolog OS=Mus musculus GN=Elof1 PE=1 SV=1	1	21.7	9.4618	83	0	18
Eno1	Alpha-enolase;Enolase	>sp|P17182|ENOA_MOUSE Alpha-enolase OS=Mus musculus GN=Eno1 PE=1 SV=3;>tr|Q6PHC1|Q6PHC1_MOUSE Alpha-enolase OS=Mus musculus GN=Eno1 PE=1 SV=1;>tr|B0QZL1|B0QZL1_MOUSE Enolase (Fragment) OS=Mus musculus GN=Eno1 PE=1 SV=1	14	44.9	47.14	434	0	96		+	+
Eny2	Enhancer of yellow 2 transcription factor homolog	>sp|Q9JIX0|ENY2_MOUSE Transcription and mRNA export factor ENY2 OS=Mus musculus GN=Eny2 PE=2 SV=1	5	54.5	11.528	101	0	35
Epb4.1l1	Band 4.1-like protein 1	>tr|A2AUK5|A2AUK5_MOUSE Band 4.1-like protein 1 OS=Mus musculus GN=Epb4.1l1 PE=1 SV=1;>sp|Q9Z2H5|E41L1_MOUSE Band 4.1-like protein 1 OS=Mus musculus GN=Epb41l1 PE=1 SV=2;>tr|A2AUK8|A2AUK8_MOUSE Band 4.1-like protein 1 OS=Mus musculus GN=Epb4.1l1 PE=1 SV=1;	27	34.5	98.314	879	0	154
Epb41l2	Band 4.1-like protein 2	>sp|O70318|E41L2_MOUSE Band 4.1-like protein 2 OS=Mus musculus GN=Epb41l2 PE=1 SV=2	20	23.1	109.94	988	0	97
Epb41l3	Band 4.1-like protein 3;Band 4.1-like protein 3, N-terminally processed	>sp|Q9WV92-2|E41L3_MOUSE Isoform 2 of Band 4.1-like protein 3 OS=Mus musculus GN=Epb41l3;>sp|Q9WV92|E41L3_MOUSE Band 4.1-like protein 3 OS=Mus musculus GN=Epb41l3 PE=1 SV=1;>sp|Q9WV92-3|E41L3_MOUSE Isoform 3 of Band 4.1-like protein 3 OS=Mus musculus GN=Ep	36	48.3	104.56	939	0	271		+
Erh	Enhancer of rudimentary homolog	>sp|P84089|ERH_MOUSE Enhancer of rudimentary homolog OS=Mus musculus GN=Erh PE=1 SV=1;>tr|G3UW85|G3UW85_MOUSE Enhancer of rudimentary homolog OS=Mus musculus GN=Erh PE=4 SV=1	10	62.5	12.259	104	0	145
Ewsr1	RNA-binding protein EWS	>sp|Q61545|EWS_MOUSE RNA-binding protein EWS OS=Mus musculus GN=Ewsr1 PE=1 SV=2;>tr|Q5SUT0|Q5SUT0_MOUSE RNA-binding protein EWS OS=Mus musculus GN=Ewsr1 PE=1 SV=1;>tr|Q5SUS9|Q5SUS9_MOUSE RNA-binding protein EWS OS=Mus musculus GN=Ewsr1 PE=1 SV=1	12	18	68.461	655	0	269		+
Exd2	Exonuclease 3-5 domain-containing protein 2	>sp|Q8VEG4|EXD2_MOUSE Exonuclease 3-5 domain-containing protein 2 OS=Mus musculus GN=Exd2 PE=2 SV=1;>tr|F8WID1|F8WID1_MOUSE Exonuclease 3-5 domain-containing protein 2 OS=Mus musculus GN=Exd2 PE=4 SV=1	11	32.3	56.784	496	0	49
Fam120c	Constitutive coactivator of PPAR-gamma-like protein 2	>sp|Q8C3F2|F120C_MOUSE Constitutive coactivator of PPAR-gamma-like protein 2 OS=Mus musculus GN=Fam120c PE=2 SV=3;>sp|Q8C3F2-3|F120C_MOUSE Isoform 3 of Constitutive coactivator of PPAR-gamma-like protein 2 OS=Mus musculus GN=Fam120c	21	26	119.72	1091	0	103	UP (AbM only)
Fam98a	Protein FAM98A	>sp|Q3TJZ6|FA98A_MOUSE Protein FAM98A OS=Mus musculus GN=Fam98a PE=2 SV=1	18	41.9	55.055	515	0	201
Fau		>tr|Q642K5|Q642K5_MOUSE 40S ribosomal protein S30 OS=Mus musculus GN=Fau PE=1 SV=1	6	28.6	14.416	133	0	76
Fbl	rRNA 2-O-methyltransferase fibrillarin	>sp|P35550|FBRL_MOUSE rRNA 2-O-methyltransferase fibrillarin OS=Mus musculus GN=Fbl PE=2 SV=2	19	68.5	34.306	327	0	134
Fbll1	rRNA/tRNA 2-O-methyltransferase fibrillarin-like protein 1	>sp|Q80WS3|FBLL1_MOUSE rRNA/tRNA 2-O-methyltransferase fibrillarin-like protein 1 OS=Mus musculus GN=Fbll1 PE=2 SV=1	22	71.7	33.338	314	0	218
Fip1l1	Pre-mRNA 3-end-processing factor FIP1	>sp|Q9D824|FIP1_MOUSE Pre-mRNA 3-end-processing factor FIP1 OS=Mus musculus GN=Fip1l1 PE=1 SV=1;>tr|D3Z4V2|D3Z4V2_MOUSE Pre-mRNA 3-end-processing factor FIP1 OS=Mus musculus GN=Fip1l1 PE=1 SV=1;>sp|Q9D824-3|FIP1_MOUSE Isoform 3 of Pre-mRNA 3-end-process	26	54.7	64.958	581	0	288
Fmr1	Fragile X mental retardation protein 1 homolog	>sp|P35922-3|FMR1_MOUSE Isoform ISO3 of Fragile X mental retardation protein 1 homolog OS=Mus musculus GN=Fmr1;>tr|E9QAT0|E9QAT0_MOUSE Fragile X mental retardation protein 1 homolog OS=Mus musculus GN=Fmr1 PE=4 SV=1;>sp|P35922|FMR1_MOUSE Fragile X mental r	30	55.3	66.269	589	0	188
Frg1	Protein FRG1	>sp|P97376|FRG1_MOUSE Protein FRG1 OS=Mus musculus GN=Frg1 PE=1 SV=2	14	51.6	29.127	258	0	78
Fus	RNA-binding protein FUS	>sp|P56959|FUS_MOUSE RNA-binding protein FUS OS=Mus musculus GN=Fus PE=2 SV=1;>tr|Q8CFQ9|Q8CFQ9_MOUSE Fusion, derived from t(1216) malignant liposarcoma (Human) OS=Mus musculus GN=Fus PE=2 SV=1;>tr|G3UXT7|G3UXT7_MOUSE RNA-binding protein FUS (Fragment) OS=	25	33.6	52.673	518	0	712			+
Fxr1	Fragile X mental retardation syndrome-related protein 1	>sp|Q61584|FXR1_MOUSE Fragile X mental retardation syndrome-related protein 1 OS=Mus musculus GN=Fxr1 PE=1 SV=2;>sp|Q61584-4|FXR1_MOUSE Isoform C of Fragile X mental retardation syndrome-related protein 1 OS=Mus musculus GN=Fxr1;>sp|Q61584-3|FXR1_MOUSE Iso	33	53.8	76.221	677	0	328
G3bp1	Ras GTPase-activating protein-binding protein 1	>sp|P97855|G3BP1_MOUSE Ras GTPase-activating protein-binding protein 1 OS=Mus musculus GN=G3bp1 PE=1 SV=1	19	49.9	51.828	465	0	115
G3bp2	Ras GTPase-activating protein-binding protein 2	>sp|P97379|G3BP2_MOUSE Ras GTPase-activating protein-binding protein 2 OS=Mus musculus GN=G3bp2 PE=1 SV=2;>sp|P97379-2|G3BP2_MOUSE Isoform B of Ras GTPase-activating protein-binding protein 2 OS=Mus musculus GN=G3bp2	34	69.1	54.087	482	0	470		+
Gabra1	Gamma-aminobutyric acid receptor subunit alpha-1	>sp|P62812|GBRA1_MOUSE Gamma-aminobutyric acid receptor subunit alpha-1 OS=Mus musculus GN=Gabra1 PE=1 SV=1	20	44.8	51.753	455	0	179	DOWN (both Ab-s)	+
Gabrb2	Gamma-aminobutyric acid receptor subunit beta-2	>sp|P63137-2|GBRB2_MOUSE Isoform 2 of Gamma-aminobutyric acid receptor subunit beta-2 OS=Mus musculus GN=Gabrb2;>sp|P63137|GBRB2_MOUSE Gamma-aminobutyric acid receptor subunit beta-2 OS=Mus musculus GN=Gabrb2 PE=1 SV=2	17	33.8	54.633	474	0	132	DOWN (AbM only)
Gabrb3	Gamma-aminobutyric acid receptor subunit beta-3	>tr|Q8C446|Q8C446_MOUSE Gamma-aminobutyric acid (GABA-A) receptor, subunit beta 3, isoform CRA_b OS=Mus musculus GN=Gabrb3 PE=2 SV=1;>sp|P63080|GBRB3_MOUSE Gamma-aminobutyric acid receptor subunit beta-3 OS=Mus musculus GN=Gabrb3 PE=2 SV=1	14	31.7	54.282	473	0	37
Gabrg2	Gamma-aminobutyric acid receptor subunit gamma-2	>sp|P22723|GBRG2_MOUSE Gamma-aminobutyric acid receptor subunit gamma-2 OS=Mus musculus GN=Gabrg2 PE=1 SV=3;>sp|P22723-2|GBRG2_MOUSE Isoform 2S of Gamma-aminobutyric acid receptor subunit gamma-2 OS=Mus musculus GN=Gabrg2;>tr|Q8C7N0|Q8C7N0_MOUSE Gamma-amin	10	24.9	55.098	474	0	71
Gap43	Neuromodulin	>sp|P06837|NEUM_MOUSE Neuromodulin OS=Mus musculus GN=Gap43 PE=1 SV=1	17	78.9	23.632	227	0	223
Gapdh	Glyceraldehyde-3-phosphate dehydrogenase	>sp|P16858|G3P_MOUSE Glyceraldehyde-3-phosphate dehydrogenase OS=Mus musculus GN=Gapdh PE=1 SV=2;>tr|A0A0A0MQF6|A0A0A0MQF6_MOUSE Glyceraldehyde-3-phosphate dehydrogenase OS=Mus musculus GN=Gapdh PE=4 SV=1;>tr|S4R257|S4R257_MOUSE Glyceraldehyde-3-phosphate	20	60.7	35.81	333	0	435		+	+
Gar1	H/ACA ribonucleoprotein complex subunit 1	>sp|Q9CY66|GAR1_MOUSE H/ACA ribonucleoprotein complex subunit 1 OS=Mus musculus GN=Gar1 PE=2 SV=1;>tr|D3YZ09|D3YZ09_MOUSE H/ACA ribonucleoprotein complex subunit 1 (Fragment) OS=Mus musculus GN=Gar1 PE=4 SV=1;>sp|Q9CY66-3|GAR1_MOUSE Isoform 3 of H/ACA ribo	9	39	23.474	231	0	76
Gfap	Glial fibrillary acidic protein	>sp|P03995|GFAP_MOUSE Glial fibrillary acidic protein OS=Mus musculus GN=Gfap PE=1 SV=4;>sp|P03995-2|GFAP_MOUSE Isoform 2 of Glial fibrillary acidic protein OS=Mus musculus GN=Gfap	23	53.5	49.899	430	0	92		+	+
Gkap1	G kinase-anchoring protein 1	>sp|Q9JMB0|GKAP1_MOUSE G kinase-anchoring protein 1 OS=Mus musculus GN=Gkap1 PE=1 SV=1	9	36.6	41.762	366	0	31	DOWN (AbR only)
Glul	Glutamine synthetase	>sp|P15105|GLNA_MOUSE Glutamine synthetase OS=Mus musculus GN=Glul PE=1 SV=6	13	44.2	42.119	373	0	104	DOWN (AbR only)	+
Gm10704	UPF0568 protein C14orf166 homolog	>sp|Q9CQE8|CN166_MOUSE UPF0568 protein C14orf166 homolog OS=Mus musculus PE=2 SV=1;>tr|J3QNB0|J3QNB0_MOUSE MCG8837 OS=Mus musculus GN=Gm10704 PE=4 SV=1	18	70.9	28.152	244	0	251
Gnao1	Guanine nucleotide-binding protein G(o) subunit alpha	>sp|P18872|GNAO_MOUSE Guanine nucleotide-binding protein G(o) subunit alpha OS=Mus musculus GN=Gnao1 PE=1 SV=3	17	57.3	40.084	354	0	193		+	+
Gnao1	Guanine nucleotide-binding protein G(o) subunit alpha	>sp|P18872-2|GNAO_MOUSE Isoform Alpha-2 of Guanine nucleotide-binding protein G(o) subunit alpha OS=Mus musculus GN=Gnao1;>tr|D3Z2M7|D3Z2M7_MOUSE Guanine nucleotide-binding protein G(o) subunit alpha (Fragment) OS=Mus musculus GN=Gnao1 PE=4 SV=1	17	51.1	40.036	354	0	20		+	+
Gnb1	Guanine nucleotide-binding protein G(I)/G(S)/G(T) subunit beta-1	>sp|P62874|GBB1_MOUSE Guanine nucleotide-binding protein G(I)/G(S)/G(T) subunit beta-1 OS=Mus musculus GN=Gnb1 PE=1 SV=3;>tr|H3BKR2|H3BKR2_MOUSE Guanine nucleotide-binding protein G(I)/G(S)/G(T) subunit beta-1 (Fragment) OS=Mus musculus GN=Gnb1 PE=4 SV=3	16	71.5	37.377	340	0	142	DOWN (AbR only)	+	+
Gnb2	Guanine nucleotide-binding protein G(I)/G(S)/G(T) subunit beta-2	>sp|P62880|GBB2_MOUSE Guanine nucleotide-binding protein G(I)/G(S)/G(T) subunit beta-2 OS=Mus musculus GN=Gnb2 PE=1 SV=3;>tr|E9QKR0|E9QKR0_MOUSE Guanine nucleotide-binding protein G(I)/G(S)/G(T) subunit beta-2 OS=Mus musculus GN=Gnb2 PE=1 SV=1;>tr|D3YZX3|D	12	57.4	37.331	340	0	32		+	+
Gnb5	Guanine nucleotide-binding protein subunit beta-5	>sp|P62881-2|GBB5_MOUSE Isoform 2 of Guanine nucleotide-binding protein subunit beta-5 OS=Mus musculus GN=Gnb5;>sp|P62881|GBB5_MOUSE Guanine nucleotide-binding protein subunit beta-5 OS=Mus musculus GN=Gnb5 PE=1 SV=1	7	25.5	38.731	353	0	31		+
Gnl1	Guanine nucleotide-binding protein-like 1	>sp|P36916|GNL1_MOUSE Guanine nucleotide-binding protein-like 1 OS=Mus musculus GN=Gnl1 PE=2 SV=4;>sp|P36916-2|GNL1_MOUSE Isoform 2 of Guanine nucleotide-binding protein-like 1 OS=Mus musculus GN=Gnl1	20	37.2	68.77	607	0	102	DOWN (AbR only)	+
Gnl3l	Guanine nucleotide-binding protein-like 3-like protein	>sp|Q6PGG6|GNL3L_MOUSE Guanine nucleotide-binding protein-like 3-like protein OS=Mus musculus GN=Gnl3l PE=1 SV=1	23	49.6	65.194	577	0	102
Gpm6a	Neuronal membrane glycoprotein M6-a	>sp|P35802|GPM6A_MOUSE Neuronal membrane glycoprotein M6-a OS=Mus musculus GN=Gpm6a PE=1 SV=1	2	9	31.149	278	0	25		+	+
Gpr158	Probable G-protein coupled receptor 158	>sp|Q8C419|GP158_MOUSE Probable G-protein coupled receptor 158 OS=Mus musculus GN=Gpr158 PE=1 SV=2	14	18.3	134.42	1200	0	57
Gsk3b	Glycogen synthase kinase-3 beta	>sp|Q9WV60|GSK3B_MOUSE Glycogen synthase kinase-3 beta OS=Mus musculus GN=Gsk3b PE=1 SV=2;>tr|E9QAQ5|E9QAQ5_MOUSE Glycogen synthase kinase-3 beta OS=Mus musculus GN=Gsk3b PE=1 SV=1	8	31.9	46.71	420	0	24
Gtl3	UPF0468 protein C16orf80 homolog	>sp|Q8BTU1|CFA20_MOUSE Cilia- and flagella-associated protein 20 OS=Mus musculus GN=Cfap20 PE=2 SV=1;>sp|Q8BTU1-2|CFA20_MOUSE Isoform 2 of Cilia- and flagella-associated protein 20 OS=Mus musculus GN=Cfap20	7	46.6	22.748	193	0	30
H1f0	Histone H1.0;Histone H1.0, N-terminally processed	>sp|P10922|H10_MOUSE Histone H1.0 OS=Mus musculus GN=H1f0 PE=2 SV=4	9	34.5	20.861	194	0	171
H1fx		>tr|Q80ZM5|Q80ZM5_MOUSE H1 histone family, member X OS=Mus musculus GN=H1fx PE=1 SV=1	8	38.8	20.151	188	0	31
H2afj	Histone H2A.J;Histone H2A type 1;Histone H2A type 1-F;Histone H2A type 1-K;Histone H2A type 3;Histone H2A;Histone H2A type 1-H	>sp|Q8R1M2|H2AJ_MOUSE Histone H2A.J OS=Mus musculus GN=H2afj PE=1 SV=1;>sp|P22752|H2A1_MOUSE Histone H2A type 1 OS=Mus musculus GN=Hist1h2ab PE=1 SV=3;>sp|Q8CGP5|H2A1F_MOUSE Histone H2A type 1-F OS=Mus musculus GN=Hist1h2af PE=1 SV=3;>sp|Q8CGP7|H2A1K_MOUSE	8	41.1	14.045	129	0	31	UP (AbM only)
H2afv	Histone H2A.V;Histone H2A.Z;Histone H2A	>sp|Q3THW5|H2AV_MOUSE Histone H2A.V OS=Mus musculus GN=H2afv PE=1 SV=3;>sp|P0C0S6|H2AZ_MOUSE Histone H2A.Z OS=Mus musculus GN=H2afz PE=1 SV=2;>tr|Q8R029|Q8R029_MOUSE Histone H2A OS=Mus musculus GN=H2afv PE=2 SV=1;>tr|Q3UA95|Q3UA95_MOUSE Histone H2A OS=Mus	5	31.2	13.509	128	0	46	UP (both Ab-s)
H2afy	Core histone macro-H2A.1	>sp|Q9QZQ8|H2AY_MOUSE Core histone macro-H2A.1 OS=Mus musculus GN=H2afy PE=1 SV=3;>sp|Q9QZQ8-2|H2AY_MOUSE Isoform 1 of Core histone macro-H2A.1 OS=Mus musculus GN=H2afy	14	50.5	39.735	372	0	65	UP (AbR only)
Habp4	Intracellular hyaluronan-binding protein 4	>sp|Q9JKS5|HABP4_MOUSE Intracellular hyaluronan-binding protein 4 OS=Mus musculus GN=Habp4 PE=1 SV=2;>tr|E9QKB2|E9QKB2_MOUSE Intracellular hyaluronan-binding protein 4 OS=Mus musculus GN=Habp4 PE=1 SV=1	23	64	45.924	411	0	267	DOWN (AbR only)
Hadha	Trifunctional enzyme subunit alpha, mitochondrial;Long-chain enoyl-CoA hydratase;Long chain 3-hydroxyacyl-CoA dehydrogenase	>sp|Q8BMS1|ECHA_MOUSE Trifunctional enzyme subunit alpha, mitochondrial OS=Mus musculus GN=Hadha PE=1 SV=1	19	37	82.669	763	0	115	UP (AbR only)		+
Hba	Hemoglobin subunit alpha	>sp|P01942|HBA_MOUSE Hemoglobin subunit alpha OS=Mus musculus GN=Hba PE=1 SV=2	11	92.3	15.085	142	0	26		+
Hba-a1		>tr|Q91VB8|Q91VB8_MOUSE Alpha globin 1 OS=Mus musculus GN=Hba-a1 PE=1 SV=1	11	92.3	15.112	142	0	164
Hbb-b1	Hemoglobin subunit beta-1	>sp|P02088|HBB1_MOUSE Hemoglobin subunit beta-1 OS=Mus musculus GN=Hbb-b1 PE=1 SV=2	13	95.2	15.84	147	0	170	UP (AbR only)	+	+
Hbb-b1		>tr|A8DUK4|A8DUK4_MOUSE Beta-globin OS=Mus musculus GN=Hbbt1 PE=3 SV=1;>tr|E9Q223|E9Q223_MOUSE Protein Hbb-bs (Fragment) OS=Mus musculus GN=Hbb-bs PE=3 SV=1	12	93.9	15.748	147	0	4	UP (AbR only)	+	+
Hbb-b2	Hemoglobin subunit beta-2	>sp|P02089|HBB2_MOUSE Hemoglobin subunit beta-2 OS=Mus musculus GN=Hbb-b2 PE=1 SV=2	11	84.4	15.878	147	0	34		+
Hepacam	Hepatocyte cell adhesion molecule	>sp|Q640R3|HECAM_MOUSE Hepatocyte cell adhesion molecule OS=Mus musculus GN=Hepacam PE=1 SV=2	10	30.1	46.366	418	0	54
Hist1h1a	Histone H1.1	>sp|P43275|H11_MOUSE Histone H1.1 OS=Mus musculus GN=Hist1h1a PE=1 SV=2	10	33.8	21.785	213	0	41		+
Hist1h1b	Histone H1.5	>sp|P43276|H15_MOUSE Histone H1.5 OS=Mus musculus GN=Hist1h1b PE=1 SV=2	15	41.7	22.576	223	0	117
Hist1h1c	Histone H1.2	>sp|P15864|H12_MOUSE Histone H1.2 OS=Mus musculus GN=Hist1h1c PE=1 SV=2	18	47.6	21.266	212	0	196		+
Hist1h1d	Histone H1.3	>sp|P43277|H13_MOUSE Histone H1.3 OS=Mus musculus GN=Hist1h1d PE=1 SV=2	14	39.8	22.099	221	0	25	UP (AbM only)	+
Hist1h1e	Histone H1.4	>sp|P43274|H14_MOUSE Histone H1.4 OS=Mus musculus GN=Hist1h1e PE=1 SV=2	13	36.5	21.977	219	0	54		+
Hist1h2bf	Histone H2B type 1-F/J/L;Histone H2B type 1-B;Histone H2B type 1-P;Histone H2B type 1-K;Histone H2B;Histone H2B type 1-A	>sp|P10853|H2B1F_MOUSE Histone H2B type 1-F/J/L OS=Mus musculus GN=Hist1h2bf PE=1 SV=2;>sp|Q64475|H2B1B_MOUSE Histone H2B type 1-B OS=Mus musculus GN=Hist1h2bb PE=1 SV=3;>sp|Q8CGP2|H2B1P_MOUSE Histone H2B type 1-P OS=Mus musculus GN=Hist1h2bp PE=1 SV=3;>sp	16	78.6	13.936	126	0	287
Hist1h3b	Histone H3.2	>sp|P84228|H32_MOUSE Histone H3.2 OS=Mus musculus GN=Hist1h3b PE=1 SV=2	9	54.4	15.388	136	0	93
Hist1h4a	Histone H4	>sp|P62806|H4_MOUSE Histone H4 OS=Mus musculus GN=Hist1h4a PE=1 SV=2	18	66	11.367	103	0	305
Hist2h2ac	Histone H2A type 2-C;Histone H2A type 2-A;Histone H2A	>sp|Q64523|H2A2C_MOUSE Histone H2A type 2-C OS=Mus musculus GN=Hist2h2ac PE=1 SV=3;>sp|Q6GSS7|H2A2A_MOUSE Histone H2A type 2-A OS=Mus musculus GN=Hist2h2aa1 PE=1 SV=3;>tr|F8WIX8|F8WIX8_MOUSE Histone H2A OS=Mus musculus GN=Hist1h2al PE=3 SV=1	8	41.1	13.988	129	0	164
Hmga1	High mobility group protein HMG-I/HMG-Y	>sp|P17095|HMGA1_MOUSE High mobility group protein HMG-I/HMG-Y OS=Mus musculus GN=Hmga1 PE=1 SV=4	5	43.9	11.614	107	0	21
Hmga1	High mobility group protein HMG-I/HMG-Y	>sp|P17095-1|HMGA1_MOUSE Isoform HMG-Y of High mobility group protein HMG-I/HMG-Y OS=Mus musculus GN=Hmga1	4	37.5	10.617	96	0	9
Hmgn2	Non-histone chromosomal protein HMG-17	>sp|P09602|HMGN2_MOUSE Non-histone chromosomal protein HMG-17 OS=Mus musculus GN=Hmgn2 PE=1 SV=2;>tr|A3KGL9|A3KGL9_MOUSE Non-histone chromosomal protein HMG-17 OS=Mus musculus GN=Hmgn2 PE=1 SV=1;>tr|F6W687|F6W687_MOUSE Non-histone chromosomal protein HMG-1	6	54.4	9.4226	90	0	85
Hnrnpa0	Heterogeneous nuclear ribonucleoprotein A0	>sp|Q9CX86|ROA0_MOUSE Heterogeneous nuclear ribonucleoprotein A0 OS=Mus musculus GN=Hnrnpa0 PE=1 SV=1	16	58	30.53	305	0	136
Hnrnpa1	Heterogeneous nuclear ribonucleoprotein A1	>sp|P49312|ROA1_MOUSE Heterogeneous nuclear ribonucleoprotein A1 OS=Mus musculus GN=Hnrnpa1 PE=1 SV=2;>tr|Q5EBP8|Q5EBP8_MOUSE Heterogeneous nuclear ribonucleoprotein A1 OS=Mus musculus GN=Hnrnpa1 PE=1 SV=1;>sp|P49312-2|ROA1_MOUSE Isoform Short of Heterogen	18	59.4	34.196	320	0	128	UP (AbR only)
Hnrnpa2b1	Heterogeneous nuclear ribonucleoproteins A2/B1	>sp|O88569|ROA2_MOUSE Heterogeneous nuclear ribonucleoproteins A2/B1 OS=Mus musculus GN=Hnrnpa2b1 PE=1 SV=2;>sp|O88569-3|ROA2_MOUSE Isoform 3 of Heterogeneous nuclear ribonucleoproteins A2/B1 OS=Mus musculus GN=Hnrnpa2b1;>sp|O88569-2|ROA2_MOUSE Isoform 2 o	24	63.5	37.402	353	0	241	UP (AbR only)	+
Hnrnpa3	Heterogeneous nuclear ribonucleoprotein A3	>sp|Q8BG05|ROA3_MOUSE Heterogeneous nuclear ribonucleoprotein A3 OS=Mus musculus GN=Hnrnpa3 PE=1 SV=1;>tr|A2AL12|A2AL12_MOUSE Heterogeneous nuclear ribonucleoprotein A3 OS=Mus musculus GN=Hnrnpa3 PE=4 SV=1	25	53	39.652	379	0	258
Hnrnpab	Heterogeneous nuclear ribonucleoprotein A/B	>sp|Q99020|ROAA_MOUSE Heterogeneous nuclear ribonucleoprotein A/B OS=Mus musculus GN=Hnrnpab PE=1 SV=1;>tr|Q80XR6|Q80XR6_MOUSE Heterogeneous nuclear ribonucleoprotein A/B OS=Mus musculus GN=Hnrnpab PE=1 SV=1;>tr|Q20BD0|Q20BD0_MOUSE Heterogeneous nuclear ri	6	28.1	30.831	285	0	71
Hnrnpd	Heterogeneous nuclear ribonucleoprotein D0	>sp|Q60668|HNRPD_MOUSE Heterogeneous nuclear ribonucleoprotein D0 OS=Mus musculus GN=Hnrnpd PE=1 SV=2;>sp|Q60668-3|HNRPD_MOUSE Isoform 3 of Heterogeneous nuclear ribonucleoprotein D0 OS=Mus musculus GN=Hnrnpd	17	36.6	38.354	355	0	173	UP (AbR only)
Hnrnpd	Heterogeneous nuclear ribonucleoprotein D0	>tr|G5E8G0|G5E8G0_MOUSE Heterogeneous nuclear ribonucleoprotein D, isoform CRA_b OS=Mus musculus GN=Hnrnpd PE=1 SV=1;>tr|G3X9W0|G3X9W0_MOUSE Heterogeneous nuclear ribonucleoprotein D, isoform CRA_a OS=Mus musculus GN=Hnrnpd PE=1 SV=1;>tr|F6ZV59|F6ZV59_MOUS	16	38.7	30.608	287	0.00067659	4	UP (AbR only)
Hnrnph1	Heterogeneous nuclear ribonucleoprotein H;Heterogeneous nuclear ribonucleoprotein H, N-terminally processed	>sp|O35737|HNRH1_MOUSE Heterogeneous nuclear ribonucleoprotein H OS=Mus musculus GN=Hnrnph1 PE=1 SV=3;>tr|Q8C2Q7|Q8C2Q7_MOUSE Heterogeneous nuclear ribonucleoprotein H OS=Mus musculus GN=Hnrnph1 PE=2 SV=1	12	37	49.199	449	0	110	UP (AbR only)
Hnrnpk	Heterogeneous nuclear ribonucleoprotein K	>sp|P61979|HNRPK_MOUSE Heterogeneous nuclear ribonucleoprotein K OS=Mus musculus GN=Hnrnpk PE=1 SV=1;>sp|P61979-2|HNRPK_MOUSE Isoform 2 of Heterogeneous nuclear ribonucleoprotein K OS=Mus musculus GN=Hnrnpk;>tr|H3BLL4|H3BLL4_MOUSE Heterogeneous nuclear rib	33	65.9	50.976	463	0	465
Hnrnpk	Heterogeneous nuclear ribonucleoprotein K	>sp|P61979-3|HNRPK_MOUSE Isoform 3 of Heterogeneous nuclear ribonucleoprotein K OS=Mus musculus GN=Hnrnpk;>tr|B2M1R6|B2M1R6_MOUSE Heterogeneous nuclear ribonucleoprotein K OS=Mus musculus GN=Hnrnpk PE=1 SV=1;>tr|D3Z5X4|D3Z5X4_MOUSE Uncharacterized protein	33	64	48.51	439	0	13
Hnrnpl	Heterogeneous nuclear ribonucleoprotein L	>sp|Q8R081|HNRPL_MOUSE Heterogeneous nuclear ribonucleoprotein L OS=Mus musculus GN=Hnrnpl PE=1 SV=2;>tr|G5E924|G5E924_MOUSE Heterogeneous nuclear ribonucleoprotein L (Fragment) OS=Mus musculus GN=Hnrnpl PE=4 SV=1;>tr|G3UY38|G3UY38_MOUSE Heterogeneous nucl	18	39.2	63.963	586	0	147
Hnrnpm	Heterogeneous nuclear ribonucleoprotein M	>sp|Q9D0E1|HNRPM_MOUSE Heterogeneous nuclear ribonucleoprotein M OS=Mus musculus GN=Hnrnpm PE=1 SV=3;>sp|Q9D0E1-2|HNRPM_MOUSE Isoform 2 of Heterogeneous nuclear ribonucleoprotein M OS=Mus musculus GN=Hnrnpm;>tr|B8JK33|B8JK33_MOUSE Heterogeneous nuclear rib	19	31.6	77.648	729	0	103
Hnrnpr		>tr|Q8VHM5|Q8VHM5_MOUSE Heterogeneous nuclear ribonucleoprotein R OS=Mus musculus GN=Hnrnpr PE=1 SV=1;>tr|F7B5B5|F7B5B5_MOUSE Protein Hnrnpr OS=Mus musculus GN=Hnrnpr PE=1 SV=1;>tr|A2AW41|A2AW41_MOUSE Protein Hnrnpr (Fragment) OS=Mus musculus GN=Hnrnpr PE=	47	59.3	70.887	632	0	615
Hnrnpu	Heterogeneous nuclear ribonucleoprotein U	>sp|Q8VEK3|HNRPU_MOUSE Heterogeneous nuclear ribonucleoprotein U OS=Mus musculus GN=Hnrnpu PE=1 SV=1;>tr|G3XA10|G3XA10_MOUSE Heterogeneous nuclear ribonucleoprotein U, isoform CRA_b OS=Mus musculus GN=Hnrpu PE=1 SV=1	67	63	87.917	800	0	1247
Hnrpdl	Heterogeneous nuclear ribonucleoprotein D-like	>sp|Q9Z130|HNRDL_MOUSE Heterogeneous nuclear ribonucleoprotein D-like OS=Mus musculus GN=Hnrnpdl PE=1 SV=1;>tr|F6VQH5|F6VQH5_MOUSE Heterogeneous nuclear ribonucleoprotein D-like (Fragment) OS=Mus musculus GN=Hnrnpdl PE=4 SV=1;>tr|D3YTQ3|D3YTQ3_MOUSE Hetero	7	27.2	33.558	301	0	23
Hp1bp3	Heterochromatin protein 1-binding protein 3	>sp|Q3TEA8|HP1B3_MOUSE Heterochromatin protein 1-binding protein 3 OS=Mus musculus GN=Hp1bp3 PE=1 SV=1;>sp|Q3TEA8-2|HP1B3_MOUSE Isoform 2 of Heterochromatin protein 1-binding protein 3 OS=Mus musculus GN=Hp1bp3;>tr|Z4YKB8|Z4YKB8_MOUSE Heterochromatin prote	39	50.4	60.866	554	0	330
Hsd17b12	Estradiol 17-beta-dehydrogenase 12	>sp|O70503|DHB12_MOUSE Estradiol 17-beta-dehydrogenase 12 OS=Mus musculus GN=Hsd17b12 PE=2 SV=1;>sp|O70503-2|DHB12_MOUSE Isoform 2 of Estradiol 17-beta-dehydrogenase 12 OS=Mus musculus GN=Hsd17b12	17	63.1	34.741	312	0	153
Hsp90aa1	Heat shock protein HSP 90-alpha	>sp|P07901|HS90A_MOUSE Heat shock protein HSP 90-alpha OS=Mus musculus GN=Hsp90aa1 PE=1 SV=4	26	39.7	84.787	733	0	148	DOWN (AbM only)	+
Hsp90ab1	Heat shock protein HSP 90-beta	>sp|P11499|HS90B_MOUSE Heat shock protein HSP 90-beta OS=Mus musculus GN=Hsp90ab1 PE=1 SV=3	20	31.4	83.28	724	0	99	DOWN (AbM only)	+
Hspa12a	Heat shock 70 kDa protein 12A	>sp|Q8K0U4|HS12A_MOUSE Heat shock 70 kDa protein 12A OS=Mus musculus GN=Hspa12a PE=1 SV=1	17	27.9	74.87	675	0	110	DOWN (AbM only)	+
Hspa5	78 kDa glucose-regulated protein	>sp|P20029|GRP78_MOUSE 78 kDa glucose-regulated protein OS=Mus musculus GN=Hspa5 PE=1 SV=3	15	27.9	72.421	655	0	43	DOWN (AbM only)	+	+
Hspa8	Heat shock cognate 71 kDa protein	>sp|P63017|HSP7C_MOUSE Heat shock cognate 71 kDa protein OS=Mus musculus GN=Hspa8 PE=1 SV=1;>tr|Q504P4|Q504P4_MOUSE Heat shock cognate 71 kDa protein OS=Mus musculus GN=Hspa8 PE=1 SV=1	47	67.6	70.87	646	0	647		+
Hspa9	Stress-70 protein, mitochondrial	>sp|P38647|GRP75_MOUSE Stress-70 protein, mitochondrial OS=Mus musculus GN=Hspa9 PE=1 SV=3	17	28.9	73.46	679	0	71		+
Hspd1	60 kDa heat shock protein, mitochondrial	>sp|P63038|CH60_MOUSE 60 kDa heat shock protein, mitochondrial OS=Mus musculus GN=Hspd1 PE=1 SV=1	28	52.9	60.955	573	0	336		+	+
Idh3b		>tr|Q91VA7|Q91VA7_MOUSE Isocitrate dehydrogenase [NAD] subunit, mitochondrial OS=Mus musculus GN=Idh3b PE=2 SV=1	14	45.6	42.194	384	0	66
Ilf2	Interleukin enhancer-binding factor 2	>sp|Q9CXY6|ILF2_MOUSE Interleukin enhancer-binding factor 2 OS=Mus musculus GN=Ilf2 PE=1 SV=1	22	66.9	43.062	390	0	184
Ilf3	Interleukin enhancer-binding factor 3	>sp|Q9Z1X4|ILF3_MOUSE Interleukin enhancer-binding factor 3 OS=Mus musculus GN=Ilf3 PE=1 SV=2;>sp|Q9Z1X4-3|ILF3_MOUSE Isoform 3 of Interleukin enhancer-binding factor 3 OS=Mus musculus GN=Ilf3;>tr|Q45VK5|Q45VK5_MOUSE Interleukin enhancer-binding factor 3 O	37	43.5	96.02	898	0	224
Immt	Mitochondrial inner membrane protein	>sp|Q8CAQ8|MIC60_MOUSE MICOS complex subunit Mic60 OS=Mus musculus GN=Immt PE=1 SV=1;>sp|Q8CAQ8-2|MIC60_MOUSE Isoform 2 of MICOS complex subunit Mic60 OS=Mus musculus GN=Immt;>sp|Q8CAQ8-5|MIC60_MOUSE Isoform 5 of MICOS complex subunit Mic60 OS=Mus musculus	11	18	83.899	757	0	42		+	+
Ina	Alpha-internexin	>sp|P46660|AINX_MOUSE Alpha-internexin OS=Mus musculus GN=Ina PE=1 SV=3	40	67.5	55.382	501	0	322		+
Iqsec1	IQ motif and SEC7 domain-containing protein 1	>sp|Q8R0S2|IQEC1_MOUSE IQ motif and SEC7 domain-containing protein 1 OS=Mus musculus GN=Iqsec1 PE=1 SV=2;>sp|Q8R0S2-2|IQEC1_MOUSE Isoform 2 of IQ motif and SEC7 domain-containing protein 1 OS=Mus musculus GN=Iqsec1;>tr|E9PUA3|E9PUA3_MOUSE IQ motif and SEC7	38	45.6	108.01	961	0	184
Itpka	Inositol-trisphosphate 3-kinase A	>sp|Q8R071|IP3KA_MOUSE Inositol-trisphosphate 3-kinase A OS=Mus musculus GN=Itpka PE=2 SV=1	13	37.7	50.934	459	0	41	DOWN (AbR only)	+
Itpr1	Inositol 1,4,5-trisphosphate receptor type 1	>sp|P11881|ITPR1_MOUSE Inositol 1,4,5-trisphosphate receptor type 1 OS=Mus musculus GN=Itpr1 PE=1 SV=2;>sp|P11881-2|ITPR1_MOUSE Isoform 2 of Inositol 1,4,5-trisphosphate receptor type 1 OS=Mus musculus GN=Itpr1;>sp|P11881-8|ITPR1_MOUSE Isoform 8 of Inosito	7	3.2	313.16	2749	0	11	DOWN (AbM only)	+	+
Jph3	Junctophilin-3	>sp|Q9ET77|JPH3_MOUSE Junctophilin-3 OS=Mus musculus GN=Jph3 PE=1 SV=1	15	21.5	81.228	744	0	40
Kcnd2	Potassium voltage-gated channel subfamily D member 2;Potassium voltage-gated channel subfamily D member 3	>sp|Q9Z0V2|KCND2_MOUSE Potassium voltage-gated channel subfamily D member 2 OS=Mus musculus GN=Kcnd2 PE=1 SV=1;>sp|Q9Z0V1|KCND3_MOUSE Potassium voltage-gated channel subfamily D member 3 OS=Mus musculus GN=Kcnd3 PE=1 SV=1;>sp|Q9Z0V1-3|KCND3_MOUSE Isoform 3	2	5.2	70.576	630	0	14
Khdrbs1	KH domain-containing, RNA-binding, signal transduction-associated protein 1	>sp|Q60749|KHDR1_MOUSE KH domain-containing, RNA-binding, signal transduction-associated protein 1 OS=Mus musculus GN=Khdrbs1 PE=1 SV=2	19	34.5	48.37	443	0	222			+
Khdrbs3	KH domain-containing, RNA-binding, signal transduction-associated protein 3	>sp|Q9R226|KHDR3_MOUSE KH domain-containing, RNA-binding, signal transduction-associated protein 3 OS=Mus musculus GN=Khdrbs3 PE=1 SV=1	10	22.3	38.807	346	0	33
Khsrp	Far upstream element-binding protein 2	>sp|Q3U0V1|FUBP2_MOUSE Far upstream element-binding protein 2 OS=Mus musculus GN=Khsrp PE=1 SV=2	1	1.3	76.775	748	0	10
Kiaa1429	Protein virilizer homolog	>sp|A2AIV2|VIR_MOUSE Protein virilizer homolog OS=Mus musculus GN=Kiaa1429 PE=1 SV=1;>tr|E9PZY8|E9PZY8_MOUSE Protein 1110037F02Rik OS=Mus musculus GN=1110037F02Rik PE=1 SV=1;>sp|A2AIV2-2|VIR_MOUSE Isoform 2 of Protein virilizer homolog OS=Mus musculus GN=K	30	23.9	201.44	1811	0	155
Kif2a	Kinesin-like protein KIF2A	>sp|P28740-1|KIF2A_MOUSE Isoform 1 of Kinesin-like protein KIF2A OS=Mus musculus GN=Kif2a;>sp|P28740|KIF2A_MOUSE Kinesin-like protein KIF2A OS=Mus musculus GN=Kif2a PE=1 SV=2;>sp|P28740-2|KIF2A_MOUSE Isoform 2 of Kinesin-like protein KIF2A OS=Mus musculus	27	42.6	80.86	716	0	181		+
Kif3a	Kinesin-like protein KIF3A	>sp|P28741|KIF3A_MOUSE Kinesin-like protein KIF3A OS=Mus musculus GN=Kif3a PE=1 SV=2;>tr|Q3TET1|Q3TET1_MOUSE Kinesin-like protein OS=Mus musculus GN=Kif3a PE=1 SV=1;>tr|Q3UI47|Q3UI47_MOUSE Kinesin-like protein OS=Mus musculus GN=Kif3a PE=1 SV=1;>tr|B1AQZ2|	14	25.5	80.169	701	0	36			+
Kif5c	Kinesin heavy chain isoform 5C	>sp|P28738|KIF5C_MOUSE Kinesin heavy chain isoform 5C OS=Mus musculus GN=Kif5c PE=1 SV=3	21	27.3	109.27	956	0	78		+
Kpna1	Importin subunit alpha-5;Importin subunit alpha-7;Importin subunit alpha	>sp|Q60960|IMA5_MOUSE Importin subunit alpha-5 OS=Mus musculus GN=Kpna1 PE=1 SV=2;>sp|O35345|IMA7_MOUSE Importin subunit alpha-7 OS=Mus musculus GN=Kpna6 PE=1 SV=2;>tr|G3UXF0|G3UXF0_MOUSE Importin subunit alpha-5 (Fragment) OS=Mus musculus GN=Kpna1 PE=4 SV	6	16.7	60.182	538	0	26
Kras	GTPase KRas;GTPase KRas, N-terminally processed	>sp|P32883-2|RASK_MOUSE Isoform 2B of GTPase KRas OS=Mus musculus GN=Kras;>sp|P32883|RASK_MOUSE GTPase KRas OS=Mus musculus GN=Kras PE=1 SV=1	10	54.3	21.482	188	0	124
Krt76	Keratin, type II cytoskeletal 2 oral	>sp|Q3UV17|K22O_MOUSE Keratin, type II cytoskeletal 2 oral OS=Mus musculus GN=Krt76 PE=2 SV=1	16	15	62.844	594	0	19
Ktn1		>tr|A0A087WNW3|A0A087WNW3_MOUSE Kinectin OS=Mus musculus GN=Ktn1 PE=4 SV=1;>tr|A0A087WQI3|A0A087WQI3_MOUSE Kinectin OS=Mus musculus GN=Ktn1 PE=4 SV=1;>tr|A0A087WQ25|A0A087WQ25_MOUSE Kinectin OS=Mus musculus GN=Ktn1 PE=4 SV=1;>tr|A0A087WRS1|A0A087WRS1_MOUSE	47	48.4	143.15	1247	0	195			+
Ktn1	Kinectin	>sp|Q61595|KTN1_MOUSE Kinectin OS=Mus musculus GN=Ktn1 PE=2 SV=1;>sp|Q61595-6|KTN1_MOUSE Isoform 6 of Kinectin OS=Mus musculus GN=Ktn1;>sp|Q61595-9|KTN1_MOUSE Isoform 9 of Kinectin OS=Mus musculus GN=Ktn1;>sp|Q61595-5|KTN1_MOUSE Isoform 5 of Kinectin OS=Mu	46	40.9	152.59	1327	0	1			+
Leng8	Leukocyte receptor cluster member 8 homolog	>tr|D3YWS8|D3YWS8_MOUSE Leukocyte receptor cluster (LRC) member 8, isoform CRA_a OS=Mus musculus GN=Leng8 PE=4 SV=1;>sp|Q8CBY3|LENG8_MOUSE Leukocyte receptor cluster member 8 homolog OS=Mus musculus GN=Leng8 PE=1 SV=1;>tr|D3YXV8|D3YXV8_MOUSE Leukocyte rece	18	30.2	88.463	801	0	73
Lgi1	Leucine-rich glioma-inactivated protein 1	>sp|Q9JIA1|LGI1_MOUSE Leucine-rich glioma-inactivated protein 1 OS=Mus musculus GN=Lgi1 PE=1 SV=1	18	33.6	63.643	557	0	235		+
Lgi3	Leucine-rich repeat LGI family member 3	>sp|Q8K406|LGI3_MOUSE Leucine-rich repeat LGI family member 3 OS=Mus musculus GN=Lgi3 PE=1 SV=1	21	41.4	61.817	548	0	229
Lrrc59	Leucine-rich repeat-containing protein 59	>sp|Q922Q8|LRC59_MOUSE Leucine-rich repeat-containing protein 59 OS=Mus musculus GN=Lrrc59 PE=1 SV=1	16	53.4	34.877	307	0	165
Lsg1	Large subunit GTPase 1 homolog	>sp|Q3UM18|LSG1_MOUSE Large subunit GTPase 1 homolog OS=Mus musculus GN=Lsg1 PE=2 SV=2;>sp|Q3UM18-2|LSG1_MOUSE Isoform 2 of Large subunit GTPase 1 homolog OS=Mus musculus GN=Lsg1	13	25.3	73.156	644	0	40
Lsm14a	Protein LSM14 homolog A	>sp|Q8K2F8|LS14A_MOUSE Protein LSM14 homolog A OS=Mus musculus GN=Lsm14a PE=1 SV=1	26	57.6	50.545	462	0	281
Luc7l	Putative RNA-binding protein Luc7-like 1	>sp|Q9CYI4|LUC7L_MOUSE Putative RNA-binding protein Luc7-like 1 OS=Mus musculus GN=Luc7l PE=2 SV=2;>sp|Q9CYI4-2|LUC7L_MOUSE Isoform 2 of Putative RNA-binding protein Luc7-like 1 OS=Mus musculus GN=Luc7l;>tr|D3Z765|D3Z765_MOUSE Putative RNA-binding protein	18	42	43.934	371	0	57			+
Luc7l2	Putative RNA-binding protein Luc7-like 2	>sp|Q7TNC4|LC7L2_MOUSE Putative RNA-binding protein Luc7-like 2 OS=Mus musculus GN=Luc7l2 PE=1 SV=1;>sp|Q7TNC4-4|LC7L2_MOUSE Isoform 4 of Putative RNA-binding protein Luc7-like 2 OS=Mus musculus GN=Luc7l2;>sp|Q7TNC4-2|LC7L2_MOUSE Isoform 2 of Putative RNA-	31	57.7	46.582	392	0	379	UP (AbM only)		+
Luc7l3	Luc7-like protein 3	>sp|Q5SUF2|LC7L3_MOUSE Luc7-like protein 3 OS=Mus musculus GN=Luc7l3 PE=1 SV=1;>sp|Q5SUF2-2|LC7L3_MOUSE Isoform 2 of Luc7-like protein 3 OS=Mus musculus GN=Luc7l3	31	58.8	51.45	432	0	337	UP (AbM only)
Lyar	Cell growth-regulating nucleolar protein	>sp|Q08288|LYAR_MOUSE Cell growth-regulating nucleolar protein OS=Mus musculus GN=Lyar PE=1 SV=2;>tr|D3Z7N3|D3Z7N3_MOUSE Cell growth-regulating nucleolar protein (Fragment) OS=Mus musculus GN=Lyar PE=4 SV=1;>tr|D3Z345|D3Z345_MOUSE Cell growth-regulating nu	8	24.2	43.735	388	0	33
Lyz1	Lysozyme C-1;Lysozyme C-2	>sp|P17897|LYZ1_MOUSE Lysozyme C-1 OS=Mus musculus GN=Lyz1 PE=1 SV=1;>sp|P08905|LYZ2_MOUSE Lysozyme C-2 OS=Mus musculus GN=Lyz2 PE=1 SV=2	2	14.2	16.794	148	0	15
Map1a	Microtubule-associated protein 1A;MAP1A heavy chain;MAP1 light chain LC2	>sp|Q9QYR6-2|MAP1A_MOUSE Isoform 2 of Microtubule-associated protein 1A OS=Mus musculus GN=Map1a;>tr|A2ARP8|A2ARP8_MOUSE Microtubule-associated protein 1A OS=Mus musculus GN=Map1a PE=1 SV=1;>sp|Q9QYR6|MAP1A_MOUSE Microtubule-associated protein 1A OS=Mus mu	207	67	324.58	3000	0	2548		+	+
Map1b	Microtubule-associated protein 1B;MAP1B heavy chain;MAP1 light chain LC1	>sp|P14873|MAP1B_MOUSE Microtubule-associated protein 1B OS=Mus musculus GN=Map1b PE=1 SV=2	103	53.1	270.25	2464	0	831		+
Map1lc3a	Microtubule-associated proteins 1A/1B light chain 3A	>sp|Q91VR7|MLP3A_MOUSE Microtubule-associated proteins 1A/1B light chain 3A OS=Mus musculus GN=Map1lc3a PE=1 SV=1	6	33.1	14.272	121	0	58			+
Map2	Microtubule-associated protein 2	>sp|P20357|MTAP2_MOUSE Microtubule-associated protein 2 OS=Mus musculus GN=Map2 PE=1 SV=2	72	53.2	199.13	1828	0	564	DOWN (AbR only)	+
Map2	Microtubule-associated protein	>tr|G3UZJ2|G3UZJ2_MOUSE Microtubule-associated protein (Fragment) OS=Mus musculus GN=Map2 PE=1 SV=3	11	47.3	25.751	241	0	0	DOWN (AbR only)	+
Map4	Microtubule-associated protein;Microtubule-associated protein 4	>tr|E9PZ43|E9PZ43_MOUSE Microtubule-associated protein OS=Mus musculus GN=Map4 PE=1 SV=1;>sp|P27546-4|MAP4_MOUSE Isoform 4 of Microtubule-associated protein 4 OS=Mus musculus GN=Map4;>tr|E9PWC0|E9PWC0_MOUSE Microtubule-associated protein OS=Mus musculus GN	21	30.9	97.795	933	0	201
Map4	Microtubule-associated protein 4;Microtubule-associated protein	>sp|P27546|MAP4_MOUSE Microtubule-associated protein 4 OS=Mus musculus GN=Map4 PE=1 SV=3;>sp|P27546-3|MAP4_MOUSE Isoform 3 of Microtubule-associated protein 4 OS=Mus musculus GN=Map4;>sp|P27546-2|MAP4_MOUSE Isoform 2 of Microtubule-associated protein 4 OS=	14	14	117.43	1125	0.0019802	1
Map6	Microtubule-associated protein 6	>sp|Q7TSJ2|MAP6_MOUSE Microtubule-associated protein 6 OS=Mus musculus GN=Map6 PE=1 SV=2;>sp|Q7TSJ2-2|MAP6_MOUSE Isoform 2 of Microtubule-associated protein 6 OS=Mus musculus GN=Map6	95	90	96.449	906	0	1155
Map6	Microtubule-associated protein 6	>sp|Q7TSJ2-3|MAP6_MOUSE Isoform 3 of Microtubule-associated protein 6 OS=Mus musculus GN=Map6	30	89.2	32.803	306	0	4
Map7	Ensconsin	>tr|E9QMU3|E9QMU3_MOUSE Ensconsin OS=Mus musculus GN=Map7 PE=4 SV=2;>tr|D3YWN7|D3YWN7_MOUSE Ensconsin OS=Mus musculus GN=Map7 PE=4 SV=2;>sp|O88735-2|MAP7_MOUSE Isoform 2 of Ensconsin OS=Mus musculus GN=Map7;>sp|O88735|MAP7_MOUSE Ensconsin OS=Mus musculus G	15	22	82.843	738	0	49	DOWN (AbR only)
Map7d1	MAP7 domain-containing protein 1	>sp|A2AJI0|MA7D1_MOUSE MAP7 domain-containing protein 1 OS=Mus musculus GN=Map7d1 PE=1 SV=1;>tr|A8Y5P4|A8Y5P4_MOUSE MAP7 domain-containing protein 1 OS=Mus musculus GN=Map7d1 PE=1 SV=1;>tr|A2AJI1|A2AJI1_MOUSE MAP7 domain-containing protein 1 OS=Mus musculu	21	26.1	93.275	846	0	94
Mapre3	Microtubule-associated protein RP/EB family member 3	>sp|Q6PER3|MARE3_MOUSE Microtubule-associated protein RP/EB family member 3 OS=Mus musculus GN=Mapre3 PE=1 SV=1;>tr|D3Z6G3|D3Z6G3_MOUSE Microtubule-associated protein RP/EB family member 3 OS=Mus musculus GN=Mapre3 PE=4 SV=1;>tr|D3YUY6|D3YUY6_MOUSE Microtu	20	69.4	31.966	281	0	128
Mapt	Microtubule-associated protein tau	>sp|P10637|TAU_MOUSE Microtubule-associated protein tau OS=Mus musculus GN=Mapt PE=1 SV=3;>tr|A0A0A0MQC7|A0A0A0MQC7_MOUSE Microtubule-associated protein tau OS=Mus musculus GN=Mapt PE=4 SV=1;>tr|A2A5Y6|A2A5Y6_MOUSE Microtubule-associated protein OS=Mus mus	27	46.9	76.243	733	0	284		+
Mapt	Microtubule-associated protein tau	>sp|P10637-5|TAU_MOUSE Isoform Tau-D of Microtubule-associated protein tau OS=Mus musculus GN=Mapt;>tr|B1AQW2|B1AQW2_MOUSE Microtubule-associated protein OS=Mus musculus GN=Mapt PE=1 SV=1;>sp|P10637-4|TAU_MOUSE Isoform Tau-C of Microtubule-associated prote	23	68.8	38.96	372	0	15		+
Mapt	Microtubule-associated protein tau	>sp|P10637-2|TAU_MOUSE Isoform Tau-A of Microtubule-associated protein tau OS=Mus musculus GN=Mapt;>sp|P10637-6|TAU_MOUSE Isoform Tau-E of Microtubule-associated protein tau OS=Mus musculus GN=Mapt	24	67.7	44.892	430	0	2		+
Marcks	Myristoylated alanine-rich C-kinase substrate	>sp|P26645|MARCS_MOUSE Myristoylated alanine-rich C-kinase substrate OS=Mus musculus GN=Marcks PE=1 SV=2	6	19.1	29.661	309	0	47		+
Mark3	MAP/microtubule affinity-regulating kinase 3	>sp|Q03141|MARK3_MOUSE MAP/microtubule affinity-regulating kinase 3 OS=Mus musculus GN=Mark3 PE=1 SV=2;>sp|Q03141-2|MARK3_MOUSE Isoform 2 of MAP/microtubule affinity-regulating kinase 3 OS=Mus musculus GN=Mark3;>sp|Q03141-3|MARK3_MOUSE Isoform 3 of MAP/mic	26	36.4	84.389	753	0	126
Matr3	Matrin-3	>sp|Q8K310|MATR3_MOUSE Matrin-3 OS=Mus musculus GN=Matr3 PE=1 SV=1;>tr|A0A087WSU2|A0A087WSU2_MOUSE Matrin-3 (Fragment) OS=Mus musculus GN=Matr3 PE=1 SV=1	43	53.8	94.629	846	0	393			+
Mbp	Myelin basic protein	>sp|P04370-4|MBP_MOUSE Isoform 4 of Myelin basic protein OS=Mus musculus GN=Mbp;>tr|F6RT34|F6RT34_MOUSE Myelin basic protein (Fragment) OS=Mus musculus GN=Mbp PE=1 SV=1;>sp|P04370-5|MBP_MOUSE Isoform 5 of Myelin basic protein OS=Mus musculus GN=Mbp;>sp|P04	36	92.8	21.502	195	0	1895		+
Mbp	Myelin basic protein	>sp|P04370-9|MBP_MOUSE Isoform 9 of Myelin basic protein OS=Mus musculus GN=Mbp;>tr|F7A0B0|F7A0B0_MOUSE Myelin basic protein (Fragment) OS=Mus musculus GN=Mbp PE=1 SV=1;>tr|F6ZIA4|F6ZIA4_MOUSE Myelin basic protein (Fragment) OS=Mus musculus GN=Mbp PE=1 SV=	33	92.4	20.255	184	0	41		+
Mbp	Myelin basic protein	>sp|P04370-6|MBP_MOUSE Isoform 6 of Myelin basic protein OS=Mus musculus GN=Mbp;>tr|F6TYB7|F6TYB7_MOUSE Myelin basic protein (Fragment) OS=Mus musculus GN=Mbp PE=1 SV=1;>sp|P04370-8|MBP_MOUSE Isoform 8 of Myelin basic protein OS=Mus musculus GN=Mbp;>tr|F6R	32	98.7	17.225	154	0	50		+
Mcu	Calcium uniporter protein, mitochondrial	>sp|Q3UMR5|MCU_MOUSE Calcium uniporter protein, mitochondrial OS=Mus musculus GN=Mcu PE=1 SV=2;>sp|Q3UMR5-2|MCU_MOUSE Isoform 2 of Calcium uniporter protein, mitochondrial OS=Mus musculus GN=Mcu	6	23.7	39.681	350	0	23
Mecp2	Methyl-CpG-binding protein 2	>sp|Q9Z2D6-2|MECP2_MOUSE Isoform B of Methyl-CpG-binding protein 2 OS=Mus musculus GN=Mecp2;>sp|Q9Z2D6|MECP2_MOUSE Methyl-CpG-binding protein 2 OS=Mus musculus GN=Mecp2 PE=1 SV=1	27	60.9	53.575	501	0	196		+
Mgst3	Microsomal glutathione S-transferase 3	>sp|Q9CPU4|MGST3_MOUSE Microsomal glutathione S-transferase 3 OS=Mus musculus GN=Mgst3 PE=1 SV=1	7	55.6	16.958	153	0	64		+
Mmtag2	Multiple myeloma tumor-associated protein 2 homolog	>sp|Q99LX5|MMTA2_MOUSE Multiple myeloma tumor-associated protein 2 homolog OS=Mus musculus GN=Mmtag2 PE=2 SV=1	13	54.2	29.298	260	0	47	UP (AbR only)
Mobp	Myelin-associated oligodendrocyte basic protein	>sp|Q9D2P8|MOBP_MOUSE Myelin-associated oligodendrocyte basic protein OS=Mus musculus GN=Mobp PE=1 SV=1	11	61.8	19.197	170	0	121
Mog	Myelin-oligodendrocyte glycoprotein	>sp|Q61885|MOG_MOUSE Myelin-oligodendrocyte glycoprotein OS=Mus musculus GN=Mog PE=1 SV=1;>tr|Q3UY21|Q3UY21_MOUSE Myelin oligodendrocyte glycoprotein, isoform CRA_b OS=Mus musculus GN=Mog PE=2 SV=1;>tr|Q29ZQ5|Q29ZQ5_MOUSE MOG-alpha-2 OS=Mus musculus GN=Mog	11	42.7	28.271	246	0	100		+	+
Mogs	Mannosyl-oligosaccharide glucosidase	>sp|Q80UM7|MOGS_MOUSE Mannosyl-oligosaccharide glucosidase OS=Mus musculus GN=Mogs PE=2 SV=1	17	30.8	91.83	834	0	63
Mp68	6.8 kDa mitochondrial proteolipid	>sp|P56379|68MP_MOUSE 6.8 kDa mitochondrial proteolipid OS=Mus musculus GN=Mp68 PE=2 SV=1	1	13.8	6.6979	58	0.0026195	11
Mpc2	Mitochondrial pyruvate carrier 2	>sp|Q9D023|MPC2_MOUSE Mitochondrial pyruvate carrier 2 OS=Mus musculus GN=Mpc2 PE=1 SV=1	8	60.6	14.286	127	0	92
Mras	Ras-related protein M-Ras	>sp|O08989|RASM_MOUSE Ras-related protein M-Ras OS=Mus musculus GN=Mras PE=1 SV=1;>tr|D3Z2V6|D3Z2V6_MOUSE Ras-related protein M-Ras (Fragment) OS=Mus musculus GN=Mras PE=4 SV=1	12	69.7	23.901	208	0	114	DOWN (AbR only)
Mrpl48	39S ribosomal protein L48, mitochondrial	>sp|Q8JZS9|RM48_MOUSE 39S ribosomal protein L48, mitochondrial OS=Mus musculus GN=Mrpl48 PE=1 SV=1	4	19	23.952	211	0	26
Mrpl48		>tr|E9QPQ8|E9QPQ8_MOUSE 39S ribosomal protein L48, mitochondrial OS=Mus musculus GN=Mrpl48 PE=1 SV=1	3	14.7	23.985	211	0	3
Mrps12	28S ribosomal protein S12, mitochondrial	>sp|O35680|RT12_MOUSE 28S ribosomal protein S12, mitochondrial OS=Mus musculus GN=Mrps12 PE=2 SV=1;>tr|E9PUY1|E9PUY1_MOUSE 28S ribosomal protein S12, mitochondrial (Fragment) OS=Mus musculus GN=Mrps12 PE=3 SV=1	6	39.6	15.437	139	0	54
Mta1	Metastasis-associated protein MTA1	>sp|Q8K4B0|MTA1_MOUSE Metastasis-associated protein MTA1 OS=Mus musculus GN=Mta1 PE=1 SV=1;>tr|F8WHY8|F8WHY8_MOUSE Metastasis-associated protein MTA1 OS=Mus musculus GN=Mta1 PE=1 SV=1;>tr|E9PX23|E9PX23_MOUSE Metastasis-associated protein MTA1 OS=Mus muscul	10	15.8	80.797	715	0	39
Mtch2	Mitochondrial carrier homolog 2	>sp|Q791V5|MTCH2_MOUSE Mitochondrial carrier homolog 2 OS=Mus musculus GN=Mtch2 PE=1 SV=1;>tr|A2AFW6|A2AFW6_MOUSE Mitochondrial carrier homolog 2 OS=Mus musculus GN=Mtch2 PE=3 SV=1;>tr|Q9D050|Q9D050_MOUSE Mitochondrial carrier homolog 2 OS=Mus musculus GN=	11	51.8	33.499	303	0	86
Mtdh	Protein LYRIC	>sp|Q80WJ7|LYRIC_MOUSE Protein LYRIC OS=Mus musculus GN=Mtdh PE=1 SV=1;>tr|F6QFT1|F6QFT1_MOUSE Protein LYRIC (Fragment) OS=Mus musculus GN=Mtdh PE=1 SV=3	43	64.1	63.845	579	0	528
Mtdh		>tr|F6ZSG0|F6ZSG0_MOUSE Protein LYRIC (Fragment) OS=Mus musculus GN=Mtdh PE=1 SV=1	26	60.4	38.407	356	0	15
Mtdh		>tr|F6QHD1|F6QHD1_MOUSE Protein LYRIC (Fragment) OS=Mus musculus GN=Mtdh PE=1 SV=1	29	69	40.271	365	0	2
Mtdh		>tr|F6ZQL0|F6ZQL0_MOUSE Protein LYRIC (Fragment) OS=Mus musculus GN=Mtdh PE=1 SV=1	14	63.2	24.262	220	0	12
Mybbp1a	Myb-binding protein 1A	>sp|Q7TPV4|MBB1A_MOUSE Myb-binding protein 1A OS=Mus musculus GN=Mybbp1a PE=1 SV=2	78	62.1	152.04	1344	0	922
Myl6	Myosin light polypeptide 6	>sp|Q60605|MYL6_MOUSE Myosin light polypeptide 6 OS=Mus musculus GN=Myl6 PE=1 SV=3;>sp|Q60605-2|MYL6_MOUSE Isoform Smooth muscle of Myosin light polypeptide 6 OS=Mus musculus GN=Myl6	9	60.3	16.93	151	0	49		+
Myo18a	Unconventional myosin-XVIIIa	>sp|Q9JMH9|MY18A_MOUSE Unconventional myosin-XVIIIa OS=Mus musculus GN=Myo18a PE=1 SV=2;>sp|Q9JMH9-6|MY18A_MOUSE Isoform 6 of Unconventional myosin-XVIIIa OS=Mus musculus GN=Myo18a;>sp|Q9JMH9-1|MY18A_MOUSE Isoform 1 of Unconventional myosin-XVIIIa OS=Mus m	50	34.6	232.75	2050	0	170		+	+
Nap1l1	Nucleosome assembly protein 1-like 1	>sp|P28656|NP1L1_MOUSE Nucleosome assembly protein 1-like 1 OS=Mus musculus GN=Nap1l1 PE=1 SV=2;>tr|E9PW66|E9PW66_MOUSE Nucleosome assembly protein 1-like 1 OS=Mus musculus GN=Nap1l1 PE=1 SV=1	6	17.4	45.345	391	0	24
Nat10	N-acetyltransferase 10	>sp|Q8K224|NAT10_MOUSE N-acetyltransferase 10 OS=Mus musculus GN=Nat10 PE=2 SV=1	42	49.7	115.42	1024	0	143	DOWN (AbR only)
Nckap1	Nck-associated protein 1	>sp|P28660|NCKP1_MOUSE Nck-associated protein 1 OS=Mus musculus GN=Nckap1 PE=1 SV=2;>sp|P28660-2|NCKP1_MOUSE Isoform 2 of Nck-associated protein 1 OS=Mus musculus GN=Nckap1;>tr|A2AS98|A2AS98_MOUSE Nck-associated protein 1 OS=Mus musculus GN=Nckap1 PE=4 SV=	16	18.8	128.78	1128	0	68		+
Ncl	Nucleolin	>sp|P09405|NUCL_MOUSE Nucleolin OS=Mus musculus GN=Ncl PE=1 SV=2	25	35.8	76.722	707	0	193		+
Ndufa4	NADH dehydrogenase [ubiquinone] 1 alpha subcomplex subunit 4	>sp|Q62425|NDUA4_MOUSE Cytochrome c oxidase subunit NDUFA4 OS=Mus musculus GN=Ndufa4 PE=1 SV=2	4	36.6	9.3267	82	0	69		+
Nefh	Neurofilament heavy polypeptide	>sp|P19246|NFH_MOUSE Neurofilament heavy polypeptide OS=Mus musculus GN=Nefh PE=1 SV=3	24	22.8	116.99	1090	0	98	UP (AbM only)	+	+
Nefl	Neurofilament light polypeptide	>sp|P08551|NFL_MOUSE Neurofilament light polypeptide OS=Mus musculus GN=Nefl PE=1 SV=5	33	56.7	61.508	543	0	249	UP (AbR only)	+	+
Nefm	Neurofilament medium polypeptide	>sp|P08553|NFM_MOUSE Neurofilament medium polypeptide OS=Mus musculus GN=Nefm PE=1 SV=4;>tr|D3YZ35|D3YZ35_MOUSE Neurofilament medium polypeptide OS=Mus musculus GN=Nefm PE=1 SV=1	40	46.7	95.915	848	0	214		+
Nemf	Nuclear export mediator factor Nemf	>sp|Q8CCP0|NEMF_MOUSE Nuclear export mediator factor Nemf OS=Mus musculus GN=Nemf PE=1 SV=2;>sp|Q8CCP0-2|NEMF_MOUSE Isoform 2 of Nuclear export mediator factor Nemf OS=Mus musculus GN=Nemf;>sp|Q8CCP0-3|NEMF_MOUSE Isoform 3 of Nuclear export mediator factor	28	30.9	121.19	1064	0	171
Ngef	Ephexin-1	>sp|Q8CHT1-2|NGEF_MOUSE Isoform 2 of Ephexin-1 OS=Mus musculus GN=Ngef;>sp|Q8CHT1|NGEF_MOUSE Ephexin-1 OS=Mus musculus GN=Ngef PE=1 SV=1;>tr|E9QK62|E9QK62_MOUSE Ephexin-1 OS=Mus musculus GN=Ngef PE=4 SV=1	12	26.5	71.415	620	0	35	DOWN (both Ab-s)
Nono	Non-POU domain-containing octamer-binding protein	>sp|Q99K48|NONO_MOUSE Non-POU domain-containing octamer-binding protein OS=Mus musculus GN=Nono PE=1 SV=3	57	72.9	54.54	473	0	1288
Nop56	Nucleolar protein 56	>sp|Q9D6Z1|NOP56_MOUSE Nucleolar protein 56 OS=Mus musculus GN=Nop56 PE=1 SV=2;>tr|E0CXZ0|E0CXZ0_MOUSE Nucleolar protein 56 OS=Mus musculus GN=Nop56 PE=4 SV=1	35	65.2	64.464	580	0	328
Nop58	Nucleolar protein 58	>sp|Q6DFW4|NOP58_MOUSE Nucleolar protein 58 OS=Mus musculus GN=Nop58 PE=1 SV=1;>tr|A0A0A0MQ76|A0A0A0MQ76_MOUSE Nucleolar protein 58 OS=Mus musculus GN=Nop58 PE=4 SV=1	17	45.7	60.342	536	0	125
Npm1	Nucleophosmin	>sp|Q61937|NPM_MOUSE Nucleophosmin OS=Mus musculus GN=Npm1 PE=1 SV=1;>tr|Q5SQB0|Q5SQB0_MOUSE Nucleophosmin OS=Mus musculus GN=Npm1 PE=1 SV=1;>tr|Q9DAY9|Q9DAY9_MOUSE Nucleophosmin OS=Mus musculus GN=Npm1 PE=1 SV=1;>tr|Q5SQB5|Q5SQB5_MOUSE Nucleophosmin OS=Mu	14	46.6	32.56	292	0	112		+	+
Nsf	Vesicle-fusing ATPase	>sp|P46460|NSF_MOUSE Vesicle-fusing ATPase OS=Mus musculus GN=Nsf PE=1 SV=2	43	59.7	82.613	744	0	484		+
Nsrp1	Nuclear speckle splicing regulatory protein 1	>sp|Q5NCR9|NSRP1_MOUSE Nuclear speckle splicing regulatory protein 1 OS=Mus musculus GN=Nsrp1 PE=1 SV=1	15	28.6	63.798	542	0	76
Nudt21	Cleavage and polyadenylation specificity factor subunit 5	>sp|Q9CQF3|CPSF5_MOUSE Cleavage and polyadenylation specificity factor subunit 5 OS=Mus musculus GN=Nudt21 PE=1 SV=1	13	78	26.24	227	0	132
Ola1	Obg-like ATPase 1	>sp|Q9CZ30|OLA1_MOUSE Obg-like ATPase 1 OS=Mus musculus GN=Ola1 PE=1 SV=1;>sp|Q9CZ30-2|OLA1_MOUSE Isoform 2 of Obg-like ATPase 1 OS=Mus musculus GN=Ola1;>tr|B1AYJ9|B1AYJ9_MOUSE Obg-like ATPase 1 OS=Mus musculus GN=Ola1 PE=4 SV=1	5	16.9	44.729	396	0	36
Olfr1099		>tr|Q8VG37|Q8VG37_MOUSE Olfactory receptor OS=Mus musculus GN=Olfr1099 PE=2 SV=1	1	3.2	34.939	312	0.00978	19	UP (AbR only)
Opa1	Dynamin-like 120 kDa protein, mitochondrial;Dynamin-like 120 kDa protein, form S1	>sp|P58281|OPA1_MOUSE Dynamin-like 120 kDa protein, mitochondrial OS=Mus musculus GN=Opa1 PE=1 SV=1;>sp|P58281-2|OPA1_MOUSE Isoform 2 of Dynamin-like 120 kDa protein, mitochondrial OS=Mus musculus GN=Opa1;>tr|H7BX01|H7BX01_MOUSE Dynamin-like 120 kDa protei	27	35.6	111.34	960	0	139		+
Pabpc1	Polyadenylate-binding protein 1	>sp|P29341|PABP1_MOUSE Polyadenylate-binding protein 1 OS=Mus musculus GN=Pabpc1 PE=1 SV=2	32	49.1	70.67	636	0	174		+
Pacsin1	Protein kinase C and casein kinase substrate in neurons protein 1	>sp|Q61644|PACN1_MOUSE Protein kinase C and casein kinase substrate in neurons protein 1 OS=Mus musculus GN=Pacsin1 PE=1 SV=1	32	69.4	50.575	441	0	321			+
Pak1	Serine/threonine-protein kinase PAK 1	>tr|G5E884|G5E884_MOUSE Serine/threonine-protein kinase PAK 1 OS=Mus musculus GN=Pak1 PE=1 SV=1;>sp|O88643|PAK1_MOUSE Serine/threonine-protein kinase PAK 1 OS=Mus musculus GN=Pak1 PE=1 SV=1	9	21.5	60.607	544	0	34
Pcbp1	Poly(rC)-binding protein 1	>sp|P60335|PCBP1_MOUSE Poly(rC)-binding protein 1 OS=Mus musculus GN=Pcbp1 PE=1 SV=1	18	89.3	37.497	356	0	187		+
Pcdh1		>tr|F7BJK1|F7BJK1_MOUSE Protein Pcdh1 (Fragment) OS=Mus musculus GN=Pcdh1 PE=1 SV=1	5	6.3	116.52	1077	0	27
Pcdh1		>tr|Q8CFX3|Q8CFX3_MOUSE Protein Pcdh1 OS=Mus musculus GN=Pcdh1 PE=1 SV=1	5	6.8	112.41	1038	0.0013307	2
Pcdhgc5		>tr|Q91XW9|Q91XW9_MOUSE MCG133388, isoform CRA_f OS=Mus musculus GN=Pcdhgc5 PE=2 SV=1	13	28.6	101.89	944	0	40
Pdap1	28 kDa heat- and acid-stable phosphoprotein	>sp|Q3UHX2|HAP28_MOUSE 28 kDa heat- and acid-stable phosphoprotein OS=Mus musculus GN=Pdap1 PE=1 SV=1	4	30.4	20.605	181	0	21
Pdia3	Protein disulfide-isomerase A3	>sp|P27773|PDIA3_MOUSE Protein disulfide-isomerase A3 OS=Mus musculus GN=Pdia3 PE=1 SV=2	14	36	56.678	505	0	56
Pds5b	Sister chromatid cohesion protein PDS5 homolog B	>sp|Q4VA53|PDS5B_MOUSE Sister chromatid cohesion protein PDS5 homolog B OS=Mus musculus GN=Pds5b PE=1 SV=1;>sp|Q4VA53-3|PDS5B_MOUSE Isoform 3 of Sister chromatid cohesion protein PDS5 homolog B OS=Mus musculus GN=Pds5b;>tr|F8WHU5|F8WHU5_MOUSE Sister chroma	20	18.9	164.42	1446	0	84	UP (AbM only)
Pfkm	6-phosphofructokinase, muscle type	>sp|P47857|PFKAM_MOUSE ATP-dependent 6-phosphofructokinase, muscle type OS=Mus musculus GN=Pfkm PE=1 SV=3;>sp|P47857-2|PFKAM_MOUSE Isoform 2 of ATP-dependent 6-phosphofructokinase, muscle type OS=Mus musculus GN=Pfkm;>sp|P47857-3|PFKAM_MOUSE Isoform 3 of A	26	42.4	85.268	780	0	155	DOWN (AbR only)	+
Pfkp	6-phosphofructokinase type C;6-phosphofructokinase	>sp|Q9WUA3|PFKAP_MOUSE ATP-dependent 6-phosphofructokinase, platelet type OS=Mus musculus GN=Pfkp PE=1 SV=1;>tr|Q8C605|Q8C605_MOUSE 6-phosphofructokinase OS=Mus musculus GN=Pfkp PE=1 SV=1;>sp|Q9WUA3-2|PFKAP_MOUSE Isoform 2 of ATP-dependent 6-phosphofructok	19	30.7	85.454	784	0	125		+	+
Phb	Prohibitin	>sp|P67778|PHB_MOUSE Prohibitin OS=Mus musculus GN=Phb PE=1 SV=1;>tr|Q5SQG5|Q5SQG5_MOUSE Prohibitin (Fragment) OS=Mus musculus GN=Phb PE=1 SV=1	5	22.4	29.82	272	0	38		+	+
Phb2	Prohibitin-2	>sp|O35129|PHB2_MOUSE Prohibitin-2 OS=Mus musculus GN=Phb2 PE=1 SV=1;>tr|F6QPR1|F6QPR1_MOUSE Prohibitin-2 (Fragment) OS=Mus musculus GN=Phb2 PE=1 SV=1	6	26.4	33.296	299	0	40			+
Phf3		>tr|B2RQG2|B2RQG2_MOUSE PHD finger protein 3 OS=Mus musculus GN=Phf3 PE=1 SV=1	13	7.7	225.54	2025	0	36
Phf6	PHD finger protein 6	>sp|Q9D4J7|PHF6_MOUSE PHD finger protein 6 OS=Mus musculus GN=Phf6 PE=2 SV=1;>tr|E9QAG2|E9QAG2_MOUSE PHD finger protein 6 OS=Mus musculus GN=Phf6 PE=4 SV=1;>sp|Q9D4J7-2|PHF6_MOUSE Isoform 2 of PHD finger protein 6 OS=Mus musculus GN=Phf6	9	30.8	41.139	364	0	56
Pip4k2a	Phosphatidylinositol 5-phosphate 4-kinase type-2 alpha	>sp|O70172|PI42A_MOUSE Phosphatidylinositol 5-phosphate 4-kinase type-2 alpha OS=Mus musculus GN=Pip4k2a PE=1 SV=1	12	28.6	46.151	405	0	55
Pip5k1c	Phosphatidylinositol 4-phosphate 5-kinase type-1 gamma	>sp|O70161|PI51C_MOUSE Phosphatidylinositol 4-phosphate 5-kinase type-1 gamma OS=Mus musculus GN=Pip5k1c PE=1 SV=2;>sp|O70161-3|PI51C_MOUSE Isoform 3 of Phosphatidylinositol 4-phosphate 5-kinase type-1 gamma OS=Mus musculus GN=Pip5k1c;>tr|F8WHW6|F8WHW6_MOU	15	32.4	72.407	661	0	73
Pkp4	Plakophilin-4	>sp|Q68FH0|PKP4_MOUSE Plakophilin-4 OS=Mus musculus GN=Pkp4 PE=1 SV=1;>sp|Q68FH0-2|PKP4_MOUSE Isoform 2 of Plakophilin-4 OS=Mus musculus GN=Pkp4;>tr|A2AS45|A2AS45_MOUSE Plakophilin-4 OS=Mus musculus GN=Pkp4 PE=1 SV=1;>tr|A2AS47|A2AS47_MOUSE Plakophilin-4 O	19	21	131.55	1190	0	80
Plcb1	1-phosphatidylinositol 4,5-bisphosphate phosphodiesterase beta-1	>sp|Q9Z1B3|PLCB1_MOUSE 1-phosphatidylinositol 4,5-bisphosphate phosphodiesterase beta-1 OS=Mus musculus GN=Plcb1 PE=2 SV=2;>sp|Q9Z1B3-2|PLCB1_MOUSE Isoform B of 1-phosphatidylinositol 4,5-bisphosphate phosphodiesterase beta-1 OS=Mus musculus GN=Plcb1;>sp|Q	23	27.6	138.39	1216	0	114
Plp1	Myelin proteolipid protein	>sp|P60202|MYPR_MOUSE Myelin proteolipid protein OS=Mus musculus GN=Plp1 PE=1 SV=2;>sp|P60202-2|MYPR_MOUSE Isoform DM-20 of Myelin proteolipid protein OS=Mus musculus GN=Plp1	11	35	30.077	277	0	248		+	+
Plrg1	Pleiotropic regulator 1	>sp|Q922V4|PLRG1_MOUSE Pleiotropic regulator 1 OS=Mus musculus GN=Plrg1 PE=2 SV=1;>tr|F8WI31|F8WI31_MOUSE Pleiotropic regulator 1 OS=Mus musculus GN=Plrg1 PE=4 SV=1;>tr|D3Z4V1|D3Z4V1_MOUSE Pleiotropic regulator 1 OS=Mus musculus GN=Plrg1 PE=4 SV=1	7	23.4	56.937	513	0	45
Poldip3	Polymerase delta-interacting protein 3	>sp|Q8BG81|PDIP3_MOUSE Polymerase delta-interacting protein 3 OS=Mus musculus GN=Poldip3 PE=1 SV=1;>tr|Q3UDD3|Q3UDD3_MOUSE Polymerase delta-interacting protein 3 OS=Mus musculus GN=Poldip3 PE=1 SV=1	32	75.5	46.132	420	0	422
Ppfia2	Liprin-alpha-2	>sp|Q8BSS9|LIPA2_MOUSE Liprin-alpha-2 OS=Mus musculus GN=Ppfia2 PE=1 SV=2;>tr|B8QI34|B8QI34_MOUSE Liprin-alpha 2 OS=Mus musculus GN=Ppfia2 PE=1 SV=1	39	37.6	143.23	1257	0	160
Ppfia3	Liprin-alpha-3	>tr|B8QI35|B8QI35_MOUSE Liprin-alpha 3 OS=Mus musculus GN=Ppfia3 PE=1 SV=1;>sp|P60469|LIPA3_MOUSE Liprin-alpha-3 OS=Mus musculus GN=Ppfia3 PE=1 SV=1;>tr|F6UYF1|F6UYF1_MOUSE Liprin-alpha-3 (Fragment) OS=Mus musculus GN=Ppfia3 PE=1 SV=1	26	26.1	133.42	1194	0	62	DOWN (AbR only)	+
Ppib	Peptidyl-prolyl cis-trans isomerase B	>sp|P24369|PPIB_MOUSE Peptidyl-prolyl cis-trans isomerase B OS=Mus musculus GN=Ppib PE=1 SV=2	10	50.9	23.713	216	0	55		+
Ppig	Peptidyl-prolyl cis-trans isomerase G	>sp|A2AR02|PPIG_MOUSE Peptidyl-prolyl cis-trans isomerase G OS=Mus musculus GN=Ppig PE=2 SV=1	29	34.4	88.324	752	0	314
Ppil4	Peptidyl-prolyl cis-trans isomerase-like 4	>sp|Q9CXG3|PPIL4_MOUSE Peptidyl-prolyl cis-trans isomerase-like 4 OS=Mus musculus GN=Ppil4 PE=1 SV=2	21	52	57.23	492	0	137
Ppp1cb	Serine/threonine-protein phosphatase PP1-beta catalytic subunit	>sp|P62141|PP1B_MOUSE Serine/threonine-protein phosphatase PP1-beta catalytic subunit OS=Mus musculus GN=Ppp1cb PE=1 SV=3	18	65.7	37.186	327	0	236
Ppp1cc	Serine/threonine-protein phosphatase PP1-gamma catalytic subunit	>sp|P63087|PP1G_MOUSE Serine/threonine-protein phosphatase PP1-gamma catalytic subunit OS=Mus musculus GN=Ppp1cc PE=1 SV=1;>sp|P63087-2|PP1G_MOUSE Isoform Gamma-2 of Serine/threonine-protein phosphatase PP1-gamma catalytic subunit OS=Mus musculus GN=Ppp1cc	16	51.7	36.983	323	0	14
Ppp2ca	Serine/threonine-protein phosphatase 2A catalytic subunit alpha isoform;Serine/threonine-protein phosphatase 2A catalytic subunit beta isoform	>sp|P63330|PP2AA_MOUSE Serine/threonine-protein phosphatase 2A catalytic subunit alpha isoform OS=Mus musculus GN=Ppp2ca PE=1 SV=1;>sp|P62715|PP2AB_MOUSE Serine/threonine-protein phosphatase 2A catalytic subunit beta isoform OS=Mus musculus GN=Ppp2cb PE=1	15	63.8	35.608	309	0	98		+
Ppp2r1a	Serine/threonine-protein phosphatase 2A 65 kDa regulatory subunit A alpha isoform	>sp|Q76MZ3|2AAA_MOUSE Serine/threonine-protein phosphatase 2A 65 kDa regulatory subunit A alpha isoform OS=Mus musculus GN=Ppp2r1a PE=1 SV=3	29	55.7	65.322	589	0	187
Ppp2r2a	Serine/threonine-protein phosphatase 2A 55 kDa regulatory subunit B alpha isoform	>sp|Q6P1F6|2ABA_MOUSE Serine/threonine-protein phosphatase 2A 55 kDa regulatory subunit B alpha isoform OS=Mus musculus GN=Ppp2r2a PE=1 SV=1	15	55.9	51.691	447	0	114
Ppp3ca	Serine/threonine-protein phosphatase 2B catalytic subunit alpha isoform;Serine/threonine-protein phosphatase 2B catalytic subunit beta isoform;Serine/threonine-protein phosphatase	>sp|P63328|PP2BA_MOUSE Serine/threonine-protein phosphatase 2B catalytic subunit alpha isoform OS=Mus musculus GN=Ppp3ca PE=1 SV=1;>sp|P63328-2|PP2BA_MOUSE Isoform 2 of Serine/threonine-protein phosphatase 2B catalytic subunit alpha isoform OS=Mus musculus	10	26.1	58.643	521	0	29	DOWN (both Ab-s)	+
Prdx1	Peroxiredoxin-1	>sp|P35700|PRDX1_MOUSE Peroxiredoxin-1 OS=Mus musculus GN=Prdx1 PE=1 SV=1;>tr|B1AXW5|B1AXW5_MOUSE Peroxiredoxin-1 (Fragment) OS=Mus musculus GN=Prdx1 PE=1 SV=3;>tr|B1AXW6|B1AXW6_MOUSE Peroxiredoxin-1 (Fragment) OS=Mus musculus GN=Prdx1 PE=1 SV=1	3	14.1	22.176	199	0	31		+
Prdx2	Peroxiredoxin-2	>sp|Q61171|PRDX2_MOUSE Peroxiredoxin-2 OS=Mus musculus GN=Prdx2 PE=1 SV=3	3	17.7	21.778	198	0	19
Prickle2	Prickle-like protein 2	>sp|Q80Y24|PRIC2_MOUSE Prickle-like protein 2 OS=Mus musculus GN=Prickle2 PE=1 SV=3;>tr|A7YQ68|A7YQ68_MOUSE Prickle-like 2 (Drosophila) OS=Mus musculus GN=Prickle2 PE=1 SV=1	32	52.3	95.78	845	0	172
Prkacb	cAMP-dependent protein kinase catalytic subunit beta	>sp|P68181|KAPCB_MOUSE cAMP-dependent protein kinase catalytic subunit beta OS=Mus musculus GN=Prkacb PE=1 SV=2;>sp|P68181-2|KAPCB_MOUSE Isoform 2 of cAMP-dependent protein kinase catalytic subunit beta OS=Mus musculus GN=Prkacb;>sp|P68181-3|KAPCB_MOUSE Is	15	39	40.707	351	0	67		+
Prkar2b	cAMP-dependent protein kinase type II-beta regulatory subunit	>sp|P31324|KAP3_MOUSE cAMP-dependent protein kinase type II-beta regulatory subunit OS=Mus musculus GN=Prkar2b PE=1 SV=3;>tr|H3BK84|H3BK84_MOUSE cAMP-dependent protein kinase type II-beta regulatory subunit OS=Mus musculus GN=Prkar2b PE=4 SV=1	18	49.8	46.167	416	0	103
Prkcb	Protein kinase C beta type;Protein kinase C	>sp|P68404-2|KPCB_MOUSE Isoform Beta-II of Protein kinase C beta type OS=Mus musculus GN=Prkcb;>sp|P68404|KPCB_MOUSE Protein kinase C beta type OS=Mus musculus GN=Prkcb PE=1 SV=4;>tr|Q4VA93|Q4VA93_MOUSE Protein kinase C OS=Mus musculus GN=Prkca PE=2 SV=1	7	13.2	76.893	673	0	23	DOWN (AbM only)
Prnp	Major prion protein	>sp|P04925|PRIO_MOUSE Major prion protein OS=Mus musculus GN=Prnp PE=1 SV=2	11	48.4	27.977	254	0	98			+
Prpf19	Pre-mRNA-processing factor 19	>sp|Q99KP6|PRP19_MOUSE Pre-mRNA-processing factor 19 OS=Mus musculus GN=Prpf19 PE=1 SV=1;>sp|Q99KP6-2|PRP19_MOUSE Isoform 2 of Pre-mRNA-processing factor 19 OS=Mus musculus GN=Prpf19;>sp|Q99KP6-3|PRP19_MOUSE Isoform 3 of Pre-mRNA-processing factor 19 OS=Mu	30	79.8	55.238	504	0	331
Prpf38a	Pre-mRNA-splicing factor 38A	>sp|Q4FK66|PR38A_MOUSE Pre-mRNA-splicing factor 38A OS=Mus musculus GN=Prpf38a PE=1 SV=1	10	34.3	37.436	312	0	56
Prpf38b	Pre-mRNA-splicing factor 38B	>sp|Q80SY5|PR38B_MOUSE Pre-mRNA-splicing factor 38B OS=Mus musculus GN=Prpf38b PE=1 SV=1	26	45.6	63.752	542	0	443
Prpf40a	Pre-mRNA-processing factor 40 homolog A	>sp|Q9R1C7|PR40A_MOUSE Pre-mRNA-processing factor 40 homolog A OS=Mus musculus GN=Prpf40a PE=1 SV=1;>sp|Q9R1C7-2|PR40A_MOUSE Isoform 2 of Pre-mRNA-processing factor 40 homolog A OS=Mus musculus GN=Prpf40a	14	16.6	108.48	953	0	75		+	+
Prpf4b	Serine/threonine-protein kinase PRP4 homolog	>sp|Q61136|PRP4B_MOUSE Serine/threonine-protein kinase PRP4 homolog OS=Mus musculus GN=Prpf4b PE=1 SV=3	34	31.2	116.97	1007	0	241
Prpf8	Pre-mRNA-processing-splicing factor 8	>sp|Q99PV0|PRP8_MOUSE Pre-mRNA-processing-splicing factor 8 OS=Mus musculus GN=Prpf8 PE=1 SV=2	61	33.9	273.61	2335	0	186
Prps1	Ribose-phosphate pyrophosphokinase 1;Ribose-phosphate pyrophosphokinase;Ribose-phosphate pyrophosphokinase 2	>sp|Q9D7G0|PRPS1_MOUSE Ribose-phosphate pyrophosphokinase 1 OS=Mus musculus GN=Prps1 PE=1 SV=4;>tr|G3UXL2|G3UXL2_MOUSE Protein Prps1l3 OS=Mus musculus GN=Prps1l3 PE=3 SV=1;>sp|Q9CS42|PRPS2_MOUSE Ribose-phosphate pyrophosphokinase 2 OS=Mus musculus GN=Prps2	8	34.9	34.834	318	0	28
Prr3	Proline-rich protein 3	>sp|Q811B5|PRR3_MOUSE Proline-rich protein 3 OS=Mus musculus GN=Prr3 PE=2 SV=1;>tr|Q3V0R7|Q3V0R7_MOUSE Proline-rich protein 3 OS=Mus musculus GN=Prr3 PE=2 SV=1	4	35.3	21.167	190	0	34	UP (AbR only)
Psd3	PH and SEC7 domain-containing protein 3	>tr|E9PUC5|E9PUC5_MOUSE PH and SEC7 domain-containing protein 3 OS=Mus musculus GN=Psd3 PE=1 SV=1;>sp|Q2PFD7|PSD3_MOUSE PH and SEC7 domain-containing protein 3 OS=Mus musculus GN=Psd3 PE=1 SV=2;>sp|Q2PFD7-3|PSD3_MOUSE Isoform 3 of PH and SEC7 domain-contai	16	48.1	42.299	376	0	87
Psip1	PC4 and SFRS1-interacting protein	>sp|Q99JF8|PSIP1_MOUSE PC4 and SFRS1-interacting protein OS=Mus musculus GN=Psip1 PE=1 SV=1	26	45.8	59.696	528	0	249
Pspc1	Paraspeckle component 1	>sp|Q8R326|PSPC1_MOUSE Paraspeckle component 1 OS=Mus musculus GN=Pspc1 PE=1 SV=1;>sp|Q8R326-2|PSPC1_MOUSE Isoform 2 of Paraspeckle component 1 OS=Mus musculus GN=Pspc1	43	64.2	58.758	523	0	491
Ptdss1	Phosphatidylserine synthase 1	>sp|Q99LH2|PTSS1_MOUSE Phosphatidylserine synthase 1 OS=Mus musculus GN=Ptdss1 PE=2 SV=1	11	27.5	55.603	473	0	77
Ptn	Pleiotrophin	>sp|P63089|PTN_MOUSE Pleiotrophin OS=Mus musculus GN=Ptn PE=2 SV=1	13	61.9	18.869	168	0	155	DOWN (AbM only)		+
ptplad1	Very-long-chain (3R)-3-hydroxyacyl-[acyl-carrier protein] dehydratase 3	>sp|Q8K2C9|HACD3_MOUSE Very-long-chain (3R)-3-hydroxyacyl-CoA dehydratase 3 OS=Mus musculus GN=ptplad1 PE=1 SV=2	10	31.8	43.131	362	0	66
Puf60	Poly(U)-binding-splicing factor PUF60	>sp|Q3UEB3-2|PUF60_MOUSE Isoform 2 of Poly(U)-binding-splicing factor PUF60 OS=Mus musculus GN=Puf60;>sp|Q3UEB3-3|PUF60_MOUSE Isoform 3 of Poly(U)-binding-splicing factor PUF60 OS=Mus musculus GN=Puf60	24	62.5	58.544	547	0	337
Puf60	Poly(U)-binding-splicing factor PUF60	>sp|Q3UEB3|PUF60_MOUSE Poly(U)-binding-splicing factor PUF60 OS=Mus musculus GN=Puf60 PE=2 SV=2	24	63.7	60.248	564	0	3
Pura	Transcriptional activator protein Pur-alpha	>sp|P42669|PURA_MOUSE Transcriptional activator protein Pur-alpha OS=Mus musculus GN=Pura PE=1 SV=1	17	53.6	34.883	321	0	108		+
Rab10	Ras-related protein Rab-10	>sp|P61027|RAB10_MOUSE Ras-related protein Rab-10 OS=Mus musculus GN=Rab10 PE=1 SV=1	3	17	22.541	200	0	22		+
Rab11fip2		>sp|G3XA57|RFIP2_MOUSE Rab11 family-interacting protein 2 OS=Mus musculus GN=Rab11fip2 PE=1 SV=1;>sp|G3XA57-2|RFIP2_MOUSE Isoform 2 of Rab11 family-interacting protein 2 OS=Mus musculus GN=Rab11fip2;>tr|G3UW57|G3UW57_MOUSE RAB11 family interacting protein	27	68.2	58.206	512	0	166
Rab3d	Ras-related protein Rab-3D;Ras-related protein Rab-3A	>tr|D3YWL1|D3YWL1_MOUSE Ras-related protein Rab-3D (Fragment) OS=Mus musculus GN=Rab3d PE=4 SV=1;>tr|D3YW33|D3YW33_MOUSE RAB3D, member RAS oncogene family, isoform CRA_b OS=Mus musculus GN=Rab3d PE=4 SV=1;>sp|P35276|RAB3D_MOUSE Ras-related protein Rab-3D O	2	17.9	12.054	106	0.00068729	23		+
Rab6b	Ras-related protein Rab-6B;Ras-related protein Rab-6A;Ras-related protein Rab-39A	>sp|P61294|RAB6B_MOUSE Ras-related protein Rab-6B OS=Mus musculus GN=Rab6b PE=1 SV=1;>sp|P35279|RAB6A_MOUSE Ras-related protein Rab-6A OS=Mus musculus GN=Rab6a PE=1 SV=4;>sp|Q8BHD0|RB39A_MOUSE Ras-related protein Rab-39A OS=Mus musculus GN=Rab39a PE=2 SV=1	1	5.3	23.461	208	0	20		+
Rabl6	Rab-like protein 6	>sp|Q5U3K5|RABL6_MOUSE Rab-like protein 6 OS=Mus musculus GN=Rabl6 PE=1 SV=2	39	51.2	79.83	725	0	420	DOWN (AbR only)
Rac1	Ras-related C3 botulinum toxin substrate 1	>sp|P63001|RAC1_MOUSE Ras-related C3 botulinum toxin substrate 1 OS=Mus musculus GN=Rac1 PE=1 SV=1;>tr|Q3TLP8|Q3TLP8_MOUSE RAS-related C3 botulinum substrate 1, isoform CRA_a OS=Mus musculus GN=Rac1 PE=2 SV=1	7	37	21.45	192	0	113			+
Ran	GTP-binding nuclear protein Ran	>sp|P62827|RAN_MOUSE GTP-binding nuclear protein Ran OS=Mus musculus GN=Ran PE=1 SV=3;>tr|Q14AA6|Q14AA6_MOUSE MCG49183 OS=Mus musculus GN=1700009N14Rik PE=2 SV=1	14	44	24.423	216	0	145		+
Rap2a	Ras-related protein Rap-2a;Ras-related protein Rap-2c	>sp|Q80ZJ1|RAP2A_MOUSE Ras-related protein Rap-2a OS=Mus musculus GN=Rap2a PE=1 SV=2;>sp|Q8BU31|RAP2C_MOUSE Ras-related protein Rap-2c OS=Mus musculus GN=Rap2c PE=1 SV=1;>tr|F6W8Q2|F6W8Q2_MOUSE Ras-related protein Rap-2a (Fragment) OS=Mus musculus GN=Rap2a	10	62.8	20.642	183	0	56
Rasal2		>tr|D3YUS5|D3YUS5_MOUSE Protein Rasal2 OS=Mus musculus GN=Rasal2 PE=1 SV=1;>tr|E9PW37|E9PW37_MOUSE Protein Rasal2 OS=Mus musculus GN=Rasal2 PE=1 SV=1	31	28.7	142.01	1261	0	86
Rbbp6	E3 ubiquitin-protein ligase RBBP6	>sp|P97868|RBBP6_MOUSE E3 ubiquitin-protein ligase RBBP6 OS=Mus musculus GN=Rbbp6 PE=1 SV=5;>sp|P97868-2|RBBP6_MOUSE Isoform 2 of E3 ubiquitin-protein ligase RBBP6 OS=Mus musculus GN=Rbbp6	60	38.5	199.59	1790	0	318	UP (AbM only)
Rbbp7	Histone-binding protein RBBP7	>sp|Q60973|RBBP7_MOUSE Histone-binding protein RBBP7 OS=Mus musculus GN=Rbbp7 PE=1 SV=1;>tr|A2AFI9|A2AFI9_MOUSE Histone-binding protein RBBP7 OS=Mus musculus GN=Rbbp7 PE=1 SV=1;>tr|A2AFJ1|A2AFJ1_MOUSE Histone-binding protein RBBP7 OS=Mus musculus GN=Rbbp7	10	39.3	47.789	425	0	28
Rbm14	RNA-binding protein 14	>sp|Q8C2Q3|RBM14_MOUSE RNA-binding protein 14 OS=Mus musculus GN=Rbm14 PE=1 SV=1;>tr|E9QL13|E9QL13_MOUSE MCG8382, isoform CRA_c OS=Mus musculus GN=Rbm14 PE=1 SV=2;>sp|Q8C2Q3-2|RBM14_MOUSE Isoform 2 of RNA-binding protein 14 OS=Mus musculus GN=Rbm14	18	34.2	69.448	669	0	110
Rbm15b	Putative RNA-binding protein 15B	>sp|Q6PHZ5|RB15B_MOUSE Putative RNA-binding protein 15B OS=Mus musculus GN=Rbm15b PE=1 SV=2	16	21.4	97.075	887	0	66
Rbm17	Splicing factor 45	>sp|Q8JZX4|SPF45_MOUSE Splicing factor 45 OS=Mus musculus GN=Rbm17 PE=1 SV=1	23	62.2	45.303	405	0	121
Rbm25	RNA-binding protein 25	>sp|B2RY56|RBM25_MOUSE RNA-binding protein 25 OS=Mus musculus GN=Rbm25 PE=1 SV=2;>tr|S4R2B0|S4R2B0_MOUSE RNA-binding protein 25 (Fragment) OS=Mus musculus GN=Rbm25 PE=1 SV=1	18	27.1	99.551	838	0	74
Rbm27	RNA-binding protein 27	>sp|Q5SFM8|RBM27_MOUSE RNA-binding protein 27 OS=Mus musculus GN=Rbm27 PE=2 SV=3;>sp|Q5SFM8-3|RBM27_MOUSE Isoform 3 of RNA-binding protein 27 OS=Mus musculus GN=Rbm27;>sp|Q5SFM8-2|RBM27_MOUSE Isoform 2 of RNA-binding protein 27 OS=Mus musculus GN=Rbm27	26	28.2	118.55	1060	0	95
Rbm39	RNA-binding protein 39	>sp|Q8VH51-2|RBM39_MOUSE Isoform 2 of RNA-binding protein 39 OS=Mus musculus GN=Rbm39;>sp|Q8VH51|RBM39_MOUSE RNA-binding protein 39 OS=Mus musculus GN=Rbm39 PE=1 SV=2;>tr|E9Q8F0|E9Q8F0_MOUSE RNA-binding protein 39 OS=Mus musculus GN=Rbm39 PE=1 SV=1;>sp|Q8V	30	64.1	58.683	524	0	490		+
Rbm5	RNA-binding protein 5	>sp|Q91YE7|RBM5_MOUSE RNA-binding protein 5 OS=Mus musculus GN=Rbm5 PE=1 SV=1;>sp|Q91YE7-2|RBM5_MOUSE Isoform 2 of RNA-binding protein 5 OS=Mus musculus GN=Rbm5	40	38.9	92.31	815	0	407
Rbm6		>tr|S4R1W5|S4R1W5_MOUSE Protein Rbm6 OS=Mus musculus GN=Rbm6 PE=1 SV=1;>tr|Q3ULB0|Q3ULB0_MOUSE Protein Rbm6 OS=Mus musculus GN=Rbm6 PE=1 SV=1	63	55.5	128.37	1118	0	262
Rbmx2	RNA-binding motif protein, X-linked 2	>sp|Q8R0F5|RBMX2_MOUSE RNA-binding motif protein, X-linked 2 OS=Mus musculus GN=Rbmx2 PE=1 SV=1	12	27.9	37.535	326	0	88	UP (AbM only)
Rbmxl1	RNA binding motif protein, X-linked-like-1	>sp|Q91VM5|RMXL1_MOUSE RNA binding motif protein, X-linked-like-1 OS=Mus musculus GN=Rbmxl1 PE=1 SV=1	25	45.9	42.161	388	0	222
Rhoa	Transforming protein RhoA	>sp|Q9QUI0|RHOA_MOUSE Transforming protein RhoA OS=Mus musculus GN=Rhoa PE=1 SV=1	13	63.7	21.782	193	0	139
Rhog	Rho-related GTP-binding protein RhoG	>sp|P84096|RHOG_MOUSE Rho-related GTP-binding protein RhoG OS=Mus musculus GN=Rhog PE=2 SV=1	8	58.1	21.308	191	0	55	DOWN (AbR only)
Rims1	Regulating synaptic membrane exocytosis protein 1	>sp|Q99NE5-5|RIMS1_MOUSE Isoform 5 of Regulating synaptic membrane exocytosis protein 1 OS=Mus musculus GN=Rims1;>sp|Q99NE5-4|RIMS1_MOUSE Isoform 4 of Regulating synaptic membrane exocytosis protein 1 OS=Mus musculus GN=Rims1;>sp|Q99NE5-3|RIMS1_MOUSE Isofo	41	39.3	150.65	1350	0	201	DOWN (AbR only)
Rims1	Regulating synaptic membrane exocytosis protein 1	>sp|Q99NE5-7|RIMS1_MOUSE Isoform 7 of Regulating synaptic membrane exocytosis protein 1 OS=Mus musculus GN=Rims1;>tr|E9PWP6|E9PWP6_MOUSE Regulating synaptic membrane exocytosis protein 1 (Fragment) OS=Mus musculus GN=Rims1 PE=4 SV=3	37	38.7	132.99	1184	0	27	DOWN (AbR only)
Rims2	Regulating synaptic membrane exocytosis protein 2	>tr|D9HP81|D9HP81_MOUSE Regulating synaptic membrane exocytosis 2 OS=Mus musculus GN=Rims2 PE=1 SV=1;>sp|Q9EQZ7|RIMS2_MOUSE Regulating synaptic membrane exocytosis protein 2 OS=Mus musculus GN=Rims2 PE=1 SV=1	43	32.1	177.62	1572	0	166	UP (AbM only)
Rph3a	Rabphilin-3A	>sp|P47708|RP3A_MOUSE Rabphilin-3A OS=Mus musculus GN=Rph3a PE=1 SV=2	24	46.4	75.488	681	0	123	DOWN (both Ab-s)	+
Rpl10	60S ribosomal protein L10;60S ribosomal protein L10-like	>sp|Q6ZWV3|RL10_MOUSE 60S ribosomal protein L10 OS=Mus musculus GN=Rpl10 PE=1 SV=3;>tr|I7HLV2|I7HLV2_MOUSE 60S ribosomal protein L10 (Fragment) OS=Mus musculus GN=Rpl10 PE=4 SV=1;>sp|P86048|RL10L_MOUSE 60S ribosomal protein L10-like OS=Mus musculus GN=Rpl1	12	51.4	24.604	214	0	153
Rpl10a	Ribosomal protein;60S ribosomal protein L10a	>tr|Q5XJF6|Q5XJF6_MOUSE Ribosomal protein OS=Mus musculus GN=Rpl10a PE=1 SV=1;>sp|P53026|RL10A_MOUSE 60S ribosomal protein L10a OS=Mus musculus GN=Rpl10a PE=1 SV=3	13	54.8	24.831	217	0	99		+
Rpl11	60S ribosomal protein L11	>sp|Q9CXW4|RL11_MOUSE 60S ribosomal protein L11 OS=Mus musculus GN=Rpl11 PE=1 SV=4;>tr|E9PYL9|E9PYL9_MOUSE Uncharacterized protein OS=Mus musculus GN=Gm10036 PE=3 SV=1;>tr|A2BH06|A2BH06_MOUSE 60S ribosomal protein L11 (Fragment) OS=Mus musculus GN=Rpl11 PE	7	30.3	20.252	178	0	69
Rpl12	60S ribosomal protein L12	>sp|P35979|RL12_MOUSE 60S ribosomal protein L12 OS=Mus musculus GN=Rpl12 PE=1 SV=2	7	50.9	17.804	165	0	70		+
Rpl13a	60S ribosomal protein L13a	>sp|P19253|RL13A_MOUSE 60S ribosomal protein L13a OS=Mus musculus GN=Rpl13a PE=1 SV=4;>tr|E9Q5A0|E9Q5A0_MOUSE 60S ribosomal protein L13a OS=Mus musculus GN=Rpl13a PE=3 SV=1;>tr|S4R281|S4R281_MOUSE 60S ribosomal protein L13a OS=Mus musculus GN=Rpl13a PE=3 S	7	33.5	23.464	203	0	71
Rpl14	60S ribosomal protein L14	>sp|Q9CR57|RL14_MOUSE 60S ribosomal protein L14 OS=Mus musculus GN=Rpl14 PE=1 SV=3	6	29.5	23.564	217	0	58			+
Rpl15	60S ribosomal protein L15;Ribosomal protein L15	>sp|Q9CZM2|RL15_MOUSE 60S ribosomal protein L15 OS=Mus musculus GN=Rpl15 PE=2 SV=4;>tr|E9QAZ2|E9QAZ2_MOUSE Ribosomal protein L15 OS=Mus musculus GN=Gm10020 PE=3 SV=1	15	55.4	24.146	204	0	95
Rpl17	60S ribosomal protein L17	>sp|Q9CPR4|RL17_MOUSE 60S ribosomal protein L17 OS=Mus musculus GN=Rpl17 PE=2 SV=3;>tr|Q6ZWZ7|Q6ZWZ7_MOUSE 60S ribosomal protein L17 OS=Mus musculus GN=Rpl17 PE=2 SV=1	13	57.6	21.423	184	0	165
Rpl18	60S ribosomal protein L18	>sp|P35980|RL18_MOUSE 60S ribosomal protein L18 OS=Mus musculus GN=Rpl18 PE=2 SV=3;>tr|G3UZJ6|G3UZJ6_MOUSE 60S ribosomal protein L18 (Fragment) OS=Mus musculus GN=Rpl18 PE=3 SV=1;>tr|G3UZK4|G3UZK4_MOUSE 60S ribosomal protein L18 OS=Mus musculus GN=Rpl18 PE	11	48.4	21.644	188	0	71		+
Rpl18a	60S ribosomal protein L18a	>sp|P62717|RL18A_MOUSE 60S ribosomal protein L18a OS=Mus musculus GN=Rpl18a PE=1 SV=1	15	57.4	20.732	176	0	91			+
Rpl21	60S ribosomal protein L21	>sp|O09167|RL21_MOUSE 60S ribosomal protein L21 OS=Mus musculus GN=Rpl21 PE=2 SV=3;>tr|Q9CQM8|Q9CQM8_MOUSE 60S ribosomal protein L21 OS=Mus musculus GN=Rpl21 PE=2 SV=1	5	36.9	18.562	160	0	48
Rpl22	60S ribosomal protein L22	>sp|P67984|RL22_MOUSE 60S ribosomal protein L22 OS=Mus musculus GN=Rpl22 PE=1 SV=2	10	69.5	14.759	128	0	134		+
Rpl22l1	60S ribosomal protein L22-like 1	>sp|Q9D7S7|RL22L_MOUSE 60S ribosomal protein L22-like 1 OS=Mus musculus GN=Rpl22l1 PE=1 SV=1;>sp|Q9D7S7-2|RL22L_MOUSE Isoform 2 of 60S ribosomal protein L22-like 1 OS=Mus musculus GN=Rpl22l1	7	54.1	14.467	122	0	64
Rpl23	60S ribosomal protein L23	>sp|P62830|RL23_MOUSE 60S ribosomal protein L23 OS=Mus musculus GN=Rpl23 PE=1 SV=1	12	55	14.865	140	0	145			+
Rpl23a	60S ribosomal protein L23a	>sp|P62751|RL23A_MOUSE 60S ribosomal protein L23a OS=Mus musculus GN=Rpl23a PE=1 SV=1	16	57.7	17.695	156	0	196
Rpl24	60S ribosomal protein L24	>sp|Q8BP67|RL24_MOUSE 60S ribosomal protein L24 OS=Mus musculus GN=Rpl24 PE=1 SV=2	10	52.2	17.779	157	0	101
Rpl26	60S ribosomal protein L26	>sp|P61255|RL26_MOUSE 60S ribosomal protein L26 OS=Mus musculus GN=Rpl26 PE=1 SV=1;>tr|B1ARA3|B1ARA3_MOUSE 60S ribosomal protein L26 (Fragment) OS=Mus musculus GN=Rpl26 PE=4 SV=1;>tr|B1ARA5|B1ARA5_MOUSE 60S ribosomal protein L26 OS=Mus musculus GN=Rpl26 PE	12	50.3	17.258	145	0	100			+
Rpl27	60S ribosomal protein L27	>sp|P61358|RL27_MOUSE 60S ribosomal protein L27 OS=Mus musculus GN=Rpl27 PE=1 SV=2	8	52.2	15.798	136	0	110
Rpl27a	60S ribosomal protein L27a	>sp|P14115|RL27A_MOUSE 60S ribosomal protein L27a OS=Mus musculus GN=Rpl27a PE=2 SV=5	9	45.9	16.605	148	0	141
Rpl29	60S ribosomal protein L29	>sp|P47915|RL29_MOUSE 60S ribosomal protein L29 OS=Mus musculus GN=Rpl29 PE=2 SV=2;>tr|F6QL70|F6QL70_MOUSE Protein Gm17669 OS=Mus musculus GN=Gm17669 PE=4 SV=1;>tr|W4VSN7|W4VSN7_MOUSE MCG123916 OS=Mus musculus GN=Gm3550 PE=4 SV=1;>tr|D3Z1N9|D3Z1N9_MOUSE MC	6	28.8	17.587	160	0	59
Rpl3	60S ribosomal protein L3	>sp|P27659|RL3_MOUSE 60S ribosomal protein L3 OS=Mus musculus GN=Rpl3 PE=1 SV=3	24	52.9	46.109	403	0	182		+
Rpl31	60S ribosomal protein L31	>sp|P62900|RL31_MOUSE 60S ribosomal protein L31 OS=Mus musculus GN=Rpl31 PE=1 SV=1	8	54.4	14.463	125	0	98			+
Rpl32	60S ribosomal protein L32	>sp|P62911|RL32_MOUSE 60S ribosomal protein L32 OS=Mus musculus GN=Rpl32 PE=1 SV=2;>tr|A2AD25|A2AD25_MOUSE MCG49690 OS=Mus musculus GN=Gm4987 PE=4 SV=1	10	60	15.86	135	0	83
Rpl34	60S ribosomal protein L34	>sp|Q9D1R9|RL34_MOUSE 60S ribosomal protein L34 OS=Mus musculus GN=Rpl34 PE=1 SV=2	6	36.8	13.293	117	0	49
Rpl35	60S ribosomal protein L35	>sp|Q6ZWV7|RL35_MOUSE 60S ribosomal protein L35 OS=Mus musculus GN=Rpl35 PE=2 SV=1;>tr|G3UWD7|G3UWD7_MOUSE MCG123152 OS=Mus musculus GN=Gm10269 PE=3 SV=1	5	38.2	14.552	123	0	41
Rpl36a	60S ribosomal protein L36a	>sp|P83882|RL36A_MOUSE 60S ribosomal protein L36a OS=Mus musculus GN=Rpl36a PE=1 SV=2	10	50.9	12.441	106	0	122
Rpl37a	60S ribosomal protein L37a	>sp|P61514|RL37A_MOUSE 60S ribosomal protein L37a OS=Mus musculus GN=Rpl37a PE=2 SV=2	8	67.4	10.275	92	0	135
Rpl38	60S ribosomal protein L38	>sp|Q9JJI8|RL38_MOUSE 60S ribosomal protein L38 OS=Mus musculus GN=Rpl38 PE=2 SV=3	5	47.1	8.2038	70	0	58
Rpl39	60S ribosomal protein L39	>sp|P62892|RL39_MOUSE 60S ribosomal protein L39 OS=Mus musculus GN=Rpl39 PE=2 SV=2	2	33.3	6.4066	51	0	23
Rpl4	60S ribosomal protein L4	>sp|Q9D8E6|RL4_MOUSE 60S ribosomal protein L4 OS=Mus musculus GN=Rpl4 PE=1 SV=3	24	50.8	47.153	419	0	166			+
Rpl5	60S ribosomal protein L5	>sp|P47962|RL5_MOUSE 60S ribosomal protein L5 OS=Mus musculus GN=Rpl5 PE=1 SV=3;>tr|D3YYV8|D3YYV8_MOUSE 60S ribosomal protein L5 (Fragment) OS=Mus musculus GN=Rpl5 PE=4 SV=1	7	26.6	34.4	297	0	36
Rpl6	60S ribosomal protein L6	>sp|P47911|RL6_MOUSE 60S ribosomal protein L6 OS=Mus musculus GN=Rpl6 PE=1 SV=3;>tr|E9PUX4|E9PUX4_MOUSE 60S ribosomal protein L6 OS=Mus musculus GN=Gm5428 PE=3 SV=1	17	48	33.509	296	0	108		+	+
Rpl7	60S ribosomal protein L7	>sp|P14148|RL7_MOUSE 60S ribosomal protein L7 OS=Mus musculus GN=Rpl7 PE=1 SV=2;>tr|F6XI62|F6XI62_MOUSE 60S ribosomal protein L7 (Fragment) OS=Mus musculus GN=Rpl7 PE=1 SV=1	22	59.3	31.419	270	0	132	UP (AbM only)	+
Rpl7a	60S ribosomal protein L7a	>sp|P12970|RL7A_MOUSE 60S ribosomal protein L7a OS=Mus musculus GN=Rpl7a PE=1 SV=2	20	49.2	29.976	266	0	112		+	+
Rpl9	60S ribosomal protein L9	>sp|P51410|RL9_MOUSE 60S ribosomal protein L9 OS=Mus musculus GN=Rpl9 PE=1 SV=2;>tr|D3Z629|D3Z629_MOUSE 60S ribosomal protein L9 OS=Mus musculus GN=Rpl9 PE=1 SV=1	11	65.6	21.881	192	0	146
Rplp0	60S acidic ribosomal protein P0	>sp|P14869|RLA0_MOUSE 60S acidic ribosomal protein P0 OS=Mus musculus GN=Rplp0 PE=1 SV=3;>tr|E9Q070|E9Q070_MOUSE Uncharacterized protein OS=Mus musculus GN=Gm8730 PE=3 SV=1;>tr|D3YVM5|D3YVM5_MOUSE 60S acidic ribosomal protein P0 (Fragment) OS=Mus musculus	10	45.4	34.216	317	0	68	UP (AbM only)
Rps10	40S ribosomal protein S10	>sp|P63325|RS10_MOUSE 40S ribosomal protein S10 OS=Mus musculus GN=Rps10 PE=1 SV=1;>tr|Q3UW83|Q3UW83_MOUSE 40S ribosomal protein S10 OS=Mus musculus GN=Rps10 PE=1 SV=1	6	44.2	18.916	165	0	67		+
Rps11	40S ribosomal protein S11	>sp|P62281|RS11_MOUSE 40S ribosomal protein S11 OS=Mus musculus GN=Rps11 PE=1 SV=3	15	62.7	18.431	158	0	178
Rps13	40S ribosomal protein S13	>sp|P62301|RS13_MOUSE 40S ribosomal protein S13 OS=Mus musculus GN=Rps13 PE=1 SV=2	11	53.6	17.222	151	0	177		+	+
Rps14	40S ribosomal protein S14	>sp|P62264|RS14_MOUSE 40S ribosomal protein S14 OS=Mus musculus GN=Rps14 PE=2 SV=3;>tr|D3YVF4|D3YVF4_MOUSE 40S ribosomal protein S14 (Fragment) OS=Mus musculus GN=Rps14 PE=4 SV=1;>tr|D3Z7I1|D3Z7I1_MOUSE 40S ribosomal protein S14 (Fragment) OS=Mus musculus	12	68.9	16.273	151	0	212
Rps15	40S ribosomal protein S15	>sp|P62843|RS15_MOUSE 40S ribosomal protein S15 OS=Mus musculus GN=Rps15 PE=2 SV=2;>tr|D3YTQ9|D3YTQ9_MOUSE 40S ribosomal protein S15 OS=Mus musculus GN=Rps15 PE=3 SV=1	13	78.6	17.04	145	0	246			+
Rps15a	40S ribosomal protein S15a	>sp|P62245|RS15A_MOUSE 40S ribosomal protein S15a OS=Mus musculus GN=Rps15a PE=1 SV=2;>tr|F8WJ41|F8WJ41_MOUSE 40S ribosomal protein S15a (Fragment) OS=Mus musculus GN=Rps15a PE=1 SV=1;>tr|D3Z712|D3Z712_MOUSE 40S ribosomal protein S15a (Fragment) OS=Mus mus	6	51.5	14.839	130	0	51			+
Rps16	40S ribosomal protein S16	>sp|P14131|RS16_MOUSE 40S ribosomal protein S16 OS=Mus musculus GN=Rps16 PE=2 SV=4	17	75.3	16.445	146	0	249		+
Rps17	40S ribosomal protein S17	>sp|P63276|RS17_MOUSE 40S ribosomal protein S17 OS=Mus musculus GN=Rps17 PE=1 SV=2	11	63	15.524	135	0	205
Rps18	40S ribosomal protein S18	>sp|P62270|RS18_MOUSE 40S ribosomal protein S18 OS=Mus musculus GN=Rps18 PE=1 SV=3;>tr|F6YVP7|F6YVP7_MOUSE Uncharacterized protein OS=Mus musculus GN=Gm10260 PE=3 SV=2;>tr|S4R1N6|S4R1N6_MOUSE 40S ribosomal protein S18 OS=Mus musculus GN=Rps18 PE=3 SV=1	20	63.8	17.718	152	0	250		+
Rps19	40S ribosomal protein S19	>sp|Q9CZX8|RS19_MOUSE 40S ribosomal protein S19 OS=Mus musculus GN=Rps19 PE=1 SV=3	10	55.2	16.085	145	0	92
Rps2	40S ribosomal protein S2	>sp|P25444|RS2_MOUSE 40S ribosomal protein S2 OS=Mus musculus GN=Rps2 PE=2 SV=3;>tr|D3YVC1|D3YVC1_MOUSE 40S ribosomal protein S2 (Fragment) OS=Mus musculus GN=Rps2 PE=3 SV=1;>tr|D3YWJ3|D3YWJ3_MOUSE 40S ribosomal protein S2 OS=Mus musculus GN=Rps2 PE=3 SV=1	21	60.4	31.231	293	0	302			+
Rps20	40S ribosomal protein S20	>sp|P60867|RS20_MOUSE 40S ribosomal protein S20 OS=Mus musculus GN=Rps20 PE=1 SV=1	4	23.5	13.373	119	0	40			+
Rps23	40S ribosomal protein S23	>sp|P62267|RS23_MOUSE 40S ribosomal protein S23 OS=Mus musculus GN=Rps23 PE=1 SV=3	10	49.7	15.807	143	0	141			+
Rps24	40S ribosomal protein S24	>sp|P62849|RS24_MOUSE 40S ribosomal protein S24 OS=Mus musculus GN=Rps24 PE=2 SV=1;>sp|P62849-2|RS24_MOUSE Isoform 2 of 40S ribosomal protein S24 OS=Mus musculus GN=Rps24;>sp|P62849-3|RS24_MOUSE Isoform 3 of 40S ribosomal protein S24 OS=Mus musculus GN=Rps	7	41.4	15.423	133	0	139
Rps25	40S ribosomal protein S25	>sp|P62852|RS25_MOUSE 40S ribosomal protein S25 OS=Mus musculus GN=Rps25 PE=1 SV=1	11	50.4	13.742	125	0	222		+
Rps26	40S ribosomal protein S26	>sp|P62855|RS26_MOUSE 40S ribosomal protein S26 OS=Mus musculus GN=Rps26 PE=2 SV=3	7	46.1	13.015	115	0	115
Rps27	40S ribosomal protein S27	>sp|Q6ZWU9|RS27_MOUSE 40S ribosomal protein S27 OS=Mus musculus GN=Rps27 PE=1 SV=3	3	38.1	9.461	84	0	25	UP (AbM only)		+
Rps27a	Ubiquitin-40S ribosomal protein S27a;Ubiquitin;40S ribosomal protein S27a	>sp|P62983|RS27A_MOUSE Ubiquitin-40S ribosomal protein S27a OS=Mus musculus GN=Rps27a PE=1 SV=2	6	42.9	17.951	156	0	101
Rps29	40S ribosomal protein S29	>sp|P62274|RS29_MOUSE 40S ribosomal protein S29 OS=Mus musculus GN=Rps29 PE=2 SV=2	2	32.1	6.6767	56	0	33
Rps3	40S ribosomal protein S3	>sp|P62908|RS3_MOUSE 40S ribosomal protein S3 OS=Mus musculus GN=Rps3 PE=1 SV=1;>tr|D3YV43|D3YV43_MOUSE 40S ribosomal protein S3 OS=Mus musculus GN=Rps3 PE=1 SV=1	18	72.8	26.674	243	0	112		+
Rps3a	40S ribosomal protein S3a	>sp|P97351|RS3A_MOUSE 40S ribosomal protein S3a OS=Mus musculus GN=Rps3a PE=1 SV=3	31	74.2	29.885	264	0	571		+
Rps4x	40S ribosomal protein S4, X isoform	>sp|P62702|RS4X_MOUSE 40S ribosomal protein S4, X isoform OS=Mus musculus GN=Rps4x PE=2 SV=2	33	78.7	29.597	263	0	671		+
Rps5	40S ribosomal protein S5;40S ribosomal protein S5, N-terminally processed	>tr|D3YYM6|D3YYM6_MOUSE 40S ribosomal protein S5 (Fragment) OS=Mus musculus GN=Rps5 PE=1 SV=1;>tr|Q91V55|Q91V55_MOUSE 40S ribosomal protein S5 OS=Mus musculus GN=Rps5 PE=1 SV=1;>sp|P97461|RS5_MOUSE 40S ribosomal protein S5 OS=Mus musculus GN=Rps5 PE=1 SV=3	7	44.5	20.413	182	0	60
Rps6	40S ribosomal protein S6	>sp|P62754|RS6_MOUSE 40S ribosomal protein S6 OS=Mus musculus GN=Rps6 PE=1 SV=1	13	42.6	28.68	249	0	119		+
Rps7	40S ribosomal protein S7	>sp|P62082|RS7_MOUSE 40S ribosomal protein S7 OS=Mus musculus GN=Rps7 PE=2 SV=1;>tr|F6SVV1|F6SVV1_MOUSE Protein Gm9493 OS=Mus musculus GN=Gm9493 PE=4 SV=1	22	78.4	22.127	194	0	308			+
Rps8	40S ribosomal protein S8	>sp|P62242|RS8_MOUSE 40S ribosomal protein S8 OS=Mus musculus GN=Rps8 PE=1 SV=2	15	61.1	24.205	208	0	150		+
Rps9	40S ribosomal protein S9	>sp|Q6ZWN5|RS9_MOUSE 40S ribosomal protein S9 OS=Mus musculus GN=Rps9 PE=1 SV=3;>tr|F7CJS8|F7CJS8_MOUSE 40S ribosomal protein S9 (Fragment) OS=Mus musculus GN=Rps9 PE=1 SV=1;>tr|D3YWH9|D3YWH9_MOUSE 40S ribosomal protein S9 OS=Mus musculus GN=Rps9 PE=1 SV=1	19	59.3	22.591	194	0	188
Rrp12	RRP12-like protein	>sp|Q6P5B0|RRP12_MOUSE RRP12-like protein OS=Mus musculus GN=Rrp12 PE=1 SV=1	44	42.7	143.13	1295	0	272
Rtn1	Reticulon-1	>tr|Q7M6W1|Q7M6W1_MOUSE Reticulon OS=Mus musculus GN=Rtn1 PE=2 SV=1;>tr|A3QM89|A3QM89_MOUSE Reticulon (Fragment) OS=Mus musculus GN=Rtn1 PE=4 SV=1;>sp|Q8K0T0|RTN1_MOUSE Reticulon-1 OS=Mus musculus GN=Rtn1 PE=1 SV=1	7	31.7	23.557	208	0	55
Rtn3	Reticulon-3	>sp|Q9ES97-3|RTN3_MOUSE Isoform 3 of Reticulon-3 OS=Mus musculus GN=Rtn3;>sp|Q9ES97|RTN3_MOUSE Reticulon-3 OS=Mus musculus GN=Rtn3 PE=1 SV=2;>sp|Q9ES97-4|RTN3_MOUSE Isoform 4 of Reticulon-3 OS=Mus musculus GN=Rtn3;>sp|Q9ES97-5|RTN3_MOUSE Isoform 5 of Retic	3	14.3	25.428	237	0	28		+
Safb	Scaffold attachment factor B1	>sp|D3YXK2|SAFB1_MOUSE Scaffold attachment factor B1 OS=Mus musculus GN=Safb PE=1 SV=2;>tr|S4R1M2|S4R1M2_MOUSE Scaffold attachment factor B1 OS=Mus musculus GN=Safb PE=1 SV=1	22	28.8	105.1	937	0	84			+
Sap30bp	SAP30-binding protein	>sp|Q02614|S30BP_MOUSE SAP30-binding protein OS=Mus musculus GN=Sap30bp PE=2 SV=2	12	34.1	33.832	308	0	90
Sart1	U4/U6.U5 tri-snRNP-associated protein 1	>sp|Q9Z315|SNUT1_MOUSE U4/U6.U5 tri-snRNP-associated protein 1 OS=Mus musculus GN=Sart1 PE=2 SV=1	50	57.1	90.884	806	0	578			+
Scaf1	Splicing factor, arginine/serine-rich 19	>sp|Q5U4C3|SFR19_MOUSE Splicing factor, arginine/serine-rich 19 OS=Mus musculus GN=Scaf1 PE=1 SV=1	12	13.1	133.84	1256	0	58	UP (AbM only)
Sept11	Septin-11	>sp|Q8C1B7|SEP11_MOUSE Septin-11 OS=Mus musculus GN=Sept11 PE=1 SV=4;>sp|Q8C1B7-3|SEP11_MOUSE Isoform 3 of Septin-11 OS=Mus musculus GN=Sept11;>sp|Q8C1B7-2|SEP11_MOUSE Isoform 2 of Septin-11 OS=Mus musculus GN=Sept11	17	46.4	49.694	431	0	80		+
Sept2	Septin-2	>sp|P42208|SEPT2_MOUSE Septin-2 OS=Mus musculus GN=Sept2 PE=1 SV=2;>tr|E9Q3V6|E9Q3V6_MOUSE Septin-2 OS=Mus musculus GN=Sept2 PE=1 SV=1;>tr|F6WYM0|F6WYM0_MOUSE Septin-2 (Fragment) OS=Mus musculus GN=Sept2 PE=1 SV=2;>tr|D3YYB1|D3YYB1_MOUSE Septin-2 (Fragment	13	55.7	41.525	361	0	41
Sept3	Neuronal-specific septin-3	>sp|Q9Z1S5|SEPT3_MOUSE Neuronal-specific septin-3 OS=Mus musculus GN=Sept3 PE=1 SV=2;>sp|Q9Z1S5-2|SEPT3_MOUSE Isoform 2 of Neuronal-specific septin-3 OS=Mus musculus GN=Sept3	16	52.6	40.037	350	0	148		+
Sept4	Septin-4	>sp|P28661|SEPT4_MOUSE Septin-4 OS=Mus musculus GN=Sept4 PE=1 SV=1;>sp|P28661-4|SEPT4_MOUSE Isoform 4 of Septin-4 OS=Mus musculus GN=Sept4;>sp|P28661-2|SEPT4_MOUSE Isoform 2 of Septin-4 OS=Mus musculus GN=Sept4;>sp|P28661-5|SEPT4_MOUSE Isoform 5 of Septin-	14	34.7	54.935	478	0	93		+
Sept5	Septin-5	>sp|Q9Z2Q6|SEPT5_MOUSE Septin-5 OS=Mus musculus GN=Sept5 PE=1 SV=2	27	62.6	42.747	369	0	333		+
Sept6	Septin-6	>sp|Q9R1T4|SEPT6_MOUSE Septin-6 OS=Mus musculus GN=Sept6 PE=1 SV=4;>sp|Q9R1T4-2|SEPT6_MOUSE Isoform I of Septin-6 OS=Mus musculus GN=Sept6;>sp|Q9R1T4-3|SEPT6_MOUSE Isoform V of Septin-6 OS=Mus musculus GN=Sept6	14	37.1	49.619	434	0	98		+
Sept7	Septin-7	>sp|O55131|SEPT7_MOUSE Septin-7 OS=Mus musculus GN=Sept7 PE=1 SV=1;>tr|E9Q9F5|E9Q9F5_MOUSE Septin-7 OS=Mus musculus GN=Sept7 PE=1 SV=2;>tr|E9Q1G8|E9Q1G8_MOUSE Septin-7 OS=Mus musculus GN=Sept7 PE=1 SV=2	32	61.7	50.549	436	0	363		+	+
Sept8	Septin-8	>sp|Q8CHH9|SEPT8_MOUSE Septin-8 OS=Mus musculus GN=Sept8 PE=1 SV=4;>tr|B1AQZ0|B1AQZ0_MOUSE Septin-8 OS=Mus musculus GN=Sept8 PE=1 SV=1;>sp|Q8CHH9-2|SEPT8_MOUSE Isoform 2 of Septin-8 OS=Mus musculus GN=Sept8;>tr|B7ZC46|B7ZC46_MOUSE Septin-8 OS=Mus musculus	21	62.5	49.812	429	0	270		+
Serbp1	Plasminogen activator inhibitor 1 RNA-binding protein	>sp|Q9CY58|PAIRB_MOUSE Plasminogen activator inhibitor 1 RNA-binding protein OS=Mus musculus GN=Serbp1 PE=1 SV=2;>sp|Q9CY58-4|PAIRB_MOUSE Isoform 4 of Plasminogen activator inhibitor 1 RNA-binding protein OS=Mus musculus GN=Serbp1	37	74.9	44.714	407	0	545
Serbp1	Plasminogen activator inhibitor 1 RNA-binding protein	>sp|Q9CY58-2|PAIRB_MOUSE Isoform 2 of Plasminogen activator inhibitor 1 RNA-binding protein OS=Mus musculus GN=Serbp1;>sp|Q9CY58-3|PAIRB_MOUSE Isoform 3 of Plasminogen activator inhibitor 1 RNA-binding protein OS=Mus musculus GN=Serbp1	36	75	42.944	392	0	17
Sf3b1	Splicing factor 3B subunit 1	>sp|Q99NB9|SF3B1_MOUSE Splicing factor 3B subunit 1 OS=Mus musculus GN=Sf3b1 PE=1 SV=1;>tr|G5E866|G5E866_MOUSE Splicing factor 3B subunit 1 OS=Mus musculus GN=Sf3b1 PE=1 SV=1	35	39	145.81	1304	0	166			+
Sfpq	Splicing factor, proline- and glutamine-rich	>sp|Q8VIJ6|SFPQ_MOUSE Splicing factor, proline- and glutamine-rich OS=Mus musculus GN=Sfpq PE=1 SV=1	74	69.2	75.441	699	0	1573
Sfswap	Splicing factor, suppressor of white-apricot homolog	>sp|Q3USH5|SFSWA_MOUSE Splicing factor, suppressor of white-apricot homolog OS=Mus musculus GN=Sfswap PE=1 SV=2	23	27.5	104.19	945	0	118
Sfxn3	Sideroflexin-3	>sp|Q91V61|SFXN3_MOUSE Sideroflexin-3 OS=Mus musculus GN=Sfxn3 PE=1 SV=1;>tr|Q3U4F0|Q3U4F0_MOUSE Sideroflexin-3 OS=Mus musculus GN=Sfxn3 PE=2 SV=1;>sp|Q91V61-2|SFXN3_MOUSE Isoform 2 of Sideroflexin-3 OS=Mus musculus GN=Sfxn3	10	48.3	35.406	321	0	97		+	+
Sh3gl2	Endophilin-A1	>sp|Q62420|SH3G2_MOUSE Endophilin-A1 OS=Mus musculus GN=Sh3gl2 PE=1 SV=2;>tr|A2ALV3|A2ALV3_MOUSE Endophilin-A1 OS=Mus musculus GN=Sh3gl2 PE=4 SV=1;>tr|Q8BXU5|Q8BXU5_MOUSE Endophilin-A1 OS=Mus musculus GN=Sh3gl2 PE=2 SV=1;>tr|F6ZL13|F6ZL13_MOUSE Endophilin-	18	51.7	39.955	352	0	182
Slc12a5	Solute carrier family 12 member 5	>sp|Q91V14|S12A5_MOUSE Solute carrier family 12 member 5 OS=Mus musculus GN=Slc12a5 PE=1 SV=2;>sp|Q91V14-2|S12A5_MOUSE Isoform 2 of Solute carrier family 12 member 5 OS=Mus musculus GN=Slc12a5	19	21	126.27	1138	0	146		+
Slc1a2	Excitatory amino acid transporter 2	>sp|P43006|EAA2_MOUSE Excitatory amino acid transporter 2 OS=Mus musculus GN=Slc1a2 PE=1 SV=1;>sp|P43006-2|EAA2_MOUSE Isoform Glt-1A of Excitatory amino acid transporter 2 OS=Mus musculus GN=Slc1a2;>tr|A2APL5|A2APL5_MOUSE Amino acid transporter OS=Mus musc	17	33	62.03	572	0	341	DOWN (AbR only)	+	+
Slc1a3	Excitatory amino acid transporter 1	>sp|P56564|EAA1_MOUSE Excitatory amino acid transporter 1 OS=Mus musculus GN=Slc1a3 PE=1 SV=2	12	26	59.622	543	0	151		+
Slc25a1		>sp|Q8JZU2|TXTP_MOUSE Tricarboxylate transport protein, mitochondrial OS=Mus musculus GN=Slc25a1 PE=2 SV=1;>tr|F6VVY4|F6VVY4_MOUSE Tricarboxylate transport protein, mitochondrial (Fragment) OS=Mus musculus GN=Slc25a1 PE=3 SV=1	8	25.1	33.931	311	0	80
Slc25a11	Mitochondrial 2-oxoglutarate/malate carrier protein	>sp|Q9CR62|M2OM_MOUSE Mitochondrial 2-oxoglutarate/malate carrier protein OS=Mus musculus GN=Slc25a11 PE=1 SV=3;>tr|Q5SX46|Q5SX46_MOUSE Mitochondrial 2-oxoglutarate/malate carrier protein (Fragment) OS=Mus musculus GN=Slc25a11 PE=1 SV=1	19	71.7	34.155	314	0	263		+	+
Slc25a12	Calcium-binding mitochondrial carrier protein Aralar1	>sp|Q8BH59|CMC1_MOUSE Calcium-binding mitochondrial carrier protein Aralar1 OS=Mus musculus GN=Slc25a12 PE=1 SV=1	36	66	74.569	677	0	424		+	+
Slc25a13	Calcium-binding mitochondrial carrier protein Aralar2	>sp|Q9QXX4|CMC2_MOUSE Calcium-binding mitochondrial carrier protein Aralar2 OS=Mus musculus GN=Slc25a13 PE=1 SV=1	5	7.4	74.466	676	0	16		+
Slc25a22	Mitochondrial glutamate carrier 1	>sp|Q9D6M3|GHC1_MOUSE Mitochondrial glutamate carrier 1 OS=Mus musculus GN=Slc25a22 PE=1 SV=1;>tr|E9PV90|E9PV90_MOUSE Mitochondrial glutamate carrier 1 (Fragment) OS=Mus musculus GN=Slc25a22 PE=3 SV=1;>tr|E9PY45|E9PY45_MOUSE Mitochondrial glutamate carrier	15	70.9	34.67	323	0	117		+
Slc25a3	Phosphate carrier protein, mitochondrial	>sp|Q8VEM8|MPCP_MOUSE Phosphate carrier protein, mitochondrial OS=Mus musculus GN=Slc25a3 PE=1 SV=1;>tr|G5E902|G5E902_MOUSE MCG10343, isoform CRA_b OS=Mus musculus GN=Slc25a3 PE=1 SV=1	13	41.5	39.632	357	0	185		+	+
Slc25a31	ADP/ATP translocase 4	>sp|Q3V132|ADT4_MOUSE ADP/ATP translocase 4 OS=Mus musculus GN=Slc25a31 PE=2 SV=1	7	15	35.257	320	0	27
Slc25a4	ADP/ATP translocase 1	>sp|P48962|ADT1_MOUSE ADP/ATP translocase 1 OS=Mus musculus GN=Slc25a4 PE=1 SV=4	33	74.8	32.904	298	0	673		+
Slc25a5	ADP/ATP translocase 2;ADP/ATP translocase 2, N-terminally processed	>sp|P51881|ADT2_MOUSE ADP/ATP translocase 2 OS=Mus musculus GN=Slc25a5 PE=1 SV=3	30	71.1	32.931	298	0	259		+
Slc4a10	Sodium-driven chloride bicarbonate exchanger	>sp|Q5DTL9|S4A10_MOUSE Sodium-driven chloride bicarbonate exchanger OS=Mus musculus GN=Slc4a10 PE=1 SV=2;>sp|Q5DTL9-2|S4A10_MOUSE Isoform 2 of Sodium-driven chloride bicarbonate exchanger OS=Mus musculus GN=Slc4a10;>tr|B1AWV9|B1AWV9_MOUSE Sodium-driven chl	21	22.1	125.82	1118	0	68	DOWN (AbR only)
Slc4a3	Anion exchange protein 3	>sp|P16283|B3A3_MOUSE Anion exchange protein 3 OS=Mus musculus GN=Slc4a3 PE=1 SV=2	24	25.6	135.37	1227	0	122
Slc4a4		>tr|E9Q8N8|E9Q8N8_MOUSE Electrogenic sodium bicarbonate cotransporter 1 OS=Mus musculus GN=Slc4a4 PE=1 SV=1	40	34.6	123.08	1094	0	528
Slc4a4		>tr|A7E1Z5|A7E1Z5_MOUSE Electrogenic Na-bicarbonate cotransporter splice variant NBCe1-E OS=Mus musculus GN=Slc4a4 PE=1 SV=1	38	34.2	120.46	1070	0.0032321	1
Slc4a4	Electrogenic sodium bicarbonate cotransporter 1	>sp|O88343|S4A4_MOUSE Electrogenic sodium bicarbonate cotransporter 1 OS=Mus musculus GN=Slc4a4 PE=1 SV=2;>sp|O88343-2|S4A4_MOUSE Isoform 2 of Electrogenic sodium bicarbonate cotransporter 1 OS=Mus musculus GN=Slc4a4	38	34.1	121.48	1079	0	1
Slc6a11	Sodium- and chloride-dependent GABA transporter 3	>sp|P31650|S6A11_MOUSE Sodium- and chloride-dependent GABA transporter 3 OS=Mus musculus GN=Slc6a11 PE=1 SV=2	7	12.9	69.96	627	0	33	DOWN (both Ab-s)	+
Snap91	Clathrin coat assembly protein AP180	>sp|Q61548|AP180_MOUSE Clathrin coat assembly protein AP180 OS=Mus musculus GN=Snap91 PE=1 SV=1;>tr|A0A087WSI9|A0A087WSI9_MOUSE Clathrin coat assembly protein AP180 (Fragment) OS=Mus musculus GN=Snap91 PE=4 SV=1;>tr|Q3TWS4|Q3TWS4_MOUSE Clathrin coat assemb	3	4	91.85	901	0	19		+
Snrnp200	U5 small nuclear ribonucleoprotein 200 kDa helicase	>sp|Q6P4T2|U520_MOUSE U5 small nuclear ribonucleoprotein 200 kDa helicase OS=Mus musculus GN=Snrnp200 PE=1 SV=1	55	34.9	244.54	2136	0	206
Snrnp27	U4/U6.U5 small nuclear ribonucleoprotein 27 kDa protein	>sp|Q8K194|SNR27_MOUSE U4/U6.U5 small nuclear ribonucleoprotein 27 kDa protein OS=Mus musculus GN=Snrnp27 PE=2 SV=1;>sp|Q8K194-2|SNR27_MOUSE Isoform 2 of U4/U6.U5 small nuclear ribonucleoprotein 27 kDa protein OS=Mus musculus GN=Snrnp27	5	36.8	18.885	155	0	44
Snrnp70	U1 small nuclear ribonucleoprotein 70 kDa	>sp|Q62376|RU17_MOUSE U1 small nuclear ribonucleoprotein 70 kDa OS=Mus musculus GN=Snrnp70 PE=1 SV=2;>sp|Q62376-2|RU17_MOUSE Isoform 2 of U1 small nuclear ribonucleoprotein 70 kDa OS=Mus musculus GN=Snrnp70	44	56.7	51.991	448	0	599
Snrpa	U1 small nuclear ribonucleoprotein A	>sp|Q62189|SNRPA_MOUSE U1 small nuclear ribonucleoprotein A OS=Mus musculus GN=Snrpa PE=2 SV=3;>tr|D3Z0S6|D3Z0S6_MOUSE U1 small nuclear ribonucleoprotein A (Fragment) OS=Mus musculus GN=Snrpa PE=4 SV=1	21	54.4	31.835	287	0	446		+
Snrpb	Small nuclear ribonucleoprotein-associated protein B	>sp|P27048|RSMB_MOUSE Small nuclear ribonucleoprotein-associated protein B OS=Mus musculus GN=Snrpb PE=1 SV=1	14	36.4	23.656	231	0	157
Snrpc	U1 small nuclear ribonucleoprotein C	>sp|Q62241|RU1C_MOUSE U1 small nuclear ribonucleoprotein C OS=Mus musculus GN=Snrpc PE=2 SV=1	9	33.3	17.364	159	0	144
Snrpd1	Small nuclear ribonucleoprotein Sm D1	>sp|P62315|SMD1_MOUSE Small nuclear ribonucleoprotein Sm D1 OS=Mus musculus GN=Snrpd1 PE=2 SV=1	5	58.8	13.281	119	0	106
Snrpd2	Small nuclear ribonucleoprotein Sm D2	>sp|P62317|SMD2_MOUSE Small nuclear ribonucleoprotein Sm D2 OS=Mus musculus GN=Snrpd2 PE=2 SV=1	21	85.6	13.527	118	0	255
Snrpd3	Small nuclear ribonucleoprotein Sm D3	>sp|P62320|SMD3_MOUSE Small nuclear ribonucleoprotein Sm D3 OS=Mus musculus GN=Snrpd3 PE=1 SV=1	13	61.1	13.916	126	0	174		+
Snrpe	Small nuclear ribonucleoprotein E	>sp|P62305|RUXE_MOUSE Small nuclear ribonucleoprotein E OS=Mus musculus GN=Snrpe PE=2 SV=1;>tr|E9Q4F4|E9Q4F4_MOUSE Small nuclear ribonucleoprotein E OS=Mus musculus GN=Snrpe PE=4 SV=1;>tr|E9Q0W8|E9Q0W8_MOUSE Small nuclear ribonucleoprotein E OS=Mus musculu	8	77.2	10.803	92	0	132		+
Snrpf	Small nuclear ribonucleoprotein F	>sp|P62307|RUXF_MOUSE Small nuclear ribonucleoprotein F OS=Mus musculus GN=Snrpf PE=2 SV=1	6	58.1	9.7251	86	0	94
Snrpg	Small nuclear ribonucleoprotein G	>sp|P62309|RUXG_MOUSE Small nuclear ribonucleoprotein G OS=Mus musculus GN=Snrpg PE=1 SV=1	6	51.3	8.496	76	0	74
Soga3	Protein SOGA3	>sp|Q6NZL0|SOGA3_MOUSE Protein SOGA3 OS=Mus musculus GN=Soga3 PE=2 SV=2	21	22.5	103.48	945	0	116
Sptan1	Spectrin alpha chain, non-erythrocytic 1	>tr|A3KGU7|A3KGU7_MOUSE Spectrin alpha chain, non-erythrocytic 1 OS=Mus musculus GN=Sptan1 PE=1 SV=1;>sp|P16546|SPTN1_MOUSE Spectrin alpha chain, non-erythrocytic 1 OS=Mus musculus GN=Sptan1 PE=1 SV=4;>tr|A3KGU5|A3KGU5_MOUSE Spectrin alpha chain, non-eryth	111	47	285.15	2477	0	752	UP (AbR only)	+	+
Sptb	Spectrin beta chain, erythrocytic	>tr|Q3UGX2|Q3UGX2_MOUSE Spectrin beta 1 OS=Mus musculus GN=Sptb PE=1 SV=1;>tr|E9Q397|E9Q397_MOUSE Spectrin beta chain, erythrocytic OS=Mus musculus GN=Sptb PE=1 SV=1;>sp|P15508|SPTB1_MOUSE Spectrin beta chain, erythrocytic OS=Mus musculus GN=Sptb PE=1 SV=4	118	61.1	268.09	2329	0	517		+	+
Sptbn1	Spectrin beta chain, non-erythrocytic 1	>sp|Q62261|SPTB2_MOUSE Spectrin beta chain, non-erythrocytic 1 OS=Mus musculus GN=Sptbn1 PE=1 SV=2;>tr|A0A0A0MQG2|A0A0A0MQG2_MOUSE Spectrin beta chain, non-erythrocytic 1 (Fragment) OS=Mus musculus GN=Sptbn1 PE=4 SV=1;>sp|Q62261-2|SPTB2_MOUSE Isoform 2 of	97	45.6	274.22	2363	0	601	UP (AbR only)		+
Srcin1	SRC kinase signaling inhibitor 1	>tr|B1AQX9|B1AQX9_MOUSE SRC kinase-signaling inhibitor 1 OS=Mus musculus GN=Srcin1 PE=1 SV=1;>tr|B1AQX6|B1AQX6_MOUSE SRC kinase-signaling inhibitor 1 OS=Mus musculus GN=Srcin1 PE=1 SV=1;>tr|B1AQX7|B1AQX7_MOUSE SRC kinase-signaling inhibitor 1 OS=Mus muscul	39	39.5	130.61	1217	0	194
Srek1	Splicing regulatory glutamine/lysine-rich protein 1	>sp|Q8BZX4-2|SREK1_MOUSE Isoform 2 of Splicing regulatory glutamine/lysine-rich protein 1 OS=Mus musculus GN=Srek1;>sp|Q8BZX4|SREK1_MOUSE Splicing regulatory glutamine/lysine-rich protein 1 OS=Mus musculus GN=Srek1 PE=2 SV=1	20	33.8	69.12	610	0	223	UP (AbR only)
Srp72	Signal recognition particle subunit SRP72	>tr|F8VQC1|F8VQC1_MOUSE Signal recognition particle subunit SRP72 OS=Mus musculus GN=Srp72 PE=1 SV=1;>tr|E9Q740|E9Q740_MOUSE Signal recognition particle subunit SRP72 OS=Mus musculus GN=Srp72 PE=1 SV=1	21	42.2	74.656	671	0	85
Srpk2	SRSF protein kinase 2;SRSF protein kinase 2 N-terminal;SRSF protein kinase 2 C-terminal	>sp|O54781|SRPK2_MOUSE SRSF protein kinase 2 OS=Mus musculus GN=Srpk2 PE=1 SV=2	18	32.5	76.756	681	0	104
Srrm1	Serine/arginine repetitive matrix protein 1	>tr|A2A8V9|A2A8V9_MOUSE Serine/arginine repetitive matrix protein 1 OS=Mus musculus GN=Srrm1 PE=1 SV=1;>tr|A2A8V8|A2A8V8_MOUSE Serine/arginine repetitive matrix protein 1 OS=Mus musculus GN=Srrm1 PE=1 SV=1;>tr|E9PUK6|E9PUK6_MOUSE Serine/arginine repetitive	36	36.3	103.71	918	0	208	UP (AbM only)
Srrm2	Serine/arginine repetitive matrix protein 2	>sp|Q8BTI8|SRRM2_MOUSE Serine/arginine repetitive matrix protein 2 OS=Mus musculus GN=Srrm2 PE=1 SV=3;>sp|Q8BTI8-3|SRRM2_MOUSE Isoform 3 of Serine/arginine repetitive matrix protein 2 OS=Mus musculus GN=Srrm2;>sp|Q8BTI8-2|SRRM2_MOUSE Isoform 2 of Serine/ar	31	15.2	294.84	2703	0	136			+
Srsf1	Serine/arginine-rich splicing factor 1	>sp|Q6PDM2|SRSF1_MOUSE Serine/arginine-rich splicing factor 1 OS=Mus musculus GN=Srsf1 PE=1 SV=3;>tr|H7BX95|H7BX95_MOUSE Serine/arginine-rich-splicing factor 1 OS=Mus musculus GN=Srsf1 PE=1 SV=1;>sp|Q6PDM2-3|SRSF1_MOUSE Isoform 3 of Serine/arginine-rich sp	15	47.6	27.744	248	0	97
Srsf11		>tr|Q3UIX4|Q3UIX4_MOUSE Protein Srsf11 OS=Mus musculus GN=Srsf11 PE=1 SV=1;>tr|E9Q6E5|E9Q6E5_MOUSE Protein Srsf11 OS=Mus musculus GN=Srsf11 PE=1 SV=1;>tr|D3Z4B0|D3Z4B0_MOUSE Protein Srsf11 (Fragment) OS=Mus musculus GN=Srsf11 PE=4 SV=1;>tr|B7ZNC5|B7ZNC5_MO	12	34.5	53.102	476	0	137
Srsf11		>tr|F6XR65|F6XR65_MOUSE Protein Srsf11 (Fragment) OS=Mus musculus GN=Srsf11 PE=1 SV=1	2	8.9	26.731	224	0.009768	5
Srsf2	Serine/arginine-rich splicing factor 2	>sp|Q62093|SRSF2_MOUSE Serine/arginine-rich splicing factor 2 OS=Mus musculus GN=Srsf2 PE=1 SV=4	5	27.1	25.476	221	0	49
Srsf3	Serine/arginine-rich splicing factor 3	>sp|P84104|SRSF3_MOUSE Serine/arginine-rich splicing factor 3 OS=Mus musculus GN=Srsf3 PE=1 SV=1;>sp|P84104-2|SRSF3_MOUSE Isoform Short of Serine/arginine-rich splicing factor 3 OS=Mus musculus GN=Srsf3;>tr|A2A4X6|A2A4X6_MOUSE MCG21910 OS=Mus musculus GN=G	13	55.5	19.329	164	0	158
Srsf4	Serine/arginine-rich splicing factor 4	>sp|Q8VE97|SRSF4_MOUSE Serine/arginine-rich splicing factor 4 OS=Mus musculus GN=Srsf4 PE=2 SV=1;>tr|Q542V3|Q542V3_MOUSE Serine/arginine-rich-splicing factor 4 OS=Mus musculus GN=Srsf4 PE=2 SV=1;>tr|A2A837|A2A837_MOUSE Serine/arginine-rich-splicing factor	9	17.8	55.979	489	0	48
Srsf7	Serine/arginine-rich splicing factor 7	>sp|Q8BL97|SRSF7_MOUSE Serine/arginine-rich splicing factor 7 OS=Mus musculus GN=Srsf7 PE=1 SV=1;>sp|Q8BL97-3|SRSF7_MOUSE Isoform 3 of Serine/arginine-rich splicing factor 7 OS=Mus musculus GN=Srsf7;>sp|Q8BL97-4|SRSF7_MOUSE Isoform 4 of Serine/arginine-ric	10	33.3	30.817	267	0	68
Stt3b	Dolichyl-diphosphooligosaccharide--protein glycosyltransferase subunit STT3B	>sp|Q3TDQ1|STT3B_MOUSE Dolichyl-diphosphooligosaccharide--protein glycosyltransferase subunit STT3B OS=Mus musculus GN=Stt3b PE=1 SV=2	13	17.1	93.245	823	0	90
Stx1b	Syntaxin-1B	>sp|P61264|STX1B_MOUSE Syntaxin-1B OS=Mus musculus GN=Stx1b PE=1 SV=1	7	27.1	33.244	288	0	74		+	+
Stxbp1	Syntaxin-binding protein 1	>sp|O08599|STXB1_MOUSE Syntaxin-binding protein 1 OS=Mus musculus GN=Stxbp1 PE=1 SV=2;>sp|O08599-2|STXB1_MOUSE Isoform 2 of Syntaxin-binding protein 1 OS=Mus musculus GN=Stxbp1;>tr|Z4YL99|Z4YL99_MOUSE Syntaxin-binding protein 1 OS=Mus musculus GN=Stxbp1 PE	31	62	67.568	594	0	449		+	+
Sucla2	Succinyl-CoA ligase [ADP-forming] subunit beta, mitochondrial	>sp|Q9Z2I9|SUCB1_MOUSE Succinyl-CoA ligase [ADP-forming] subunit beta, mitochondrial OS=Mus musculus GN=Sucla2 PE=1 SV=2	4	11.2	50.113	463	0	22		+
Suclg1	Succinyl-CoA ligase [ADP/GDP-forming] subunit alpha, mitochondrial	>sp|Q9WUM5|SUCA_MOUSE Succinyl-CoA ligase [ADP/GDP-forming] subunit alpha, mitochondrial OS=Mus musculus GN=Suclg1 PE=1 SV=4	9	31.8	36.154	346	0	75		+
Sv2a	Synaptic vesicle glycoprotein 2A	>sp|Q9JIS5|SV2A_MOUSE Synaptic vesicle glycoprotein 2A OS=Mus musculus GN=Sv2a PE=1 SV=1	18	22	82.646	742	0	205
Syn1	Synapsin-1	>sp|O88935|SYN1_MOUSE Synapsin-1 OS=Mus musculus GN=Syn1 PE=1 SV=2;>sp|O88935-3|SYN1_MOUSE Isoform 3 of Synapsin-1 OS=Mus musculus GN=Syn1	46	76.3	74.096	706	0	740		+	+
Syn1	Synapsin-1	>sp|O88935-1|SYN1_MOUSE Isoform Ib of Synapsin-1 OS=Mus musculus GN=Syn1	45	75.7	70.034	670	0	25		+	+
Syn2	Synapsin-2	>sp|Q64332|SYN2_MOUSE Synapsin-2 OS=Mus musculus GN=Syn2 PE=1 SV=2;>sp|Q64332-2|SYN2_MOUSE Isoform IIb of Synapsin-2 OS=Mus musculus GN=Syn2	17	41.1	63.372	586	0	153
Syncrip	Heterogeneous nuclear ribonucleoprotein Q	>sp|Q7TMK9-2|HNRPQ_MOUSE Isoform 2 of Heterogeneous nuclear ribonucleoprotein Q OS=Mus musculus GN=Syncrip;>sp|Q7TMK9|HNRPQ_MOUSE Heterogeneous nuclear ribonucleoprotein Q OS=Mus musculus GN=Syncrip PE=1 SV=2;>tr|G3UZI2|G3UZI2_MOUSE Heterogeneous nuclear r	45	64.6	62.672	562	0	440		+	+
Syngap1	Ras/Rap GTPase-activating protein SynGAP	>sp|F6SEU4|SYGP1_MOUSE Ras/Rap GTPase-activating protein SynGAP OS=Mus musculus GN=Syngap1 PE=1 SV=2;>tr|J3QQ18|J3QQ18_MOUSE Ras/Rap GTPase-activating protein SynGAP OS=Mus musculus GN=Syngap1 PE=1 SV=1	57	56.9	148.24	1340	0	409
Syngr3	Synaptogyrin-3	>sp|Q8R191|SNG3_MOUSE Synaptogyrin-3 OS=Mus musculus GN=Syngr3 PE=1 SV=1	3	16.2	24.561	229	0	22
Synj1	Synaptojanin-1	>sp|Q8CHC4|SYNJ1_MOUSE Synaptojanin-1 OS=Mus musculus GN=Synj1 PE=1 SV=3;>tr|D3Z656|D3Z656_MOUSE Synaptojanin-1 OS=Mus musculus GN=Synj1 PE=1 SV=1;>tr|E9Q7S0|E9Q7S0_MOUSE Synaptojanin-1 OS=Mus musculus GN=Synj1 PE=1 SV=1;>tr|F7BQW7|F7BQW7_MOUSE Synaptojani	40	33.4	172.62	1574	0	241		+
Syt1	Synaptotagmin-1	>sp|P46096|SYT1_MOUSE Synaptotagmin-1 OS=Mus musculus GN=Syt1 PE=1 SV=1	35	53.7	47.417	421	0	719		+	+
Syt1		>tr|D3Z7R4|D3Z7R4_MOUSE Synaptotagmin-1 (Fragment) OS=Mus musculus GN=Syt1 PE=1 SV=1	11	32.6	26.294	236	0	1		+	+
Syt2	Synaptotagmin-2	>sp|P46097|SYT2_MOUSE Synaptotagmin-2 OS=Mus musculus GN=Syt2 PE=1 SV=1	27	57.3	47.262	422	0	145		+	+
Syt7	Synaptotagmin-7	>tr|E9PZA8|E9PZA8_MOUSE Synaptotagmin-7 OS=Mus musculus GN=Syt7 PE=4 SV=1;>sp|Q9R0N7|SYT7_MOUSE Synaptotagmin-7 OS=Mus musculus GN=Syt7 PE=1 SV=1	23	42.5	63.098	567	0	181	DOWN (AbM only)
Syt7		>tr|Q8CF96|Q8CF96_MOUSE Synaptotagmin VIIbeta OS=Mus musculus GN=Syt7 PE=2 SV=1	22	49.4	50.67	447	0	22	DOWN (AbM only)
Tada2b		>tr|D3YW26|D3YW26_MOUSE Protein Tada2b OS=Mus musculus GN=Tada2b PE=4 SV=1;>tr|D3Z4Z0|D3Z4Z0_MOUSE MCG49644 OS=Mus musculus GN=Tada2b PE=4 SV=1	1	2	40.001	345	0.006215	23
Taf15		>tr|Q8BQ46|Q8BQ46_MOUSE Protein Taf15 OS=Mus musculus GN=Taf15 PE=2 SV=1;>tr|F6QCI0|F6QCI0_MOUSE Protein Taf15 (Fragment) OS=Mus musculus GN=Taf15 PE=4 SV=1	24	42.4	58.6	557	0	275	UP (AbM only)
Tardbp	TAR DNA-binding protein 43	>sp|Q921F2|TADBP_MOUSE TAR DNA-binding protein 43 OS=Mus musculus GN=Tardbp PE=1 SV=1;>tr|A0A087WR97|A0A087WR97_MOUSE TAR DNA-binding protein 43 (Fragment) OS=Mus musculus GN=Tardbp PE=4 SV=1;>tr|A0A087WRZ5|A0A087WRZ5_MOUSE TAR DNA-binding protein 43 OS=Mu	5	17.9	44.547	414	0	22		+
Tceb3	Transcription elongation factor B polypeptide 3	>sp|Q8CB77|ELOA1_MOUSE Transcription elongation factor B polypeptide 3 OS=Mus musculus GN=Tceb3 PE=1 SV=3	34	45.8	87.16	773	0	226
Tcof1	Treacle protein	>sp|O08784|TCOF_MOUSE Treacle protein OS=Mus musculus GN=Tcof1 PE=1 SV=1;>tr|H3BL37|H3BL37_MOUSE Treacle protein OS=Mus musculus GN=Tcof1 PE=1 SV=1;>tr|H3BIX0|H3BIX0_MOUSE Treacle protein (Fragment) OS=Mus musculus GN=Tcof1 PE=1 SV=1;>tr|Q05CS0|Q05CS0_MOUS	35	32	135	1320	0	210
Tcp1	T-complex protein 1 subunit alpha	>sp|P11983|TCPA_MOUSE T-complex protein 1 subunit alpha OS=Mus musculus GN=Tcp1 PE=1 SV=3;>sp|P11983-2|TCPA_MOUSE Isoform 2 of T-complex protein 1 subunit alpha OS=Mus musculus GN=Tcp1	9	20.7	60.448	556	0	29		+
Tdrd3	Tudor domain-containing protein 3	>sp|Q91W18|TDRD3_MOUSE Tudor domain-containing protein 3 OS=Mus musculus GN=Tdrd3 PE=1 SV=4;>sp|Q91W18-2|TDRD3_MOUSE Isoform 2 of Tudor domain-containing protein 3 OS=Mus musculus GN=Tdrd3;>sp|Q91W18-3|TDRD3_MOUSE Isoform 3 of Tudor domain-containing prote	26	45.6	82.252	743	0	141
Tecr	Very-long-chain enoyl-CoA reductase	>sp|Q9CY27|TECR_MOUSE Very-long-chain enoyl-CoA reductase OS=Mus musculus GN=Tecr PE=1 SV=1;>tr|G3UWE1|G3UWE1_MOUSE MCG11048, isoform CRA_c OS=Mus musculus GN=Tecr PE=1 SV=1;>tr|Q52L67|Q52L67_MOUSE Gpsn2 protein OS=Mus musculus GN=Tecr PE=1 SV=1	11	32.1	36.09	308	0	114
Tex10	Testis-expressed sequence 10 protein	>sp|Q3URQ0|TEX10_MOUSE Testis-expressed sequence 10 protein OS=Mus musculus GN=Tex10 PE=1 SV=1	11	15.8	105.21	928	0	60
Thrap3	Thyroid hormone receptor-associated protein 3	>sp|Q569Z6|TR150_MOUSE Thyroid hormone receptor-associated protein 3 OS=Mus musculus GN=Thrap3 PE=1 SV=1;>tr|Q8BZN7|Q8BZN7_MOUSE Thyroid hormone receptor-associated protein 3 OS=Mus musculus GN=Thrap3 PE=1 SV=1	63	46.8	108.18	951	0	660
Tmco1	Transmembrane and coiled-coil domain-containing protein 1	>sp|Q921L3|TMCO1_MOUSE Transmembrane and coiled-coil domain-containing protein 1 OS=Mus musculus GN=Tmco1 PE=2 SV=1	2	13.8	21.175	188	0	18
Tmpo	Lamina-associated polypeptide 2, isoforms beta/delta/epsilon/gamma;Lamina-associated polypeptide 2, isoforms alpha/zeta	>sp|Q61029|LAP2B_MOUSE Lamina-associated polypeptide 2, isoforms beta/delta/epsilon/gamma OS=Mus musculus GN=Tmpo PE=1 SV=4;>sp|Q61029-4|LAP2B_MOUSE Isoform Gamma of Lamina-associated polypeptide 2, isoforms beta/delta/epsilon/gamma OS=Mus musculus GN=Tmpo	10	25.2	50.372	452	0	85
Tomm70a	Mitochondrial import receptor subunit TOM70	>sp|Q9CZW5|TOM70_MOUSE Mitochondrial import receptor subunit TOM70 OS=Mus musculus GN=Tomm70a PE=1 SV=2	10	20.3	67.589	611	0	66	DOWN (AbM only)	+
Top1	DNA topoisomerase 1	>sp|Q04750|TOP1_MOUSE DNA topoisomerase 1 OS=Mus musculus GN=Top1 PE=1 SV=2	61	62.5	90.875	767	0	704
Top3b	DNA topoisomerase 3-beta-1;DNA topoisomerase	>sp|Q9Z321|TOP3B_MOUSE DNA topoisomerase 3-beta-1 OS=Mus musculus GN=Top3b PE=2 SV=1;>tr|F6SDD7|F6SDD7_MOUSE DNA topoisomerase (Fragment) OS=Mus musculus GN=Top3b PE=3 SV=1	38	58.6	96.948	862	0	197
Tppp	Tubulin polymerization-promoting protein	>sp|Q7TQD2|TPPP_MOUSE Tubulin polymerization-promoting protein OS=Mus musculus GN=Tppp PE=1 SV=1	17	65.6	23.574	218	0	196
Tra2b	Transformer-2 protein homolog beta	>sp|P62996|TRA2B_MOUSE Transformer-2 protein homolog beta OS=Mus musculus GN=Tra2b PE=2 SV=1;>tr|F8WJG3|F8WJG3_MOUSE Transformer-2 protein homolog beta OS=Mus musculus GN=Tra2b PE=4 SV=1	13	42.4	33.665	288	0	88	UP (AbM only)
Trim3	Tripartite motif-containing protein 3	>sp|Q9R1R2|TRIM3_MOUSE Tripartite motif-containing protein 3 OS=Mus musculus GN=Trim3 PE=1 SV=1;>tr|Q3TDT0|Q3TDT0_MOUSE Tripartite motif-containing protein 3 OS=Mus musculus GN=Trim3 PE=1 SV=1	11	19.5	80.774	744	0	41		+
Tuba1a	Tubulin alpha-1A chain;Tubulin alpha-3 chain	>sp|P68369|TBA1A_MOUSE Tubulin alpha-1A chain OS=Mus musculus GN=Tuba1a PE=1 SV=1;>sp|P05214|TBA3_MOUSE Tubulin alpha-3 chain OS=Mus musculus GN=Tuba3a PE=1 SV=1	35	70.7	50.135	451	0	680		+
Tuba1b	Tubulin alpha-1B chain	>sp|P05213|TBA1B_MOUSE Tubulin alpha-1B chain OS=Mus musculus GN=Tuba1b PE=1 SV=2	35	70.7	50.151	451	0	65		+
Tuba4a	Tubulin alpha-4A chain	>sp|P68368|TBA4A_MOUSE Tubulin alpha-4A chain OS=Mus musculus GN=Tuba4a PE=1 SV=1;>tr|A0A0A0MQA5|A0A0A0MQA5_MOUSE Tubulin alpha-4A chain (Fragment) OS=Mus musculus GN=Tuba4a PE=4 SV=1	34	72.3	49.924	448	0	78	DOWN (AbR only)
Tubb2a	Tubulin beta-2A chain;Tubulin beta-2B chain	>sp|Q7TMM9|TBB2A_MOUSE Tubulin beta-2A chain OS=Mus musculus GN=Tubb2a PE=1 SV=1;>sp|Q9CWF2|TBB2B_MOUSE Tubulin beta-2B chain OS=Mus musculus GN=Tubb2b PE=1 SV=1	30	78.9	49.906	445	0	183
Tubb3	Tubulin beta-3 chain	>sp|Q9ERD7|TBB3_MOUSE Tubulin beta-3 chain OS=Mus musculus GN=Tubb3 PE=1 SV=1	26	66.4	50.418	450	0	219		+
Tubb4a	Tubulin beta-4A chain	>sp|Q9D6F9|TBB4A_MOUSE Tubulin beta-4A chain OS=Mus musculus GN=Tubb4a PE=1 SV=3	29	74.5	49.585	444	0	165
Tubb4b	Tubulin beta-4B chain	>sp|P68372|TBB4B_MOUSE Tubulin beta-4B chain OS=Mus musculus GN=Tubb4b PE=1 SV=1	30	73.5	49.83	445	0	981
Tubb5	Tubulin beta-5 chain	>sp|P99024|TBB5_MOUSE Tubulin beta-5 chain OS=Mus musculus GN=Tubb5 PE=1 SV=1	28	69.4	49.67	444	0	51
Tufm	Elongation factor Tu, mitochondrial;Elongation factor Tu	>sp|Q8BFR5|EFTU_MOUSE Elongation factor Tu, mitochondrial OS=Mus musculus GN=Tufm PE=1 SV=1;>tr|D3YVN7|D3YVN7_MOUSE Elongation factor Tu OS=Mus musculus GN=Gm9755 PE=3 SV=1;>sp|Q8BFR5-2|EFTU_MOUSE Isoform 2 of Elongation factor Tu, mitochondrial OS=Mus mus	18	57.3	49.508	452	0	147
U2af1	Splicing factor U2AF 35 kDa subunit	>sp|Q9D883|U2AF1_MOUSE Splicing factor U2AF 35 kDa subunit OS=Mus musculus GN=U2af1 PE=1 SV=4;>tr|G3UW94|G3UW94_MOUSE MCG14259, isoform CRA_b OS=Mus musculus GN=U2af1 PE=4 SV=1	15	61.9	27.815	239	0	324
U2af1l4	Splicing factor U2AF 26 kDa subunit	>sp|Q8BGJ9|U2AF4_MOUSE Splicing factor U2AF 26 kDa subunit OS=Mus musculus GN=U2af1l4 PE=1 SV=1;>tr|E9Q5Y2|E9Q5Y2_MOUSE Splicing factor U2AF 26 kDa subunit OS=Mus musculus GN=U2af1l4 PE=4 SV=1;>tr|E9Q1I7|E9Q1I7_MOUSE Splicing factor U2AF 26 kDa subunit OS=	12	67.3	25.836	220	0	113
U2af2	Splicing factor U2AF 65 kDa subunit	>sp|P26369|U2AF2_MOUSE Splicing factor U2AF 65 kDa subunit OS=Mus musculus GN=U2af2 PE=1 SV=3;>tr|Q3KQM4|Q3KQM4_MOUSE Splicing factor U2AF 65 kDa subunit OS=Mus musculus GN=U2af2 PE=2 SV=1	31	62.3	53.516	475	0	550		+
U2surp	U2 snRNP-associated SURP motif-containing protein	>sp|Q6NV83|SR140_MOUSE U2 snRNP-associated SURP motif-containing protein OS=Mus musculus GN=U2surp PE=2 SV=3;>sp|Q6NV83-2|SR140_MOUSE Isoform 2 of U2 snRNP-associated SURP motif-containing protein OS=Mus musculus GN=U2surp;>sp|Q6NV83-3|SR140_MOUSE Isoform	44	46.6	118.26	1029	0	319
Uba52	Ubiquitin-60S ribosomal protein L40;Ubiquitin;60S ribosomal protein L40;Polyubiquitin-C;Ubiquitin;Ubiquitin-related 1;Ubiquitin-related 2;Polyubiquitin-B;Ubiquitin	>sp|P62984|RL40_MOUSE Ubiquitin-60S ribosomal protein L40 OS=Mus musculus GN=Uba52 PE=1 SV=2;>tr|J3QK04|J3QK04_MOUSE MCG67952 OS=Mus musculus GN=Gm7808 PE=4 SV=1;>tr|E9QNP0|E9QNP0_MOUSE KxDL motif-containing protein 1 OS=Mus musculus GN=Kxd1 PE=4 SV=1;>sp|	4	28.1	14.728	128	0	33
Ubap2l	Ubiquitin-associated protein 2-like	>sp|Q80X50-2|UBP2L_MOUSE Isoform 2 of Ubiquitin-associated protein 2-like OS=Mus musculus GN=Ubap2l	23	38.3	107.24	1014	0	182
Ubap2l	Ubiquitin-associated protein 2-like	>sp|Q80X50|UBP2L_MOUSE Ubiquitin-associated protein 2-like OS=Mus musculus GN=Ubap2l PE=1 SV=1;>sp|Q80X50-5|UBP2L_MOUSE Isoform 5 of Ubiquitin-associated protein 2-like OS=Mus musculus GN=Ubap2l;>sp|Q80X50-4|UBP2L_MOUSE Isoform 4 of Ubiquitin-associated pr	22	35	116.8	1107	0	14
Unc13a	Protein unc-13 homolog A	>sp|Q4KUS2|UN13A_MOUSE Protein unc-13 homolog A OS=Mus musculus GN=Unc13a PE=1 SV=3;>tr|H3BJZ7|H3BJZ7_MOUSE Protein unc-13 homolog A OS=Mus musculus GN=Unc13a PE=1 SV=1	28	21.3	193.78	1712	0	103	DOWN (both Ab-s)
Upp2	Uridine phosphorylase 2	>sp|Q8CGR7|UPP2_MOUSE Uridine phosphorylase 2 OS=Mus musculus GN=Upp2 PE=2 SV=1;>tr|Q8R093|Q8R093_MOUSE Uridine phosphorylase OS=Mus musculus GN=Upp2 PE=2 SV=1	1	4.1	35.755	320	0.00067751	18
Uqcrc2	Cytochrome b-c1 complex subunit 2, mitochondrial	>sp|Q9DB77|QCR2_MOUSE Cytochrome b-c1 complex subunit 2, mitochondrial OS=Mus musculus GN=Uqcrc2 PE=1 SV=1	17	44.4	48.234	453	0	180		+	+
Uqcrh	Cytochrome b-c1 complex subunit 6, mitochondrial	>sp|P99028|QCR6_MOUSE Cytochrome b-c1 complex subunit 6, mitochondrial OS=Mus musculus GN=Uqcrh PE=1 SV=2	3	39.3	10.435	89	0	30
Uqcrq	Cytochrome b-c1 complex subunit 8	>sp|Q9CQ69|QCR8_MOUSE Cytochrome b-c1 complex subunit 8 OS=Mus musculus GN=Uqcrq PE=1 SV=3	7	61	9.7681	82	0	59
Usmg5	Up-regulated during skeletal muscle growth protein 5	>sp|Q78IK2|USMG5_MOUSE Up-regulated during skeletal muscle growth protein 5 OS=Mus musculus GN=Usmg5 PE=1 SV=1	3	44.8	6.3814	58	0	31
Vapa	Vesicle-associated membrane protein-associated protein A	>sp|Q9WV55|VAPA_MOUSE Vesicle-associated membrane protein-associated protein A OS=Mus musculus GN=Vapa PE=1 SV=2	15	57	27.855	249	0	98		+
Vdac1	Voltage-dependent anion-selective channel protein 1	>sp|Q60932|VDAC1_MOUSE Voltage-dependent anion-selective channel protein 1 OS=Mus musculus GN=Vdac1 PE=1 SV=3;>sp|Q60932-2|VDAC1_MOUSE Isoform Mt-VDAC1 of Voltage-dependent anion-selective channel protein 1 OS=Mus musculus GN=Vdac1;>tr|F2Z471|F2Z471_MOUSE	5	19.9	32.351	296	0	30		+	+
Vdac2	Voltage-dependent anion-selective channel protein 2	>sp|Q60930|VDAC2_MOUSE Voltage-dependent anion-selective channel protein 2 OS=Mus musculus GN=Vdac2 PE=1 SV=2;>tr|G3UX26|G3UX26_MOUSE Voltage-dependent anion-selective channel protein 2 (Fragment) OS=Mus musculus GN=Vdac2 PE=1 SV=1;>tr|D3YZT5|D3YZT5_MOUSE	15	63.7	31.732	295	0	208		+	+
Vdac3	Voltage-dependent anion-selective channel protein 3	>sp|Q60931|VDAC3_MOUSE Voltage-dependent anion-selective channel protein 3 OS=Mus musculus GN=Vdac3 PE=1 SV=1;>tr|J3QMG3|J3QMG3_MOUSE Voltage-dependent anion-selective channel protein 3 OS=Mus musculus GN=Vdac3 PE=1 SV=1	7	28.3	30.752	283	0	73		+	+
Wasl	Neural Wiskott-Aldrich syndrome protein	>sp|Q91YD9|WASL_MOUSE Neural Wiskott-Aldrich syndrome protein OS=Mus musculus GN=Wasl PE=1 SV=1;>tr|Q9CXQ9|Q9CXQ9_MOUSE Neural Wiskott-Aldrich syndrome protein OS=Mus musculus GN=Wasl PE=2 SV=1	2	3.8	54.274	501	0.00068587	19			+
Wdr33	pre-mRNA 3 end processing protein WDR33	>sp|Q8K4P0|WDR33_MOUSE pre-mRNA 3 end processing protein WDR33 OS=Mus musculus GN=Wdr33 PE=1 SV=1	64	55.3	145.27	1330	0	521
Wdr60	WD repeat-containing protein 60	>sp|Q8C761|WDR60_MOUSE WD repeat-containing protein 60 OS=Mus musculus GN=Wdr60 PE=2 SV=1	24	33.8	115.38	999	0	122
Wdr82	WD repeat-containing protein 82	>sp|Q8BFQ4|WDR82_MOUSE WD repeat-containing protein 82 OS=Mus musculus GN=Wdr82 PE=1 SV=1	21	62.3	35.079	313	0	173
Wtap	Pre-mRNA-splicing regulator WTAP	>sp|Q9ER69|FL2D_MOUSE Pre-mRNA-splicing regulator WTAP OS=Mus musculus GN=Wtap PE=2 SV=3;>tr|E0CYH0|E0CYH0_MOUSE MCG16685, isoform CRA_d OS=Mus musculus GN=Wtap PE=4 SV=1;>sp|Q9ER69-2|FL2D_MOUSE Isoform 2 of Pre-mRNA-splicing regulator WTAP OS=Mus musculus	17	47	44.176	396	0	119
Ywhag	14-3-3 protein gamma;14-3-3 protein gamma, N-terminally processed	>sp|P61982|1433G_MOUSE 14-3-3 protein gamma OS=Mus musculus GN=Ywhag PE=1 SV=2	11	42.5	28.302	247	0	48		+	+
Ywhaq	14-3-3 protein theta	>sp|P68254|1433T_MOUSE 14-3-3 protein theta OS=Mus musculus GN=Ywhaq PE=1 SV=1;>sp|P68254-2|1433T_MOUSE Isoform 2 of 14-3-3 protein theta OS=Mus musculus GN=Ywhaq;>tr|F6YY69|F6YY69_MOUSE 14-3-3 protein theta (Fragment) OS=Mus musculus GN=Ywhaq PE=4 SV=1;>t	13	56.7	27.778	245	0	41		+
Ywhaz	14-3-3 protein zeta/delta	>sp|P63101|1433Z_MOUSE 14-3-3 protein zeta/delta OS=Mus musculus GN=Ywhaz PE=1 SV=1	14	62	27.771	245	0	142		+	+
Zc2hc1a	Zinc finger C2HC domain-containing protein 1A	>sp|Q8BJH1|ZC21A_MOUSE Zinc finger C2HC domain-containing protein 1A OS=Mus musculus GN=Zc2hc1a PE=2 SV=1;>sp|Q8BJH1-2|ZC21A_MOUSE Isoform 2 of Zinc finger C2HC domain-containing protein 1A OS=Mus musculus GN=Zc2hc1a	31	78.1	35.152	324	0	314
Zc3h13		>tr|E9Q784|E9Q784_MOUSE Protein Zc3h13 OS=Mus musculus GN=Zc3h13 PE=1 SV=1	32	18.2	203.75	1729	0	145
Zc3h15	Zinc finger CCCH domain-containing protein 15	>sp|Q3TIV5|ZC3HF_MOUSE Zinc finger CCCH domain-containing protein 15 OS=Mus musculus GN=Zc3h15 PE=1 SV=2;>sp|Q3TIV5-2|ZC3HF_MOUSE Isoform 2 of Zinc finger CCCH domain-containing protein 15 OS=Mus musculus GN=Zc3h15	12	34.3	48.327	426	0	81
Zc3h4		>tr|E9Q8K8|E9Q8K8_MOUSE Zinc finger CCCH domain-containing protein 4 OS=Mus musculus GN=Zc3h4 PE=1 SV=1	34	39.6	136.02	1255	0	292
Zc3h4	Zinc finger CCCH domain-containing protein 4	>sp|Q6ZPZ3|ZC3H4_MOUSE Zinc finger CCCH domain-containing protein 4 OS=Mus musculus GN=Zc3h4 PE=1 SV=2;>sp|Q6ZPZ3-2|ZC3H4_MOUSE Isoform 2 of Zinc finger CCCH domain-containing protein 4 OS=Mus musculus GN=Zc3h4	34	36.7	140.97	1304	0.0050569	2
Zcchc17	Nucleolar protein of 40 kDa	>sp|Q9ESX4-2|NO40_MOUSE Isoform 2 of Nucleolar protein of 40 kDa OS=Mus musculus GN=Zcchc17;>sp|Q9ESX4|NO40_MOUSE Nucleolar protein of 40 kDa OS=Mus musculus GN=Zcchc17 PE=1 SV=1	8	44	22.11	193	0	70
Zfml	Zinc finger protein 638	>tr|E9QML5|E9QML5_MOUSE Zinc finger protein 638 OS=Mus musculus GN=Zfml PE=4 SV=1;>sp|Q61464-4|ZN638_MOUSE Isoform 4 of Zinc finger protein 638 OS=Mus musculus GN=Znf638;>sp|Q61464|ZN638_MOUSE Zinc finger protein 638 OS=Mus musculus GN=Znf638 PE=1 SV=2;>sp	36	23.4	214.46	1926	0	195	UP (AbM only)
Zfp37	Zinc finger protein 37	>sp|P17141|ZFP37_MOUSE Zinc finger protein 37 OS=Mus musculus GN=Zfp37 PE=2 SV=4	23	47.1	67.226	594	0	126	UP (AbM only)
Znf512	Zinc finger protein 512	>sp|Q69Z99|ZN512_MOUSE Zinc finger protein 512 OS=Mus musculus GN=Znf512 PE=2 SV=2	17	42.5	63.908	562	0	81	UP (AbM only)

## Sheet: Interactors changed in HD
Gene name	Proteinatlas		Uniprot				Rbm5 CLIP data	RNA-seq	Dyna et al, 2012; Wanker et al, 2019	Skotte et al, 2018
Bait	Cellular localization	Tissue	Function	Cellular localization	Additional GO location?	Domains	BRNA-binding to Rbm5	RNA level	Interacts with Htt	Protein level changes
Rbm5	Nucleoplasm	Ubiquitous		Nucleus		RRMs, RanBP and C2H2 types of ZF, G-patch	No interaction	2 introns up	no
Interact more with Rbm5 in HD
Ddx23	Nucelus, nucleoli	Ubiquitous	RNA helicase, splicing, supressing incorrect R-loops	Nucleus	Exosomes	Helicases (ATP-binding, C-terminal), Q-motif, DEAD box, RS motif, Glu-rich	No interaction	No regulation	no	Up in CTX
Ank2	Membrane	Limited number of tisseu, inlcuding brain	Localization and stabilization of ion channels and ion transporters, role in endocytosis and intracellular protein transport	Cytoskeleton, mitochondria, endosomes, lysosomes, plasma membrane	Neural projection	UPA domain, repeat rich	No interaction	Few introns down in HD	no	Up in CTX & STX
Dkc1	Nucleoplasm, nucleoli fibrillar center	Ubiquitous	Ensymatic component of the H/ACA snoRNP for psuedouridylation. Important in telomerase maintanance.	Nucleolus, Cajal bodies		PUA	No interaction	No regulation	no	Up in CTX
H2afv	N/A	Ubiquitous	H2A variant	Nucleus	Exosomes		No interaction	No regulation	no	Up in CTX & STX
Interact less with Rbm5 in HD
Ankrd63	N/A	Mainly in brain (RNA)	N/A	N/A		ANK repeats	No interaction	Transcript down in HD	no	Down in CTX & STX
Dgkz	Nuclear specles	Higher levels in brain, bone marrow and lymphoid tissue, low levels in other tissues	Diacylglycerol kinase, responsible for DAG --> PA	Cytosol, nucleus, membrane		DAGKc, ANK repeats, PDZ binding	HD down	Transcript down in HD	no	Down in CTX & STX
Ngef	Cytosol, membrane	Higher levels in brain, low levels in other tissues	Guanyl-nucleotide exchange factors, role in axon guidance regulation	N/A	Cytosol, membrane, growth cone	DH, PH, SH3, poly-Glu	HD down	Transcript down in HD	no	Down in CTX, STX, HIP & MID
Atp2a2	N/A	Highest in muscle, then brain and lung, low levels in other tissues	ATP hydrolysis with Ca++ translocation from cytoplams to sarcoplasmic reitculum.	ER & sarcoplasmic reticulum membrane	Membrane, vesicle membrane, ribbon synapse		HD down	Transcript down in HD	Dyna et al, 2012	Down in CTX, STX & MID
Atp2b2	N/A	Mainly in brain	Mg++ dependent ATP hydrolysis resulting in CA++ transport out of cell	Membrane, synapse	Exosomes, GABAergic synapse, glutamatergic synapse		No interaction	Transcript down in HD	Dyna et al, 2012	Down in CTX & STX
Ppp3ca	Nucleoplasm, low levels in cytoplasm	High levels in brain, lower in a couple other tissues	Calcium dependent, calmodulin stimulated phosphatase	Cell mebrane, sarcolemma, cytoplasm, dendritic spine	Mitochondria, nucleplasm, glutamatergic synapse	catalytic, SAPNY motif	HD down	Transcript down in HD	Dyna et al, 2012	Down in CTX, STX & HIP
Gabra1	N/A	Brain specific	Ligand gated CL channel, part of multimeric GABA-receptor	Membrane, postsynaptic cell membrane, Vesicle membrane	Synapse, GABAergic synapse		No interaction	Intron down in HD	Dyna et al, 2012	No change
Unc13a	N/A	Mainly in brain (RNA)	Role in vescile maturation during exocytosis, neurotransmitter release by being part in synaptic vesicle priming	Membrane, presynaptic membrane, cytoplasm	Synaptic vesicle membrane	C2 and MHD repeats	HD down	Few introns, few exons down in HD	no	Down in CTX & HIP
Rph3a	N/A	Mainly in brain	Regulates exosome, docking and fusion, synaptic vesicle traffiking, NMDA receptor stability	Postsynaptic membrane, synaptic vesicle membrane, dendritic spine, membrane	Cytoplasm	RabBD, C2, FYVE-type ZF	No interaction	Transcript down in HD	Dyna et al, 2012	Down in CTX, STX & HIP
Slc6a11	Nucleoplasm, vesicles	Mostly in brain	Terminates GABA action by Cl dependent uptake into presynaptic terminal	Membrane	Pre/postsynaptic membrane, Cytoplams, GABAergic synapse, neuron projection		No interaction	Transcript down in HD	Dyna et al, 2012	Down in CTX

## Sheet: Regulated genes AbM
Gene names	Protein names	-Log10(P-value)	Difference
Ankrd63	Ankyrin repeat domain-containing protein 63	2.94357	-2.88925
Slc6a11	Sodium- and chloride-dependent GABA transporter 3	3.85283	-2.58804
Coro1a	Coronin-1A;Coronin	2.39842	-2.41832
Ppp3ca;Ppp3cb	Serine/threonine-protein phosphatase 2B catalytic subunit alpha isoform;Serine/threonine-protein phosphatase 2B catalytic subunit beta isoform;Serine/threonine-protein phosphatase	3.30631	-2.39883
Ngef	Ephexin-1	2.17976	-2.2961
Atp2a2	Sarcoplasmic/endoplasmic reticulum calcium ATPase 2	2.21988	-2.071
Hadhb	Trifunctional enzyme subunit beta, mitochondrial;3-ketoacyl-CoA thiolase	1.96561	-2.02932
Ndufs3	NADH dehydrogenase [ubiquinone] iron-sulfur protein 3, mitochondrial	2.32649	-2.01428
Hsp90aa1	Heat shock protein HSP 90-alpha	3.23446	-1.83147
Prkcb;Prkca	Protein kinase C beta type;Protein kinase C	2.76211	-1.80004
Itpr1	Inositol 1,4,5-trisphosphate receptor type 1	1.99934	-1.73137
Sv2b	Synaptic vesicle glycoprotein 2B	2.62187	-1.70074
Rph3a	Rabphilin-3A	2.32018	-1.62945
Dgkz	Diacylglycerol kinase zeta	3.22139	-1.59187
Cand1	Cullin-associated NEDD8-dissociated protein 1	2.03589	-1.57531
Rgs7	Regulator of G-protein signaling 7	1.8112	-1.53025
Hsp90ab1	Heat shock protein HSP 90-beta	1.90481	-1.35056
Unc13a	Protein unc-13 homolog A	2.55335	-1.29654
Hspa5	78 kDa glucose-regulated protein	2.36113	-1.28872
Ptn	Pleiotrophin	4.53017	-1.26516
Atp2b2	Plasma membrane calcium-transporting ATPase 2	2.52707	-1.25578
Dnm1l	Dynamin-1-like protein	1.9833	-1.07851
Atp1a2	Sodium/potassium-transporting ATPase subunit alpha-2	2.37612	-1.05616
Diras2	GTP-binding protein Di-Ras2	2.24284	-1.02729
Syt7	Synaptotagmin-7	2.065	-1.02102
Tomm70a	Mitochondrial import receptor subunit TOM70	2.18643	-0.785587
Atp5b	ATP synthase subunit beta, mitochondrial	2.44183	-0.753087
Hspa12a	Heat shock 70 kDa protein 12A	2.74769	-0.74016
Gabra1	Gamma-aminobutyric acid receptor subunit alpha-1	3.36534	-0.709713
Gabrb2	Gamma-aminobutyric acid receptor subunit beta-2	2.49096	-0.689128
Ddx5	Probable ATP-dependent RNA helicase DDX5	3.11798	0.714561
Cdc5l	Cell division cycle 5-like protein	2.91714	0.825513
Hist1h1d	Histone H1.3	2.20948	0.874607
Arglu1	Arginine and glutamate-rich protein 1	2.52676	0.910279
Luc7l3	Luc7-like protein 3	2.32277	0.937802
Actg1	Actin, cytoplasmic 2;Actin, cytoplasmic 2, N-terminally processed	2.28247	0.958506
Srrm1	Serine/arginine repetitive matrix protein 1	2.82018	1.05211
Dgke	Diacylglycerol kinase epsilon	2.31192	1.11467
Bclaf1	Bcl-2-associated transcription factor 1	2.45673	1.1472
Rplp0;Gm8730	60S acidic ribosomal protein P0	2.54333	1.15145
Ank2	Ankyrin-2	2.39055	1.18543
Taf15		2.67118	1.19172
Rbbp6	E3 ubiquitin-protein ligase RBBP6	1.85059	1.19834
Bcas1	Breast carcinoma-amplified sequence 1 homolog	2.4253	1.22292
Zfp37	Zinc finger protein 37	2.11399	1.23924
Luc7l2	Putative RNA-binding protein Luc7-like 2	2.04261	1.27685
Cirbp	Cold-inducible RNA-binding protein	3.16559	1.52629
Dkc1	H/ACA ribonucleoprotein complex subunit 4	3.85731	1.65359
Scaf1	Splicing factor, arginine/serine-rich 19	2.79891	1.79917
Zfml;Znf638	Zinc finger protein 638	1.74819	1.98975
Tra2b	Transformer-2 protein homolog beta	2.23502	2.04754
Ddx23		2.97879	2.10115
Znf512	Zinc finger protein 512	2.09442	2.10166
Rps27	40S ribosomal protein S27	1.90889	2.17818
Rpl7	60S ribosomal protein L7	2.35519	2.40275
Rims2	Regulating synaptic membrane exocytosis protein 2	1.81381	2.48868
Fn1	Fibronectin;Anastellin	3.33085	2.53549
Nefh	Neurofilament heavy polypeptide	1.73579	2.53869
H2afv;H2afz	Histone H2A.V;Histone H2A.Z;Histone H2A	2.23507	2.7199
Rbmx2	RNA-binding motif protein, X-linked 2	1.89296	2.75308
Fam120c	Constitutive coactivator of PPAR-gamma-like protein 2	3.40997	2.83363
Pds5b	Sister chromatid cohesion protein PDS5 homolog B	2.35676	2.8402
H2afj;Hist1h2ab;Hist1h2af;Hist1h2ak;Hist3h2a;Hist1h2aa;Hist1h2ah	Histone H2A.J;Histone H2A type 1;Histone H2A type 1-F;Histone H2A type 1-K;Histone H2A type 3;Histone H2A;Histone H2A type 1-H	1.52625	2.98899

## Sheet: Regulated genes AbR
Protein IDs	Majority protein IDs	Protein names	Gene names	Significant	-Log10(P-value)	Difference
A2ARS0	A2ARS0	Ankyrin repeat domain-containing protein 63	Ankrd63	+	3.59939	-4.23274
Q8CHT1-2;Q8CHT1;E9QK62;F6SWQ9	Q8CHT1-2;Q8CHT1;E9QK62	Ephexin-1	Ngef	+	3.74951	-3.62375
P63318;Q2NKI4	P63318;Q2NKI4	Protein kinase C gamma type;Protein kinase C	Prkcg	+	3.61248	-3.52854
Q8R071;B2RXC2	Q8R071	Inositol-trisphosphate 3-kinase A	Itpka	+	4.01736	-3.43506
P63328;P63328-2;P48453;E9Q6P2;G3X8U7;P48453-2;E0CZ78;P48455	P63328;P63328-2;P48453;E9Q6P2;G3X8U7;P48453-2;E0CZ78	Serine/threonine-protein phosphatase 2B catalytic subunit alpha isoform;Serine/threonine-protein phosphatase 2B catalytic subunit beta isoform;Serine/threonine-protein phosphatase	Ppp3ca;Ppp3cb	+	2.12596	-3.2077
Q9D7N3	Q9D7N3	28S ribosomal protein S9, mitochondrial	Mrps9	+	2.3919	-3.14109
Q3TCR7;G3X9G4;P39054;Q3T9X3;P39054-2;F8WIV5;G3UZZ3;G3UXX2	Q3TCR7;G3X9G4;P39054;Q3T9X3;P39054-2;F8WIV5;G3UZZ3	Dynamin-2	Dnm2	+	2.13385	-3.04732
Q3U214;E9Q8S5;Q811L6;E9Q6G0;E9Q4Q9;Q811L6-2;E9Q1M8;E9PWX8;E9QPR4;P18654;P18653;Q7TPS0;Q8C0P0;B1AXP0;Q8C0P0-2;G3UZI3;B1AXN9;E9PWV3;Q7TPS0-2;Q505N6;F6RQA2;A2CEE6;F6Q8A4;Q7TPS0-3;A2CEE5;E9PUP0;A2CEE7;E9QK39	Q3U214;E9Q8S5	Microtubule-associated serine/threonine-protein kinase 3	Mast3	+	2.79386	-3.01324
Q9CZT8;A2A7Z6	Q9CZT8;A2A7Z6	Ras-related protein Rab-3B	Rab3b	+	2.63057	-2.82502
Q8BW86;Q8BW86-2	Q8BW86;Q8BW86-2	Rho guanine nucleotide exchange factor 33	Arhgef33	+	3.003	-2.66928
Q2M3X8;Q2M3X8-4;B1B1B8;Q2M3X8-2;Q2M3X8-3;Q9EP71	Q2M3X8;Q2M3X8-4;B1B1B8;Q2M3X8-2;Q2M3X8-3	Phosphatase and actin regulator 1	Phactr1	+	1.54939	-2.49677
Q6ZPQ6;Q6ZPQ6-2;E9PYJ7;E0CXR4	Q6ZPQ6;Q6ZPQ6-2;E9PYJ7	Membrane-associated phosphatidylinositol transfer protein 2	Pitpnm2	+	2.0369	-2.4797
Q9D7Z3;Q9D7Z3-2	Q9D7Z3;Q9D7Z3-2	Nucleolar protein 7	Nol7	+	2.74384	-2.45116
O55143;O55143-2;J3KMM5;Q64518;B1ATS4;Q64518-2;B1ATS5;Q64518-3;E9Q559	O55143;O55143-2;J3KMM5	Sarcoplasmic/endoplasmic reticulum calcium ATPase 2	Atp2a2	+	2.88043	-2.43327
P47708	P47708	Rabphilin-3A	Rph3a	+	1.61225	-2.38075
P23242	P23242	Gap junction alpha-1 protein	Gja1	+	1.95791	-2.17477
Q8CC35;Q8CC35-2;Q8CC35-3;E9Q3E2	Q8CC35;Q8CC35-2;Q8CC35-3;E9Q3E2	Synaptopodin	Synpo	+	1.56339	-2.15539
Q5DTL9;Q5DTL9-2;B1AWV9	Q5DTL9;Q5DTL9-2;B1AWV9	Sodium-driven chloride bicarbonate exchanger	Slc4a10	+	3.09424	-1.91639
Q9JMB0	Q9JMB0	G kinase-anchoring protein 1	Gkap1	+	4.24116	-1.86633
A0A087WPM2;B8QI36;A0A087WPJ3	A0A087WPM2;B8QI36;A0A087WPJ3		Ppfia4	+	2.28804	-1.78492
Q8K224;A2BH46;E9Q498	Q8K224	N-acetyltransferase 10	Nat10	+	3.01859	-1.76297
A2AHJ7;Q80UP3;A2AHK0;D6RHK9	A2AHJ7;Q80UP3;A2AHK0	Diacylglycerol kinase zeta	Dgkz	+	3.53446	-1.75785
P84096	P84096	Rho-related GTP-binding protein RhoG	Rhog	+	1.79387	-1.75185
Q8CJ19;Q8CJ19-2;Q8CJ19-3;Q8CJ19-4;D3Z2R0;F6Q739;D3YWV4	Q8CJ19;Q8CJ19-2;Q8CJ19-3	Protein-methionine sulfoxide oxidase MICAL3	Mical3	+	1.56668	-1.73662
Q9CSB4;Q5SV54;Q5SV55;Q9CSB4-2	Q9CSB4;Q5SV54;Q5SV55;Q9CSB4-2	Partitioning defective 3 homolog B	Pard3b	+	1.59013	-1.69147
O35927;O35927-2;E9QKH8	O35927;O35927-2;E9QKH8	Catenin delta-2	Ctnnd2	+	1.6736	-1.66435
Q8CC27;Q8CC27-2;Q8CC27-3;Q8CC27-4	Q8CC27;Q8CC27-2;Q8CC27-3;Q8CC27-4	Voltage-dependent L-type calcium channel subunit beta-2	Cacnb2	+	1.64836	-1.61732
P31650;O35316;P31649;Q8VBW1;Q61327;O55192;D3YWZ5;E9PXG1;F6UKB4;P31651;G5E8Z4;E9Q151;Q8VCS9;Q8VBW1-3;Q8VBW1-2	P31650	Sodium- and chloride-dependent GABA transporter 3	Slc6a11	+	2.1466	-1.56437
D3YVF0;H3BIV5	D3YVF0;H3BIV5	A-kinase anchor protein 5	Akap5	+	2.42225	-1.54929
Q9QYJ0	Q9QYJ0	DnaJ homolog subfamily A member 2	Dnaja2	+	2.26666	-1.51423
O70551;F8WGJ7;B2KF32	O70551	SRSF protein kinase 1	Srpk1	+	1.70503	-1.5101
Q80YA9;A2AI78;Q8BMA3	Q80YA9;A2AI78	Connector enhancer of kinase suppressor of ras 2	Cnksr2	+	2.26856	-1.43306
Q6A0A9	Q6A0A9	Constitutive coactivator of PPAR-gamma-like protein 1	FAM120A	+	2.13306	-1.43038
Q4KUS2;H3BJZ7;Q9Z1N9;H3BJL3;Q9Z1N9-2;Q9Z1N9-3;E9Q263;H3BKY4	Q4KUS2;H3BJZ7	Protein unc-13 homolog A	Unc13a	+	2.72795	-1.3753
Q9DB42	Q9DB42	Zinc finger protein 593	Znf593	+	1.6441	-1.35968
Q3UHC7;Q3UHC7-2;F6RK07;A2AUX5;Q3UHC7-4;A2AUX3;B7ZD29;Q3UHC7-3;F6QQP6;Q8C2K5;D3Z6Z7;Q8C2K5-2	Q3UHC7;Q3UHC7-2;F6RK07;A2AUX5;Q3UHC7-4;A2AUX3;B7ZD29;Q3UHC7-3;F6QQP6	Disabled homolog 2-interacting protein	Dab2ip	+	2.84773	-1.32172
E9QMU3;D3YWN7;O88735-2;O88735	E9QMU3;D3YWN7;O88735-2;O88735	Ensconsin	Map7	+	1.86692	-1.30325
Q9R0K7;F8WHB1	Q9R0K7;F8WHB1	Plasma membrane calcium-transporting ATPase 2	Atp2b2	+	3.17152	-1.24396
P62812;Q8BHJ7;E9Q2L8	P62812	Gamma-aminobutyric acid receptor subunit alpha-1	Gabra1	+	1.99229	-1.22634
B8QI35;P60469;F6UYF1;S4R1I7	B8QI35;P60469;F6UYF1	Liprin-alpha-3	Ppfia3	+	1.71993	-1.20465
P60761	P60761	Neurogranin;NEUG(55-78)	Nrgn	+	2.18423	-1.18698
P36916;P36916-2	P36916;P36916-2	Guanine nucleotide-binding protein-like 1	Gnl1	+	1.7997	-1.17636
P43006;P43006-2;A2APL5;P43006-3;F7CAM6;F6ZRK3;A2AQI7	P43006;P43006-2;A2APL5;P43006-3	Excitatory amino acid transporter 2	Slc1a2	+	3.04525	-1.16745
P84075;Q91X97;D3YVA2;E9PV73;P62748;D3Z1M0;A2A7R5;D3Z2Z8	P84075;Q91X97;D3YVA2;E9PV73;P62748;D3Z1M0;A2A7R5;D3Z2Z8	Neuron-specific calcium-binding protein hippocalcin;Neurocalcin-delta;Hippocalcin-like protein 1	Hpca;Ncald;Hpcal1	+	2.34023	-1.16403
P11798;F8WIS9;F8WHB5;P11798-2;D3Z7K9;F6WHR9	P11798;F8WIS9	Calcium/calmodulin-dependent protein kinase type II subunit alpha	Camk2a	+	2.69638	-1.11426
Q9JKS5;E9QKB2	Q9JKS5;E9QKB2	Intracellular hyaluronan-binding protein 4	Habp4	+	3.23469	-1.05869
Q8BQP9	Q8BQP9	Regulator of G-protein signaling 7-binding protein	Rgs7bp	+	2.77092	-1.03001
Q80SW1;F7ATQ6;D3Z2Q0	Q80SW1	Putative adenosylhomocysteinase 2	Ahcyl1	+	3.74394	-1.02349
O08989;D3Z2V6	O08989;D3Z2V6	Ras-related protein M-Ras	Mras	+	2.14103	-0.991363
P15105;D3YVK1;D3Z121	P15105	Glutamine synthetase	Glul	+	2.17072	-0.977074
Q99NE5-5;Q99NE5-4;Q99NE5-3;Q99NE5;Q99NE5-6;F6VBT9;F6VBR4;F6Y0S3;F6VBV0;F6TZK4;A0A087WSA4;Q7TPL9;Q80U57	Q99NE5-5;Q99NE5-4;Q99NE5-3;Q99NE5;Q99NE5-6;F6VBT9;F6VBR4;F6Y0S3;F6VBV0;F6TZK4	Regulating synaptic membrane exocytosis protein 1	Rims1	+	2.27073	-0.841496
P47857;P47857-2;P47857-3	P47857;P47857-2;P47857-3	6-phosphofructokinase, muscle type	Pfkm	+	2.54958	-0.822666
P62874;H3BKR2;H3BLF7;Q61011	P62874;H3BKR2	Guanine nucleotide-binding protein G(I)/G(S)/G(T) subunit beta-1	Gnb1	+	2.3383	-0.821612
Q6PIE5;D3YYN7;D3YVX6;Q9WV27	Q6PIE5;D3YYN7;D3YVX6	Sodium/potassium-transporting ATPase subunit alpha-2	Atp1a2	+	1.9158	-0.821254
P57784	P57784	U2 small nuclear ribonucleoprotein A	Snrpa1	+	2.0467	-0.801724
P68368;A0A0A0MQA5;A0A087WQS4;A0A087WRB4;A0A087WSB0;A0A087WSL5;A0A087WS35	P68368;A0A0A0MQA5	Tubulin alpha-4A chain	Tuba4a	+	2.77693	-0.671475
Q8R0S4;Q8R0S4-2;Q8R0S4-1;J3QK20	Q8R0S4;Q8R0S4-2;Q8R0S4-1;J3QK20	Voltage-dependent L-type calcium channel subunit beta-4	Cacnb4	+	2.95825	-0.671301
Q6P542;REV__D3YY58;F6V431	Q6P542	ATP-binding cassette sub-family F member 1	Abcf1	+	2.73506	-0.650042
Q5U3K5	Q5U3K5	Rab-like protein 6	Rabl6	+	2.67862	-0.636177
P20357;G3UZK9;G3UZE9;Q80X35;Q80ZL4;Q3TLQ0;G3UZV6;F7ALC8;G3UWW1;E9Q8Y2;G3UXY3;G3UYR3	P20357	Microtubule-associated protein 2	Map2	+	3.37134	-0.503383
Q8BZX4-2;Q8BZX4	Q8BZX4-2;Q8BZX4	Splicing regulatory glutamine/lysine-rich protein 1	Srek1	+	3.01639	0.623218
E9PX29;Q91ZE6;E9PZC2;D3YWH8;P57780;D3Z761;D3Z0L8;Q66JV7;Q66JV7-2;E9Q2W9	E9PX29;Q91ZE6;E9PZC2		Sptbn4	+	2.59806	0.810424
Q62261;A0A0A0MQG2;Q62261-2	Q62261;A0A0A0MQG2;Q62261-2	Spectrin beta chain, non-erythrocytic 1	Sptbn1	+	3.29433	0.855961
A3KGU7;P16546;A3KGU5;E9Q447;P16546-2;A3KGU9;A3KGU4	A3KGU7;P16546;A3KGU5;E9Q447;P16546-2	Spectrin alpha chain, non-erythrocytic 1	Sptan1	+	2.79972	0.892683
Q9ESX5;B7ZCL7;F6YUI5;A2AN81;F6S1S5	Q9ESX5;B7ZCL7	H/ACA ribonucleoprotein complex subunit 4	Dkc1	+	3.64073	0.899033
Q60668;Q60668-3	Q60668;Q60668-3	Heterogeneous nuclear ribonucleoprotein D0	Hnrnpd	+	2.38581	0.979537
Q8C8R3-2;S4R1F9;S4R249;Q8C8R3;S4R285;S4R291;Q8C8R3-4;S4R2D0;Q8C8R3-5;S4R245;S4R2H6;S4R2F3;S4R1J9;S4R2T7;S4R1V6;Q8C8R3-3;S4R2R5;S4R2D6;S4R1I1;Q8C8R3-8;Q8C8R3-6;S4R2B2;S4R1B7;S4R1M4	Q8C8R3-2;S4R1F9;S4R249;Q8C8R3;S4R285;S4R291;Q8C8R3-4;S4R2D0;Q8C8R3-5;S4R245;S4R2H6;S4R2F3;S4R1J9	Ankyrin-2	Ank2	+	3.60123	0.979791
O35737;Q8C2Q7	O35737;Q8C2Q7	Heterogeneous nuclear ribonucleoprotein H;Heterogeneous nuclear ribonucleoprotein H, N-terminally processed	Hnrnph1	+	2.46579	0.991509
Q99JX7;V9GXF3;V9GXW3;V9GXC8;V9GXM5	Q99JX7;V9GXF3;V9GXW3	Nuclear RNA export factor 1	Nxf1	+	2.37805	1.022
P15116;D3YYT0	P15116;D3YYT0	Cadherin-2	Cdh2	+	2.05731	1.02247
D3Z0M9	D3Z0M9		Ddx23	+	2.45978	1.11235
Q99M28;Q99M28-2;J3QK23	Q99M28;Q99M28-2;J3QK23	RNA-binding protein with serine-rich domain 1	Rnps1;Gm9825	+	2.25161	1.12193
O08810;A2AH85;G3UZ34;G3UXK8;G3UZ25	O08810;A2AH85;G3UZ34	116 kDa U5 small nuclear ribonucleoprotein component	Eftud2	+	1.81292	1.14025
Q6PFF0;Q7TSH6;Q6DID3	Q6PFF0;Q7TSH6;Q6DID3	Protein SCAF8	Scaf4;Scaf8	+	1.72444	1.16232
Q99LX5	Q99LX5	Multiple myeloma tumor-associated protein 2 homolog	Mmtag2	+	2.86841	1.2335
O88874;Q3U3M5	O88874;Q3U3M5	Cyclin-K	Ccnk	+	2.92442	1.24364
P08551	P08551	Neurofilament light polypeptide	Nefl	+	1.69091	1.28564
Q9Z0U1;Q9QXY1;Q921G9	Q9Z0U1	Tight junction protein ZO-2	Tjp2	+	1.68708	1.30414
Q924K8;Q924K8-2;Q3U3A7;E9Q794;Q3UII8;H3BLE1	Q924K8;Q924K8-2;Q3U3A7;E9Q794;Q3UII8;H3BLE1	Metastasis-associated protein MTA3	Mta3	+	2.34786	1.35657
Q3THW5;P0C0S6;Q8R029;Q3UA95	Q3THW5;P0C0S6;Q8R029;Q3UA95	Histone H2A.V;Histone H2A.Z;Histone H2A	H2afv;H2afz	+	2.4879	1.3792
P16388;P16390;P63141;Q61923;Q61423;Q61762;B2RQA1;Q61762-3	P16388;P16390;P63141	Potassium voltage-gated channel subfamily A member 1;Potassium voltage-gated channel subfamily A member 3;Potassium voltage-gated channel subfamily A member 2	Kcna1;Kcna3;Kcna2	+	1.68092	1.41456
Q811B5;Q3V0R7;G3UY06;G3UYB8;E9Q601;G3UZI1	Q811B5;Q3V0R7	Proline-rich protein 3	Prr3	+	1.93392	1.43321
Q8BMS1	Q8BMS1	Trifunctional enzyme subunit alpha, mitochondrial;Long-chain enoyl-CoA hydratase;Long chain 3-hydroxyacyl-CoA dehydrogenase	Hadha	+	2.11459	1.48184
Q9DCC5;P23198;P83917;D3Z313;Q7TPM0;Q9CYJ8	Q9DCC5;P23198	Chromobox protein homolog 3	Cbx3	+	1.66056	1.51151
Q8VG37	Q8VG37		Olfr1099	+	1.83929	1.52577
Q9D1C9;F6VVA3;E9PYF0;E9QAX0	Q9D1C9	Ribosomal RNA-processing protein 7 homolog A	Rrp7a	+	1.62341	1.55075
P02088	P02088	Hemoglobin subunit beta-1	Hbb-b1	+	1.62234	1.57864
Q6ZQ38;D3YWC5	Q6ZQ38	Cullin-associated NEDD8-dissociated protein 1	Cand1	+	1.80443	1.58076
Q62095	Q62095	ATP-dependent RNA helicase DDX3Y	Ddx3y	+	1.73031	1.61067
A2ALK6;Q9JMC8;Q8BGS1-2	A2ALK6;Q9JMC8	Band 4.1-like protein 4B	Epb4.1l4b;Epb41l4b	+	1.82769	1.61558
O88569;O88569-3;O88569-2	O88569;O88569-3;O88569-2	Heterogeneous nuclear ribonucleoproteins A2/B1	Hnrnpa2b1	+	1.67015	1.64575
Q9CPN9	Q9CPN9		2210010C04Rik	+	1.85731	1.69961
Q922P9;D3YYT1	Q922P9;D3YYT1	Putative oxidoreductase GLYR1	Glyr1	+	1.59184	1.70231
P60843;P10630;Q8BTU6;P10630-2;E9Q561;Q91VC3;D6RJ60;D6RJ11;A2AFK7;E9PV04	P60843;P10630;Q8BTU6;P10630-2;E9Q561	Eukaryotic initiation factor 4A-I;Eukaryotic initiation factor 4A-II	Eif4a1;Eif4a2	+	1.6813	2.09265
Q8K4G5;Q8K4G5-2;Q8K4G5-3;E9Q030;Q8K4G5-4;E9Q9C4;E9Q9C0;E9Q9C1;E9Q9C2;E9QK41;E9Q9Q7;E9Q9D1;E9Q9D2;E9Q9C7	Q8K4G5;Q8K4G5-2;Q8K4G5-3;E9Q030;Q8K4G5-4;E9Q9C4;E9Q9C0;E9Q9C1;E9Q9C2;E9QK41;E9Q9Q7;E9Q9D1;E9Q9D2;E9Q9C7	Actin-binding LIM protein 1	Ablim1	+	1.61717	2.14505
P49312;Q5EBP8;P49312-2;V9GXF8	P49312;Q5EBP8;P49312-2	Heterogeneous nuclear ribonucleoprotein A1	Hnrnpa1	+	2.01367	2.14943
P39447;B9EHJ3	P39447;B9EHJ3	Tight junction protein ZO-1	Tjp1	+	2.36135	2.15705
Q8BHL3	Q8BHL3	TBC1 domain family member 10B	Tbc1d10b	+	2.33532	2.25465
A0A087WPL5;E9QNN1;O70133;O70133-2;O70133-3;Q3UR42;A0A087WRT3	A0A087WPL5;E9QNN1;O70133;O70133-2;O70133-3;Q3UR42	ATP-dependent RNA helicase A	Dhx9	+	1.86773	2.33014
P48678;P48678-2;P48678-3;D3YUF7	P48678;P48678-2;P48678-3	Prelamin-A/C;Lamin-A/C	Lmna	+	2.88666	2.41172
P20152;P31001;P15331;A2AKJ2;P15331-3;G5E846;P15331-2;G3X981	P20152	Vimentin	Vim	+	2.20451	2.47455
Q8CCK0	Q8CCK0	Core histone macro-H2A.2	H2afy2	+	2.24718	2.62512
Q9QZQ8;Q9QZQ8-2	Q9QZQ8;Q9QZQ8-2	Core histone macro-H2A.1	H2afy	+	3.22045	2.67051
O35493;O35493-2;B0QZP9	O35493;O35493-2	Dual specificity protein kinase CLK4	Clk4	+	3.10966	2.79297
B1AZI6;E9Q5E2;F6QCT0;B1AZI7;F6RBN0	B1AZI6	THO complex subunit 2	Thoc2	+	3.54411	3.09043
Q9Z1R9;Q792Y9;Q9QUK9;Q792Z0;Q792Y8	Q9Z1R9;Q792Y9;Q9QUK9;Q792Z0;Q792Y8		Prss1;Gm5771;Try5;Prss3;Gm10334	+	2.0636	3.54878
P14733;P21619-2	P14733	Lamin-B1	Lmnb1	+	2.67783	3.59631
Q9ERK4;F6ZEW4;E9Q1T9;F7D1H9	Q9ERK4;F6ZEW4;E9Q1T9;F7D1H9	Exportin-2	Cse1l	+	1.80007	7.08748

## Sheet: GO-term BP Rbm5 interactors
Analysis Type:	PANTHER Overrepresentation Test (Released 20200728)
Annotation Version and Release Date:	GO Ontology database DOI: 10.5281/zenodo.4081749 Released 2020-10-09
Analyzed List:	upload_1 (Mus musculus)
Reference List:	Mus musculus (all genes in database)
Test Type:	FISHER
Correction:	BONFERRONI
Bonferroni count:	8985
GO biological process complete	Mus musculus - REFLIST (22265)	upload_1 (621)	upload_1 (expected)	upload_1 (over/under)	upload_1 (fold Enrichment)	upload_1 (P-value)
Unclassified (UNCLASSIFIED)	1682	9	46.91	-	0.19	0
gene expression (GO:0010467)	1767	208	49.28	+	4.22	1.07e-66
RNA processing (GO:0006396)	769	136	21.45	+	6.34	5.96e-59
cellular nitrogen compound metabolic process (GO:0034641)	2782	241	77.59	+	3.11	1.94e-55
mRNA processing (GO:0006397)	418	103	11.66	+	8.83	6.05e-55
mRNA metabolic process (GO:0016071)	536	106	14.95	+	7.09	1.25e-48
RNA splicing (GO:0008380)	331	88	9.23	+	9.53	1.54e-48
RNA metabolic process (GO:0016070)	1207	142	33.66	+	4.22	2.6e-42
cellular process (GO:0009987)	15097	571	421.08	+	1.36	3.37e-42
translation (GO:0006412)	305	73	8.51	+	8.58	6.52e-37
nucleobase-containing compound metabolic process (GO:0006139)	2172	181	60.58	+	2.99	2.37e-36
ribonucleoprotein complex biogenesis (GO:0022613)	403	80	11.24	+	7.12	1.13e-35
cellular component organization or biogenesis (GO:0071840)	5328	302	148.6	+	2.03	2e-35
peptide biosynthetic process (GO:0043043)	324	73	9.04	+	8.08	2.16e-35
heterocycle metabolic process (GO:0046483)	2311	183	64.46	+	2.84	4.98e-34
cellular metabolic process (GO:0044237)	6456	333	180.07	+	1.85	1.94e-32
cellular aromatic compound metabolic process (GO:0006725)	2386	183	66.55	+	2.75	2.74e-32
amide biosynthetic process (GO:0043604)	425	77	11.85	+	6.5	8.73e-32
nucleic acid metabolic process (GO:0090304)	1746	151	48.7	+	3.1	1.03e-30
cellular component biogenesis (GO:0044085)	2251	173	62.78	+	2.76	3.63e-30
metabolic process (GO:0008152)	7396	355	206.28	+	1.72	2.41e-29
nitrogen compound metabolic process (GO:0006807)	5803	304	161.85	+	1.88	3.31e-29
organic cyclic compound metabolic process (GO:1901360)	2600	185	72.52	+	2.55	1.11e-28
mRNA splicing, via spliceosome (GO:0000398)	212	55	5.91	+	9.3	1.71e-28
RNA splicing, via transesterification reactions with bulged adenosine as nucleophile (GO:0000377)	212	55	5.91	+	9.3	1.71e-28
RNA splicing, via transesterification reactions (GO:0000375)	212	55	5.91	+	9.3	1.71e-28
macromolecule metabolic process (GO:0043170)	5212	282	145.37	+	1.94	3.15e-28
peptide metabolic process (GO:0006518)	446	74	12.44	+	5.95	3.41e-28
cellular component organization (GO:0016043)	5134	276	143.19	+	1.93	9.56e-27
primary metabolic process (GO:0044238)	6363	316	177.47	+	1.78	1.21e-26
organic substance metabolic process (GO:0071704)	6873	331	191.7	+	1.73	4.39e-26
ribonucleoprotein complex assembly (GO:0022618)	171	48	4.77	+	10.06	8.91e-26
ribonucleoprotein complex subunit organization (GO:0071826)	178	48	4.96	+	9.67	4.08e-25
cellular nitrogen compound biosynthetic process (GO:0044271)	1080	106	30.12	+	3.52	5.04e-24
cellular protein-containing complex assembly (GO:0034622)	675	83	18.83	+	4.41	7.76e-24
regulation of mRNA processing (GO:0050684)	154	43	4.3	+	10.01	1.04e-22
regulation of mRNA metabolic process (GO:1903311)	265	53	7.39	+	7.17	1.29e-22
cellular amide metabolic process (GO:0043603)	679	80	18.94	+	4.22	9.73e-22
regulation of RNA splicing (GO:0043484)	159	42	4.43	+	9.47	2.57e-21
organelle organization (GO:0006996)	3163	190	88.22	+	2.15	8.85e-21
cellular component assembly (GO:0022607)	2024	143	56.45	+	2.53	3.74e-20
cellular localization (GO:0051641)	2161	148	60.27	+	2.46	6.15e-20
regulation of mRNA splicing, via spliceosome (GO:0048024)	116	36	3.24	+	11.13	7.36e-20
protein-containing complex subunit organization (GO:0043933)	1151	102	32.1	+	3.18	8.76e-20
protein-containing complex assembly (GO:0065003)	1015	94	28.31	+	3.32	3.73e-19
ribosome biogenesis (GO:0042254)	290	50	8.09	+	6.18	1.19e-18
cellular macromolecule biosynthetic process (GO:0034645)	1158	99	32.3	+	3.07	5.02e-18
organonitrogen compound biosynthetic process (GO:1901566)	1077	95	30.04	+	3.16	5.15e-18
macromolecule biosynthetic process (GO:0009059)	1173	99	32.72	+	3.03	1.19e-17
establishment of localization in cell (GO:0051649)	1512	114	42.17	+	2.7	2.84e-17
cytoplasmic translation (GO:0002181)	65	26	1.81	+	14.34	7.82e-16
transport (GO:0006810)	3582	192	99.91	+	1.92	1.51e-15
regulation of biological quality (GO:0065008)	3919	203	109.31	+	1.86	3.82e-15
establishment of localization (GO:0051234)	3722	196	103.81	+	1.89	5.02e-15
localization (GO:0051179)	4932	235	137.56	+	1.71	3.63e-14
organic substance biosynthetic process (GO:1901576)	2055	130	57.32	+	2.27	4.07e-14
regulation of cellular component organization (GO:0051128)	2424	144	67.61	+	2.13	9.15e-14
cellular biosynthetic process (GO:0044249)	1976	126	55.11	+	2.29	1.15e-13
biosynthetic process (GO:0009058)	2119	131	59.1	+	2.22	2.05e-13
regulation of alternative mRNA splicing, via spliceosome (GO:0000381)	72	24	2.01	+	11.95	6.17e-13
cellular protein localization (GO:0034613)	1435	101	40.02	+	2.52	6.83e-13
cellular macromolecule localization (GO:0070727)	1443	101	40.25	+	2.51	9.42e-13
vesicle-mediated transport in synapse (GO:0099003)	131	29	3.65	+	7.94	3.98e-12
synaptic vesicle cycle (GO:0099504)	122	28	3.4	+	8.23	5.81e-12
regulation of transport (GO:0051049)	1896	118	52.88	+	2.23	9.01e-12
modulation of chemical synaptic transmission (GO:0050804)	503	53	14.03	+	3.78	1.84e-11
regulation of trans-synaptic signaling (GO:0099177)	504	53	14.06	+	3.77	1.98e-11
cytoskeleton organization (GO:0007010)	1106	80	30.85	+	2.59	4.55e-10
posttranscriptional regulation of gene expression (GO:0010608)	444	47	12.38	+	3.8	6.57e-10
synapse organization (GO:0050808)	295	38	8.23	+	4.62	7.64e-10
intracellular transport (GO:0046907)	1172	82	32.69	+	2.51	1.21e-09
negative regulation of mRNA metabolic process (GO:1903312)	87	22	2.43	+	9.07	1.44e-09
regulation of synaptic plasticity (GO:0048167)	226	33	6.3	+	5.24	1.52e-09
macromolecule localization (GO:0033036)	2286	126	63.76	+	1.98	3.21e-09
neurotransmitter transport (GO:0006836)	127	25	3.54	+	7.06	4.29e-09
regulation of neurotransmitter levels (GO:0001505)	236	33	6.58	+	5.01	4.47e-09
neurotransmitter secretion (GO:0007269)	84	21	2.34	+	8.96	6.21e-09
signal release from synapse (GO:0099643)	84	21	2.34	+	8.96	6.21e-09
RNA localization (GO:0006403)	169	28	4.71	+	5.94	7.14e-09
regulation of cellular localization (GO:0060341)	839	65	23.4	+	2.78	7.73e-09
regulation of localization (GO:0032879)	2852	146	79.55	+	1.84	7.77e-09
mitochondrial transport (GO:0006839)	184	29	5.13	+	5.65	8.43e-09
ribosome assembly (GO:0042255)	66	19	1.84	+	10.32	9.47e-09
sensory perception of smell (GO:0007608)	1126	1	31.41	-	0.03	1.04e-08
sensory perception of chemical stimulus (GO:0007606)	1226	2	34.19	-	0.06	1.25e-08
microtubule-based process (GO:0007017)	765	61	21.34	+	2.86	1.33e-08
neuron development (GO:0048666)	875	66	24.4	+	2.7	1.56e-08
protein localization (GO:0008104)	1961	111	54.69	+	2.03	2.39e-08
positive regulation of transport (GO:0051050)	1031	72	28.76	+	2.5	5.25e-08
rRNA processing (GO:0006364)	201	29	5.61	+	5.17	5.92e-08
neuron projection development (GO:0031175)	711	57	19.83	+	2.87	6.2e-08
axo-dendritic transport (GO:0008088)	76	19	2.12	+	8.96	7.79e-08
cell part morphogenesis (GO:0032990)	520	47	14.5	+	3.24	1.14e-07
regulation of plasma membrane bounded cell projection organization (GO:0120035)	724	57	20.19	+	2.82	1.21e-07
biological_process (GO:0008150)	20583	612	574.09	+	1.07	1.39e-07
regulation of translation (GO:0006417)	339	37	9.46	+	3.91	1.43e-07
rRNA metabolic process (GO:0016072)	210	29	5.86	+	4.95	1.54e-07
nervous system development (GO:0007399)	2087	113	58.21	+	1.94	2.49e-07
positive regulation of biological process (GO:0048518)	6157	250	171.73	+	1.46	2.49e-07
regulation of cell projection organization (GO:0031344)	740	57	20.64	+	2.76	2.68e-07
regulation of protein-containing complex assembly (GO:0043254)	440	42	12.27	+	3.42	3.05e-07
nitrogen compound transport (GO:0071705)	1535	91	42.81	+	2.13	3.26e-07
organelle localization (GO:0051640)	481	44	13.42	+	3.28	3.69e-07
negative regulation of RNA splicing (GO:0033119)	29	13	0.81	+	16.07	4.25e-07
cellular protein metabolic process (GO:0044267)	2932	143	81.78	+	1.75	4.41e-07
cellular macromolecule metabolic process (GO:0044260)	4017	180	112.04	+	1.61	4.59e-07
intracellular protein transport (GO:0006886)	752	57	20.97	+	2.72	4.79e-07
cellular component morphogenesis (GO:0032989)	608	50	16.96	+	2.95	5.69e-07
regulation of cellular amide metabolic process (GO:0034248)	395	39	11.02	+	3.54	6.29e-07
cell projection morphogenesis (GO:0048858)	494	44	13.78	+	3.19	8.15e-07
regulation of vesicle-mediated transport (GO:0060627)	575	48	16.04	+	2.99	8.72e-07
positive regulation of cellular component organization (GO:0051130)	1196	76	33.36	+	2.28	9.17e-07
ion transmembrane transport (GO:0034220)	619	50	17.26	+	2.9	1.02e-06
neuron projection morphogenesis (GO:0048812)	483	43	13.47	+	3.19	1.36e-06
generation of neurons (GO:0048699)	1358	82	37.88	+	2.16	1.42e-06
plasma membrane bounded cell projection morphogenesis (GO:0120039)	488	43	13.61	+	3.16	1.83e-06
synaptic vesicle recycling (GO:0036465)	61	16	1.7	+	9.4	1.89e-06
RNA transport (GO:0050658)	148	23	4.13	+	5.57	2.47e-06
nucleic acid transport (GO:0050657)	148	23	4.13	+	5.57	2.47e-06
ribosomal small subunit biogenesis (GO:0042274)	73	17	2.04	+	8.35	2.52e-06
cell projection organization (GO:0030030)	1155	73	32.21	+	2.27	2.84e-06
ribosomal large subunit biogenesis (GO:0042273)	74	17	2.06	+	8.24	3.02e-06
establishment of RNA localization (GO:0051236)	150	23	4.18	+	5.5	3.13e-06
cell junction organization (GO:0034330)	499	43	13.92	+	3.09	3.47e-06
nucleobase-containing compound transport (GO:0015931)	182	25	5.08	+	4.92	4.28e-06
regulation of protein polymerization (GO:0032271)	230	28	6.42	+	4.36	4.74e-06
regulation of cellular protein localization (GO:1903827)	545	45	15.2	+	2.96	4.74e-06
positive regulation of cellular process (GO:0048522)	5677	229	158.34	+	1.45	6.2e-06
plasma membrane bounded cell projection organization (GO:0120036)	1099	70	30.65	+	2.28	6.67e-06
microtubule cytoskeleton organization (GO:0000226)	511	43	14.25	+	3.02	6.82e-06
mitochondrial transmembrane transport (GO:1990542)	79	17	2.2	+	7.72	7.22e-06
inorganic ion transmembrane transport (GO:0098660)	475	41	13.25	+	3.09	8.6e-06
protein-containing complex localization (GO:0031503)	205	26	5.72	+	4.55	8.99e-06
calcium ion-regulated exocytosis of neurotransmitter (GO:0048791)	17	10	0.47	+	21.09	1.01e-05
negative regulation of mRNA splicing, via spliceosome (GO:0048025)	24	11	0.67	+	16.43	1.12e-05
export from cell (GO:0140352)	440	39	12.27	+	3.18	1.12e-05
neurogenesis (GO:0022008)	1490	85	41.56	+	2.05	1.28e-05
regulation of cellular component biogenesis (GO:0044087)	962	63	26.83	+	2.35	1.29e-05
regulation of protein localization (GO:0032880)	967	63	26.97	+	2.34	1.52e-05
neuron differentiation (GO:0030182)	1078	68	30.07	+	2.26	1.54e-05
organic substance transport (GO:0071702)	1861	98	51.91	+	1.89	2.34e-05
negative regulation of cellular component organization (GO:0051129)	727	52	20.28	+	2.56	2.59e-05
cytoskeleton-dependent intracellular transport (GO:0030705)	187	24	5.22	+	4.6	3.21e-05
transport along microtubule (GO:0010970)	157	22	4.38	+	5.02	3.4e-05
chemical synaptic transmission (GO:0007268)	344	33	9.59	+	3.44	3.63e-05
anterograde trans-synaptic signaling (GO:0098916)	344	33	9.59	+	3.44	3.63e-05
spliceosomal complex assembly (GO:0000245)	46	13	1.28	+	10.13	4.41e-05
regulation of organelle organization (GO:0033043)	1180	71	32.91	+	2.16	4.44e-05
ncRNA processing (GO:0034470)	348	33	9.71	+	3.4	4.71e-05
cell morphogenesis (GO:0000902)	743	52	20.72	+	2.51	4.74e-05
ion transport (GO:0006811)	1175	70	32.77	+	2.14	7.34e-05
synaptic signaling (GO:0099536)	394	35	10.99	+	3.18	7.6e-05
regulated exocytosis (GO:0045055)	122	19	3.4	+	5.58	8.55e-05
organonitrogen compound metabolic process (GO:1901564)	4384	183	122.28	+	1.5	8.82e-05
trans-synaptic signaling (GO:0099537)	360	33	10.04	+	3.29	0.000101
positive regulation of RNA splicing (GO:0033120)	50	13	1.39	+	9.32	0.000103
transmembrane transport (GO:0055085)	918	59	25.6	+	2.3	0.000122
negative regulation of mRNA processing (GO:0050686)	32	11	0.89	+	12.32	0.000126
synaptic vesicle localization (GO:0097479)	51	13	1.42	+	9.14	0.000127
cation transport (GO:0006812)	737	51	20.56	+	2.48	0.000147
presynaptic endocytosis (GO:0140238)	52	13	1.45	+	8.96	0.000154
synaptic vesicle endocytosis (GO:0048488)	52	13	1.45	+	8.96	0.000154
signal release (GO:0023061)	190	23	5.3	+	4.34	0.000183
regulation of synapse structure or activity (GO:0050803)	258	27	7.2	+	3.75	0.000183
positive regulation of cell projection organization (GO:0031346)	433	36	12.08	+	2.98	0.000225
regulation of exocytosis (GO:0017157)	227	25	6.33	+	3.95	0.000247
cell development (GO:0048468)	1794	92	50.04	+	1.84	0.000283
regulation of neuron projection development (GO:0010975)	543	41	15.14	+	2.71	0.000298
synaptic vesicle exocytosis (GO:0016079)	56	13	1.56	+	8.32	0.000329
positive regulation of cellular protein localization (GO:1903829)	267	27	7.45	+	3.63	0.000352
regulation of neuronal synaptic plasticity (GO:0048168)	68	14	1.9	+	7.38	0.000366
calcium ion transport (GO:0006816)	215	24	6	+	4	0.00037
inorganic cation transmembrane transport (GO:0098662)	422	35	11.77	+	2.97	0.000373
alternative mRNA splicing, via spliceosome (GO:0000380)	20	9	0.56	+	16.13	0.000417
axonal transport (GO:0098930)	58	13	1.62	+	8.04	0.00047
regulation of microtubule cytoskeleton organization (GO:0070507)	153	20	4.27	+	4.69	0.000491
regulation of microtubule-based process (GO:0032886)	254	26	7.08	+	3.67	0.000502
proton transmembrane transport (GO:1902600)	70	14	1.95	+	7.17	0.000503
mRNA cis splicing, via spliceosome (GO:0045292)	29	10	0.81	+	12.36	0.000565
ribosomal small subunit assembly (GO:0000028)	21	9	0.59	+	15.37	0.000581
ATP metabolic process (GO:0046034)	171	21	4.77	+	4.4	0.000603
exocytosis (GO:0006887)	222	24	6.19	+	3.88	0.000643
protein transport (GO:0015031)	1222	69	34.08	+	2.02	0.000684
protein metabolic process (GO:0019538)	3496	150	97.51	+	1.54	0.00071
ribosomal large subunit assembly (GO:0000027)	30	10	0.84	+	11.95	0.000736
positive regulation of translation (GO:0045727)	128	18	3.57	+	5.04	0.000844
cation transmembrane transport (GO:0098655)	459	36	12.8	+	2.81	0.000874
regulation of synapse organization (GO:0050807)	245	25	6.83	+	3.66	0.000955
establishment of protein localization (GO:0045184)	1305	72	36.4	+	1.98	0.00104
microtubule-based transport (GO:0099111)	194	22	5.41	+	4.07	0.00106
organelle assembly (GO:0070925)	679	46	18.94	+	2.43	0.0012
spliceosomal snRNP assembly (GO:0000387)	32	10	0.89	+	11.2	0.00122
regulation of RNA stability (GO:0043487)	117	17	3.26	+	5.21	0.00126
ncRNA metabolic process (GO:0034660)	425	34	11.85	+	2.87	0.00129
cell morphogenesis involved in neuron differentiation (GO:0048667)	446	35	12.44	+	2.81	0.0013
calcium-ion regulated exocytosis (GO:0017156)	43	11	1.2	+	9.17	0.0016
peptide transport (GO:0015833)	1253	69	34.95	+	1.97	0.00164
mRNA transport (GO:0051028)	106	16	2.96	+	5.41	0.00184
developmental process (GO:0032502)	5533	213	154.32	+	1.38	0.00199
negative regulation of RNA catabolic process (GO:1902369)	67	13	1.87	+	6.96	0.00204
dendrite development (GO:0016358)	137	18	3.82	+	4.71	0.00211
regulation of cellular component size (GO:0032535)	416	33	11.6	+	2.84	0.00236
synaptic vesicle transport (GO:0048489)	45	11	1.26	+	8.76	0.00237
divalent metal ion transport (GO:0070838)	260	25	7.25	+	3.45	0.00269
system development (GO:0048731)	4153	169	115.83	+	1.46	0.00275
regulation of neurotransmitter secretion (GO:0046928)	111	16	3.1	+	5.17	0.00322
divalent inorganic cation transport (GO:0072511)	263	25	7.34	+	3.41	0.00327
amide transport (GO:0042886)	1279	69	35.67	+	1.93	0.00345
negative regulation of chromatin silencing (GO:0031936)	12	7	0.33	+	20.91	0.00357
regulation of neurotransmitter transport (GO:0051588)	127	17	3.54	+	4.8	0.00359
generation of precursor metabolites and energy (GO:0006091)	286	26	7.98	+	3.26	0.00422
regulation of gene expression (GO:0010468)	4565	181	127.32	+	1.42	0.00423
mRNA splice site selection (GO:0006376)	28	9	0.78	+	11.52	0.00427
positive regulation of organelle organization (GO:0010638)	585	40	16.32	+	2.45	0.0052
negative regulation of protein depolymerization (GO:1901880)	75	13	2.09	+	6.21	0.00637
secretion by cell (GO:0032940)	394	31	10.99	+	2.82	0.0064
positive regulation of gene expression, epigenetic (GO:0045815)	30	9	0.84	+	10.76	0.00692
establishment or maintenance of cell polarity (GO:0007163)	202	21	5.63	+	3.73	0.00752
regulation of mRNA stability (GO:0043488)	105	15	2.93	+	5.12	0.00825
multicellular organism development (GO:0007275)	4769	186	133.01	+	1.4	0.00827
metal ion transport (GO:0030001)	574	39	16.01	+	2.44	0.00831
positive regulation of protein-containing complex assembly (GO:0031334)	222	22	6.19	+	3.55	0.00866
regulation of microtubule polymerization (GO:0031113)	53	11	1.48	+	7.44	0.00974
negative regulation of nucleobase-containing compound metabolic process (GO:0045934)	1448	74	40.39	+	1.83	0.00989
regulation of cytoskeleton organization (GO:0051493)	531	37	14.81	+	2.5	0.00994
axon development (GO:0061564)	383	30	10.68	+	2.81	0.0105
negative regulation of cellular process (GO:0048523)	4789	186	133.57	+	1.39	0.011
nucleosome positioning (GO:0016584)	15	7	0.42	+	16.73	0.0113
RNA stabilization (GO:0043489)	54	11	1.51	+	7.3	0.0114
mitotic cell cycle (GO:0000278)	538	37	15.01	+	2.47	0.0127
negative regulation of gene silencing (GO:0060969)	33	9	0.92	+	9.78	0.0135
positive regulation of cellular amide metabolic process (GO:0034250)	158	18	4.41	+	4.08	0.0139
regulation of receptor-mediated endocytosis (GO:0048259)	110	15	3.07	+	4.89	0.014
spontaneous neurotransmitter secretion (GO:0061669)	9	6	0.25	+	23.9	0.0142
positive regulation of mRNA metabolic process (GO:1903313)	96	14	2.68	+	5.23	0.0152
regulation of dendritic spine development (GO:0060998)	82	13	2.29	+	5.68	0.0156
negative regulation of mRNA catabolic process (GO:1902373)	56	11	1.56	+	7.04	0.0156
learning (GO:0007612)	177	19	4.94	+	3.85	0.0161
regulation of protein stability (GO:0031647)	290	25	8.09	+	3.09	0.0171
cell cycle (GO:0007049)	1208	64	33.69	+	1.9	0.0172
positive regulation of cellular component biogenesis (GO:0044089)	523	36	14.59	+	2.47	0.0175
regulation of mRNA catabolic process (GO:0061013)	128	16	3.57	+	4.48	0.0177
protein stabilization (GO:0050821)	179	19	4.99	+	3.81	0.0188
cellular response to chemical stimulus (GO:0070887)	2374	106	66.21	+	1.6	0.0189
regulation of supramolecular fiber organization (GO:1902903)	374	29	10.43	+	2.78	0.0191
mRNA 3'-end processing (GO:0031124)	46	10	1.28	+	7.79	0.0209
anterograde axonal transport (GO:0008089)	46	10	1.28	+	7.79	0.0209
microtubule-based movement (GO:0007018)	356	28	9.93	+	2.82	0.0222
negative regulation of protein-containing complex disassembly (GO:0043242)	85	13	2.37	+	5.48	0.0223
mitochondrial membrane organization (GO:0007006)	100	14	2.79	+	5.02	0.0235
regulation of gene expression, epigenetic (GO:0040029)	148	17	4.13	+	4.12	0.0244
regulation of gene silencing (GO:0060968)	72	12	2.01	+	5.98	0.0245
cellular response to organic substance (GO:0071310)	1811	86	50.51	+	1.7	0.0245
regulation of endocytosis (GO:0030100)	219	21	6.11	+	3.44	0.0246
regulation of calcium ion transport (GO:0051924)	277	24	7.73	+	3.11	0.0252
purine ribonucleotide metabolic process (GO:0009150)	258	23	7.2	+	3.2	0.0261
sensory perception (GO:0007600)	1647	18	45.94	-	0.39	0.0279
negative regulation of cellular amide metabolic process (GO:0034249)	150	17	4.18	+	4.06	0.0288
regulation of postsynapse organization (GO:0099175)	102	14	2.84	+	4.92	0.0289
regulation of chromatin silencing (GO:0031935)	18	7	0.5	+	13.94	0.0295
regulation of ion transport (GO:0043269)	747	45	20.83	+	2.16	0.0298
RNA 3'-end processing (GO:0031123)	88	13	2.45	+	5.3	0.0314
spontaneous synaptic transmission (GO:0098814)	11	6	0.31	+	19.56	0.0336
regulation of metal ion transport (GO:0010959)	431	31	12.02	+	2.58	0.0365
vesicle docking (GO:0048278)	62	11	1.73	+	6.36	0.0374
cell cycle process (GO:0022402)	802	47	22.37	+	2.1	0.0376
stress granule assembly (GO:0034063)	19	7	0.53	+	13.21	0.0395
negative regulation of nitrogen compound metabolic process (GO:0051172)	2323	103	64.79	+	1.59	0.0397
organelle localization by membrane tethering (GO:0140056)	76	12	2.12	+	5.66	0.0403
G protein-coupled receptor signaling pathway (GO:0007186)	1831	22	51.07	-	0.43	0.0409
vesicle localization (GO:0051648)	155	17	4.32	+	3.93	0.0431
regulation of microtubule polymerization or depolymerization (GO:0031110)	91	13	2.54	+	5.12	0.0437
regulation of cellular process (GO:0050794)	11483	378	320.28	+	1.18	0.0437
exocytic process (GO:0140029)	77	12	2.15	+	5.59	0.0455
negative regulation of biological process (GO:0048519)	5240	197	146.15	+	1.35	0.0467
pre-mRNA cleavage required for polyadenylation (GO:0098789)	12	6	0.33	+	17.93	0.0492
sodium ion export across plasma membrane (GO:0036376)	12	6	0.33	+	17.93	0.0492
synaptic vesicle docking (GO:0016081)	12	6	0.33	+	17.93	0.0492

## Sheet: GO-term CC Rbm5-interactors
Analysis Type:	PANTHER Overrepresentation Test (Released 20200728)
Annotation Version and Release Date:	GO Ontology database DOI: 10.5281/zenodo.4081749 Released 2020-10-09
Analyzed List:	upload_1 (Mus musculus)
Reference List:	Mus musculus (all genes in database)
Test Type:	FISHER
Correction:	BONFERRONI
Bonferroni count:	1461
GO cellular component complete	Mus musculus - REFLIST (22265)	upload_1 (621)	upload_1 (expected)	upload_1 (over/under)	upload_1 (fold Enrichment)	upload_1 (P-value)
Unclassified (UNCLASSIFIED)	1358	4	37.88	-	0.11	0
ribonucleoprotein complex (GO:1990904)	706	159	19.69	+	8.07	1.31e-84
protein-containing complex (GO:0032991)	5353	383	149.3	+	2.57	4.06e-82
synapse (GO:0045202)	1389	202	38.74	+	5.21	9.41e-80
organelle (GO:0043226)	12688	562	353.88	+	1.59	4.58e-71
intracellular organelle (GO:0043229)	12387	552	345.49	+	1.6	9.47e-68
intracellular anatomical structure (GO:0005622)	14123	582	393.91	+	1.48	7.52e-66
cell junction (GO:0030054)	2011	212	56.09	+	3.78	3.13e-61
cytosolic ribosome (GO:0022626)	116	67	3.24	+	20.71	2.61e-54
myelin sheath (GO:0043209)	213	75	5.94	+	12.62	8.84e-49
non-membrane-bounded organelle (GO:0043228)	4651	303	129.72	+	2.34	1.03e-48
intracellular non-membrane-bounded organelle (GO:0043232)	4639	302	129.39	+	2.33	2.02e-48
ribosomal subunit (GO:0044391)	198	70	5.52	+	12.68	2.03e-45
ribosome (GO:0005840)	231	73	6.44	+	11.33	1.09e-44
cytoplasm (GO:0005737)	11171	485	311.57	+	1.56	4.04e-42
membrane-bounded organelle (GO:0043227)	11439	490	319.05	+	1.54	2.39e-41
postsynapse (GO:0098794)	671	102	18.72	+	5.45	3.19e-38
spliceosomal complex (GO:0005681)	204	58	5.69	+	10.19	7.74e-33
intracellular membrane-bounded organelle (GO:0043231)	10710	454	298.72	+	1.52	1.79e-32
neuron to neuron synapse (GO:0098984)	390	73	10.88	+	6.71	1.54e-31
postsynaptic specialization (GO:0099572)	394	72	10.99	+	6.55	1.77e-30
postsynaptic density (GO:0014069)	359	69	10.01	+	6.89	2.79e-30
asymmetric synapse (GO:0032279)	364	69	10.15	+	6.8	5.91e-30
neuron projection (GO:0043005)	1534	136	42.79	+	3.18	7.7e-29
cytosolic large ribosomal subunit (GO:0022625)	65	37	1.81	+	20.41	9.08e-29
cytosol (GO:0005829)	3596	222	100.3	+	2.21	3.31e-28
glutamatergic synapse (GO:0098978)	426	69	11.88	+	5.81	2.82e-26
presynapse (GO:0098793)	558	77	15.56	+	4.95	1.56e-25
cytosolic small ribosomal subunit (GO:0022627)	46	31	1.28	+	24.16	1.92e-25
cell projection (GO:0042995)	2559	174	71.37	+	2.44	5.12e-25
nucleus (GO:0005634)	7133	334	198.95	+	1.68	6.03e-25
plasma membrane bounded cell projection (GO:0120025)	2329	162	64.96	+	2.49	9.73e-24
cellular anatomical entity (GO:0110165)	19123	610	533.37	+	1.14	2.67e-23
large ribosomal subunit (GO:0015934)	125	39	3.49	+	11.19	1.32e-22
small ribosomal subunit (GO:0015935)	78	33	2.18	+	15.17	3.17e-22
intracellular organelle lumen (GO:0070013)	4635	245	129.28	+	1.9	4.16e-22
organelle lumen (GO:0043233)	4636	245	129.3	+	1.89	4.22e-22
membrane-enclosed lumen (GO:0031974)	4636	245	129.3	+	1.89	4.22e-22
axon (GO:0030424)	720	81	20.08	+	4.03	1.19e-21
nuclear lumen (GO:0031981)	4217	223	117.62	+	1.9	2.69e-19
supramolecular complex (GO:0099080)	1210	102	33.75	+	3.02	4.6e-19
nuclear speck (GO:0016607)	317	50	8.84	+	5.66	6.02e-18
nuclear body (GO:0016604)	684	72	19.08	+	3.77	1.93e-17
cytoskeleton (GO:0005856)	2170	137	60.52	+	2.26	8.94e-16
polysome (GO:0005844)	73	26	2.04	+	12.77	1.32e-15
dendrite (GO:0030425)	733	71	20.44	+	3.47	2.38e-15
catalytic step 2 spliceosome (GO:0071013)	84	27	2.34	+	11.52	2.46e-15
dendritic tree (GO:0097447)	736	71	20.53	+	3.46	2.92e-15
somatodendritic compartment (GO:0036477)	1054	86	29.4	+	2.93	8.74e-15
nucleoplasm (GO:0005654)	3348	179	93.38	+	1.92	1.18e-14
supramolecular fiber (GO:0099512)	901	76	25.13	+	3.02	1.73e-13
supramolecular polymer (GO:0099081)	908	76	25.33	+	3	2.56e-13
distal axon (GO:0150034)	379	47	10.57	+	4.45	4.84e-13
plasma membrane region (GO:0098590)	1236	89	34.47	+	2.58	2.81e-12
cell body (GO:0044297)	813	69	22.68	+	3.04	3.82e-12
U2-type spliceosomal complex (GO:0005684)	89	24	2.48	+	9.67	5.44e-12
spliceosomal snRNP complex (GO:0097525)	55	20	1.53	+	13.04	1.01e-11
polymeric cytoskeletal fiber (GO:0099513)	680	61	18.97	+	3.22	1.85e-11
microtubule cytoskeleton (GO:0015630)	1207	86	33.66	+	2.55	2.25e-11
small nuclear ribonucleoprotein complex (GO:0030532)	60	20	1.67	+	11.95	3.91e-11
U1 snRNP (GO:0005685)	18	14	0.5	+	27.89	4.46e-11
polysomal ribosome (GO:0042788)	30	16	0.84	+	19.12	4.86e-11
Sm-like protein family complex (GO:0120114)	72	21	2.01	+	10.46	7.93e-11
nucleolus (GO:0005730)	814	66	22.7	+	2.91	1.18e-10
organelle inner membrane (GO:0019866)	490	49	13.67	+	3.59	2.2e-10
microtubule (GO:0005874)	423	45	11.8	+	3.81	3.16e-10
ribonucleoprotein granule (GO:0035770)	231	33	6.44	+	5.12	4.27e-10
mitochondrial inner membrane (GO:0005743)	446	46	12.44	+	3.7	4.64e-10
cell cortex (GO:0005938)	301	37	8.4	+	4.41	9.54e-10
mitochondrial membrane (GO:0031966)	629	55	17.54	+	3.14	1.04e-09
synaptic vesicle (GO:0008021)	229	32	6.39	+	5.01	1.67e-09
cytoplasmic ribonucleoprotein granule (GO:0036464)	220	31	6.14	+	5.05	3.12e-09
envelope (GO:0031975)	1080	75	30.12	+	2.49	3.46e-09
organelle envelope (GO:0031967)	1080	75	30.12	+	2.49	3.46e-09
exocytic vesicle (GO:0070382)	252	33	7.03	+	4.7	3.68e-09
cellular_component (GO:0005575)	20907	617	583.12	+	1.06	4.92e-09
synaptic membrane (GO:0097060)	443	44	12.36	+	3.56	4.96e-09
mitochondrial envelope (GO:0005740)	679	56	18.94	+	2.96	5.55e-09
neuron projection terminus (GO:0044306)	212	29	5.91	+	4.9	3.08e-08
neuronal cell body (GO:0043025)	718	56	20.03	+	2.8	4.2e-08
axon terminus (GO:0043679)	191	27	5.33	+	5.07	7.82e-08
mitochondrion (GO:0005739)	1818	101	50.71	+	1.99	1.3e-07
dendritic spine (GO:0043197)	200	27	5.58	+	4.84	1.99e-07
organelle membrane (GO:0031090)	2189	114	61.05	+	1.87	2.79e-07
precatalytic spliceosome (GO:0071011)	51	15	1.42	+	10.55	2.94e-07
Schaffer collateral - CA1 synapse (GO:0098685)	94	19	2.62	+	7.25	3.01e-07
neuron spine (GO:0044309)	205	27	5.72	+	4.72	3.27e-07
presynaptic active zone (GO:0048786)	85	18	2.37	+	7.59	4.68e-07
transport vesicle (GO:0030133)	335	34	9.34	+	3.64	9.03e-07
secretory vesicle (GO:0099503)	606	47	16.9	+	2.78	2.09e-06
intrinsic component of membrane (GO:0031224)	6055	104	168.88	-	0.62	2.28e-06
GABA-ergic synapse (GO:0098982)	85	17	2.37	+	7.17	3.11e-06
cell leading edge (GO:0031252)	392	36	10.93	+	3.29	3.36e-06
mRNA cleavage and polyadenylation specificity factor complex (GO:0005847)	19	10	0.53	+	18.87	3.7e-06
integral component of membrane (GO:0016021)	5880	102	164	-	0.62	8.85e-06
U5 snRNP (GO:0005682)	15	9	0.42	+	21.51	9.99e-06
prespliceosome (GO:0071010)	15	9	0.42	+	21.51	9.99e-06
U2-type prespliceosome (GO:0071004)	15	9	0.42	+	21.51	9.99e-06
leading edge membrane (GO:0031256)	150	21	4.18	+	5.02	1.27e-05
mRNA cleavage factor complex (GO:0005849)	23	10	0.64	+	15.59	1.55e-05
spliceosomal tri-snRNP complex (GO:0097526)	31	11	0.86	+	12.72	1.57e-05
membrane protein complex (GO:0098796)	1159	69	32.33	+	2.13	1.64e-05
inner mitochondrial membrane protein complex (GO:0098800)	129	19	3.6	+	5.28	3.12e-05
U2-type catalytic step 2 spliceosome (GO:0071007)	27	10	0.75	+	13.28	5.29e-05
U2-type precatalytic spliceosome (GO:0071005)	47	12	1.31	+	9.15	7.31e-05
septin ring (GO:0005940)	14	8	0.39	+	20.49	9.38e-05
septin complex (GO:0031105)	14	8	0.39	+	20.49	9.38e-05
perinuclear region of cytoplasm (GO:0048471)	669	46	18.66	+	2.47	9.91e-05
U4/U6 x U5 tri-snRNP complex (GO:0046540)	30	10	0.84	+	11.95	0.00012
ribbon synapse (GO:0097470)	22	9	0.61	+	14.67	0.00013
nuclear periphery (GO:0034399)	113	17	3.15	+	5.39	0.000131
presynaptic cytoskeleton (GO:0099569)	9	7	0.25	+	27.89	0.000141
membrane raft (GO:0045121)	378	32	10.54	+	3.04	0.000151
mitochondrial protein complex (GO:0098798)	263	26	7.34	+	3.54	0.000154
membrane microdomain (GO:0098857)	379	32	10.57	+	3.03	0.000159
extracellular region (GO:0005576)	2851	38	79.52	-	0.48	0.000162
septin cytoskeleton (GO:0032156)	16	8	0.45	+	17.93	0.000206
U4 snRNP (GO:0005687)	10	7	0.28	+	25.1	0.000235
AP-type membrane coat adaptor complex (GO:0030119)	43	11	1.2	+	9.17	0.000261
extracellular space (GO:0005615)	2063	23	57.54	-	0.4	0.000278
cortical cytoskeleton (GO:0030863)	120	17	3.35	+	5.08	0.000283
catalytic complex (GO:1902494)	1361	73	37.96	+	1.92	0.000311
growth cone (GO:0030426)	205	22	5.72	+	3.85	0.00041
clathrin coat of coated pit (GO:0030132)	18	8	0.5	+	15.93	0.000416
paraspeckles (GO:0042382)	6	6	0.17	+	35.85	0.000458
vesicle (GO:0031982)	2088	99	58.24	+	1.7	0.000515
U2 snRNP (GO:0005686)	19	8	0.53	+	15.1	0.000578
presynaptic membrane (GO:0042734)	176	20	4.91	+	4.07	0.000623
site of polarized growth (GO:0030427)	212	22	5.91	+	3.72	0.000691
proton-transporting two-sector ATPase complex (GO:0016469)	49	11	1.37	+	8.05	0.000805
proton-transporting two-sector ATPase complex, catalytic domain (GO:0033178)	15	7	0.42	+	16.73	0.00183
cell projection membrane (GO:0031253)	304	26	8.48	+	3.07	0.00199
protein-DNA complex (GO:0032993)	158	18	4.41	+	4.08	0.00226
actin cytoskeleton (GO:0015629)	493	35	13.75	+	2.55	0.00249
SMN-Sm protein complex (GO:0034719)	16	7	0.45	+	15.69	0.00257
dendritic shaft (GO:0043198)	69	12	1.92	+	6.24	0.00268
cytoplasmic stress granule (GO:0010494)	70	12	1.95	+	6.15	0.00307
cytoplasmic vesicle (GO:0031410)	1951	91	54.42	+	1.67	0.00313
Cajal body (GO:0015030)	35	9	0.98	+	9.22	0.00334
methylosome (GO:0034709)	10	6	0.28	+	21.51	0.00361
nucleosome (GO:0000786)	59	11	1.65	+	6.68	0.00398
U12-type spliceosomal complex (GO:0005689)	26	8	0.73	+	11.03	0.00399
clathrin-coated endocytic vesicle (GO:0045334)	26	8	0.73	+	11.03	0.00399
intracellular vesicle (GO:0097708)	1958	91	54.61	+	1.67	0.00441
nuclear matrix (GO:0016363)	88	13	2.45	+	5.3	0.0051
cytoplasmic region (GO:0099568)	223	21	6.22	+	3.38	0.00519
endomembrane system (GO:0012505)	3951	157	110.2	+	1.42	0.00537
AP-2 adaptor complex (GO:0030122)	12	6	0.33	+	17.93	0.008
cation-transporting ATPase complex (GO:0090533)	12	6	0.33	+	17.93	0.008
mitochondrial proton-transporting ATP synthase complex (GO:0005753)	20	7	0.56	+	12.55	0.00847
proton-transporting ATP synthase complex (GO:0045259)	21	7	0.59	+	11.95	0.011
clathrin coat of endocytic vesicle (GO:0030128)	13	6	0.36	+	16.55	0.0114
DNA packaging complex (GO:0044815)	67	11	1.87	+	5.89	0.0118
membrane coat (GO:0030117)	98	13	2.73	+	4.76	0.0147
coated membrane (GO:0048475)	98	13	2.73	+	4.76	0.0147
clathrin-coated pit (GO:0005905)	69	11	1.92	+	5.72	0.0151
ruffle membrane (GO:0032587)	69	11	1.92	+	5.72	0.0151
ATPase dependent transmembrane transport complex (GO:0098533)	14	6	0.39	+	15.37	0.0159
clathrin-coated endocytic vesicle membrane (GO:0030669)	14	6	0.39	+	15.37	0.0159
small nucleolar ribonucleoprotein complex (GO:0005732)	23	7	0.64	+	10.91	0.0181
main axon (GO:0044304)	85	12	2.37	+	5.06	0.0182
external side of plasma membrane (GO:0009897)	667	3	18.6	-	0.16	0.026
exocytic vesicle membrane (GO:0099501)	104	13	2.9	+	4.48	0.0261
synaptic vesicle membrane (GO:0030672)	104	13	2.9	+	4.48	0.0261
clathrin adaptor complex (GO:0030131)	25	7	0.7	+	10.04	0.0285
smooth endoplasmic reticulum (GO:0005790)	36	8	1	+	7.97	0.0307
clathrin coat (GO:0030118)	48	9	1.34	+	6.72	0.0309
cell cortex region (GO:0099738)	48	9	1.34	+	6.72	0.0309
