# Supplementary material for: Characterising the RNA-binding protein atlas of the mammalian brain uncovers RBM5 misregulation in mouse models of Huntington’s disease
Source: Nat Commun. 2023 Jul 19;14:4348. doi: 10.1038/s41467-023-39936-x (PMC10356804; doi:10.1038/s41467-023-39936-x)
Supplement: Supplementary file 11 — Source Data [file 41467_2023_39936_MOESM11_ESM.xlsx]

## Sheet: Figure 1f & 2i
This sheet prived the source data for the box-plots in figure 1F and 2I.
Proteome expression levels of each protein in the mentioned datasets have been taken from Sharma et al, 2015 for brain samples and Bekker-Jensen et al, 2017 for the cell samples.
References:
Sharma, K. et al. Cell type- and brain region-resolved mouse brain proteome. Nat Neurosci 18, 1819-1831, doi:10.1038/nn.4160 (2015).
Bekker-Jensen, D. B. et al. An Optimized Shotgun Strategy for the Rapid Generation of Comprehensive Human Proteomes. Cell Syst 4, 587-599 e584, doi:10.1016/j.cels.2017.05.009 (2017).
Source data Figure 1F
Table Analyzed	XY: Entering replicate data
Column B	Brain pCLAP
vs.	vs.
Column A	Brain Proteome
Unpaired t test
P value	<0.0001
P value summary	****
Significantly different (P < 0.05)?	Yes
One- or two-tailed P value?	Two-tailed
t, df	t=12.88, df=14516
How big is the difference?
Mean of column A	29.31
Mean of column B	31.47
Difference between means (B - A) ± SEM	2.151 ± 0.1670
95% confidence interval	1.824 to 2.479
R squared (eta squared)	0.01131
F test to compare variances
F, DFn, Dfd	1.399, 598, 13918
P value	<0.0001
P value summary	****
Significantly different (P < 0.05)?	Yes
Data analyzed
Sample size, column A	13919
Sample size, column B	599
Source data Figure 2I
Table Analyzed	XY: Entering replicate data
Column D	Baltz et al., 2012
vs.	vs.
Column C	HeLa Proteome
Unpaired t test
P value	<0.0001
P value summary	****
Significantly different (P < 0.05)?	Yes
One- or two-tailed P value?	Two-tailed
t, df	t=23.65, df=14909
How big is the difference?
Mean of column C	24.7
Mean of column D	27.86
Difference between means (D - C) ± SEM	3.163 ± 0.1337
95% confidence interval	2.901 to 3.425
R squared (eta squared)	0.03616
F test to compare variances
F, DFn, Dfd	1.058, 731, 14178
P value	0.2839
P value summary	ns
Significantly different (P < 0.05)?	No
Data analyzed
Sample size, column C	14179
Sample size, column D	732
Table Analyzed	XY: Entering replicate data
Column E	Castello et al., 2012
vs.	vs.
Column C	HeLa Proteome
Unpaired t test
P value	<0.0001
P value summary	****
Significantly different (P < 0.05)?	Yes
One- or two-tailed P value?	Two-tailed
t, df	t=24.57, df=14973
How big is the difference?
Mean of column C	24.7
Mean of column E	27.86
Difference between means (E - C) ± SEM	3.161 ± 0.1286
95% confidence interval	2.909 to 3.413
R squared (eta squared)	0.03877
F test to compare variances
F, DFn, Dfd	1.088, 795, 14178
P value	0.0938
P value summary	ns
Significantly different (P < 0.05)?	No
Data analyzed
Sample size, column C	14179
Sample size, column E	796
Table Analyzed	XY: Entering replicate data
Column F	Castello et al., 2016
vs.	vs.
Column C	HeLa Proteome
Unpaired t test
P value	<0.0001
P value summary	****
Significantly different (P < 0.05)?	Yes
One- or two-tailed P value?	Two-tailed
t, df	t=26.47, df=15140
How big is the difference?
Mean of column C	24.7
Mean of column F	27.83
Difference between means (F - C) ± SEM	3.129 ± 0.1182
95% confidence interval	2.898 to 3.361
R squared (eta squared)	0.04425
F test to compare variances
F, DFn, Dfd	1.233, 962, 14178
P value	<0.0001
P value summary	****
Significantly different (P < 0.05)?	Yes
Data analyzed
Sample size, column C	14179
Sample size, column F	963
Table Analyzed	XY: Entering replicate data
Column G	He et al., 2016
vs.	vs.
Column C	HeLa Proteome
Unpaired t test
P value	<0.0001
P value summary	****
Significantly different (P < 0.05)?	Yes
One- or two-tailed P value?	Two-tailed
t, df	t=19.48, df=14929
How big is the difference?
Mean of column C	24.7
Mean of column G	27.26
Difference between means (G - C) ± SEM	2.565 ± 0.1317
95% confidence interval	2.307 to 2.823
R squared (eta squared)	0.02479
F test to compare variances
F, DFn, Dfd	1.053, 14178, 751
P value	0.3388
P value summary	ns
Significantly different (P < 0.05)?	No
Data analyzed
Sample size, column C	14179
Sample size, column G	752
Table Analyzed	XY: Entering replicate data
Column H	Mullari et al., 2017
vs.	vs.
Column C	HeLa Proteome
Unpaired t test
P value	<0.0001
P value summary	****
Significantly different (P < 0.05)?	Yes
One- or two-tailed P value?	Two-tailed
t, df	t=31.29, df=16008
How big is the difference?
Mean of column C	24.7
Mean of column H	27.42
Difference between means (H - C) ± SEM	2.725 ± 0.08708
95% confidence interval	2.554 to 2.895
R squared (eta squared)	0.05763
F test to compare variances
F, DFn, Dfd	1.091, 14178, 1830
P value	0.0147
P value summary	*
Significantly different (P < 0.05)?	Yes
Data analyzed
Sample size, column C	14179
Sample size, column H	1831

## Sheet: Figure 3e
This sheet provides the RBM5 band intensities of the wester blot from figure 3E, quantified using imageJ and the statistical test done to see differences between HD and WT RBM5 expression.
	WT R1	WT R2	WT R3	WT R4	HD R1	HD R2	HD R3	HD R4
RBM5	5545.67	2832.72	4758.67	5327.55	4927.38	4362.31	5220.72	5267.77
GAPDH	4606.18	5874.84	6198.31	7720.74	7326.13	7141.08	5791.84	5568.2
RBM5/GAPDH	1.20396	0.482178	0.767737	0.690031	0.672575	0.610874	0.901392	0.946045
	Median	SD	N
WT	0.785977	0.303614	4
HD	0.782721	0.165752	4
SD = standard deviation
N = number of samples
				Marker (kDa)
Unpaired t-test				116
Table Analyzed	RBM5/GAPDH
				97
Column B	HD
vs.	vs.											Ab: RBM5
Column A	WT			64
Unpaired t test
P value	0.9856			51
P value summary	ns
Significantly different (P < 0.05)?	No
One- or two-tailed P value?	Two-tailed			39
t, df	t=0.01882, df=6
				28								Ab: GAPDH
How big is the difference?
Mean of column A	0.786			14
Mean of column B	0.7827
Difference between means (B - A) ± SEM	-0.003255 ± 0.1730
95% confidence interval	-0.4265 to 0.4200
R squared (eta squared)	5.905e-05
F test to compare variances
F, DFn, Dfd	3.355, 3, 3
P value	0.3467
P value summary	ns
Significantly different (P < 0.05)?	No
Data analyzed
Sample size, column A	4
Sample size, column B	4
Log2 intensities for RBM5 in Figure 3C:
	WT Fig 1 R1	WT Fig 1 R2	WT Fig 1 R3	WT Fig 1 R4	WT R1	WT R2	WT R3	WT R4	HD R1	HD R2	HD R3	HD R4
104-115	24.5523	24.6374	25.5811	24.5416	23.7283	23.1905	23.4026	23.7197	N/D	N/D	N/D	N/D	N/D = not detected
116-130	22.5147	21.5699	21.6884	21.8482	22.868	22.0531	22.301	23.174	23.1832	22.798	23.5248	22.7568
307-314	23.4832	23.8912	23.1108	23.0146	21.4591	21.0395		22.3771	21.8791	20.5923	23.4631	22.2289
	Average			SD			N			N - number of samples where peptide was detected
	WT Fig 1	WT	HD	WT Fig 1	WT	HD	WT Fig 1	WT	HD
104-115	24.8281	23.5103	N/A	0.436321	0.226519	N/A	4	4	0
116-130	21.9053	22.599	23.0657	0.36544	0.444353	0.312915	4	4	4
307-314	23.375	21.6252	22.0409	0.345654	0.558558	1.02258	4	4	4
Log2 intensities for RBM5 peptide 104-115 from Skotte et al, 2018 used for graph figure 3D
	WT CTX	HD CTX	WT STX	HD STX
R1	23.4103	23.4341	23.1402	22.3475
R2	23.7427	23.3166	22.5492	N/D
R3	23.5111	23.4961	22.7317	N/D
R4	23.597	22.9143	N/D	N/D
Average	23.5653	23.2903	22.8071	22.3475
SD	0.121913	0.226428	0.247095	N/A
N	4	4	3	1

## Sheet: Figure 5h & SF7
Normalized qPCR values
	RBM5					ATRX_1					ATRX_2					ATRX_3					GAD67					MAP2					BCL11B					ADAMTS10 IR A					ADAMTS10 EJ					ADAMTS10 N
	Rep 1	Rep 2	Rep 3	Rep 4	Rep 5	Rep 1	Rep 2	Rep 3	Rep 4	Rep 5	Rep 1	Rep 2	Rep 3	Rep 4	Rep 5	Rep 1	Rep 2	Rep 3	Rep 4	Rep 5	Rep 1	Rep 2	Rep 3	Rep 4	Rep 5	Rep 1	Rep 2	Rep 3	Rep 4	Rep 5	Rep 1	Rep 2	Rep 3	Rep 4	Rep 5	Rep 1	Rep 2	Rep 3	Rep 4	Rep 5	Rep 1	Rep 2	Rep 3	Rep 4	Rep 5	Rep 1	Rep 2	Rep 3	Rep 4
Control	15.366	9.2642	10.1	10.42	14.98	3.14923	4.74037	3.85	3.8282	2.09	23.6976	15.4193	14.79	18.9396	13.99	22.1874	13.6107	18.46	18.722	13.117	4451.27	2377.12	3808.48	2001.22	1187.19	712.461	409.201	530.67	479.371	395.719	104.571	82.0444		81.855	103.369	91.31	41.63	52.69	112.162	39.93	88.65	53.08	46.96	109.137	39.03	61.61	33.17	27	47.67
OE-Control	17.4079	15.798	15.3128	5.86		3.47015	3.32879	5.50217	2.38		18.6573	22.8111	16.4119	13.12		20.2054	20.7734	14.74	12.267		4544.8	3888.51	2062.24	2336.28		662.449	700.221	555.124	363.296		119.704	115.227	75.7584	87.124		55.57	39.56	81.73	44.15		62.83	65.95	55.97	41.07		29.62	28.54	30.45	18.06
OE-RBM5	43.4615	34.8157	66.104	27	25.96	2.50533	2.37841	1.85961	1.24	2.46	21.1365	25.8424	17.8353	13.21	12.38	18.9834	22.1106	15.207	11.34	10.979	4374.8	4624.24	3019.3	1824.56	2015.14	737.586	664.749	551.29	372.647	347.692	125.656	113.247	120.12	98.02	89.988	14.51	15.96	18.04	26.41	24.64	62.54	61.25	59.99	49.52	46.42	36.38	34.66	34.83	25.66
KD-Control	12.22	14.98	17.69	16.8538		4.25	2.08	4.11	7.70966		17.84	16.8	17.15	20.1587		13.9	15.14	15	21.161		1837.25	2784.75	2702.35	3154.8		509.05	461.97	523.36	488.314		145.51	67.1	61.89	80.7282		89.23	65.77	45.24	113.47		44.84	44.32	25.28	50.446		21.23	10.4	26.14	44.17
KD-RBM5	10.47	8.56	9.18	8.02777	6.59634	18.42	13.27	17.11	5.14558	8.98	26.35	22.68	17.59	9.73603	10.173	27.86	23.32	11.34	10.8528	9.64646	4815.04	3938.23	1996.61	1588.37	1520.15	813.69	650.32	235.3	336.625	310.475	212.06	265.33	45.73	111.045	109.516	199.39	180.53	109.85	104.65	105.48	49.87	76.29	29.11	37.1	37.618	44.27	48.56	4.81*	22.497
Means, standard deviation (SD) and number of samples (N)
	RBM5			ATRX_1			ATRX_2			ATRX_3			GAD67			MAP2			BCL11B			ADAMTS10 IR A			ADAMTS10 EJ			ADAMTS10 N			PTPRN IR I			PTPRN EJ E			PTPRN N
	Mean	SD	N	Mean	SD	N	Mean	SD	N	Mean	SD	N	Mean	SD	N	Mean	SD	N	Mean	SD	N	Mean	SD	N	Mean	SD	N	Mean	SD	N	Mean	SD	N	Mean	SD	N	Mean	SD	N
Control	12.026	2.90679	5	3.53156	0.984238	5	17.3673	4.01209	5	17.2194	3.81871	5	2765.06	1337.5	5	505.484	127.94	5	92.9598	12.723	4	67.5445	32.4435	5	67.3715	30.0885	5	38.69	15.7233	5	52.5194	18.1043	5	159.848	39.5637	5	269.14	90.1215	5
OE-Control	13.5947	5.23361	4	3.67028	1.31368	4	17.7501	4.06882	4	16.9965	4.1642	4	3207.96	1200.38	4	570.273	151.054	4	99.4534	21.3883	4	55.2525	18.8916	4	56.455	11.0714	4	26.6675	5.79137	4	55.3775	17.1926	4	177.502	54.9729	4	355.658	133.993	4
OE-RBM5	39.4683	16.4696	5	2.08867	0.540405	5	18.0808	5.60945	5	15.724	4.83255	5	3171.61	1297.4	5	534.793	172.904	5	109.406	15.0025	5	19.912	5.3123	5	55.944	7.41629	5	33.126	4.25838	5	41.35	16.0959	5	195.476	63.2616	5	322.136	167.178	5
KD-Control	15.4359	2.42495	4	4.53741	2.33576	4	17.9872	1.5108	4	16.3002	3.28758	4	2619.79	557.564	4	495.674	26.6805	4	88.807	38.6274	4	78.4275	29.4748	4	41.2215	10.9836	4	25.485	14.0857	4	45.1535	11.7922	4	190.542	20.6623	4	266.475	50.3857	4
KD-RBM5	8.56682	1.42929	5	12.5851	5.55277	5	17.3058	7.3983	5	16.6039	8.38145	5	2771.68	1508.59	5	469.282	249.478	5	148.736	88.2796	5	139.98	46.1523	5	45.9976	18.4878	5	33.3372	15.3115	4	83.3275	25.88	4	143.491	93.6922	4	217.019	143.976	5
SD = standard deviation
N = number of samples
Statistical tests done for the qPCR results for RBM5 used for figure 5H and supplementary figure 7A.
Table Analyzed	RBM5 stats		Table Analyzed	RBM5 stats		Table Analyzed	RBM5 stats		Table Analyzed	RBM5 stats
Column C	OE-RBM5		Column C	OE-RBM5		Column E	KD-RBM5		Column E	KD-RBM5
vs.	vs.		vs.	vs.		vs.	vs.		vs.	vs.
Column A	Control		Column B	OE-Control		Column A	Control		Column D	KD-Control
Unpaired t test			Unpaired t test			Unpaired t test			Unpaired t test
P value	0.0063		P value	0.0203		P value	0.0439		P value	0.0011
P value summary	**		P value summary	*		P value summary	*		P value summary	**
Significantly different (P < 0.05)?	Yes		Significantly different (P < 0.05)?	Yes		Significantly different (P < 0.05)?	Yes		Significantly different (P < 0.05)?	Yes
One- or two-tailed P value?	Two-tailed		One- or two-tailed P value?	Two-tailed		One- or two-tailed P value?	Two-tailed		One- or two-tailed P value?	Two-tailed
t, df	t=3.669, df=8		t, df	t=2.987, df=7		t, df	t=2.389, df=8		t, df	t=5.334, df=7
How big is the difference?			How big is the difference?			How big is the difference?			How big is the difference?
Mean of column A	12.03		Mean of column B	13.6		Mean of column A	12.03		Mean of column D	15.44
Mean of column C	39.47		Mean of column C	39.47		Mean of column E	8.568		Mean of column E	8.568
Difference between means (C - A) ± SEM	27.44 ± 7.479		Difference between means (C - B) ± SEM	25.87 ± 8.662		Difference between means (E - A) ± SEM	-3.460 ± 1.448		Difference between means (E - D) ± SEM	-6.870 ± 1.288
95% confidence interval	10.20 to 44.69		95% confidence interval	5.392 to 46.35		95% confidence interval	-6.800 to -0.1197		95% confidence interval	-9.915 to -3.825
R squared (eta squared)	0.6273		R squared (eta squared)	0.5604		R squared (eta squared)	0.4163		R squared (eta squared)	0.8026
F test to compare variances			F test to compare variances			F test to compare variances			F test to compare variances
F, DFn, Dfd	32.12, 4, 4		F, DFn, Dfd	9.907, 4, 3		F, DFn, Dfd	4.133, 4, 4		F, DFn, Dfd	2.875, 3, 4
P value	0.0054		P value	0.0894		P value	0.1982		P value	0.334
P value summary	**		P value summary	ns		P value summary	ns		P value summary	ns
Significantly different (P < 0.05)?	Yes		Significantly different (P < 0.05)?	No		Significantly different (P < 0.05)?	No		Significantly different (P < 0.05)?	No
Data analyzed			Data analyzed			Data analyzed			Data analyzed
Sample size, column A	5		Sample size, column B	4		Sample size, column A	5		Sample size, column D	4
Sample size, column C	5		Sample size, column C	5		Sample size, column E	5		Sample size, column E	5
Statistical tests done for the qPCR results for ATRX used for figure 5H and supplementary figure 7A.
Table Analyzed	ATRX_1 stats		Table Analyzed	ATRX_1 stats		Table Analyzed	ATRX_1 stats		Table Analyzed	ATRX_1 stats
Column C	OE-RBM5		Column C	OE-RBM5		Column E	KD-RBM5		Column E	KD-RBM5
vs.	vs.		vs.	vs.		vs.	vs.		vs.	vs.
Column A	Control		Column B	OE-Control		Column A	Control		Column D	KD-Control
Unpaired t test			Unpaired t test			Unpaired t test			Unpaired t test
P value	0.0206		P value	0.0426		P value	0.0071		P value	0.0313
P value summary	*		P value summary	*		P value summary	**		P value summary	*
Significantly different (P < 0.05)?	Yes		Significantly different (P < 0.05)?	Yes		Significantly different (P < 0.05)?	Yes		Significantly different (P < 0.05)?	Yes
One- or two-tailed P value?	Two-tailed		One- or two-tailed P value?	Two-tailed		One- or two-tailed P value?	Two-tailed		One- or two-tailed P value?	Two-tailed
t, df	t=2.879, df=8		t, df	t=2.474, df=7		t, df	t=3.590, df=8		t, df	t=2.685, df=7
How big is the difference?			How big is the difference?			How big is the difference?			How big is the difference?
Mean of column A	3.532		Mean of column B	3.67		Mean of column A	3.532		Mean of column D	4.539
Mean of column C	2.09		Mean of column C	2.09		Mean of column E	12.59		Mean of column E	12.59
Difference between means (C - A) ± SEM	-1.443 ± 0.5012		Difference between means (C - B) ± SEM	-1.580 ± 0.6387		Difference between means (E - A) ± SEM	9.053 ± 2.522		Difference between means (E - D) ± SEM	8.046 ± 2.997
95% confidence interval	-2.599 to -0.2870		95% confidence interval	-3.091 to -0.07002		95% confidence interval	3.237 to 14.87		95% confidence interval	0.9598 to 15.13
R squared (eta squared)	0.5088		R squared (eta squared)	0.4665		R squared (eta squared)	0.6169		R squared (eta squared)	0.5073
F test to compare variances			F test to compare variances			F test to compare variances			F test to compare variances
F, DFn, Dfd	3.314, 4, 4		F, DFn, Dfd	5.930, 3, 4		F, DFn, Dfd	31.96, 4, 4		F, DFn, Dfd	5.653, 4, 3
P value	0.2726		P value	0.1183		P value	0.0054		P value	0.1863
P value summary	ns		P value summary	ns		P value summary	**		P value summary	ns
Significantly different (P < 0.05)?	No		Significantly different (P < 0.05)?	No		Significantly different (P < 0.05)?	Yes		Significantly different (P < 0.05)?	No
Data analyzed			Data analyzed			Data analyzed			Data analyzed
Sample size, column A	5		Sample size, column B	4		Sample size, column A	5		Sample size, column D	4
Sample size, column C	5		Sample size, column C	5		Sample size, column E	5		Sample size, column E	5
Statistical tests done for the qPCR results for ADAMTS10 used for figure 5H and supplementary figure 7A.
Table Analyzed	ADAMTS_IJ stats		Table Analyzed	ADAMTS_IJ stats		Table Analyzed	ADAMTS_IJ stats		Table Analyzed	ADAMTS_IJ stats
Column C	OE-RBM5		Column C	OE-RBM5		Column E	KD-RBM5		Column E	KD-RBM5
vs.	vs.		vs.	vs.		vs.	vs.		vs.	vs.
Column A	Control		Column B	OE-Control		Column A	Control		Column D	KD-Control
Unpaired t test			Unpaired t test			Unpaired t test			Unpaired t test
P value	0.0119		P value	0.0049		P value	0.0208		P value	0.0549
P value summary	*		P value summary	**		P value summary	*		P value summary	ns
Significantly different (P < 0.05)?	Yes		Significantly different (P < 0.05)?	Yes		Significantly different (P < 0.05)?	Yes		Significantly different (P < 0.05)?	No
One- or two-tailed P value?	Two-tailed		One- or two-tailed P value?	Two-tailed		One- or two-tailed P value?	Two-tailed		One- or two-tailed P value?	Two-tailed
t, df	t=3.240, df=8		t, df	t=4.052, df=7		t, df	t=2.871, df=8		t, df	t=2.302, df=7
How big is the difference?			How big is the difference?			How big is the difference?			How big is the difference?
Mean of column A	67.54		Mean of column B	55.25		Mean of column A	67.54		Mean of column D	78.43
Mean of column C	19.91		Mean of column C	19.91		Mean of column E	140		Mean of column E	140
Difference between means (C - A) ± SEM	-47.63 ± 14.70		Difference between means (C - B) ± SEM	-35.34 ± 8.722		Difference between means (E - A) ± SEM	72.44 ± 25.23		Difference between means (E - D) ± SEM	61.55 ± 26.74
95% confidence interval	-81.54 to -13.73		95% confidence interval	-55.97 to -14.72		95% confidence interval	14.26 to 130.6		95% confidence interval	-1.687 to 124.8
R squared (eta squared)	0.5675		R squared (eta squared)	0.7011		R squared (eta squared)	0.5075		R squared (eta squared)	0.4308
F test to compare variances			F test to compare variances			F test to compare variances			F test to compare variances
F, DFn, Dfd	37.33, 4, 4		F, DFn, Dfd	12.65, 3, 4		F, DFn, Dfd	2.023, 4, 4		F, DFn, Dfd	2.452, 4, 3
P value	0.004		P value	0.033		P value	0.5117		P value	0.4872
P value summary	**		P value summary	*		P value summary	ns		P value summary	ns
Significantly different (P < 0.05)?	Yes		Significantly different (P < 0.05)?	Yes		Significantly different (P < 0.05)?	No		Significantly different (P < 0.05)?	No
Data analyzed			Data analyzed			Data analyzed			Data analyzed
Sample size, column A	5		Sample size, column B	4		Sample size, column A	5		Sample size, column D	4
Sample size, column C	5		Sample size, column C	5		Sample size, column E	5		Sample size, column E	5
Statistical tests done for the qPCR results for PTRPN used for figure 5H and supplementary figure 5A.
Table Analyzed	PTPRN_IJ stats		Table Analyzed	PTPRN_IJ stats		Table Analyzed	PTPRN_IJ stats		Table Analyzed	PTPRN_IJ stats
Column C	OE-RBM5		Column C	OE-RBM5		Column E	KD-RBM5		Column E	KD-RBM5
vs.	vs.		vs.	vs.		vs.	vs.		vs.	vs.
Column A	Control		Column B	OE-Control		Column A	Control		Column D	KD-Control
Unpaired t test			Unpaired t test			Unpaired t test			Unpaired t test
P value	0.3327		P value	0.2474		P value	0.0729		P value	0.0363
P value summary	ns		P value summary	ns		P value summary	ns		P value summary	*
Significantly different (P < 0.05)?	No		Significantly different (P < 0.05)?	No		Significantly different (P < 0.05)?	No		Significantly different (P < 0.05)?	Yes
One- or two-tailed P value?	Two-tailed		One- or two-tailed P value?	Two-tailed		One- or two-tailed P value?	Two-tailed		One- or two-tailed P value?	Two-tailed
t, df	t=1.031, df=8		t, df	t=1.262, df=7		t, df	t=2.109, df=7		t, df	t=2.685, df=6
How big is the difference?			How big is the difference?			How big is the difference?			How big is the difference?
Mean of column A	52.52		Mean of column B	55.38		Mean of column A	52.52		Mean of column D	45.15
Mean of column C	41.35		Mean of column C	41.35		Mean of column E	83.33		Mean of column E	83.33
Difference between means (C - A) ± SEM	-11.17 ± 10.83		Difference between means (C - B) ± SEM	-14.03 ± 11.12		Difference between means (E - A) ± SEM	30.81 ± 14.61		Difference between means (E - D) ± SEM	38.17 ± 14.22
95% confidence interval	-36.15 to 13.81		95% confidence interval	-40.32 to 12.26		95% confidence interval	-3.741 to 65.36		95% confidence interval	3.379 to 72.97
R squared (eta squared)	0.1173		R squared (eta squared)	0.1853		R squared (eta squared)	0.3884		R squared (eta squared)	0.5457
F test to compare variances			F test to compare variances			F test to compare variances			F test to compare variances
F, DFn, Dfd	1.265, 4, 4		F, DFn, Dfd	1.141, 3, 4		F, DFn, Dfd	2.043, 3, 4		F, DFn, Dfd	4.817, 3, 3
P value	0.825		P value	0.8675		P value	0.5009		P value	0.2291
P value summary	ns		P value summary	ns		P value summary	ns		P value summary	ns
Significantly different (P < 0.05)?	No		Significantly different (P < 0.05)?	No		Significantly different (P < 0.05)?	No		Significantly different (P < 0.05)?	No
Data analyzed			Data analyzed			Data analyzed			Data analyzed
Sample size, column A	5		Sample size, column B	4		Sample size, column A	5		Sample size, column D	4
Sample size, column C	5		Sample size, column C	5		Sample size, column E	4		Sample size, column E	4
[truncated: 16 more columns]

## Sheet: Figure 5d-f
This sheet provides the band intensities from the gels in figure 2D-F, acquired in ImageQuant.
Each WT and HD replicate is the meaurement of one band on the gels.
Band numbers corresbond to the blue arrows next to the gel.
Ptprn	Band intensity measurements						Average and standard deviations (stdv)
	WT R1	WT R2	WT R3	HD R1	HD R2	HD R3	Average WT	Average HD	stdv WT	stdv HD		t-Test: Two-Sample Assuming Equal Variances				t-Test: Two-Sample Assuming Equal Variances
Band 1	280.92	385.213	533.284	135.314	164.092	97.485	399.806	132.297	103.543	27.2758
Band 2	10636.3	12164.4	11590.1	12054.8	11440.8	11194.1	11463.6	11563.2	630.213	361.891		Band 1	Variable 1	Variable 2		Band 2	Variable 1	Variable 2
												Mean	399.806	132.297		Mean	11463.6	11563.2
												Variance	16081.6	1115.95		Variance	595752	196448
												Observations	3	3		Observations	3	3
												Pooled Variance	8598.78			Pooled Variance	396100
												Hypothesized Mean Difference	0			Hypothesized Mean Difference	0
												df	4			df	4
												t Stat	3.53317			t Stat	-0.193905
												P(T<=t) one-tail	0.0120807			P(T<=t) one-tail	0.427849
												t Critical one-tail	2.13185			t Critical one-tail	2.13185
												P(T<=t) two-tail	0.0241614			P(T<=t) two-tail	0.855699
												t Critical two-tail	2.77645			t Critical two-tail	2.77645
Atrx	Band intensity measurements						Average and standard deviations (stdv)					t-Test: Two-Sample Assuming Equal Variances				t-Test: Two-Sample Assuming Equal Variances
	WT R1	WT R2	WT R3	HD R1	HD R2	HD R3	Average WT	Average HD	stdv WT	stdv HD
Band 1	7277.71	9418.54	8638.76	12621.3	11226.8	11770.7	8445	11872.9	884.663	573.89		Band 1	Variable 1	Variable 2		Band 2	Variable 1	Variable 2
Band 2	5466.02	6040.39	5332.32	5831.51	5041.2	4841.9	5612.91	5238.2	307.162	427.348		Mean	8445	11872.9		Mean	5612.91	5238.2
												Variance	1.17394e+06	494025		Variance	141523	273939
												Observations	3	3		Observations	3	3
												Pooled Variance	833984			Pooled Variance	207731
												Hypothesized Mean Difference	0			Hypothesized Mean Difference	0
												df	4			df	4
												t Stat	-4.59724			t Stat	1.0069
												P(T<=t) one-tail	0.0050259			P(T<=t) one-tail	0.185474
												t Critical one-tail	2.13185			t Critical one-tail	2.13185
												P(T<=t) two-tail	0.0100518			P(T<=t) two-tail	0.370949
												t Critical two-tail	2.77645			t Critical two-tail	2.77645
Adamts10	Band intensity measurements						Average and standard deviations (stdv)					t-Test: Two-Sample Assuming Equal Variances				t-Test: Two-Sample Assuming Equal Variances				t-Test: Two-Sample Assuming Equal Variances				t-Test: Two-Sample Assuming Equal Variances
	WT R1	WT R2	WT R3	HD R1	HD R2	HD R3	Average WT	Average HD	stdv WT	stdv HD
Band 1	2149.28	1861.7	2446.7	1406.11	1380.23	931.698	2152.56	1239.35	238.836	217.798		Band 1	Variable 1	Variable 2		Band 2	Variable 1	Variable 2		Band 3	Variable 1	Variable 2		Band 4	Variable 1	Variable 2
Band 2	803.77	838.477	647.284	661.87	720.163	267.284	763.177	549.772	83.1646	201.162		Mean	2152.56	1239.35		Mean	763.177	549.772		Mean	2830.2	3465.39		Mean	2064.31	1873.77
Band 3	2911.6	2903.89	2675.11	3880.55	3409.01	3106.6	2830.2	3465.39	109.709	318.468		Variance	85564.3	71154		Variance	10374.5	60699.3		Variance	18054	152133		Variance	341305	66116.8
Band 4	2722.38	1863.77	1606.77	1989.48	2052.72	1579.11	2064.31	1873.77	477.008	209.947		Observations	3	3		Observations	3	3		Observations	3	3		Observations	3	3
												Pooled Variance	78359.1			Pooled Variance	35536.9			Pooled Variance	85093.6			Pooled Variance	203711
												Hypothesized Mean Difference	0			Hypothesized Mean Difference	0			Hypothesized Mean Difference	0			Hypothesized Mean Difference	0
												df	4			df	4			df	4			df	4
												t Stat	3.99551			t Stat	1.38647			t Stat	-2.66684			t Stat	0.517029
												P(T<=t) one-tail	0.00809523			P(T<=t) one-tail	0.118938			P(T<=t) one-tail	0.0279948			P(T<=t) one-tail	0.316205
												t Critical one-tail	2.13185			t Critical one-tail	2.13185			t Critical one-tail	2.13185			t Critical one-tail	2.13185
												P(T<=t) two-tail	0.0161905			P(T<=t) two-tail	0.237876			P(T<=t) two-tail	0.0559896			P(T<=t) two-tail	0.63241
												t Critical two-tail	2.77645			t Critical two-tail	2.77645			t Critical two-tail	2.77645			t Critical two-tail	2.77645

## Sheet: SF 2b & 2c
Source data for Supplementary figure 2b
	Total sample intensity
	noXL R1	noXL R2	noXL R3	noXL R4	XL R1	XL R2	XL R3	XL R4
EB	120762000000	100529000000	147796000000	120962000000	65221064741	124912000000	127187000000	146330000000
PD	304055000000	411240000000	348474000000	219552000000	116452000000	369737000000	628863000000	509581000000
EB+PD	345000000000	242000000000	297000000000	257000000000	701354000000	906606000000	723930000000	855115000000
	noXL			XL
	Mean	SD	N	Mean	SD	N
EB	122512250000	1.93907e+10	4	1.15913e+11	3.51328e+10	4
PD	320830250000	8.05746e+10	4	406158250000	2.20265e+11	4
EB+PD	285250000000	4.6104e+10	4	796751250000	9.97964e+10	4
Source data for Supplementary figure 2c
	Average peptide intensities
	Other peptides				RBP peptides
noXL EB	4.17193e+06	3.74598e+06	5.36658e+06	3.79875e+06	4.9246e+06	4.17278e+06	5.12379e+06	3.79079e+06
XL EB	2.17039e+06	3.95126e+06	4.45259e+06	4.49128e+06	3.51339e+06	4.59182e+06	4.40381e+06	5.7626e+06
noXL PD	8.86706e+06	1.06679e+07	3.27105e+07	7.27604e+06	9.39557e+06	1.15703e+07	1.03837e+07	7.08814e+06
noXL EB+PD	7.07431e+06	7.09621e+06	5.41614e+06	5.71319e+06	1.14267e+07	8.23694e+06	9.13099e+06	8.02843e+06
XL PD	2.69562e+07	2.86461e+07	5.25635e+07	4.90861e+07	6.65862e+07	1.20066e+08	2.07478e+08	1.63887e+08
XL EB+PD	8.95204e+07	1.08808e+08	8.69548e+07	9.91979e+07	3.11681e+08	3.85376e+08	3.47879e+08	4.01943e+08
	Other peptides			RBP peptides
	Mean	SD	N	Mean	SD	N
noXL EB	4.27081e+06	754716	4	4.50299e+06	627008	4
XL EB	3.76638e+06	1.09205e+06	4	4.5679e+06	924985	4
noXL PD	1.48804e+07	1.19673e+07	4	9.60944e+06	1.90151e+06	4
noXL EB+PD	6.32496e+06	886297	4	9.20577e+06	1.55596e+06	4
XL PD	3.9313e+07	1.33861e+07	4	1.39504e+08	6.03043e+07	4
XL EB+PD	9.61202e+07	9.96675e+06	4	3.6172e+08	4.03029e+07	4

## Sheet: SF 5d
Sum intensities from Skotte et al, 2018 for RBM5.
	WT CTX 1				HD CTX 1				WT STX 1				HD STX 1				WT HIP 1				HD HIP 1				WT MID 1				HD MID 1
Total RBM5 intensity	177000000	461000000	216000000	198000000	100000000	134000000	114000000	156000000	336000000	209000000	239000000	196000000	259000000	242000000	222000000	194000000	16504400	80363100	92959700		8189700	14567000	9886400		155000000				14341000	231000000	121000000
Table Analyzed					Table Analyzed					Table Analyzed	Data 10
Column B	HD CTX 1				Column D	HD STX 1				Column F	HD HIP 1
vs.	vs.				vs.	vs.				vs.	vs.
Column A	WT CTX 1				Column C	WT STX 1				Column E	WT HIP 1
Paired t test					Paired t test					Paired t test
P value	0.1238				P value	0.5418				P value	0.1463
P value summary	ns				P value summary	ns				P value summary	ns
Significantly different (P < 0.05)?	No				Significantly different (P < 0.05)?	No				Significantly different (P < 0.05)?	No
One- or two-tailed P value?	Two-tailed				One- or two-tailed P value?	Two-tailed				One- or two-tailed P value?	Two-tailed
t, df	t=2.123, df=3				t, df	t=0.6864, df=3				t, df	t=2.319, df=2
Number of pairs	4				Number of pairs	4				Number of pairs	3
How big is the difference?					How big is the difference?					How big is the difference?
Mean of differences (B - A)	-137000000				Mean of differences (D - C)	-15750000				Mean of differences (F - E)	-52394700
SD of differences	129034879				SD of differences	45893899				SD of differences	39139625
SEM of differences	64517440				SEM of differences	22946950				SEM of differences	22597273
95% confidence interval	-342323287 to 68323287				95% confidence interval	-88777435 to 57277435				95% confidence interval	-149622917 to 44833517
R squared (partial eta squared)	0.6005				R squared (partial eta squared)	0.1357				R squared (partial eta squared)	0.7289
How effective was the pairing?					How effective was the pairing?					How effective was the pairing?
Correlation coefficient (r)	0.2502				Correlation coefficient (r)	0.7575				Correlation coefficient (r)	0.5884
P value (one tailed)	0.3749				P value (one tailed)	0.1212				P value (one tailed)	0.2998
P value summary	ns				P value summary	ns				P value summary	ns
Was the pairing significantly effective?	No				Was the pairing significantly effective?	No				Was the pairing significantly effective?	No
